# Supplementary material for: Dynamics of pH at Santa Catalina Island
Source: PLoS One. 2023 Dec 7;18(12):e0290039. doi: 10.1371/journal.pone.0290039 (PMC10703214; doi:10.1371/journal.pone.0290039)
Supplement: S1 Dataset — (TXT) [file pone.0290039.s003.txt]

KOR Export File
File Created:1/1/2020 3:02:07 PM
Sonde ID	Sonde 18M103147
User ID	YSI
Site	Avalon
Template	Depth Profiling Standard 20sec
Averaging Mode	Rapid
Time Zone	(UTC) Coordinated Universal Time
Devices List:
Name	SN	Firmware	Corresponding Data Column(s)
Data Collection Device			1;2;3;4;5
EXO1 Sonde	18M103147	1.0.68	6;7
Conductivity/Temp	18L101084	3.0.5	8;9;10;11;12;13
pH	17F100785	3.0.0	14;15
Depth Non-Vented 0-250m	18H105525	3.0.0	16;17
1	2	3	4	5	6	7	8	9	10	11	12	13	14	15	16	17
Date (MM/DD/YYYY)	Time (HH:MM:SS)	Time (Fract. Sec)	Site Name	Fault Code	Battery V	Cable Pwr V	Temp �C	Cond �S/cm	SpCond �S/cm	Sal psu	nLF Cond �S/cm	TDS mg/L	pH	pH mV	Press bar a	Depth m
1/1/2020	16:23:20	0	Avalon	0	2.6	0	15.588	42445.2	51747.7	34.06	52503.6	33636	8.1	-92	0.648	6.455
1/1/2020	16:23:40	0	Avalon	0	2.6	0	15.586	42440.9	51744.6	34.05	52500.4	33634	8.1	-92	0.6625	6.599
1/1/2020	16:24:00	0	Avalon	0	2.6	0	15.588	42441	51742.7	34.05	52498.4	33633	8.1	-92	0.6564	6.539
1/1/2020	16:24:20	0	Avalon	0	2.6	0	15.587	42440.2	51742.8	34.05	52498.6	33633	8.1	-92.2	0.6492	6.466
1/1/2020	16:24:40	0	Avalon	0	2.6	0	15.593	42445.5	51742.1	34.05	52497.6	33632	8.1	-92.3	0.6563	6.537
1/1/2020	16:25:00	0	Avalon	0	2.6	0	15.594	42445	51740	34.05	52495.4	33631	8.11	-92.4	0.6627	6.601
1/1/2020	16:25:20	0	Avalon	0	2.6	0.1	15.592	42442.6	51739.8	34.05	52495.3	33631	8.11	-92.4	0.6709	6.683
1/1/2020	16:25:40	0	Avalon	0	2.6	0.1	15.593	42443.4	51739.4	34.05	52494.9	33631	8.11	-92.5	0.6716	6.689
1/1/2020	16:26:00	0	Avalon	0	2.6	0.1	15.595	42444.5	51738.9	34.05	52494.3	33630	8.11	-92.5	0.6729	6.702
1/1/2020	16:26:20	0	Avalon	0	2.6	0.1	15.593	42443.1	51739	34.05	52494.4	33630	8.11	-92.6	0.6691	6.665
1/1/2020	16:26:40	0	Avalon	0	2.6	0.1	15.591	42439.6	51737.3	34.05	52492.8	33629	8.11	-92.6	0.6683	6.657
1/1/2020	16:27:00	0	Avalon	0	2.6	0.1	15.592	42440.7	51737.5	34.05	52493	33629	8.11	-92.7	0.6729	6.702
1/1/2020	16:27:20	0	Avalon	0	2.6	0.1	15.589	42437.3	51737	34.05	52492.7	33629	8.11	-92.7	0.6735	6.709
1/1/2020	16:27:40	0	Avalon	0	2.6	0.1	15.588	42436.2	51736.8	34.05	52492.5	33629	8.11	-92.8	0.6773	6.746
1/1/2020	16:28:00	0	Avalon	0	2.6	0.1	15.59	42436.8	51735.5	34.05	52491.1	33628	8.11	-92.8	0.6778	6.751
1/1/2020	16:28:20	0	Avalon	0	2.6	0.1	15.59	42437.7	51736.3	34.05	52491.8	33629	8.11	-92.8	1.0501	10.46
1/1/2020	16:28:40	0	Avalon	0	2.6	0.1	15.59	42437.9	51736.6	34.04	52492.1	33629	8.11	-92.8	1.2951	12.9
1/1/2020	16:29:00	0	Avalon	0	2.6	0.1	15.59	42437.3	51736.1	34.04	52491.6	33628	8.11	-92.9	1.2983	12.932
1/1/2020	16:29:20	0	Avalon	0	2.6	0.1	15.589	42436.9	51736.4	34.04	52492.1	33629	8.11	-92.9	1.3017	12.966
1/1/2020	16:29:40	0	Avalon	0	2.6	0.1	15.588	42435.8	51735.9	34.04	52491.5	33628	8.12	-92.9	1.3048	12.997
1/1/2020	16:30:00	0	Avalon	0	2.6	0.1	15.592	42438.6	51735.1	34.04	52490.6	33628	8.12	-92.9	1.1867	11.82
1/1/2020	16:30:20	0	Avalon	0	2.6	0.1	15.593	42440.2	51736.1	34.04	52491.5	33628	8.12	-93	1.2958	12.907
1/1/2020	16:30:40	0	Avalon	0	2.6	0.1	15.593	42439	51734.9	34.04	52490.3	33628	8.12	-93	1.3042	12.991
1/1/2020	16:31:00	0	Avalon	0	2.6	0.1	15.592	42438.1	51734.1	34.04	52489.6	33627	8.12	-93	1.3007	12.956
1/1/2020	16:31:20	0	Avalon	0	2.6	0.1	15.588	42434.5	51734.5	34.04	52490.2	33627	8.12	-93	1.2769	12.719
1/1/2020	16:31:40	0	Avalon	0	2.6	0.1	15.587	42433.4	51734.5	34.04	52490.2	33627	8.12	-93.1	1.2763	12.713
1/1/2020	16:32:00	0	Avalon	0	2.6	0.1	15.587	42432.8	51733.9	34.04	52489.6	33627	8.12	-93.1	1.3015	12.964
1/1/2020	16:32:20	0	Avalon	0	2.6	0.1	15.587	42433.4	51734.4	34.04	52490.1	33627	8.12	-93.1	1.213	12.083
1/1/2020	16:32:40	0	Avalon	0	2.6	0.1	15.585	42431.5	51734.8	34.04	52490.6	33628	8.12	-93.1	1.305	12.998
1/1/2020	16:33:00	0	Avalon	0	2.6	0.1	15.585	42432.6	51735.9	34.04	52491.7	33628	8.12	-93.1	1.3253	13.201
1/1/2020	16:33:20	0	Avalon	0	2.6	0.1	15.587	42431.6	51733.1	34.04	52488.8	33627	8.12	-93.2	1.2913	12.862
1/1/2020	16:33:40	0	Avalon	0	2.6	0.1	15.578	42425.3	51735.8	34.04	52492	33628	8.13	-93.5	1.7977	17.906
1/1/2020	16:34:00	0	Avalon	0	2.6	0.1	15.573	42419.1	51734.4	34.04	52490.8	33627	8.13	-93.5	1.9206	19.131
1/1/2020	16:34:20	0	Avalon	0	2.6	0.1	15.571	42418.7	51736.1	34.04	52492.7	33628	8.13	-93.5	1.9208	19.132
1/1/2020	16:34:40	0	Avalon	0	2.6	0.1	15.569	42416.2	51735.4	34.04	52492.1	33628	8.13	-93.5	1.9182	19.106
1/1/2020	16:35:00	0	Avalon	0	2.6	0.1	15.569	42417.2	51736.1	34.04	52492.7	33628	8.13	-93.5	1.924	19.165
1/1/2020	16:35:20	0	Avalon	0	2.6	0.1	15.571	42417.9	51735.6	34.04	52492.2	33628	8.13	-93.5	1.9297	19.221
1/1/2020	16:35:40	0	Avalon	0	2.6	0.1	15.569	42417.2	51736.1	34.04	52492.7	33628	8.13	-93.5	1.8741	18.667
1/1/2020	16:36:00	0	Avalon	0	2.6	0.1	15.579	42425.4	51734.9	34.04	52491	33628	8.13	-93.6	1.7684	17.614
1/1/2020	16:36:20	0	Avalon	0	2.6	0.1	15.549	42402.1	51741.9	34.05	52499.7	33632	8.12	-93.2	1.8941	18.867
1/1/2020	16:36:40	0	Avalon	0	2.6	0.1	15.541	42394.1	51742.7	34.05	52500.9	33633	8.12	-93	1.9226	19.15
1/1/2020	16:37:00	0	Avalon	0	2.6	0.1	15.539	42393.5	51743.2	34.05	52501.5	33633	8.12	-93.1	1.9262	19.186
1/1/2020	16:37:20	0	Avalon	0	2.6	0.1	15.546	42399.1	51741.9	34.05	52499.9	33632	8.12	-93.2	1.8374	18.301
1/1/2020	16:37:40	0	Avalon	0	2.6	0.1	15.556	42405.5	51738.2	34.04	52495.6	33630	8.12	-93.4	1.8741	18.667
1/1/2020	16:38:00	0	Avalon	0	2.6	0.1	15.542	42396.2	51742.9	34.05	52501.1	33633	8.12	-93.1	1.9242	19.165
1/1/2020	16:38:20	0	Avalon	0	2.6	0.1	15.543	42396.2	51742.7	34.05	52500.8	33633	8.12	-93.1	1.9343	19.267
1/1/2020	16:38:40	0	Avalon	0	2.6	0.2	15.544	42396.3	51741.5	34.04	52499.6	33632	8.12	-93.2	1.934	19.263
1/1/2020	16:39:00	0	Avalon	0	2.6	0.1	15.523	42379.7	51746.8	34.05	52506.1	33635	8.12	-93.1	2.4416	24.319
1/1/2020	16:39:20	0	Avalon	0	2.6	0.2	15.524	42380.7	51746.7	34.05	52505.9	33635	8.12	-93	2.3961	23.866
1/1/2020	16:39:40	0	Avalon	0	2.6	0.2	15.536	42389.2	51742.8	34.04	52501.3	33633	8.12	-93.1	2.1412	21.327
1/1/2020	16:40:00	0	Avalon	0	2.6	0.2	15.535	42391.4	51745.9	34.05	52504.5	33635	8.12	-93.1	2.4406	24.309
1/1/2020	16:40:20	0	Avalon	0	2.6	0.2	15.517	42374.8	51747.7	34.05	52507.3	33636	8.12	-93	2.5186	25.086
1/1/2020	16:40:40	0	Avalon	0	2.6	0.2	15.516	42374.1	51748.1	34.05	52507.7	33636	8.12	-93	2.5347	25.247
1/1/2020	16:41:00	0	Avalon	0	2.6	0.2	15.521	42378.4	51746.7	34.05	52506.1	33635	8.12	-93.1	2.5432	25.331
1/1/2020	16:41:20	0	Avalon	0	2.6	0.2	15.522	42378.8	51745.8	34.04	52505	33635	8.12	-93.1	2.5437	25.336
1/1/2020	16:41:40	0	Avalon	0	2.6	0.2	15.514	42370.4	51746.3	34.05	52506.1	33635	8.12	-93.1	2.4183	24.087
1/1/2020	16:42:00	0	Avalon	0	2.6	0.2	15.534	42391.8	51747.6	34.05	52506.2	33636	8.12	-93.2	2.4891	24.792
1/1/2020	16:42:20	0	Avalon	0	2.6	0.2	15.52	42377.3	51747.5	34.05	52506.9	33636	8.12	-93.1	2.531	25.21
1/1/2020	16:42:40	0	Avalon	0	2.6	0.1	15.532	42387.8	51745.4	34.05	52504.2	33635	8.12	-93.2	2.4087	23.991
1/1/2020	16:43:00	0	Avalon	0	2.6	0.2	15.532	42389.3	51746.7	34.05	52505.5	33635	8.12	-93.2	2.4421	24.324
1/1/2020	16:43:20	0	Avalon	0	2.6	0.2	15.523	42380.9	51747.6	34.05	52506.8	33636	8.12	-93.1	2.5286	25.185
1/1/2020	16:43:40	0	Avalon	0	2.6	0.2	15.523	42380.5	51747.8	34.05	52507.1	33636	8.12	-93.1	2.5515	25.414
1/1/2020	16:44:00	0	Avalon	0	2.6	0.2	15.508	42365.8	51747.4	34.05	52507.4	33636	8.12	-93.1	2.6697	26.591
1/1/2020	16:44:20	0	Avalon	0	2.6	0.2	15.344	42214.7	51760.7	34.05	52529.3	33644	8.11	-92.6	3.0959	30.835
1/1/2020	16:44:40	0	Avalon	0	2.6	0.2	15.377	42240.9	51753.5	34.05	52520.4	33640	8.11	-92.6	3.0534	30.411
1/1/2020	16:45:00	0	Avalon	0	2.6	0.2	15.464	42326.4	51751.6	34.05	52513.9	33639	8.12	-93	2.8558	28.444
1/1/2020	16:45:20	0	Avalon	0	2.6	0.2	15.341	42208.3	51756.5	34.05	52525.2	33642	8.11	-92.5	3.0389	30.267
1/1/2020	16:45:40	0	Avalon	0	2.6	0.2	15.36	42226.6	51755.6	34.05	52523.4	33641	8.11	-92.6	2.9803	29.683
1/1/2020	16:46:00	0	Avalon	0	2.6	0.2	15.297	42167.3	51760.2	34.05	52531.3	33644	8.11	-92.3	3.1407	31.281
1/1/2020	16:46:20	0	Avalon	0	2.6	0.1	15.398	42261.8	51752.1	34.04	52517.8	33639	8.11	-92.8	3.0288	30.167
1/1/2020	16:46:40	0	Avalon	0	2.6	0.2	15.245	42118.7	51763.6	34.05	52537.3	33646	8.1	-92.1	3.1424	31.297
1/1/2020	16:47:00	0	Avalon	0	2.6	0.1	15.238	42111.1	51761.8	34.05	52535.8	33645	8.1	-92.1	3.1561	31.434
1/1/2020	16:47:20	0	Avalon	0	2.6	0.1	15.283	42152.2	51758.8	34.05	52530.6	33643	8.11	-92.3	3.1555	31.427
1/1/2020	16:47:40	0	Avalon	0	2.6	0.1	15.277	42147.1	51758.9	34.05	52530.9	33643	8.11	-92.3	3.1365	31.238
1/1/2020	16:48:00	0	Avalon	0	2.6	0.1	15.41	42270.6	51749.1	34.04	52514.2	33637	8.11	-92.9	3.0175	30.054
1/1/2020	16:48:20	0	Avalon	0	2.6	0.1	15.331	42204.4	51764.3	34.05	52533.7	33647	8.11	-92.6	3.1432	31.305
1/1/2020	16:48:40	0	Avalon	0	2.6	0.1	15.315	42183.2	51757.2	34.05	52527.3	33642	8.11	-92.5	3.1588	31.461
1/1/2020	16:49:00	0	Avalon	0	2.6	0.1	15.381	42242.7	51751.1	34.04	52517.8	33638	8.11	-92.8	3.0975	30.85
1/1/2020	16:49:20	0	Avalon	0	2.6	0.1	15.439	42302.7	51753	34.05	52516.7	33639	8.12	-93	2.9243	29.126
1/1/2020	16:49:40	0	Avalon	0	2.6	0.1	15.393	42256.1	51751.8	34.04	52517.8	33639	8.12	-92.9	3.1315	31.189
1/1/2020	16:50:00	0	Avalon	0	2.6	0.1	15.409	42270.2	51750.4	34.04	52515.6	33638	8.12	-93.1	3.1193	31.068
1/1/2020	16:50:20	0	Avalon	0	2.6	0.1	15.516	42376	51750.2	34.05	52509.8	33638	8.12	-93.3	2.6716	26.609
1/1/2020	16:50:40	0	Avalon	0	2.6	0.1	15.546	42400.9	51744.7	34.04	52502.7	33634	8.13	-93.5	2.5219	25.119
1/1/2020	16:51:00	0	Avalon	0	2.6	0.1	15.55	42406.5	51746.4	34.05	52504.2	33635	8.13	-93.6	2.5186	25.086
1/1/2020	16:51:20	0	Avalon	0	2.6	0.1	15.553	42404.6	51740.8	34.04	52498.4	33632	8.13	-93.9	2.2603	22.513
1/1/2020	16:51:40	0	Avalon	0	2.6	0.1	15.546	42394.8	51737.6	34.04	52495.5	33629	8.13	-94	2.1637	21.552
1/1/2020	16:52:00	0	Avalon	0	2.6	0.2	15.546	42401.8	51745.4	34.05	52503.4	33635	8.13	-93.7	2.4279	24.183
1/1/2020	16:52:20	0	Avalon	0	2.6	0.1	15.544	42401.2	51747.6	34.05	52505.8	33636	8.13	-93.5	2.4814	24.716
1/1/2020	16:52:40	0	Avalon	0	2.6	0.1	15.551	42405.9	51745	34.05	52502.7	33634	8.13	-93.7	2.3638	23.544
1/1/2020	16:53:00	0	Avalon	0	2.6	0.1	15.547	42402.7	51745.9	34.05	52503.9	33635	8.13	-93.6	2.4882	24.784
1/1/2020	16:53:20	0	Avalon	0	2.6	0.2	15.549	42406.3	51747.1	34.05	52505	33636	8.13	-93.6	2.5099	25
1/1/2020	16:53:40	0	Avalon	0	2.6	0.1	15.547	42403.7	51746.7	34.05	52504.7	33635	8.13	-93.6	2.518	25.081
1/1/2020	16:54:00	0	Avalon	0	2.6	0.1	15.542	42399.5	51747.4	34.05	52505.7	33636	8.13	-93.5	2.5188	25.088
1/1/2020	16:54:20	0	Avalon	0	2.6	0.1	15.549	42403.1	51743.2	34.04	52501	33633	8.13	-93.7	2.4809	24.71
1/1/2020	16:54:40	0	Avalon	0	2.6	0.1	15.553	42403.6	51739.1	34.04	52496.7	33630	8.13	-94	2.2553	22.464
1/1/2020	16:55:00	0	Avalon	0	2.6	0.2	15.552	42404.7	51741.3	34.04	52499	33632	8.13	-93.9	2.2758	22.668
1/1/2020	16:55:20	0	Avalon	0	2.6	0.2	15.548	42403.6	51745.4	34.05	52503.3	33635	8.13	-93.6	2.4797	24.698
1/1/2020	16:55:40	0	Avalon	0	2.6	0.2	15.543	42399.1	51745.5	34.05	52503.7	33635	8.13	-93.6	2.2332	22.243
1/1/2020	16:56:00	0	Avalon	0	2.6	0.2	15.526	42377.1	51740	34.04	52499.1	33631	8.13	-93.8	1.9696	19.618
1/1/2020	16:56:20	0	Avalon	0	2.6	0.2	15.529	42380.3	51740.3	34.04	52499.1	33631	8.13	-93.8	1.9345	19.269
1/1/2020	16:56:40	0	Avalon	0	2.6	0.2	15.528	42378.9	51739.1	34.04	52497.9	33630	8.13	-93.8	1.9224	19.148
1/1/2020	16:57:00	0	Avalon	0	2.6	0.2	15.529	42380.7	51740.8	34.04	52499.7	33632	8.13	-93.8	1.9205	19.129
1/1/2020	16:57:20	0	Avalon	0	2.6	0.2	15.53	42381.3	51740.4	34.04	52499.2	33631	8.13	-93.8	1.9139	19.064
1/1/2020	16:57:40	0	Avalon	0	2.6	0.2	15.568	42414.8	51735.3	34.04	52492	33628	8.14	-94	1.6638	16.573
1/1/2020	16:58:00	0	Avalon	0	2.6	0.2	15.572	42420.3	51736.9	34.04	52493.5	33629	8.14	-94.1	1.5589	15.528
1/1/2020	16:58:20	0	Avalon	0	2.6	0.2	15.55	42401.6	51740	34.04	52497.7	33631	8.14	-94	1.8649	18.575
1/1/2020	16:58:40	0	Avalon	0	2.6	0.2	15.531	42382.2	51739.9	34.04	52498.6	33631	8.13	-93.8	1.9	18.925
1/1/2020	16:59:00	0	Avalon	0	2.6	0.2	15.552	42399.6	51736.1	34.04	52493.7	33628	8.13	-94	1.7678	17.608
1/1/2020	16:59:20	0	Avalon	0	2.6	0.2	15.562	42412.2	51738.9	34.04	52495.9	33630	8.14	-94	1.8996	18.921
1/1/2020	16:59:40	0	Avalon	0	2.6	0.2	15.564	42415.2	51739.6	34.04	52496.6	33631	8.14	-94	1.9097	19.021
1/1/2020	17:00:00	0	Avalon	0	2.6	0.2	15.57	42419.3	51738.3	34.04	52495	33630	8.14	-94.1	1.7483	17.414
1/1/2020	17:00:20	0	Avalon	0	2.6	0.2	15.562	42413.5	51740.2	34.04	52497.2	33631	8.14	-94	1.8647	18.573
1/1/2020	17:00:40	0	Avalon	0	2.6	0.2	15.565	42414.9	51738.7	34.04	52495.6	33630	8.14	-94	1.8172	18.101
1/1/2020	17:01:00	0	Avalon	0	2.6	0.2	15.562	42412.2	51738.5	34.04	52495.6	33630	8.14	-94	1.8812	18.738
1/1/2020	17:01:20	0	Avalon	0	2.6	0.2	15.571	42419.8	51736.8	34.04	52493.4	33629	8.14	-94.1	1.5634	15.572
1/1/2020	17:01:40	0	Avalon	0	2.6	0.2	15.573	42420	51734.7	34.04	52491.1	33628	8.14	-94.1	1.296	12.909
1/1/2020	17:02:00	0	Avalon	0	2.6	0.2	15.574	42420.6	51734.6	34.04	52490.9	33627	8.14	-94.1	1.2936	12.885
1/1/2020	17:02:20	0	Avalon	0	2.6	0.2	15.574	42422.3	51736.5	34.04	52492.9	33629	8.14	-94.1	1.2934	12.883
1/1/2020	17:02:40	0	Avalon	0	2.6	0.2	15.575	42420.3	51732.9	34.04	52489.2	33626	8.14	-94.1	1.058	10.538
1/1/2020	17:03:00	0	Avalon	0	2.6	0.2	15.574	42421	51734.8	34.04	52491.2	33628	8.14	-94.1	1.133	11.285
1/1/2020	17:03:20	0	Avalon	0	2.6	0.2	15.574	42422.6	51736.7	34.04	52493.1	33629	8.14	-94.1	1.2935	12.884
1/1/2020	17:03:40	0	Avalon	0	2.6	0.2	15.576	42423.6	51735.8	34.04	52492.1	33628	8.14	-94.1	1.2918	12.867
1/1/2020	17:04:00	0	Avalon	0	2.6	0.2	15.575	42422.9	51736.5	34.04	52492.9	33629	8.14	-94.1	1.2879	12.828
1/1/2020	17:04:20	0	Avalon	0	2.6	0.2	15.575	42423.1	51736.1	34.04	52492.4	33628	8.14	-94.1	1.232	12.272
1/1/2020	17:04:40	0	Avalon	0	2.6	0.2	15.572	42419.6	51735.5	34.04	52492	33628	8.14	-94.1	1.2812	12.762
1/1/2020	17:05:00	0	Avalon	0	2.6	0.2	15.573	42420.7	51736.4	34.04	52492.9	33629	8.14	-94.1	1.2898	12.847
1/1/2020	17:05:20	0	Avalon	0	2.6	0.2	15.576	42423.5	51736.4	34.04	52492.8	33629	8.14	-94.1	1.2819	12.768
1/1/2020	17:05:40	0	Avalon	0	2.6	0.2	15.574	42421.8	51735.9	34.04	52492.3	33628	8.14	-94.1	1.2723	12.673
1/1/2020	17:06:00	0	Avalon	0	2.6	0.2	15.577	42425.2	51736.7	34.04	52493	33629	8.14	-94.1	1.273	12.679
1/1/2020	17:06:20	0	Avalon	0	2.6	0.2	15.577	42425.7	51737.3	34.04	52493.6	33629	8.14	-94.1	1.2866	12.815
1/1/2020	17:06:40	0	Avalon	0	2.6	0.2	15.579	42425.2	51734.8	34.04	52491	33628	8.14	-94.1	1.108	11.036
1/1/2020	17:07:00	0	Avalon	0	2.6	0.2	15.582	42427	51733.2	34.04	52489.2	33627	8.14	-94.2	0.7241	7.212
1/1/2020	17:07:20	0	Avalon	0	2.6	0.2	15.582	42427.3	51732.8	34.04	52488.7	33626	8.14	-94.1	0.678	6.754
1/1/2020	17:07:40	0	Avalon	0	2.6	0.2	15.583	42427	51731.9	34.04	52487.7	33626	8.14	-94.1	0.5498	5.477
1/1/2020	17:08:00	0	Avalon	0	2.6	0.2	15.58	42426.7	51735.1	34.05	52491.2	33628	8.14	-94.1	0.673	6.703
1/1/2020	17:08:20	0	Avalon	0	2.6	0.2	15.581	42426.3	51733.7	34.04	52489.7	33627	8.14	-94.2	0.6742	6.715
1/1/2020	17:08:40	0	Avalon	0	2.6	0.2	15.581	42427	51733.6	34.04	52489.6	33627	8.14	-94.1	0.673	6.704
1/1/2020	17:09:00	0	Avalon	0	2.6	0.2	15.582	42427.6	51733.9	34.04	52489.9	33627	8.14	-94.1	0.6743	6.717
1/1/2020	17:09:20	0	Avalon	0	2.6	0.2	15.58	42426.3	51734.9	34.05	52491	33628	8.14	-94.1	0.6751	6.724
1/1/2020	17:09:40	0	Avalon	0	2.6	0.2	15.58	42425.7	51733.6	34.04	52489.6	33627	8.14	-94.1	0.602	5.996
1/1/2020	17:10:00	0	Avalon	0	2.6	0.2	15.581	42427.5	51734.7	34.05	52490.7	33628	8.14	-94.1	0.6159	6.135
1/1/2020	17:10:20	0	Avalon	0	2.6	0.2	15.583	42428	51733.1	34.04	52489.1	33627	8.14	-94.1	0.6715	6.689
1/1/2020	17:10:40	0	Avalon	0	2.6	0.2	15.582	42428.6	51734.4	34.05	52490.3	33627	8.14	-94.1	0.674	6.714
1/1/2020	17:11:00	0	Avalon	0	2.6	0.2	15.579	42425.5	51734.7	34.05	52490.8	33628	8.14	-94.1	0.6753	6.726
1/1/2020	17:11:20	0	Avalon	0	2.6	0.2	15.583	42428.1	51733.3	34.04	52489.2	33627	8.14	-94.1	0.6379	6.354
1/1/2020	17:11:40	0	Avalon	0	2.6	0.2	15.581	42427.3	51734.4	34.05	52490.4	33627	8.14	-94.1	0.6757	6.73
1/1/2020	17:12:00	0	Avalon	0	2.6	0.2	15.584	42429.9	51733.9	34.04	52489.7	33627	8.14	-94.1	0.6793	6.766
