# Supplementary material for: Dynamics of pH at Santa Catalina Island
Source: PLoS One. 2023 Dec 7;18(12):e0290039. doi: 10.1371/journal.pone.0290039 (PMC10703214; doi:10.1371/journal.pone.0290039)
Supplement: S2 Dataset — (TXT) [file pone.0290039.s004.txt]

KOR Export File
File Created:1/8/2022 7:14:00 PM
Sonde ID	Sonde 18M103147
User ID	YSI
Site	Avalon
Template	Depth Profiling Standard 20sec
Averaging Mode	Rapid
Time Zone	(UTC) Coordinated Universal Time
Devices List:
Name	SN	Firmware	Corresponding Data Column(s)
Data Collection Device			1;2;3;4;5
EXO1 Sonde	18M103147	1.0.68	6;7
Wiped CT	21A101069	3.0.5	8;9;10;11;12;13
pH	17F100785	3.0.0	14;15
Total Algae BGA-PE	21A100874	3.0.5	16;17;18;19
Optical DO	17D107394	3.0.0	20;21
Depth Non-Vented 0-250m	18H105525	3.0.0	22;23
1	2	3	4	5	6	7	8	9	10	11	12	13	14	15	16	17	18	19	20	21	22	23
Date (MM/DD/YYYY)	Time (HH:MM:SS)	Time (Fract. Sec)	Site Name	Fault Code	Battery V	Cable Pwr V	Temp �C	Cond �S/cm	SpCond �S/cm	Sal psu	nLF Cond �S/cm	TDS mg/L	pH	pH mV	Chlorophyll RFU	Chlorophyll �g/L	BGA-PE RFU	BGA-PE �g/L	ODO % sat	ODO mg/L	Press bar a	Depth m
1/8/2022	17:05:20	0	Avalon	0	3	0.7	14.459	40380.2	50559.5	33.16	51351.5	32864	7.9	-79.5	0.16	1.09	2.7	7.57	98.5	8.2	0.039	0.389
1/8/2022	17:05:40	0	Avalon	0	2.9	0.8	14.461	40443.5	50636.6	33.21	51429.7	32914	7.92	-80.1	0.1	0.83	2.87	8.05	98.4	8.18	0.0535	0.533
1/8/2022	17:06:00	0	Avalon	0	3	0.7	14.45	40434.8	50638.9	33.22	51432.6	32915	7.92	-80.4	0.15	1.05	2.96	8.29	98.2	8.16	0.0462	0.461
1/8/2022	17:06:20	0	Avalon	0	3	0.7	14.448	40435.7	50641.8	33.22	51435.6	32917	7.92	-80.7	0.17	1.1	2.86	8.01	98.1	8.16	0.0416	0.415
1/8/2022	17:06:40	0	Avalon	0	3	0.7	14.446	40432.6	50640.9	33.22	51434.7	32917	7.93	-80.8	0.18	1.16	2.84	7.96	98	8.15	0.0417	0.416
1/8/2022	17:07:00	0	Avalon	0	3	0.7	14.44	40427.7	50641.4	33.22	51435.5	32917	7.93	-81	0.11	0.89	3.09	8.64	97.9	8.14	0.0408	0.407
1/8/2022	17:07:20	0	Avalon	0	3	0.6	14.435	40423.9	50643.5	33.22	51437.9	32918	7.93	-81.1	0.09	0.79	3.01	8.42	97.9	8.15	0.0404	0.403
1/8/2022	17:07:40	0	Avalon	0	3	0.6	14.427	40417	50644.7	33.22	51439.5	32919	7.94	-81.3	0.17	1.11	2.83	7.93	98	8.15	0.0407	0.405
1/8/2022	17:08:00	0	Avalon	0	3	0.6	14.424	40413.7	50643.8	33.22	51438.7	32918	7.94	-81.3	0.15	1.04	2.87	8.03	97.9	8.15	0.0407	0.405
1/8/2022	17:08:20	0	Avalon	0	3	0.5	14.432	40424.1	50647.2	33.22	51441.7	32921	7.94	-81.4	0.17	1.1	3.08	8.62	97.8	8.14	0.0398	0.397
1/8/2022	17:08:40	0	Avalon	0	3	0.5	14.434	40422.7	50643.2	33.22	51437.7	32918	7.94	-81.6	0.16	1.06	3.2	8.95	97.9	8.14	0.0398	0.397
1/8/2022	17:09:00	0	Avalon	0	3	0.5	14.434	40420.2	50640.3	33.22	51434.6	32916	7.94	-81.7	0.15	1.03	2.87	8.04	98.1	8.16	0.0413	0.411
1/8/2022	17:09:20	0	Avalon	0	3	0.4	14.435	40423.4	50643.3	33.22	51437.7	32918	7.94	-81.8	0.18	1.14	3.08	8.64	98.2	8.17	0.0418	0.417
1/8/2022	17:09:40	0	Avalon	0	3	0.4	14.442	40428.5	50640.6	33.22	51434.6	32916	7.95	-81.9	0.14	1.01	3.15	8.82	98.2	8.17	0.0428	0.427
1/8/2022	17:10:00	0	Avalon	0	2.9	0.4	14.435	40424.6	50643.6	33.22	51437.9	32918	7.95	-81.9	0.22	1.33	3.06	8.58	98.2	8.17	0.0509	0.508
1/8/2022	17:10:20	0	Avalon	0	2.9	0.3	14.438	40427.7	50644.8	33.22	51439.1	32919	7.95	-82	0.15	1.04	2.99	8.36	98.2	8.17	0.0648	0.646
1/8/2022	17:10:40	0	Avalon	0	2.9	0.3	14.439	40429	50645.1	33.22	51439.4	32919	7.95	-82.1	0.18	1.15	2.93	8.19	98.2	8.17	0.0723	0.72
1/8/2022	17:11:00	0	Avalon	0	2.9	0.3	14.441	40430.2	50644.1	33.22	51438.2	32919	7.95	-82.2	0.21	1.26	3.13	8.76	98.2	8.17	0.0733	0.731
1/8/2022	17:11:20	0	Avalon	0	2.9	0.3	14.442	40429.8	50642.7	33.22	51436.8	32918	7.95	-82.2	0.25	1.44	2.8	7.84	98.2	8.16	0.074	0.737
1/8/2022	17:11:40	0	Avalon	0	2.9	0.3	14.442	40432.4	50645.2	33.22	51439.3	32919	7.95	-82.3	0.23	1.34	3.14	8.8	98.2	8.17	0.075	0.748
1/8/2022	17:12:00	0	Avalon	0	2.9	0.3	14.441	40430	50643.2	33.22	51437.3	32918	7.95	-82.3	0.27	1.53	3.02	8.45	98.2	8.17	0.0756	0.753
1/8/2022	17:12:20	0	Avalon	0	2.9	0.2	14.439	40426.5	50642	33.22	51436.2	32917	7.96	-82.4	0.27	1.53	3.3	9.24	98.2	8.17	0.0807	0.804
1/8/2022	17:12:40	0	Avalon	0	2.9	0.2	14.432	40422.4	50645	33.22	51439.5	32919	7.96	-82.4	0.29	1.61	3.55	9.95	98.2	8.17	0.5657	5.637
1/8/2022	17:13:00	0	Avalon	0	2.9	0.2	14.429	40422.4	50648.9	33.22	51443.6	32922	7.96	-82.5	0.45	2.23	3.57	10	98.2	8.17	0.6724	6.7
1/8/2022	17:13:20	0	Avalon	0	2.9	0.2	14.426	40420.5	50649.6	33.22	51444.5	32922	7.96	-82.5	0.44	2.19	3.94	11.04	98.1	8.16	0.6749	6.725
1/8/2022	17:13:40	0	Avalon	0	2.9	0.2	14.419	40410.4	50645.5	33.22	51440.5	32920	7.96	-82.5	0.42	2.11	3.73	10.44	98.1	8.16	0.6755	6.731
1/8/2022	17:14:00	0	Avalon	0	2.9	0.2	14.417	40407	50643.8	33.22	51439	32918	7.96	-82.5	0.47	2.31	3.52	9.86	97.9	8.15	0.6763	6.739
1/8/2022	17:14:20	0	Avalon	0	2.9	0.2	14.412	40408.9	50652.7	33.22	51448.2	32924	7.96	-82.5	0.36	1.88	3.52	9.87	97.7	8.14	0.6768	6.744
1/8/2022	17:14:40	0	Avalon	0	2.9	0.2	14.405	40390.1	50636.5	33.21	51432	32914	7.96	-82.5	0.31	1.67	3.31	9.27	97.8	8.14	0.5933	5.912
1/8/2022	17:15:00	0	Avalon	0	2.9	0.2	14.376	40372.7	50650.4	33.22	51447.4	32923	7.95	-82.3	0.35	1.85	3.35	9.39	96.9	8.07	0.6393	6.371
1/8/2022	17:15:20	0	Avalon	0	2.9	0.2	14.387	40380.1	50646.4	33.22	51442.8	32920	7.95	-82.3	0.36	1.88	3.18	8.9	96.8	8.06	0.6685	6.661
1/8/2022	17:15:40	0	Avalon	0	2.9	0.2	14.382	40371.1	50641.9	33.21	51438.5	32917	7.95	-82.4	0.31	1.69	3.26	9.14	96.8	8.06	0.6765	6.741
1/8/2022	17:16:00	0	Avalon	0	2.9	0.2	14.38	40375.3	50648.9	33.22	51445.7	32922	7.95	-82.4	0.3	1.62	3.31	9.28	96.7	8.05	0.6765	6.741
1/8/2022	17:16:20	0	Avalon	0	2.9	0.2	14.385	40381.2	50651	33.22	51447.6	32923	7.96	-82.4	0.31	1.66	3.47	9.71	96.7	8.05	0.6763	6.739
1/8/2022	17:16:40	0	Avalon	0	2.9	0.1	14.38	40372.4	50645	33.22	51441.7	32919	7.96	-82.5	0.31	1.68	3.32	9.3	96.8	8.06	0.6769	6.745
1/8/2022	17:17:00	0	Avalon	0	2.9	0.1	14.396	40398.1	50658.3	33.23	51454.5	32928	7.96	-82.6	0.4	2.04	3.64	10.19	96.8	8.06	0.678	6.756
1/8/2022	17:17:20	0	Avalon	0	2.9	0.1	14.414	40409.1	50650.1	33.22	51445.5	32923	7.96	-82.8	0.39	2.01	3.48	9.75	97.4	8.1	0.6787	6.763
1/8/2022	17:17:40	0	Avalon	0	2.9	0.1	14.416	40410.8	50650.3	33.22	51445.6	32923	7.96	-82.8	0.39	2	3.41	9.56	97.6	8.12	0.6788	6.764
1/8/2022	17:18:00	0	Avalon	0	2.9	0.1	14.334	40296.2	50605.5	33.18	51403.5	32894	7.95	-82.3	0.32	1.72	3.27	9.15	96.6	8.05	1.1135	11.096
1/8/2022	17:18:20	0	Avalon	0	2.9	0.1	14.258	40248.1	50637.6	33.2	51439.4	32914	7.95	-81.8	0.36	1.88	3.46	9.7	94.9	7.93	1.2787	12.742
1/8/2022	17:18:40	0	Avalon	0	2.9	0.1	14.253	40246	50641.1	33.21	51443.1	32917	7.95	-81.8	0.33	1.75	3.69	10.33	94.5	7.89	1.2884	12.838
1/8/2022	17:19:00	0	Avalon	0	2.9	0.1	14.252	40247.2	50643.6	33.21	51445.7	32918	7.95	-81.8	0.28	1.57	3.04	8.51	94.4	7.88	1.2913	12.866
1/8/2022	17:19:20	0	Avalon	0	2.9	0.1	14.254	40248	50642.1	33.21	51444.1	32917	7.95	-81.9	0.31	1.68	3.16	8.85	94.3	7.88	1.2895	12.849
1/8/2022	17:19:40	0	Avalon	0	2.9	0.1	14.251	40246.2	50643.8	33.21	51446	32918	7.95	-81.9	0.28	1.57	3.37	9.42	94.3	7.87	1.2848	12.802
1/8/2022	17:20:00	0	Avalon	0	2.9	0.1	14.252	40248	50644.8	33.21	51446.9	32919	7.95	-81.9	0.31	1.69	3.14	8.78	94.3	7.87	1.2876	12.829
1/8/2022	17:20:20	0	Avalon	0	2.9	0.1	14.254	40252	50646.8	33.21	51448.8	32920	7.95	-81.9	0.34	1.78	3.38	9.48	94.3	7.87	1.2921	12.875
1/8/2022	17:20:40	0	Avalon	0	2.9	0.1	14.26	40255	50643.7	33.21	51445.4	32918	7.95	-82	0.35	1.85	3.28	9.18	94.4	7.88	1.2926	12.88
1/8/2022	17:21:00	0	Avalon	0	2.9	0.1	14.271	40266.4	50644.6	33.21	51445.9	32919	7.95	-82.1	0.3	1.65	3.24	9.08	94.5	7.88	1.2928	12.882
1/8/2022	17:21:20	0	Avalon	0	2.9	0.1	14.272	40265.6	50642.4	33.21	51443.6	32918	7.95	-82.1	0.35	1.82	3.24	9.08	94.6	7.89	1.2959	12.912
1/8/2022	17:21:40	0	Avalon	0	2.9	0.1	14.276	40266.5	50638.7	33.21	51439.8	32915	7.95	-82.2	0.26	1.47	3.36	9.42	94.6	7.9	1.3043	12.997
1/8/2022	17:22:00	0	Avalon	0	2.9	0.1	14.275	40270.8	50645.2	33.21	51446.3	32919	7.95	-82.2	0.34	1.8	3.19	8.92	94.6	7.89	1.3151	13.104
1/8/2022	17:22:20	0	Avalon	0	2.9	0.1	14.277	40270.2	50642.2	33.21	51443.2	32917	7.95	-82.2	0.32	1.71	3.35	9.38	94.6	7.9	1.3205	13.158
1/8/2022	17:22:40	0	Avalon	0	2.9	0.1	14.274	40267.3	50642.3	33.21	51443.4	32917	7.95	-82.2	0.34	1.78	3.55	9.95	94.6	7.9	1.3212	13.164
1/8/2022	17:23:00	0	Avalon	0	2.9	0.1	14.282	40279.2	50648.1	33.21	51449.1	32921	7.95	-82.3	0.25	1.45	3.3	9.24	94.7	7.9	1.3158	13.111
1/8/2022	17:23:20	0	Avalon	0	2.9	0.1	14.297	40296.1	50650.2	33.21	51450.5	32923	7.96	-82.4	0.32	1.73	3.13	8.77	94.9	7.91	1.3129	13.082
1/8/2022	17:23:40	0	Avalon	0	2.9	0.1	14.261	40264.9	50655.4	33.21	51457.4	32926	7.95	-82.2	0.3	1.62	3.26	9.12	94.6	7.9	1.8007	17.942
1/8/2022	17:24:00	0	Avalon	0	2.9	0.1	14.255	40254	50648.1	33.21	51450.1	32921	7.95	-82.2	0.34	1.8	3.34	9.35	94.3	7.88	1.9082	19.013
1/8/2022	17:24:20	0	Avalon	0	2.9	0.1	14.256	40256.6	50650.4	33.21	51452.4	32923	7.95	-82.2	0.29	1.61	3.4	9.52	94.3	7.87	1.9129	19.06
1/8/2022	17:24:40	0	Avalon	0	2.9	0.1	14.255	40255.5	50650.6	33.21	51452.6	32923	7.95	-82.2	0.34	1.8	3.34	9.35	94.3	7.87	1.9124	19.056
1/8/2022	17:25:00	0	Avalon	0	2.9	0.1	14.255	40255.5	50649.9	33.21	51451.9	32922	7.95	-82.3	0.34	1.79	3.29	9.2	94.3	7.87	1.9106	19.037
1/8/2022	17:25:20	0	Avalon	0	2.9	0.1	14.251	40250	50647.9	33.21	51450.1	32921	7.95	-82.2	0.33	1.74	3.87	10.84	94.2	7.87	1.9011	18.943
1/8/2022	17:25:40	0	Avalon	0	2.9	0.1	14.251	40251.6	50650.4	33.21	51452.7	32923	7.95	-82.3	0.38	1.94	3.3	9.24	94.2	7.86	1.9022	18.953
1/8/2022	17:26:00	0	Avalon	0	2.9	0.1	14.252	40251.6	50649	33.21	51451.2	32922	7.95	-82.3	0.43	2.15	3.66	10.24	94.2	7.87	1.9134	19.065
1/8/2022	17:26:20	0	Avalon	0	2.9	0.1	14.253	40253.7	50650.4	33.21	51452.6	32923	7.95	-82.3	0.38	1.97	3.47	9.71	94.2	7.86	1.9149	19.08
1/8/2022	17:26:40	0	Avalon	0	2.9	0.1	14.251	40250.3	50648.8	33.21	51451	32922	7.95	-82.3	0.3	1.65	3.24	9.08	94.2	7.87	1.8099	18.034
1/8/2022	17:27:00	0	Avalon	0	2.9	0.1	14.25	40248.9	50648.1	33.21	51450.4	32921	7.95	-82.3	0.28	1.56	3.23	9.03	94.2	7.86	1.8421	18.355
1/8/2022	17:27:20	0	Avalon	0	2.9	0.1	14.252	40251.3	50648.7	33.21	51450.9	32922	7.95	-82.4	0.26	1.48	3.32	9.29	94.2	7.87	1.9078	19.009
1/8/2022	17:27:40	0	Avalon	0	2.9	0.1	14.253	40255.3	50652.3	33.21	51454.5	32924	7.96	-82.4	0.42	2.1	3.44	9.63	94.2	7.87	1.9195	19.126
1/8/2022	17:28:00	0	Avalon	0	2.9	0.1	14.254	40255.1	50651.8	33.21	51453.9	32924	7.96	-82.4	0.36	1.87	3.4	9.52	94.2	7.87	1.9283	19.214
1/8/2022	17:28:20	0	Avalon	0	2.9	0.1	14.253	40253.1	50649.6	33.21	51451.7	32922	7.96	-82.4	0.26	1.49	3.19	8.92	94.2	7.87	1.9291	19.222
1/8/2022	17:28:40	0	Avalon	0	2.9	0.1	14.261	40263.6	50653.1	33.21	51454.9	32924	7.96	-82.5	0.3	1.62	3.07	8.59	94.3	7.88	1.924	19.17
1/8/2022	17:29:00	0	Avalon	0	2.9	0.1	14.253	40251.5	50647.3	33.21	51449.4	32921	7.96	-82.5	0.26	1.49	3.28	9.19	94.3	7.87	1.7646	17.583
1/8/2022	17:29:20	0	Avalon	0	2.9	0.1	14.188	40165.2	50617.1	33.18	51421.4	32901	7.95	-82.1	0.18	1.17	2.95	8.27	93.9	7.85	2.3677	23.592
1/8/2022	17:29:40	0	Avalon	0	2.9	0.1	14.115	40117.1	50646.3	33.2	51454	32920	7.95	-81.8	0.25	1.43	3.22	9.03	92.8	7.77	2.5243	25.152
1/8/2022	17:30:00	0	Avalon	0	2.9	0.1	14.121	40128.4	50653.9	33.21	51461.6	32925	7.95	-81.8	0.3	1.64	3.23	9.04	92.6	7.75	2.5293	25.201
1/8/2022	17:30:20	0	Avalon	0	2.9	0.1	14.122	40130.5	50654.6	33.21	51462.2	32925	7.95	-81.9	0.26	1.46	3.12	8.75	92.5	7.75	2.5317	25.225
1/8/2022	17:30:40	0	Avalon	0	2.9	0.1	14.121	40128.6	50654.2	33.21	51461.9	32925	7.95	-81.9	0.37	1.9	3.04	8.5	92.5	7.75	2.5321	25.229
1/8/2022	17:31:00	0	Avalon	0	2.9	0.1	14.178	40214.7	50693.5	33.24	51499.5	32951	7.95	-82.1	0.28	1.56	3.16	8.86	92.8	7.76	2.2524	22.442
1/8/2022	17:31:20	0	Avalon	0	2.9	0.1	14.212	40218.5	50655.7	33.21	51459.6	32926	7.95	-82.3	0.28	1.55	3.08	8.63	93.5	7.81	2.4065	23.978
1/8/2022	17:31:40	0	Avalon	0	2.9	0.1	14.185	40181.7	50643.3	33.2	51448.1	32918	7.95	-82.2	0.33	1.75	3.26	9.14	93.2	7.8	2.5309	25.217
1/8/2022	17:32:00	0	Avalon	0	2.9	0.1	14.196	40213.1	50669.4	33.22	51474.3	32935	7.95	-82.3	0.37	1.93	3.2	8.96	93.2	7.79	2.5278	25.186
1/8/2022	17:32:20	0	Avalon	0	2.9	0.1	14.216	40227.8	50663.4	33.22	51467.3	32931	7.96	-82.4	0.22	1.3	3.01	8.44	93.5	7.81	2.5254	25.163
1/8/2022	17:32:40	0	Avalon	0	2.9	0.1	14.225	40235.8	50661.9	33.22	51465.3	32930	7.96	-82.4	0.49	2.38	3.25	9.11	93.7	7.83	2.5421	25.329
1/8/2022	17:33:00	0	Avalon	0	2.9	0.1	14.224	40232.6	50659.7	33.21	51463.2	32929	7.96	-82.4	0.25	1.44	3.14	8.79	93.7	7.83	2.5558	25.465
1/8/2022	17:33:20	0	Avalon	0	2.9	0.1	14.225	40234.1	50659.7	33.21	51463.2	32929	7.96	-82.5	0.29	1.6	3.22	9.03	93.8	7.83	2.556	25.467
1/8/2022	17:33:40	0	Avalon	0	2.9	0.1	14.221	40230.3	50660	33.21	51463.7	32929	7.96	-82.5	0.32	1.72	3.17	8.87	93.7	7.83	2.5555	25.463
1/8/2022	17:34:00	0	Avalon	0	2.9	0.1	14.226	40234.6	50659.8	33.21	51463.2	32929	7.96	-82.5	0.33	1.75	3.3	9.23	93.8	7.83	2.559	25.498
1/8/2022	17:34:20	0	Avalon	0	2.9	0.1	14.229	40239.1	50661.8	33.22	51465.1	32930	7.96	-82.5	0.32	1.72	3.29	9.21	93.8	7.84	2.5601	25.509
1/8/2022	17:34:40	0	Avalon	0	2.9	0.1	14.232	40240.9	50659.8	33.21	51462.9	32929	7.96	-82.6	0.26	1.46	3.3	9.25	93.9	7.84	2.4622	24.533
1/8/2022	17:35:00	0	Avalon	0	2.9	0.1	14.255	40267.8	50666.6	33.22	51468.9	32933	7.96	-82.7	0.27	1.51	3.35	9.37	94.2	7.86	1.9786	19.714
1/8/2022	17:35:20	0	Avalon	0	2.9	0.1	14.264	40265.6	50652.7	33.21	51454.5	32924	7.96	-82.8	0.24	1.38	3.06	8.56	94.5	7.88	2.134	21.263
1/8/2022	17:35:40	0	Avalon	0	2.9	0.1	14.215	40223	50658.6	33.21	51462.5	32928	7.96	-82.5	0.25	1.42	3.13	8.76	93.8	7.84	2.6722	26.625
1/8/2022	17:36:00	0	Avalon	0	2.9	0.1	14.188	40195.6	50656	33.21	51460.9	32926	7.96	-82.4	0.36	1.88	2.89	8.09	93.3	7.8	3.0746	30.635
1/8/2022	17:36:20	0	Avalon	0	2.9	0.1	14.163	40165.8	50649.2	33.2	51455	32922	7.95	-82.3	0.28	1.55	3.22	9.02	93	7.78	3.11	30.987
1/8/2022	17:36:40	0	Avalon	0	2.9	0.1	14.161	40181.4	50671.9	33.22	51478.2	32937	7.95	-82.3	0.25	1.45	3.03	8.49	92.8	7.76	2.8446	28.342
1/8/2022	17:37:00	0	Avalon	0	2.9	0.1	14.193	40198.2	50653.9	33.21	51458.6	32925	7.96	-82.4	0.23	1.35	3.14	8.8	93.1	7.79	2.8898	28.793
1/8/2022	17:37:20	0	Avalon	0	2.9	0.1	14.173	40186.2	50663.5	33.21	51469.2	32931	7.95	-82.3	0.24	1.39	3.21	9	92.9	7.77	3.0918	30.806
1/8/2022	17:37:40	0	Avalon	0	2.9	0.1	14.187	40199.8	50663.8	33.21	51468.9	32931	7.96	-82.4	0.33	1.74	3.34	9.36	93	7.78	3.1166	31.053
1/8/2022	17:38:00	0	Avalon	0	2.9	0.1	14.177	40189.8	50662.9	33.21	51468.4	32931	7.96	-82.4	0.36	1.86	3.47	9.71	92.9	7.77	3.1289	31.175
1/8/2022	17:38:20	0	Avalon	0	2.9	0.1	14.172	40169.6	50643.1	33.2	51448.4	32918	7.96	-82.4	0.25	1.44	3.22	9.03	93	7.78	2.9837	29.729
1/8/2022	17:38:40	0	Avalon	0	2.9	0.1	14.144	40136.9	50636.4	33.19	51442.8	32914	7.95	-82.3	0.27	1.52	3.34	9.35	92.8	7.76	3.086	30.748
1/8/2022	17:39:00	0	Avalon	0	2.9	0.1	14.108	40123.4	50663.3	33.21	51471.7	32931	7.95	-82.1	0.26	1.47	3.08	8.62	92.4	7.74	3.1147	31.033
1/8/2022	17:39:20	0	Avalon	0	2.9	0.1	14.104	40111.5	50653.3	33.2	51461.6	32925	7.95	-82.1	0.26	1.47	3.01	8.42	92.4	7.74	3.1348	31.234
1/8/2022	17:39:40	0	Avalon	0	2.9	0.1	14.096	40103.9	50653.4	33.2	51462	32925	7.95	-82.1	0.28	1.54	3.71	10.39	92.2	7.73	3.1411	31.296
1/8/2022	17:40:00	0	Avalon	0	2.9	0.1	14.093	40101.6	50654.1	33.2	51462.9	32925	7.95	-82.1	0.28	1.54	3.2	8.97	92.2	7.72	3.035	30.239
1/8/2022	17:40:20	0	Avalon	0	2.9	0.1	14.094	40099.4	50650.1	33.2	51458.8	32923	7.95	-82.1	0.28	1.55	3.08	8.62	92.2	7.72	2.9783	29.674
1/8/2022	17:40:40	0	Avalon	0	2.9	0.1	14.078	40087.8	50655.2	33.2	51464.6	32926	7.95	-82	0.27	1.51	3.28	9.19	92.1	7.71	3.0805	30.692
1/8/2022	17:41:00	0	Avalon	0	2.9	0.1	14.073	40084.8	50657.3	33.21	51467	32927	7.95	-82	0.34	1.81	3.13	8.77	91.9	7.7	3.1143	31.029
1/8/2022	17:41:20	0	Avalon	0	2.9	0.1	14.084	40101.4	50664.5	33.21	51473.8	32932	7.95	-82.1	0.26	1.49	3.14	8.8	92	7.71	3.1211	31.096
1/8/2022	17:41:40	0	Avalon	0	2.9	0.1	14.084	40097.1	50659.1	33.21	51468.3	32928	7.95	-82.1	0.41	2.09	3.42	9.59	92	7.71	3.1332	31.217
1/8/2022	17:42:00	0	Avalon	0	2.9	0.1	14.084	40097.6	50659.7	33.21	51468.9	32929	7.95	-82.1	0.33	1.76	3.47	9.72	92	7.71	3.14	31.285
1/8/2022	17:42:20	0	Avalon	0	2.9	0.1	14.086	40098	50658.6	33.21	51467.7	32928	7.95	-82.1	0.24	1.38	2.91	8.15	92.1	7.72	2.9594	29.486
1/8/2022	17:42:40	0	Avalon	0	2.9	0.1	14.074	40080	50650.5	33.2	51460	32923	7.95	-82.1	0.27	1.52	3.25	9.11	92.1	7.72	2.5535	25.442
1/8/2022	17:43:00	0	Avalon	0	2.9	0.1	14.072	40084.4	50658.4	33.21	51468.1	32928	7.95	-82.1	0.23	1.36	3.17	8.87	92	7.71	2.5254	25.162
1/8/2022	17:43:20	0	Avalon	0	2.9	0.1	14.071	40080.7	50655	33.21	51464.6	32926	7.95	-82.1	0.24	1.38	2.91	8.15	92	7.71	2.5263	25.17
1/8/2022	17:43:40	0	Avalon	0	2.9	0.1	14.064	40081.9	50664.1	33.21	51474.2	32932	7.95	-82.1	0.23	1.35	3.17	8.88	91.9	7.7	2.5254	25.161
1/8/2022	17:44:00	0	Avalon	0	2.9	0.1	14.066	40072.9	50650.8	33.2	51460.6	32923	7.95	-82.1	0.36	1.89	3.34	9.35	91.9	7.7	2.5263	25.171
1/8/2022	17:44:20	0	Avalon	0	2.9	0.1	14.065	40078	50658.1	33.21	51468.1	32928	7.95	-82.1	0.25	1.42	3.25	9.1	91.9	7.7	2.5288	25.196
1/8/2022	17:44:40	0	Avalon	0	2.9	0.1	14.062	40071.6	50653.6	33.2	51463.6	32925	7.95	-82.1	0.27	1.53	3.12	8.75	91.9	7.7	2.5247	25.155
1/8/2022	17:45:00	0	Avalon	0	2.9	0.1	14.064	40079.3	50661.4	33.21	51471.4	32930	7.95	-82.1	0.29	1.6	3.07	8.6	91.9	7.7	2.5022	24.931
1/8/2022	17:45:20	0	Avalon	0	2.9	0.1	14.072	40082.1	50655.7	33.21	51465.3	32926	7.95	-82.1	0.29	1.6	3.04	8.51	91.9	7.71	2.4792	24.701
1/8/2022	17:45:40	0	Avalon	0	2.9	0.1	14.12	40117.2	50640.5	33.2	51448	32916	7.96	-82.4	0.3	1.62	2.86	8.02	92.4	7.73	2.4643	24.553
1/8/2022	17:46:00	0	Avalon	0	2.9	0.1	14.048	40055.1	50650.2	33.2	51460.7	32923	7.95	-82	0.2	1.23	3.06	8.57	91.9	7.7	2.4781	24.691
1/8/2022	17:46:20	0	Avalon	0	2.9	0.1	14.044	40055.9	50656	33.21	51466.7	32926	7.95	-82	0.22	1.32	3.14	8.78	91.7	7.69	2.5176	25.084
1/8/2022	17:46:40	0	Avalon	0	2.9	0.1	14.049	40062.4	50658.7	33.21	51469.3	32928	7.95	-82	0.26	1.46	3.07	8.58	91.7	7.69	2.529	25.197
1/8/2022	17:47:00	0	Avalon	0	2.9	0.1	14.053	40068.1	50660.9	33.21	51471.4	32930	7.95	-82.1	0.19	1.18	2.94	8.24	91.7	7.69	2.5292	25.2
1/8/2022	17:47:20	0	Avalon	0	2.9	0.1	14.064	40093.5	50679.8	33.22	51490.1	32942	7.95	-82.1	0.31	1.66	3.24	9.06	91.8	7.69	2.4451	24.362
1/8/2022	17:47:40	0	Avalon	0	2.9	0.1	14.161	40166.6	50653.4	33.21	51459.4	32925	7.96	-82.7	0.27	1.5	3.14	8.79	92.8	7.76	2.3549	23.464
1/8/2022	17:48:00	0	Avalon	0	2.9	0.1	14.094	40090.4	50638.2	33.19	51446.7	32915	7.95	-82.3	0.23	1.35	2.99	8.36	92.5	7.75	2.4292	24.204
1/8/2022	17:48:20	0	Avalon	0	2.9	0.1	14.185	40203.3	50670.6	33.22	51475.9	32936	7.96	-82.8	0.3	1.64	3.33	9.32	93.1	7.78	2.0257	20.183
1/8/2022	17:48:40	0	Avalon	0	2.9	0.1	14.21	40219.2	50659.1	33.22	51463.1	32928	7.96	-82.9	0.27	1.52	3.43	9.6	93.5	7.81	1.9342	19.272
1/8/2022	17:49:00	0	Avalon	0	2.9	0.1	14.212	40219.3	50657.1	33.21	51461	32927	7.96	-82.9	0.28	1.57	3.47	9.72	93.5	7.82	1.9335	19.265
1/8/2022	17:49:20	0	Avalon	0	2.9	0.1	14.213	40220.7	50657.4	33.21	51461.3	32927	7.97	-82.9	0.33	1.77	3.18	8.89	93.6	7.82	1.9336	19.267
1/8/2022	17:49:40	0	Avalon	0	2.9	0.1	14.214	40219.3	50655.2	33.21	51459.1	32926	7.97	-83	0.31	1.67	3.24	9.07	93.6	7.82	1.9356	19.286
1/8/2022	17:50:00	0	Avalon	0	2.9	0.1	14.215	40220.1	50655.2	33.21	51459.1	32926	7.97	-83	0.22	1.32	3.29	9.21	93.6	7.82	1.9362	19.292
1/8/2022	17:50:20	0	Avalon	0	2.9	0.1	14.218	40224.6	50656.5	33.21	51460.2	32927	7.97	-83	0.34	1.78	3.12	8.74	93.7	7.83	1.9356	19.286
1/8/2022	17:50:40	0	Avalon	0	2.9	0.1	14.217	40222.4	50655.4	33.21	51459.1	32926	7.97	-83	0.35	1.84	3.54	9.91	93.7	7.83	1.9357	19.288
1/8/2022	17:51:00	0	Avalon	0	2.9	0.1	14.216	40221.1	50654.7	33.21	51458.4	32926	7.97	-83	0.29	1.58	2.96	8.27	93.7	7.83	1.9364	19.294
1/8/2022	17:51:20	0	Avalon	0	2.9	0.1	14.217	40223.9	50656.9	33.21	51460.7	32927	7.97	-83	0.32	1.72	3.49	9.77	93.7	7.83	1.9363	19.293
1/8/2022	17:51:40	0	Avalon	0	2.9	0.1	14.217	40222.7	50655.2	33.21	51458.9	32926	7.97	-83	0.32	1.73	3.25	9.09	93.7	7.83	1.9363	19.293
1/8/2022	17:52:00	0	Avalon	0	2.9	0.1	14.219	40227.1	50658.5	33.22	51462.2	32928	7.97	-83.1	0.29	1.61	3.18	8.89	93.7	7.83	1.9344	19.275
1/8/2022	17:52:20	0	Avalon	0	2.9	0.1	14.223	40230.4	50658.2	33.22	51461.7	32928	7.97	-83.1	0.4	2.04	3.5	9.79	93.8	7.83	1.9342	19.273
1/8/2022	17:52:40	0	Avalon	0	2.9	0.1	14.228	40235.7	50658.6	33.22	51461.9	32928	7.97	-83.1	0.31	1.68	3.31	9.26	93.9	7.84	1.9361	19.291
1/8/2022	17:53:00	0	Avalon	0	2.9	0.1	14.223	40226.8	50653.7	33.21	51457.1	32925	7.97	-83.1	0.27	1.51	3.02	8.45	93.8	7.84	1.9344	19.274
1/8/2022	17:53:20	0	Avalon	0	2.9	0.1	14.224	40232.4	50659.2	33.22	51462.7	32928	7.97	-83.1	0.32	1.72	3.33	9.33	93.8	7.84	1.9326	19.256
1/8/2022	17:53:40	0	Avalon	0	2.8	0.1	14.25	40263.2	50666.3	33.22	51468.8	32933	7.97	-83.3	0.29	1.6	3.32	9.31	94.1	7.86	1.7775	17.711
1/8/2022	17:54:00	0	Avalon	0	2.8	0.1	14.269	40267.4	50649	33.21	51450.5	32922	7.97	-83.4	0.3	1.64	3.1	8.68	94.5	7.89	1.3611	13.562
1/8/2022	17:54:20	0	Avalon	0	2.8	0.1	14.264	40261.8	50646.9	33.21	51448.6	32920	7.97	-83.4	0.37	1.93	3.62	10.15	94.4	7.88	1.3072	13.025
1/8/2022	17:54:40	0	Avalon	0	2.8	0.1	14.265	40261.5	50646.5	33.21	51448.1	32920	7.97	-83.4	0.32	1.7	3.27	9.17	94.4	7.88	1.3143	13.096
1/8/2022	17:55:00	0	Avalon	0	2.8	0.1	14.264	40260.4	50645.8	33.21	51447.4	32920	7.97	-83.4	0.37	1.93	3.41	9.56	94.4	7.88	1.314	13.093
1/8/2022	17:55:20	0	Avalon	0	2.9	0.1	14.266	40262.3	50646.1	33.21	51447.6	32920	7.97	-83.5	0.31	1.67	3.05	8.54	94.5	7.89	1.3031	12.984
1/8/2022	17:55:40	0	Avalon	0	2.8	0.1	14.266	40262.7	50645.9	33.21	51447.4	32920	7.97	-83.5	0.32	1.73	3.07	8.59	94.5	7.89	1.3003	12.956
1/8/2022	17:56:00	0	Avalon	0	2.8	0.1	14.266	40261.5	50644.7	33.21	51446.2	32919	7.97	-83.5	0.33	1.76	3.3	9.24	94.5	7.89	1.3002	12.955
1/8/2022	17:56:20	0	Avalon	0	2.8	0.1	14.269	40266.1	50646.5	33.21	51447.9	32920	7.97	-83.5	0.29	1.58	3.55	9.93	94.6	7.89	1.3003	12.957
1/8/2022	17:56:40	0	Avalon	0	2.8	0.1	14.269	40266	50646.8	33.21	51448.2	32920	7.97	-83.5	0.27	1.51	3.24	9.07	94.6	7.89	1.3005	12.958
1/8/2022	17:57:00	0	Avalon	0	2.8	0.1	14.269	40266.1	50647.1	33.21	51448.6	32921	7.98	-83.5	0.33	1.76	3.19	8.94	94.6	7.9	1.1883	11.841
1/8/2022	17:57:20	0	Avalon	0	2.8	0.1	14.271	40269.9	50648.7	33.21	51450.1	32922	7.98	-83.6	0.26	1.48	3.49	9.77	94.6	7.9	1.2791	12.745
1/8/2022	17:57:40	0	Avalon	0	2.9	0.1	14.271	40268.8	50648.2	33.21	51449.6	32921	7.98	-83.6	0.25	1.46	3.24	9.07	94.6	7.9	1.2946	12.9
1/8/2022	17:58:00	0	Avalon	0	2.9	0.1	14.27	40267.4	50646.7	33.21	51448.1	32920	7.98	-83.6	0.3	1.64	3.4	9.52	94.6	7.9	1.298	12.933
1/8/2022	17:58:20	0	Avalon	0	2.9	0.1	14.271	40267.4	50645.9	33.21	51447.2	32920	7.98	-83.6	0.53	2.55	3.62	10.14	94.6	7.9	1.3003	12.957
1/8/2022	17:58:40	0	Avalon	0	2.8	0.1	14.271	40270.7	50649.8	33.21	51451.2	32922	7.98	-83.6	0.27	1.53	3.15	8.81	94.6	7.9	1.3006	12.959
1/8/2022	17:59:00	0	Avalon	0	2.8	0.1	14.272	40268.8	50646.8	33.21	51448.1	32920	7.98	-83.6	0.31	1.66	3.16	8.86	94.6	7.9	1.3007	12.96
1/8/2022	17:59:20	0	Avalon	0	2.8	0.1	14.272	40270	50648.3	33.21	51449.6	32921	7.98	-83.6	0.33	1.77	3.11	8.71	94.6	7.9	1.3008	12.961
1/8/2022	17:59:40	0	Avalon	0	2.8	0.1	14.273	40271.4	50648.8	33.21	51450.1	32922	7.98	-83.6	0.31	1.67	3.1	8.68	94.6	7.9	1.3008	12.962
1/8/2022	18:00:00	0	Avalon	0	2.9	0.1	14.273	40270.2	50646.7	33.21	51447.9	32920	7.98	-83.6	0.32	1.7	3.41	9.54	94.7	7.9	1.3009	12.962
1/8/2022	18:00:20	0	Avalon	0	2.9	0.1	14.271	40267	50645.2	33.21	51446.5	32919	7.98	-83.6	0.23	1.35	3.06	8.57	94.7	7.9	1.0077	10.041
1/8/2022	18:00:40	0	Avalon	0	2.9	0.1	14.377	40401.3	50686.4	33.25	51483.9	32946	7.99	-84.3	0.28	1.56	3.47	9.72	95.8	7.98	0.671	6.686
1/8/2022	18:01:00	0	Avalon	0	2.9	0.1	14.415	40405.6	50644.7	33.22	51440	32919	7.99	-84.4	0.27	1.51	3.37	9.43	96.9	8.06	0.6525	6.502
1/8/2022	18:01:20	0	Avalon	0	2.9	0.1	14.397	40393.3	50651.2	33.22	51447.3	32923	7.99	-84.3	0.19	1.19	3.13	8.76	96.7	8.05	0.6611	6.587
1/8/2022	18:01:40	0	Avalon	0	2.9	0.1	14.412	40412.4	50657.1	33.23	51452.7	32927	7.99	-84.4	0.24	1.38	3.21	9	97	8.07	0.6644	6.62
1/8/2022	18:02:00	0	Avalon	0	2.9	0.1	14.445	40439.6	50650.9	33.22	51444.9	32923	8	-84.8	0.28	1.55	3.18	8.9	97.9	8.14	0.6336	6.313
1/8/2022	18:02:20	0	Avalon	0	2.9	0.1	14.415	40401.1	50638.3	33.21	51433.4	32915	7.99	-84.5	0.2	1.24	3	8.39	97.6	8.12	0.6256	6.234
1/8/2022	18:02:40	0	Avalon	0	2.9	0.1	14.395	40388.7	50647.6	33.22	51443.7	32921	7.99	-84.3	0.25	1.44	3.15	8.83	96.8	8.06	0.6543	6.52
1/8/2022	18:03:00	0	Avalon	0	2.9	0.1	14.388	40384	50649.8	33.22	51446.3	32922	7.99	-84.2	0.25	1.45	3.16	8.84	96.5	8.03	0.6634	6.61
1/8/2022	18:03:20	0	Avalon	0	2.8	0.1	14.384	40374.8	50643.8	33.21	51440.3	32918	7.99	-84.2	0.29	1.59	3.09	8.66	96.3	8.02	0.665	6.626
1/8/2022	18:03:40	0	Avalon	0	2.8	0.1	14.382	40376.1	50647.2	33.22	51443.9	32921	7.99	-84.2	0.27	1.52	3.22	9.01	96.2	8.02	0.6652	6.628
1/8/2022	18:04:00	0	Avalon	0	2.8	0.1	14.388	40382.7	50649	33.22	51445.5	32922	7.99	-84.2	0.3	1.62	3.21	8.98	96.3	8.02	0.6654	6.631
1/8/2022	18:04:20	0	Avalon	0	2.8	0.1	14.38	40373.2	50646.1	33.22	51442.8	32920	7.99	-84.2	0.3	1.62	3.04	8.51	96.2	8.01	0.6657	6.633
1/8/2022	18:04:40	0	Avalon	0	2.8	0.1	14.379	40373.8	50647.8	33.22	51444.6	32921	7.99	-84.2	0.18	1.14	3.1	8.68	96.1	8.01	0.666	6.636
1/8/2022	18:05:00	0	Avalon	0	2.8	0.1	14.365	40354.1	50640.1	33.21	51437.4	32916	7.99	-84.2	0.2	1.24	2.98	8.34	96	8	0.6661	6.638
1/8/2022	18:05:20	0	Avalon	0	2.8	0.1	14.369	40367.6	50653	33.22	51450.3	32924	7.99	-84.2	0.13	0.94	3.05	8.53	96	8	0.6651	6.627
1/8/2022	18:05:40	0	Avalon	0	2.8	0.1	14.362	40350.6	50639.8	33.21	51437.2	32916	7.99	-84.2	0.17	1.14	3.17	8.87	96	7.99	0.6649	6.625
1/8/2022	18:06:00	0	Avalon	0	2.8	0.1	14.351	40343.7	50644.5	33.21	51442.4	32919	7.99	-84.1	0.18	1.15	2.97	8.32	95.9	7.99	0.6665	6.641
1/8/2022	18:06:20	0	Avalon	0	2.8	0.1	14.414	40428.6	50674.7	33.24	51470.4	32939	7.99	-84.7	0.15	1.05	2.9	8.11	96.7	8.05	0.3805	3.792
1/8/2022	18:06:40	0	Avalon	0	2.8	0.1	14.489	40488.5	50658.4	33.23	51450.6	32928	8	-85.1	0.17	1.1	2.79	7.8	98.4	8.18	0.1026	1.023
1/8/2022	18:07:00	0	Avalon	0	2.8	0.1	14.503	40492	50646.7	33.22	51438.1	32920	8	-85.1	0.14	0.99	2.98	8.34	98.8	8.21	0.0845	0.842
1/8/2022	18:07:20	0	Avalon	0	2.8	0.1	14.507	40500.1	50651	33.23	51442.3	32923	8	-85.1	0.13	0.95	2.95	8.26	98.9	8.22	0.0805	0.802
1/8/2022	18:07:40	0	Avalon	0	2.8	0.1	14.508	40496.8	50645.6	33.22	51436.8	32920	8	-85.1	0.15	1.02	2.91	8.16	99	8.22	0.0773	0.77
1/8/2022	18:08:00	0	Avalon	0	2.8	0.1	14.505	40493.1	50644.6	33.22	51436	32919	8	-85.1	0.21	1.26	2.93	8.21	99	8.22	0.0767	0.765
1/8/2022	18:08:20	0	Avalon	0	2.8	0.1	14.522	40506.3	50641.1	33.22	51431.6	32917	8	-85.2	0.12	0.9	2.88	8.07	99.1	8.23	0.0762	0.759
1/8/2022	18:08:40	0	Avalon	0	2.8	0.1	14.569	40570.6	50665.2	33.24	51454.1	32932	8	-85.1	0.12	0.9	2.65	7.43	99.2	8.23	0.0655	0.652
1/8/2022	18:09:00	0	Avalon	0	2.8	0.1	14.563	40543.4	50637.5	33.22	51426.1	32914	8	-85.1	0.15	1.04	2.88	8.06	99	8.22	0.0574	0.572
1/8/2022	18:09:20	0	Avalon	0	2.8	0.1	14.564	40561.1	50658.6	33.23	51447.6	32928	8	-85.1	0.1	0.83	2.96	8.28	99	8.21	0.0554	0.552
1/8/2022	18:09:40	0	Avalon	0	2.8	0.1	14.57	40559.5	50649.7	33.23	51438.2	32922	8	-85	0.07	0.72	2.65	7.43	98.7	8.19	0.0501	0.499
1/8/2022	18:10:00	0	Avalon	0	2.8	0.1	14.586	40582.6	50659.8	33.23	51447.8	32929	8	-85.1	0.12	0.93	2.69	7.54	98.8	8.2	0.0464	0.463
1/8/2022	18:10:20	0	Avalon	0	2.8	0.1	14.618	40607.4	50652.1	33.23	51438.6	32924	8	-85.1	0.12	0.9	2.76	7.74	99	8.21	0.0482	0.48
1/8/2022	18:10:40	0	Avalon	0	2.8	0.1	14.503	40504.9	50663.2	33.23	51455	32931	8	-85.1	0.11	0.88	2.81	7.85	98.7	8.2	0.0508	0.506
1/8/2022	18:11:00	0	Avalon	0	2.8	0.1	14.534	40519.7	50642.6	33.22	51432.6	32918	8	-85.1	0.07	0.71	2.68	7.51	98.8	8.21	0.0513	0.511
1/8/2022	18:11:20	0	Avalon	0	2.8	0.1	14.522	40512.3	50648	33.22	51438.6	32921	8	-85.1	0.09	0.79	2.77	7.77	98.9	8.21	0.051	0.509
1/8/2022	18:11:40	0	Avalon	0	2.8	0.1	14.529	40529.5	50662.3	33.23	51452.9	32930	8	-85.2	0.11	0.89	2.8	7.83	98.9	8.22	0.0513	0.511
1/8/2022	18:12:00	0	Avalon	0	2.8	0.1	14.555	40539.8	50643.1	33.22	51432.3	32918	8	-85.1	0.03	0.54	2.61	7.3	98.9	8.21	0.0513	0.511
1/8/2022	18:12:20	0	Avalon	0	2.8	0.1	14.539	40528.2	50647.9	33.22	51437.8	32921	8	-85.1	0.11	0.88	2.73	7.65	98.8	8.2	0.0523	0.521
1/8/2022	18:12:40	0	Avalon	0	2.8	0.1	14.596	40585.5	50650.9	33.23	51438.4	32923	8	-85.1	0.08	0.77	2.75	7.71	98.9	8.2	0.0516	0.514
1/8/2022	18:13:00	0	Avalon	0	2.8	0.1	14.533	40510.9	50632.7	33.21	51422.6	32911	8	-85.1	0.12	0.91	2.81	7.87	98.7	8.2	0.0496	0.494
