# Supplementary material for: Dynamics of pH at Santa Catalina Island
Source: PLoS One. 2023 Dec 7;18(12):e0290039. doi: 10.1371/journal.pone.0290039 (PMC10703214; doi:10.1371/journal.pone.0290039)
Supplement: S3 Dataset — (TXT) [file pone.0290039.s005.txt]

KOR Export File
File Created:1/11/2020 6:39:33 PM
Sonde ID	Sonde 18M103147
User ID	YSI
Site	Avalon
Template	Depth Profiling Standard 20sec
Averaging Mode	Rapid
Time Zone	(UTC) Coordinated Universal Time
Devices List:
Name	SN	Firmware	Corresponding Data Column(s)
Data Collection Device			1;2;3;4;5
EXO1 Sonde	18M103147	1.0.68	6;7
Conductivity/Temp	18L101084	3.0.5	8;9;10;11;12;13
pH	17F100785	3.0.0	14;15
Depth Non-Vented 0-250m	18H105525	3.0.0	16;17
1	2	3	4	5	6	7	8	9	10	11	12	13	14	15	16	17
Date (MM/DD/YYYY)	Time (HH:MM:SS)	Time (Fract. Sec)	Site Name	Fault Code	Battery V	Cable Pwr V	Temp �C	Cond �S/cm	SpCond �S/cm	Sal psu	nLF Cond �S/cm	TDS mg/L	pH	pH mV	Press bar a	Depth m
1/11/2020	16:52:40	0	Avalon	0	2.5	1.2	15.695	42613.5	51823.9	34.12	52575.2	33686	8.06	-90.1	0.053	0.528
1/11/2020	16:53:00	0	Avalon	0	2.5	1.2	15.699	42667.6	51884.4	34.16	52636.3	33725	8.07	-90.5	0.048	0.478
1/11/2020	16:53:20	0	Avalon	0	2.5	1.2	15.703	42678.7	51893.2	34.17	52645	33731	8.07	-90.6	0.0508	0.506
1/11/2020	16:53:40	0	Avalon	0	2.5	1.2	15.702	42675.5	51890.3	34.16	52642.1	33729	8.08	-90.8	0.059	0.587
1/11/2020	16:54:00	0	Avalon	0	2.5	1.1	15.699	42676.9	51895.5	34.17	52647.6	33732	8.08	-90.9	0.0629	0.626
1/11/2020	16:54:20	0	Avalon	0	2.5	1.1	15.704	42682.1	51896.7	34.17	52648.6	33733	8.08	-91.2	0.0619	0.617
1/11/2020	16:54:40	0	Avalon	0	2.5	1.1	15.712	42689.5	51896.3	34.17	52647.7	33733	8.09	-91.6	0.0572	0.569
1/11/2020	16:55:00	0	Avalon	0	2.5	1.1	15.704	42682.2	51896.8	34.17	52648.7	33733	8.09	-91.6	0.2306	2.297
1/11/2020	16:55:20	0	Avalon	0	2.5	1.1	15.703	42689.3	51906.4	34.18	52658.4	33739	8.1	-92	0.324	3.227
1/11/2020	16:55:40	0	Avalon	0	2.5	1	15.704	42694.4	51911.8	34.18	52663.9	33743	8.1	-92.3	0.4229	4.212
1/11/2020	16:56:00	0	Avalon	0	2.5	1	15.704	42685.9	51900.9	34.17	52652.8	33736	8.11	-92.4	0.2945	2.934
1/11/2020	16:56:20	0	Avalon	0	2.5	1	15.709	42695.5	51906.7	34.18	52658.4	33739	8.1	-92.3	0.0803	0.8
1/11/2020	16:56:40	0	Avalon	0	2.5	1	15.712	42703.1	51912.8	34.18	52664.4	33743	8.11	-92.4	0.0724	0.721
1/11/2020	16:57:00	0	Avalon	0	2.5	1	15.714	42703.6	51910.1	34.18	52661.6	33742	8.11	-92.4	0.0745	0.742
1/11/2020	16:57:20	0	Avalon	0	2.5	1	15.715	42705.6	51911.6	34.18	52663.1	33743	8.11	-92.4	0.0605	0.603
1/11/2020	16:57:40	0	Avalon	0	2.5	1	15.711	42702.4	51912.5	34.18	52664.2	33743	8.11	-92.5	0.0586	0.583
1/11/2020	16:58:00	0	Avalon	0	2.5	1	15.71	42701.5	51912.6	34.18	52664.3	33743	8.11	-92.5	0.0642	0.639
1/11/2020	16:58:20	0	Avalon	0	2.5	0.9	15.715	42705.6	51912.1	34.18	52663.6	33743	8.11	-92.5	0.0664	0.661
1/11/2020	16:58:40	0	Avalon	0	2.5	0.9	15.716	42705.5	51910.9	34.18	52662.3	33742	8.11	-92.7	0.0682	0.679
1/11/2020	16:59:00	0	Avalon	0	2.5	0.9	15.72	42707.2	51908.2	34.18	52659.4	33740	8.11	-92.8	0.0714	0.711
1/11/2020	16:59:20	0	Avalon	0	2.5	0.9	15.718	42709.2	51913.2	34.18	52664.5	33744	8.11	-92.8	0.0771	0.768
1/11/2020	16:59:40	0	Avalon	0	2.5	0.9	15.717	42707.6	51911.7	34.18	52663.1	33743	8.11	-92.9	0.0764	0.761
1/11/2020	17:00:00	0	Avalon	0	2.5	0.8	15.72	42704.3	51904.2	34.18	52655.3	33738	8.11	-92.9	0.0729	0.727
1/11/2020	17:00:20	0	Avalon	0	2.5	0.8	15.715	42706.2	51912.6	34.18	52664	33743	8.12	-93	0.0723	0.72
1/11/2020	17:00:40	0	Avalon	0	2.5	0.8	15.716	42705.8	51911.1	34.18	52662.5	33742	8.12	-93.1	0.0715	0.713
1/11/2020	17:01:00	0	Avalon	0	2.5	0.7	15.712	42704.8	51914.5	34.18	52666.2	33744	8.12	-93.1	0.068	0.677
1/11/2020	17:01:20	0	Avalon	0	2.5	0.7	15.715	42703.2	51909	34.18	52660.4	33741	8.12	-93.2	0.0753	0.75
1/11/2020	17:01:40	0	Avalon	0	2.5	0.7	15.717	42704.1	51907.2	34.18	52658.5	33740	8.12	-93.3	0.0779	0.776
1/11/2020	17:02:00	0	Avalon	0	2.5	0.6	15.719	42705.4	51907	34.18	52658.2	33740	8.12	-93.4	0.0738	0.735
1/11/2020	17:02:20	0	Avalon	0	2.5	0.6	15.717	42705.4	51909	34.18	52660.3	33741	8.12	-93.4	0.0738	0.735
1/11/2020	17:02:40	0	Avalon	0	2.5	0.6	15.713	42703.9	51911.6	34.18	52663.1	33743	8.12	-93.4	0.2371	2.361
1/11/2020	17:03:00	0	Avalon	0	2.5	0.6	15.707	42702.7	51918.1	34.18	52670.1	33747	8.13	-93.5	0.4636	4.618
1/11/2020	17:03:20	0	Avalon	0	2.5	0.5	15.69	42694.4	51928.2	34.19	52681.2	33753	8.13	-93.7	0.7083	7.054
1/11/2020	17:03:40	0	Avalon	0	2.5	0.5	15.702	42705	51926.9	34.19	52679.3	33753	8.13	-93.9	0.7703	7.673
1/11/2020	17:04:00	0	Avalon	0	2.5	0.5	15.698	42702.5	51928.6	34.19	52681.3	33754	8.13	-93.9	0.8039	8.007
1/11/2020	17:04:20	0	Avalon	0	2.5	0.5	15.701	42707.2	51930.4	34.19	52682.9	33755	8.13	-93.9	0.934	9.303
1/11/2020	17:04:40	0	Avalon	0	2.5	0.5	15.701	42707.1	51930.1	34.19	52682.5	33755	8.13	-94	1.0164	10.123
1/11/2020	17:05:00	0	Avalon	0	2.5	0.4	15.703	42707.9	51929	34.19	52681.3	33754	8.13	-94	1.1611	11.565
1/11/2020	17:05:20	0	Avalon	0	2.5	0.4	15.703	42710	51931.7	34.19	52684.1	33756	8.14	-94.1	1.2858	12.806
1/11/2020	17:05:40	0	Avalon	0	2.5	0.4	15.703	42711.5	51933	34.19	52685.4	33756	8.14	-94.1	1.4599	14.541
1/11/2020	17:06:00	0	Avalon	0	2.5	0.4	15.701	42709.9	51933.6	34.19	52686.1	33757	8.13	-93.7	1.6005	15.941
1/11/2020	17:06:20	0	Avalon	0	2.5	0.4	15.699	42708.5	51934.2	34.19	52686.8	33757	8.13	-93.7	1.6272	16.207
1/11/2020	17:06:40	0	Avalon	0	2.5	0.4	15.697	42706.8	51934.8	34.19	52687.5	33758	8.13	-93.8	1.7346	17.276
1/11/2020	17:07:00	0	Avalon	0	2.5	0.4	15.695	42704.8	51934.6	34.19	52687.4	33757	8.13	-93.8	1.862	18.545
1/11/2020	17:07:20	0	Avalon	0	2.5	0.4	15.694	42705.2	51936.4	34.19	52689.4	33759	8.13	-93.8	1.9298	19.221
1/11/2020	17:07:40	0	Avalon	0	2.5	0.4	15.698	42709.1	51936.2	34.19	52688.9	33759	8.13	-93.9	2.0032	19.951
1/11/2020	17:08:00	0	Avalon	0	2.5	0.4	15.701	42712	51936.8	34.19	52689.4	33759	8.13	-93.9	2.0583	20.5
1/11/2020	17:08:20	0	Avalon	0	2.5	0.4	15.699	42710.3	51936.9	34.19	52689.5	33759	8.13	-94	2.1188	21.102
1/11/2020	17:08:40	0	Avalon	0	2.5	0.4	15.698	42709.8	51937.6	34.19	52690.4	33759	8.13	-94	2.2691	22.599
1/11/2020	17:09:00	0	Avalon	0	2.5	0.4	15.698	42711.2	51939.5	34.19	52692.3	33761	8.13	-94	2.4279	24.181
1/11/2020	17:09:20	0	Avalon	0	2.5	0.4	15.693	42707.6	51940.7	34.19	52693.8	33761	8.13	-94	2.4564	24.464
1/11/2020	17:09:40	0	Avalon	0	2.5	0.4	15.685	42698.5	51939.1	34.19	52692.6	33760	8.13	-93.9	2.5297	25.194
1/11/2020	17:10:00	0	Avalon	0	2.5	0.4	15.68	42693.4	51939.2	34.19	52692.9	33760	8.14	-94.1	2.5058	24.956
1/11/2020	17:10:20	0	Avalon	0	2.5	0.4	15.685	42697.6	51938.8	34.19	52692.3	33760	8.14	-94.3	2.5035	24.934
1/11/2020	17:10:40	0	Avalon	0	2.5	0.4	15.682	42697.9	51942.1	34.19	52695.8	33762	8.14	-94.2	2.5213	25.111
1/11/2020	17:11:00	0	Avalon	0	2.5	0.4	15.682	42696.2	51940.1	34.19	52693.7	33761	8.14	-94.2	2.5259	25.157
1/11/2020	17:11:20	0	Avalon	0	2.5	0.4	15.684	42696.1	51937.8	34.19	52691.3	33760	8.14	-94.2	2.522	25.118
1/11/2020	17:11:40	0	Avalon	0	2.5	0.4	15.683	42695.4	51938.4	34.19	52692	33760	8.14	-94.2	2.518	25.078
1/11/2020	17:12:00	0	Avalon	0	2.5	0.3	15.682	42695.6	51939.8	34.19	52693.5	33761	8.14	-94.3	2.5232	25.13
1/11/2020	17:12:20	0	Avalon	0	2.5	0.3	15.683	42697	51940.4	34.19	52694	33761	8.14	-94.3	2.526	25.158
1/11/2020	17:12:40	0	Avalon	0	2.5	0.3	15.682	42695.4	51939.7	34.19	52693.3	33761	8.14	-94.3	2.5193	25.091
1/11/2020	17:13:00	0	Avalon	0	2.5	0.3	15.681	42693.7	51938.6	34.19	52692.3	33760	8.14	-94.3	2.515	25.049
1/11/2020	17:13:20	0	Avalon	0	2.5	0.3	15.681	42694.1	51938.3	34.19	52691.9	33760	8.14	-94.3	2.5157	25.055
1/11/2020	17:13:40	0	Avalon	0	2.5	0.3	15.682	42695.4	51939.6	34.19	52693.2	33761	8.14	-94.4	2.5161	25.059
1/11/2020	17:14:00	0	Avalon	0	2.5	0.3	15.683	42696.2	51938.7	34.19	52692.2	33760	8.14	-94.4	2.5216	25.114
1/11/2020	17:14:20	0	Avalon	0	2.5	0.3	15.684	42697.3	51938.7	34.19	52692.2	33760	8.14	-94.3	2.5332	25.23
1/11/2020	17:14:40	0	Avalon	0	2.5	0.3	15.682	42695.7	51939.1	34.19	52692.7	33760	8.14	-94.4	2.497	24.869
1/11/2020	17:15:00	0	Avalon	0	2.5	0.3	15.678	42690.4	51937.8	34.19	52691.6	33760	8.14	-94.4	2.2789	22.697
1/11/2020	17:15:20	0	Avalon	0	2.5	0.3	15.688	42701	51939	34.19	52692.3	33760	8.14	-94.6	2.0483	20.4
1/11/2020	17:15:40	0	Avalon	0	2.5	0.3	15.696	42707.3	51937.3	34.19	52690.1	33759	8.15	-94.6	1.8989	18.913
1/11/2020	17:16:00	0	Avalon	0	2.5	0.3	15.69	42702.5	51938.5	34.19	52691.7	33760	8.15	-94.8	1.8793	18.718
1/11/2020	17:16:20	0	Avalon	0	2.5	0.3	15.686	42697.1	51937	34.19	52690.4	33759	8.15	-94.8	1.8546	18.471
1/11/2020	17:16:40	0	Avalon	0	2.5	0.3	15.682	42694	51938	34.19	52691.6	33760	8.15	-94.8	1.7294	17.224
1/11/2020	17:17:00	0	Avalon	0	2.5	0.3	15.69	42700.3	51935.3	34.19	52688.4	33758	8.15	-94.9	1.6149	16.084
1/11/2020	17:17:20	0	Avalon	0	2.5	0.3	15.69	42700.3	51935.1	34.19	52688.2	33758	8.15	-94.9	1.4806	14.746
1/11/2020	17:17:40	0	Avalon	0	2.5	0.3	15.698	42707.3	51934.8	34.19	52687.5	33758	8.15	-94.9	1.3402	13.348
1/11/2020	17:18:00	0	Avalon	0	2.5	0.3	15.696	42705.9	51935	34.19	52687.8	33758	8.15	-95	1.3027	12.974
1/11/2020	17:18:20	0	Avalon	0	2.5	0.3	15.697	42705.8	51933.7	34.19	52686.5	33757	8.15	-95	1.2927	12.875
1/11/2020	17:18:40	0	Avalon	0	2.5	0.3	15.691	42701.4	51936.1	34.19	52689.2	33758	8.15	-95.1	1.2641	12.59
1/11/2020	17:19:00	0	Avalon	0	2.5	0.3	15.683	42695.3	51937.5	34.19	52691.1	33759	8.15	-95	1.2464	12.414
1/11/2020	17:19:20	0	Avalon	0	2.5	0.3	15.683	42692.7	51934.4	34.19	52687.9	33757	8.15	-95.1	1.2753	12.702
1/11/2020	17:19:40	0	Avalon	0	2.5	0.3	15.684	42691.2	51931.9	34.19	52685.3	33756	8.15	-95.1	1.288	12.828
1/11/2020	17:20:00	0	Avalon	0	2.5	0.3	15.687	42696.4	51934.2	34.19	52687.4	33757	8.15	-95.1	1.2699	12.648
1/11/2020	17:20:20	0	Avalon	0	2.5	0.3	15.682	42691.9	51934.4	34.19	52687.9	33757	8.16	-95.2	1.2695	12.644
1/11/2020	17:20:40	0	Avalon	0	2.5	0.3	15.684	42692.6	51933	34.19	52686.4	33756	8.16	-95.2	1.2749	12.697
1/11/2020	17:21:00	0	Avalon	0	2.5	0.3	15.684	42696.2	51937.3	34.19	52690.8	33759	8.16	-95.2	1.2629	12.578
1/11/2020	17:21:20	0	Avalon	0	2.5	0.3	15.684	42696.5	51937.9	34.19	52691.4	33760	8.16	-95.2	1.2626	12.575
1/11/2020	17:21:40	0	Avalon	0	2.5	0.3	15.699	42708.8	51935.6	34.19	52688.3	33758	8.15	-95.1	1.2659	12.609
1/11/2020	17:22:00	0	Avalon	0	2.5	0.3	15.695	42705.8	51936.5	34.19	52689.4	33759	8.15	-95.2	1.2609	12.559
1/11/2020	17:22:20	0	Avalon	0	2.5	0.2	15.69	42702.6	51938	34.2	52691.2	33760	8.16	-95.2	1.2636	12.586
1/11/2020	17:22:40	0	Avalon	0	2.5	0.2	15.693	42703	51934.6	34.19	52687.6	33758	8.16	-95.2	1.2617	12.566
1/11/2020	17:23:00	0	Avalon	0	2.5	0.2	15.696	42707.9	51937.1	34.19	52690	33759	8.15	-95.2	1.2461	12.411
1/11/2020	17:23:20	0	Avalon	0	2.5	0.2	15.693	42705.7	51938.1	34.2	52691.1	33760	8.16	-95.2	1.2319	12.27
1/11/2020	17:23:40	0	Avalon	0	2.5	0.2	15.683	42698.5	51941.4	34.2	52695	33762	8.16	-95.3	1.2292	12.242
1/11/2020	17:24:00	0	Avalon	0	2.5	0.2	15.693	42702.4	51934.9	34.19	52687.9	33758	8.16	-95.3	1.1965	11.917
1/11/2020	17:24:20	0	Avalon	0	2.5	0.2	15.698	42707.8	51934.8	34.19	52687.4	33758	8.16	-95.4	1.1111	11.067
1/11/2020	17:24:40	0	Avalon	0	2.5	0.2	15.701	42711.1	51935.6	34.19	52688.1	33758	8.16	-95.3	0.9359	9.321
1/11/2020	17:25:00	0	Avalon	0	2.5	0.2	15.696	42705.9	51935.1	34.19	52687.9	33758	8.16	-95.5	0.8193	8.16
1/11/2020	17:25:20	0	Avalon	0	2.5	0.2	15.705	42714.8	51935.5	34.2	52687.9	33758	8.16	-95.3	0.703	7.002
1/11/2020	17:25:40	0	Avalon	0	2.5	0.2	15.699	42708.2	51934.5	34.19	52687.2	33757	8.16	-95.5	0.788	7.848
1/11/2020	17:26:00	0	Avalon	0	2.5	0.2	15.706	42714.1	51933.4	34.19	52685.6	33757	8.16	-95.6	0.6939	6.911
1/11/2020	17:26:20	0	Avalon	0	2.5	0.2	15.713	42722.8	51935.7	34.2	52687.6	33758	8.16	-95.5	0.6559	6.532
1/11/2020	17:26:40	0	Avalon	0	2.5	0.2	15.714	42723.4	51934.6	34.2	52686.4	33757	8.16	-95.5	0.63	6.275
1/11/2020	17:27:00	0	Avalon	0	2.5	0.2	15.711	42723.5	51938	34.2	52690	33760	8.16	-95.5	0.6029	6.005
1/11/2020	17:27:20	0	Avalon	0	2.5	0.2	15.71	42720.3	51936.3	34.2	52688.4	33759	8.16	-95.5	0.6028	6.004
1/11/2020	17:27:40	0	Avalon	0	2.5	0.2	15.712	42722	51934.9	34.2	52686.8	33758	8.16	-95.5	0.622	6.195
1/11/2020	17:28:00	0	Avalon	0	2.5	0.2	15.712	42722.5	51935.6	34.2	52687.5	33758	8.16	-95.5	0.6022	5.998
1/11/2020	17:28:20	0	Avalon	0	2.5	0.2	15.704	42715.2	51937.2	34.2	52689.6	33759	8.16	-95.6	0.6912	6.884
1/11/2020	17:28:40	0	Avalon	0	2.5	0.2	15.712	42717.8	51930.5	34.19	52682.3	33755	8.16	-95.5	0.6862	6.835
1/11/2020	17:29:00	0	Avalon	0	2.5	0.2	15.711	42720.2	51934.5	34.2	52686.5	33757	8.16	-95.5	0.6607	6.58
1/11/2020	17:29:20	0	Avalon	0	2.5	0.2	15.708	42719.6	51937.3	34.2	52689.5	33759	8.16	-95.5	0.5863	5.839
1/11/2020	17:29:40	0	Avalon	0	2.5	0.2	15.709	42719.9	51936.9	34.2	52689.1	33759	8.16	-95.6	0.6068	6.044
1/11/2020	17:30:00	0	Avalon	0	2.5	0.2	15.709	42720.4	51936.6	34.2	52688.7	33759	8.16	-95.6	0.5652	5.63
1/11/2020	17:30:20	0	Avalon	0	2.5	0.2	15.713	42724.1	51936.4	34.2	52688.3	33759	8.16	-95.4	0.5238	5.217
1/11/2020	17:30:40	0	Avalon	0	2.5	0.2	15.713	42725	51938.1	34.2	52690	33760	8.16	-95.3	0.5054	5.034
1/11/2020	17:31:00	0	Avalon	0	2.5	0.2	15.714	42725.4	51937.6	34.2	52689.5	33759	8.17	-95.8	0.5018	4.998
1/11/2020	17:31:20	0	Avalon	0	2.5	0.2	15.718	42729	51936.9	34.2	52688.6	33759	8.16	-95.7	0.4217	4.201
1/11/2020	17:31:40	0	Avalon	0	2.5	0.2	15.728	42734.4	51931.4	34.2	52682.5	33755	8.15	-95.1	0.1004	1
1/11/2020	17:32:00	0	Avalon	0	2.5	0.2	15.727	42729.6	51927.1	34.19	52678.1	33753	8.16	-95.3	0.0936	0.932
1/11/2020	17:32:20	0	Avalon	0	2.5	0.2	15.729	42731.2	51925.8	34.19	52676.7	33752	8.16	-95.4	0.0925	0.921
