# Supplementary material for: Dynamics of pH at Santa Catalina Island
Source: PLoS One. 2023 Dec 7;18(12):e0290039. doi: 10.1371/journal.pone.0290039 (PMC10703214; doi:10.1371/journal.pone.0290039)
Supplement: S4 Dataset — (TXT) [file pone.0290039.s006.txt]

KOR Export File
File Created:1/23/2022 7:02:54 PM
Sonde ID	Sonde 18M103147
User ID	YSI
Site	Avalon
Template	Depth Profiling Standard 20sec
Averaging Mode	Rapid
Time Zone	(UTC) Coordinated Universal Time
Devices List:
Name	SN	Firmware	Corresponding Data Column(s)
Data Collection Device			1;2;3;4;5
EXO1 Sonde	18M103147	1.0.68	6;7
Wiped CT	21A101069	3.0.5	8;9;10;11;12;13
pH	17F100785	3.0.0	14;15
Total Algae BGA-PE	21A100874	3.0.5	16;17;18;19
Optical DO	17D107394	3.0.0	20;21
Depth Non-Vented 0-250m	18H105525	3.0.0	22;23
1	2	3	4	5	6	7	8	9	10	11	12	13	14	15	16	17	18	19	20	21	22	23
Date (MM/DD/YYYY)	Time (HH:MM:SS)	Time (Fract. Sec)	Site Name	Fault Code	Battery V	Cable Pwr V	Temp �C	Cond �S/cm	SpCond �S/cm	Sal psu	nLF Cond �S/cm	TDS mg/L	pH	pH mV	Chlorophyll RFU	Chlorophyll �g/L	BGA-PE RFU	BGA-PE �g/L	ODO % sat	ODO mg/L	Press bar a	Depth m
1/23/2022	17:07:00	0	Avalon	0	2.9	1.4	15.292	41178.6	50556.4	33.18	51310	32862	8.16	-88.5	0.12	0.87	1.57	4.4	101.4	8.3	0.0693	0.691
1/23/2022	17:07:20	0	Avalon	0	2.9	1.4	15.2	41234.9	50730.4	33.3	51490.9	32975	8.14	-87.7	-0.02	0.35	1.66	4.65	101.6	8.31	0.0729	0.727
1/23/2022	17:07:40	0	Avalon	0	2.9	1.4	15.171	41235.6	50766.1	33.33	51528.6	32998	8.14	-87.5	0.09	0.78	1.91	5.34	100.7	8.25	0.0744	0.742
1/23/2022	17:08:00	0	Avalon	0	2.9	1.4	15.163	41268.9	50816.8	33.36	51580.5	33031	8.14	-87.7	2.94	12.18	1.54	4.3	100.7	8.25	0.0758	0.756
1/23/2022	17:08:20	0	Avalon	0	2.9	1.3	15.156	41271	50828.1	33.37	51592.2	33038	8.13	-87	2.5	10.4	2.23	6.24	100.2	8.2	0.0705	0.703
1/23/2022	17:08:40	0	Avalon	0	2.9	1.3	15.126	41251.4	50839.8	33.38	51605.5	33046	8.12	-86.6	0.06	0.64	2.25	6.31	99.4	8.15	0.3003	2.992
1/23/2022	17:09:00	0	Avalon	0	2.9	1.3	15.127	41250.8	50837.2	33.38	51602.9	33044	8.12	-86.7	-0.04	0.23	2.56	7.17	99.7	8.17	0.6365	6.343
1/23/2022	17:09:20	0	Avalon	0	2.9	1.3	15.097	41234.7	50853.5	33.39	51620.8	33055	8.11	-85.7	0.08	0.71	2.39	6.68	98.2	8.06	0.818	8.152
1/23/2022	17:09:40	0	Avalon	0	2.9	1.2	15.075	41210.1	50849	33.38	51617.3	33052	8.11	-85.6	0.03	0.53	2.42	6.76	97.6	8.01	0.9325	9.292
1/23/2022	17:10:00	0	Avalon	0	2.9	1.2	15.032	41174.4	50856.6	33.39	51627.1	33057	8.11	-85.6	0.08	0.71	2.48	6.93	97.5	8.01	1.1452	11.411
1/23/2022	17:10:20	0	Avalon	0	2.9	1.2	15.036	41186.6	50866.9	33.39	51637.4	33063	8.11	-85.6	0.06	0.65	2.23	6.25	97.7	8.02	1.3365	13.317
1/23/2022	17:10:40	0	Avalon	0	2.9	1.2	15.02	41159.6	50852.6	33.38	51623.6	33054	8.11	-85.6	0.08	0.73	2.28	6.37	97.9	8.04	1.5332	15.277
1/23/2022	17:11:00	0	Avalon	0	2.9	1.1	14.975	41127.2	50867.3	33.39	51640.8	33064	8.1	-85.4	0.06	0.66	2.22	6.23	97.7	8.03	1.7018	16.957
1/23/2022	17:11:20	0	Avalon	0	2.9	1.1	14.942	41063.5	50826.7	33.36	51601	33037	8.1	-85.3	0.04	0.55	2.37	6.64	97.5	8.02	1.8541	18.475
1/23/2022	17:11:40	0	Avalon	0	2.9	1.1	14.768	40963.7	50913.9	33.42	51697.6	33094	8.09	-84.6	0.01	0.44	2.18	6.11	96.5	7.96	2.0087	20.014
1/23/2022	17:12:00	0	Avalon	0	2.9	1.1	14.729	40933.2	50922.9	33.42	51708.6	33100	8.08	-84.3	0.05	0.6	2.51	7.03	96	7.93	2.1553	21.474
1/23/2022	17:12:20	0	Avalon	0	2.9	1	14.724	40836.2	50806.8	33.34	51590.8	33024	8.08	-84.1	0.1	0.79	2.38	6.68	95.8	7.91	2.2762	22.68
1/23/2022	17:12:40	0	Avalon	0	2.9	1	14.433	40630.2	50904.8	33.4	51703.4	33088	8.07	-83.3	0.06	0.66	2.36	6.61	93.9	7.8	2.4283	24.193
1/23/2022	17:13:00	0	Avalon	0	2.9	1	14.302	40483.9	50880.5	33.38	51684.2	33072	8.06	-82.5	0.05	0.63	2.58	7.23	92.3	7.7	2.5368	25.273
1/23/2022	17:13:20	0	Avalon	0	2.9	1	14.317	40533.9	50924.5	33.41	51728.3	33101	8.06	-82.7	0.1	0.81	2.46	6.88	91.9	7.65	2.5392	25.297
1/23/2022	17:13:40	0	Avalon	0	2.9	1	14.339	40536.3	50900.8	33.39	51703.3	33086	8.06	-82.8	0.06	0.66	2.51	7.02	91.7	7.64	2.5402	25.308
1/23/2022	17:14:00	0	Avalon	0	2.9	1	14.32	40518.5	50901.7	33.39	51705	33086	8.06	-82.7	0.18	1.11	2.81	7.88	91.7	7.64	2.5405	25.31
1/23/2022	17:14:20	0	Avalon	0	2.9	1	14.338	40541.1	50908.8	33.4	51711.5	33091	8.06	-82.8	0.15	1.01	2.73	7.66	91.7	7.64	2.5408	25.313
1/23/2022	17:14:40	0	Avalon	0	2.9	0.9	14.341	40533.9	50894.8	33.39	51697.1	33082	8.06	-82.8	0.11	0.87	2.72	7.6	91.7	7.63	2.5411	25.316
1/23/2022	17:15:00	0	Avalon	0	2.9	0.9	14.335	40540.9	50911.8	33.4	51714.7	33093	8.06	-82.8	0.12	0.87	2.64	7.41	91.7	7.63	2.5413	25.318
1/23/2022	17:15:20	0	Avalon	0	2.9	0.9	14.343	40535.7	50894.9	33.39	51697.1	33082	8.06	-82.8	0.13	0.93	2.81	7.87	91.7	7.63	2.5413	25.318
1/23/2022	17:15:40	0	Avalon	0	2.9	0.9	14.332	40525.1	50895.5	33.39	51698.3	33082	8.06	-82.8	0.09	0.76	2.55	7.14	91.6	7.63	2.5408	25.314
1/23/2022	17:16:00	0	Avalon	0	2.9	0.8	14.331	40536.7	50910.9	33.4	51713.8	33092	8.06	-82.8	0.09	0.76	2.68	7.5	91.6	7.63	2.5411	25.316
1/23/2022	17:16:20	0	Avalon	0	2.9	0.8	14.34	40548.7	50915.3	33.4	51718	33095	8.06	-82.8	0.08	0.71	2.68	7.51	91.7	7.63	2.5413	25.318
1/23/2022	17:16:40	0	Avalon	0	2.9	0.7	14.352	40556.6	50911.2	33.4	51713.3	33092	8.06	-82.9	0.12	0.89	2.61	7.3	91.7	7.63	2.5413	25.318
1/23/2022	17:17:00	0	Avalon	0	2.9	0.7	14.353	40558.8	50911.9	33.4	51713.9	33093	8.06	-82.9	0.12	0.87	2.6	7.29	91.8	7.64	2.5415	25.32
1/23/2022	17:17:20	0	Avalon	0	2.9	0.6	14.358	40560.7	50908.2	33.4	51710	33090	8.06	-82.9	0.13	0.94	2.54	7.1	91.8	7.64	2.5409	25.315
1/23/2022	17:17:40	0	Avalon	0	2.9	0.6	14.356	40557.7	50907	33.4	51708.8	33090	8.06	-82.9	0.09	0.77	2.83	7.93	91.8	7.64	2.5406	25.312
1/23/2022	17:18:00	0	Avalon	0	2.9	0.5	14.354	40551.9	50902.6	33.4	51704.5	33087	8.06	-82.9	0.1	0.79	2.62	7.35	91.8	7.64	2.541	25.316
1/23/2022	17:18:20	0	Avalon	0	2.9	0.5	14.404	40623.3	50931.4	33.42	51731.6	33105	8.07	-83.2	0.07	0.68	2.53	7.09	92	7.65	2.4549	24.457
1/23/2022	17:18:40	0	Avalon	0	2.9	0.5	14.563	40837.4	51008	33.48	51802.6	33155	8.08	-84	0.08	0.72	2.53	7.1	93.3	7.73	2.2604	22.52
1/23/2022	17:19:00	0	Avalon	0	2.9	0.4	14.868	41117.8	50986.9	33.47	51767.2	33141	8.1	-85.2	0	0.41	2.47	6.91	95.3	7.86	2.1845	21.765
1/23/2022	17:19:20	0	Avalon	0	2.9	0.4	14.947	41091.7	50855.8	33.38	51630.3	33056	8.1	-85.4	0.04	0.56	2.7	7.57	96.6	7.95	2.0566	20.493
1/23/2022	17:19:40	0	Avalon	0	2.9	0.4	14.833	41038.6	50929.9	33.43	51711	33104	8.1	-85.1	0.05	0.61	2.44	6.83	96.1	7.92	1.942	19.35
1/23/2022	17:20:00	0	Avalon	0	2.9	0.4	14.942	41093.5	50865.2	33.39	51640.1	33062	8.1	-85.5	0.08	0.72	2.53	7.09	96.4	7.93	1.8879	18.811
1/23/2022	17:20:20	0	Avalon	0	2.9	0.4	14.908	41086.7	50897.3	33.41	51674.3	33083	8.1	-85.3	0.11	0.86	2.51	7.04	96.4	7.94	1.8892	18.824
1/23/2022	17:20:40	0	Avalon	0	2.9	0.3	14.975	41174.5	50925.5	33.43	51699.8	33102	8.1	-85.5	0.13	0.93	2.43	6.81	96.7	7.95	1.8929	18.86
1/23/2022	17:21:00	0	Avalon	0	2.9	0.3	15.01	41177.7	50887	33.4	51659	33077	8.11	-85.6	0.11	0.84	2.32	6.48	97.1	7.98	1.8934	18.866
1/23/2022	17:21:20	0	Avalon	0	2.9	0.3	15.028	41181.1	50870.1	33.39	51641	33066	8.11	-85.8	0.1	0.79	2.41	6.75	97.2	7.98	1.8934	18.866
1/23/2022	17:21:40	0	Avalon	0	2.9	0.3	15.014	41170.4	50873	33.39	51644.6	33067	8.11	-85.8	0.15	1.02	2.65	7.43	97.3	7.99	1.8927	18.859
1/23/2022	17:22:00	0	Avalon	0	2.9	0.3	15.012	41168.4	50873.9	33.4	51645.6	33068	8.11	-85.8	0.15	1.01	2.52	7.05	97.3	7.99	1.8938	18.87
1/23/2022	17:22:20	0	Avalon	0	2.9	0.3	15.008	41161.8	50870.5	33.39	51642.4	33066	8.11	-85.8	0.14	0.98	2.66	7.45	97.3	7.99	1.8939	18.872
1/23/2022	17:22:40	0	Avalon	0	2.9	0.3	14.997	41139.8	50856.6	33.38	51628.8	33057	8.11	-85.7	0.08	0.75	2.55	7.15	97.2	7.99	1.8936	18.868
1/23/2022	17:23:00	0	Avalon	0	2.9	0.3	14.994	41154.3	50877.4	33.4	51650.1	33070	8.11	-85.8	0.09	0.78	2.63	7.37	97.1	7.98	1.8939	18.871
1/23/2022	17:23:20	0	Avalon	0	2.9	0.3	15.003	41156.1	50869.5	33.39	51641.6	33065	8.11	-85.9	0.13	0.94	2.51	7.03	97	7.97	1.8935	18.867
1/23/2022	17:23:40	0	Avalon	0	2.9	0.3	14.995	41155.9	50878.4	33.4	51651	33071	8.11	-85.8	0.12	0.88	2.61	7.3	97	7.97	1.8934	18.866
1/23/2022	17:24:00	0	Avalon	0	2.9	0.3	15.002	41179.1	50899.1	33.41	51671.7	33084	8.11	-85.8	0.19	1.16	2.39	6.69	97.1	7.98	1.8936	18.868
1/23/2022	17:24:20	0	Avalon	0	2.9	0.3	15.027	41181.8	50871.5	33.39	51642.5	33066	8.11	-85.9	0.11	0.84	2.46	6.9	97.3	7.99	1.8938	18.87
1/23/2022	17:24:40	0	Avalon	0	2.9	0.2	15.021	41187	50886.3	33.4	51657.9	33076	8.11	-85.9	0.08	0.74	2.47	6.93	97.3	7.99	1.8935	18.867
1/23/2022	17:25:00	0	Avalon	0	2.9	0.2	15.024	41177.8	50870.4	33.39	51641.5	33066	8.11	-85.9	0.05	0.6	2.48	6.93	97.3	7.99	1.8936	18.868
1/23/2022	17:25:20	0	Avalon	0	2.9	0.2	15.005	41139.8	50845.7	33.37	51617.3	33050	8.11	-85.8	0.14	0.96	2.91	8.15	97.4	8	1.8483	18.417
1/23/2022	17:25:40	0	Avalon	0	2.9	0.2	15.071	41214.3	50859.8	33.39	51628.6	33059	8.11	-86.1	0.12	0.9	2.42	6.78	97.8	8.03	1.6243	16.185
1/23/2022	17:26:00	0	Avalon	0	2.9	0.2	15.076	41220.7	50861.6	33.39	51630.1	33060	8.11	-86.1	0.07	0.7	2.57	7.19	97.8	8.02	1.3847	13.798
1/23/2022	17:26:20	0	Avalon	0	2.9	0.2	15.026	41164.4	50851.6	33.38	51622.3	33054	8.11	-85.8	0.07	0.7	2.31	6.46	97.4	8	1.2334	12.29
1/23/2022	17:26:40	0	Avalon	0	2.9	0.2	15.012	41165.9	50871	33.4	51642.7	33066	8.11	-85.7	0.56	2.63	3.5	9.8	97	7.97	1.2581	12.536
1/23/2022	17:27:00	0	Avalon	0	2.9	0.2	15.015	41172.1	50874	33.4	51645.6	33068	8.11	-85.7	0.16	1.07	2.86	8	96.8	7.95	1.2873	12.827
1/23/2022	17:27:20	0	Avalon	0	2.9	0.2	15.018	41171.1	50869.8	33.39	51641.2	33065	8.11	-85.7	0.14	0.95	2.61	7.31	96.8	7.95	1.2976	12.93
1/23/2022	17:27:40	0	Avalon	0	2.9	0.2	15.018	41172	50871.2	33.4	51642.6	33066	8.11	-85.7	0.13	0.93	2.69	7.53	96.7	7.94	1.2976	12.93
1/23/2022	17:28:00	0	Avalon	0	2.9	0.2	15.017	41171.6	50871.6	33.4	51643.1	33067	8.11	-85.7	0.19	1.17	2.94	8.23	96.7	7.94	1.2974	12.928
1/23/2022	17:28:20	0	Avalon	0	2.9	0.2	15.017	41170.8	50870.1	33.39	51641.5	33066	8.11	-85.7	0.13	0.91	2.68	7.5	96.7	7.94	1.2976	12.93
1/23/2022	17:28:40	0	Avalon	0	2.9	0.2	15.015	41167.9	50869.2	33.39	51640.8	33065	8.11	-85.6	0.07	0.7	2.46	6.9	96.5	7.92	1.2975	12.929
1/23/2022	17:29:00	0	Avalon	0	2.9	0.2	15.015	41170.3	50872	33.4	51643.6	33067	8.11	-85.6	0.08	0.73	2.69	7.53	96.4	7.92	1.2977	12.931
1/23/2022	17:29:20	0	Avalon	0	2.9	0.2	15.015	41171.7	50873.4	33.4	51645	33068	8.11	-85.6	0.07	0.7	2.62	7.33	96.3	7.91	1.2977	12.931
1/23/2022	17:29:40	0	Avalon	0	2.9	0.2	15.015	41171.2	50873.2	33.4	51644.8	33068	8.11	-85.6	0.12	0.89	2.53	7.09	96.3	7.91	1.2971	12.925
1/23/2022	17:30:00	0	Avalon	0	2.9	0.2	15.014	41169.8	50872.7	33.4	51644.3	33067	8.11	-85.6	0.09	0.77	2.76	7.73	96.2	7.9	1.2972	12.926
1/23/2022	17:30:20	0	Avalon	0	2.9	0.2	15.015	41168.8	50870.7	33.4	51642.2	33066	8.11	-85.5	0.09	0.77	2.62	7.33	96.1	7.9	1.2981	12.935
1/23/2022	17:30:40	0	Avalon	0	2.9	0.2	15.014	41168.5	50871.3	33.4	51643	33066	8.1	-85.5	0.1	0.8	2.72	7.62	96.1	7.89	1.2986	12.94
1/23/2022	17:31:00	0	Avalon	0	2.9	0.2	15.014	41169.3	50871.9	33.4	51643.5	33067	8.1	-85.5	0.13	0.93	2.76	7.73	96	7.89	1.2984	12.937
1/23/2022	17:31:20	0	Avalon	0	2.9	0.2	15.016	41171.8	50873.3	33.4	51644.9	33068	8.1	-85.5	0.07	0.67	2.71	7.6	96	7.88	1.2974	12.928
1/23/2022	17:31:40	0	Avalon	0	2.9	0.2	15.02	41175	50872	33.4	51643.3	33067	8.11	-85.8	0.05	0.61	2.58	7.23	96.5	7.93	1.2714	12.668
1/23/2022	17:32:00	0	Avalon	0	2.9	0.2	15.025	41176.6	50868	33.39	51639	33064	8.11	-85.9	0.06	0.63	2.5	6.99	96.9	7.96	1.237	12.326
1/23/2022	17:32:20	0	Avalon	0	2.9	0.2	15.025	41177.8	50869.9	33.4	51641	33065	8.11	-85.9	0.02	0.49	2.59	7.25	97.1	7.97	1.2259	12.216
1/23/2022	17:32:40	0	Avalon	0	2.9	0.2	15.029	41187.5	50876.5	33.4	51647.5	33070	8.11	-86	0	0.4	2.63	7.38	97.2	7.99	1.2016	11.973
1/23/2022	17:33:00	0	Avalon	0	2.9	0.2	15.062	41218.3	50875.7	33.4	51645.1	33069	8.12	-86.1	0.07	0.69	2.26	6.34	97.6	8.01	1.0109	10.073
1/23/2022	17:33:20	0	Avalon	0	2.9	0.2	15.09	41238.2	50866.7	33.4	51634.6	33063	8.12	-86.3	0.14	0.97	2.46	6.9	98.1	8.04	0.889	8.858
1/23/2022	17:33:40	0	Avalon	0	2.9	0.2	15.102	41249.2	50865.6	33.4	51632.9	33063	8.13	-86.8	0.11	0.85	2.23	6.26	98.9	8.11	0.7725	7.698
1/23/2022	17:34:00	0	Avalon	0	2.9	0.2	15.112	41255.2	50861.3	33.39	51628.1	33060	8.13	-87.2	0.14	0.95	2.4	6.71	100.3	8.22	0.6454	6.431
1/23/2022	17:34:20	0	Avalon	0	2.8	0.2	15.129	41271.8	50860.9	33.39	51626.8	33060	8.14	-87.7	0.09	0.78	3.37	9.42	101.6	8.33	0.6775	6.751
1/23/2022	17:34:40	0	Avalon	0	2.9	0.2	15.126	41268	50859.7	33.39	51625.8	33059	8.14	-87.6	-0.03	0.3	2.38	6.67	102	8.36	0.7038	7.013
1/23/2022	17:35:00	0	Avalon	0	2.8	0.2	15.137	41274.9	50855.5	33.39	51621	33056	8.14	-87.8	0.01	0.44	2.53	7.07	102.4	8.39	0.7118	7.093
1/23/2022	17:35:20	0	Avalon	0	2.8	0.2	15.14	41278.4	50856.1	33.39	51621.5	33056	8.14	-87.8	-0.02	0.32	2.41	6.75	102.6	8.4	0.7236	7.21
1/23/2022	17:35:40	0	Avalon	0	2.8	0.2	15.141	41279	50855.6	33.39	51620.8	33056	8.14	-87.8	0.08	0.72	2.52	7.07	102.7	8.41	0.7264	7.238
1/23/2022	17:36:00	0	Avalon	0	2.8	0.2	15.14	41277.2	50854.9	33.39	51620.3	33056	8.14	-87.7	0.07	0.69	2.53	7.1	102.7	8.41	0.7265	7.239
1/23/2022	17:36:20	0	Avalon	0	2.8	0.2	15.142	41276.6	50851.7	33.39	51616.9	33054	8.14	-87.8	0.07	0.69	2.56	7.17	102.7	8.41	0.7267	7.241
1/23/2022	17:36:40	0	Avalon	0	2.8	0.2	15.143	41278.3	50852.4	33.39	51617.5	33054	8.14	-87.7	0.06	0.65	2.64	7.39	102.6	8.41	0.726	7.235
1/23/2022	17:37:00	0	Avalon	0	2.8	0.2	15.142	41282.4	50858.2	33.39	51623.5	33058	8.14	-87.7	0.06	0.63	2.49	6.97	102.5	8.4	0.726	7.235
1/23/2022	17:37:20	0	Avalon	0	2.8	0.2	15.147	41284.7	50855.5	33.39	51620.4	33056	8.14	-87.8	0.02	0.5	2.44	6.84	102.7	8.41	0.7258	7.232
1/23/2022	17:37:40	0	Avalon	0	2.8	0.2	15.148	41283.9	50852.9	33.39	51617.8	33054	8.14	-87.8	0.03	0.52	2.53	7.07	102.8	8.42	0.7262	7.237
1/23/2022	17:38:00	0	Avalon	0	2.8	0.2	15.143	41273.3	50846.2	33.38	51611.3	33050	8.14	-87.8	0.02	0.49	2.43	6.81	102.7	8.42	0.7263	7.237
1/23/2022	17:38:20	0	Avalon	0	2.8	0.2	15.136	41273.9	50855.6	33.39	51621.1	33056	8.14	-87.7	0.07	0.67	2.42	6.78	102.4	8.39	0.7266	7.24
1/23/2022	17:38:40	0	Avalon	0	2.8	0.2	15.136	41272.9	50854.4	33.39	51619.9	33055	8.14	-87.7	0.09	0.78	2.47	6.9	102.2	8.38	0.7274	7.248
1/23/2022	17:39:00	0	Avalon	0	2.8	0.2	15.137	41273.9	50853.7	33.39	51619.1	33055	8.14	-87.7	0.05	0.61	2.49	6.97	102.4	8.39	0.7275	7.249
1/23/2022	17:39:20	0	Avalon	0	2.9	0.2	15.137	41274.9	50854.7	33.39	51620.2	33056	8.14	-87.7	-0.02	0.31	2.22	6.21	102.4	8.39	0.7282	7.257
1/23/2022	17:39:40	0	Avalon	0	2.9	0.2	15.138	41274.1	50853	33.39	51618.4	33054	8.14	-87.8	0.02	0.48	2.47	6.93	102.4	8.39	0.7277	7.252
1/23/2022	17:40:00	0	Avalon	0	2.9	0.2	15.136	41276	50857.8	33.39	51623.3	33058	8.14	-87.7	0.03	0.52	2.39	6.69	102.4	8.39	0.7271	7.245
1/23/2022	17:40:20	0	Avalon	0	2.8	0.2	15.121	41255.1	50850.2	33.39	51616.4	33053	8.14	-87.3	-0.04	0.25	2.26	6.34	102	8.36	0.4854	4.837
1/23/2022	17:41:00	0	Avalon	0	2.8	0.2	15.126	41064.6	50608.6	33.23	51370.8	32896	8.13	-87.1	0.2	1.19	2.36	6.61	100.5	8.25	0.0359	0.358
1/23/2022	17:41:20	0	Avalon	0	2.8	0.2	15.132	41269.2	50854	33.39	51619.7	33055	8.13	-87.1	4.2	17.22	1.38	3.86	100.4	8.23	0.0512	0.51
1/23/2022	17:41:40	0	Avalon	0	2.8	0.2	15.155	41297.6	50861.4	33.4	51626	33060	8.15	-87.9	0.76	3.43	2.5	6.99	101.7	8.33	0.077	0.767
1/23/2022	17:42:00	0	Avalon	0	2.8	0.2	15.173	41319.3	50866.9	33.4	51630.8	33063	8.18	-89.8	0.38	1.93	3.67	10.28	106.2	8.69	0.0834	0.831
