# Supplementary material for: Dynamics of pH at Santa Catalina Island
Source: PLoS One. 2023 Dec 7;18(12):e0290039. doi: 10.1371/journal.pone.0290039 (PMC10703214; doi:10.1371/journal.pone.0290039)
Supplement: S5 Dataset — (TXT) [file pone.0290039.s007.txt]

KOR Export File
File Created:2/16/2020 6:51:03 PM
Sonde ID	Sonde 18M103147
User ID	YSI
Site	Avalon
Template	Depth Profiling Standard 20sec
Averaging Mode	Rapid
Time Zone	(UTC) Coordinated Universal Time
Devices List:
Name	SN	Firmware	Corresponding Data Column(s)
Data Collection Device			1;2;3;4;5
EXO1 Sonde	18M103147	1.0.68	6;7
Conductivity/Temp	17C104812	3.0.5	8;9;10;11;12;13
Optical DO	17D107394	3.0.0	14;15
pH	18M102562	3.0.0	16;17
pH	17F100785	3.0.0	18;19
Depth Non-Vented 0-250m	18H105525	3.0.0	20;21
1	2	3	4	5	6	7	8	9	10	11	12	13	14	15	16	17	18	19	20	21
Date (MM/DD/YYYY)	Time (HH:MM:SS)	Time (Fract. Sec)	Site Name	Fault Code	Battery V	Cable Pwr V	Temp �C	Cond �S/cm	SpCond �S/cm	Sal psu	nLF Cond �S/cm	TDS mg/L	ODO % sat	ODO mg/L	pH	pH mV	pH	pH mV	Press bar a	Depth m
2/16/2020	18:24:00	0	Avalon	0	2.7	1.1	15.652	41632.1	50681	33.28	51417.9	32943	101.3	8.22	8.16	-68.6	8.17	-65.5	0.0885	0.882
2/16/2020	18:24:20	0	Avalon	0	2.7	1.1	15.679	41704.8	50737.7	33.32	51474	32979	102	8.27	8.16	-68.5	8.17	-65.6	0.0883	0.88
2/16/2020	18:24:40	0	Avalon	0	2.7	1.1	15.69	41727.1	50752.4	33.33	51488.4	32989	102.1	8.27	8.15	-68.5	8.17	-65.5	0.093	0.927
2/16/2020	18:25:00	0	Avalon	0	2.7	1.1	15.545	41589.9	50756.1	33.33	51499.7	32991	101.8	8.28	8.15	-68.4	8.17	-65.5	0.1475	1.47
2/16/2020	18:25:20	0	Avalon	0	2.7	1.1	15.501	41550.1	50758.6	33.33	51504.4	32993	101.7	8.28	8.15	-68.3	8.17	-65.5	0.5736	5.717
2/16/2020	18:25:40	0	Avalon	0	2.7	1.1	15.472	41524.2	50761.9	33.33	51509.3	32995	101.6	8.28	8.15	-68.3	8.17	-65.4	0.6645	6.622
2/16/2020	18:26:00	0	Avalon	0	2.7	1	15.469	41522	50763.4	33.33	51511	32996	101.6	8.27	8.15	-68.3	8.17	-65.4	0.6689	6.667
2/16/2020	18:26:20	0	Avalon	0	2.7	1	15.467	41520.5	50763.7	33.33	51511.4	32996	101.6	8.27	8.15	-68.2	8.17	-65.4	0.6761	6.738
2/16/2020	18:26:40	0	Avalon	0	2.7	1	15.47	41524.3	50764.4	33.33	51511.9	32997	101.6	8.27	8.15	-68.2	8.17	-65.4	0.677	6.747
2/16/2020	18:27:00	0	Avalon	0	2.7	1	15.471	41525.8	50764.7	33.33	51512.2	32997	101.6	8.27	8.15	-68.2	8.17	-65.4	0.6773	6.75
2/16/2020	18:27:20	0	Avalon	0	2.7	1	15.475	41528.2	50763.2	33.33	51510.5	32996	101.6	8.27	8.15	-68.2	8.17	-65.4	0.6769	6.746
2/16/2020	18:27:40	0	Avalon	0	2.7	1	15.477	41529.2	50762.8	33.33	51510	32996	101.6	8.27	8.15	-68.2	8.17	-65.4	0.6337	6.315
2/16/2020	18:28:00	0	Avalon	0	2.7	1	15.472	41526.2	50764.1	33.33	51511.6	32997	101.6	8.28	8.15	-68.2	8.17	-65.4	0.6672	6.649
2/16/2020	18:28:20	0	Avalon	0	2.7	1	15.469	41524.1	50765.1	33.33	51512.7	32997	101.6	8.28	8.15	-68.2	8.17	-65.4	0.677	6.747
2/16/2020	18:28:40	0	Avalon	0	2.7	0.9	15.469	41523.3	50764.2	33.33	51511.8	32997	101.6	8.28	8.15	-68.2	8.17	-65.4	0.6768	6.745
2/16/2020	18:29:00	0	Avalon	0	2.7	0.9	15.465	41521	50766.7	33.33	51514.6	32998	101.6	8.28	8.15	-68.2	8.17	-65.4	0.6773	6.75
2/16/2020	18:29:20	0	Avalon	0	2.7	0.9	15.468	41521.7	50763.2	33.33	51510.8	32996	101.6	8.28	8.15	-68.2	8.17	-65.4	0.5591	5.572
2/16/2020	18:29:40	0	Avalon	0	2.7	0.9	15.456	41510.6	50764.9	33.33	51513.2	32997	101.6	8.28	8.15	-68.2	8.17	-65.4	0.6671	6.649
2/16/2020	18:30:00	0	Avalon	0	2.7	0.8	15.456	41512.3	50766	33.33	51514.3	32998	101.6	8.28	8.15	-68.2	8.17	-65.4	0.6773	6.749
2/16/2020	18:30:20	0	Avalon	0	2.7	0.8	15.456	41511.9	50765.6	33.33	51513.8	32998	101.6	8.28	8.15	-68.2	8.17	-65.4	0.6768	6.745
2/16/2020	18:30:40	0	Avalon	0	2.7	0.7	15.459	41515.8	50766.8	33.33	51514.9	32998	101.6	8.28	8.15	-68.2	8.17	-65.4	0.7144	7.12
2/16/2020	18:31:00	0	Avalon	0	2.7	0.7	15.459	41514.8	50765.9	33.33	51514	32998	101.6	8.28	8.15	-68.2	8.17	-65.4	0.8382	8.353
2/16/2020	18:31:20	0	Avalon	0	2.7	0.6	15.428	41488.6	50770.8	33.33	51520.6	33001	101.5	8.27	8.15	-68.2	8.17	-65.4	1.2904	12.86
2/16/2020	18:31:40	0	Avalon	0	2.7	0.6	15.427	41485.8	50769.1	33.33	51518.9	33000	101.5	8.27	8.15	-68.2	8.17	-65.4	1.3053	13.008
2/16/2020	18:32:00	0	Avalon	0	2.7	0.5	15.427	41486.8	50770.1	33.33	51519.9	33001	101.5	8.27	8.15	-68.2	8.17	-65.4	1.304	12.996
2/16/2020	18:32:20	0	Avalon	0	2.7	0.5	15.426	41485.4	50768.8	33.33	51518.6	33000	101.5	8.27	8.15	-68.2	8.17	-65.4	1.304	12.995
2/16/2020	18:32:40	0	Avalon	0	2.7	0.5	15.43	41488.5	50768.3	33.33	51518	32999	101.5	8.27	8.15	-68.2	8.17	-65.4	1.2064	12.023
2/16/2020	18:33:00	0	Avalon	0	2.7	0.5	15.435	41492.2	50766.9	33.33	51516.2	32998	101.5	8.27	8.15	-68.3	8.17	-65.5	1.2196	12.155
2/16/2020	18:33:20	0	Avalon	0	2.7	0.4	15.427	41486.6	50769.1	33.33	51518.9	33000	101.5	8.27	8.15	-68.3	8.17	-65.4	1.3067	13.022
2/16/2020	18:33:40	0	Avalon	0	2.7	0.4	15.424	41483.6	50769	33.33	51518.9	33000	101.5	8.27	8.15	-68.3	8.17	-65.5	1.2899	12.855
2/16/2020	18:34:00	0	Avalon	0	2.7	0.4	15.433	41492.6	50769.4	33.33	51518.8	33000	101.5	8.27	8.15	-68.3	8.17	-65.5	1.2211	12.169
2/16/2020	18:34:20	0	Avalon	0	2.7	0.4	15.425	41484.1	50768.3	33.33	51518.2	32999	101.5	8.27	8.15	-68.3	8.17	-65.5	1.3073	13.028
2/16/2020	18:34:40	0	Avalon	0	2.7	0.3	15.424	41484.4	50770.1	33.33	51520	33001	101.5	8.27	8.15	-68.3	8.17	-65.5	1.3008	12.964
2/16/2020	18:35:00	0	Avalon	0	2.7	0.3	15.425	41484	50769	33.33	51518.9	33000	101.5	8.27	8.15	-68.3	8.17	-65.5	1.3089	13.044
2/16/2020	18:35:20	0	Avalon	0	2.7	0.3	15.426	41484.8	50769.1	33.33	51518.9	33000	101.5	8.27	8.15	-68.3	8.17	-65.5	1.2954	12.91
2/16/2020	18:35:40	0	Avalon	0	2.7	0.3	15.421	41480.8	50769.6	33.33	51519.7	33000	101.5	8.27	8.15	-68.3	8.17	-65.5	1.306	13.015
2/16/2020	18:36:00	0	Avalon	0	2.7	0.3	15.421	41480.7	50769.2	33.33	51519.3	33000	101.5	8.28	8.15	-68.3	8.17	-65.5	1.3093	13.048
2/16/2020	18:36:20	0	Avalon	0	2.7	0.3	15.41	41469.9	50768.8	33.33	51519.5	33000	101.4	8.27	8.15	-68.3	8.17	-65.5	1.644	16.384
2/16/2020	18:36:40	0	Avalon	0	2.7	0.3	15.386	41446.7	50769.7	33.33	51521.6	33000	101.4	8.27	8.15	-68.3	8.17	-65.4	1.93	19.234
2/16/2020	18:37:00	0	Avalon	0	2.7	0.2	15.386	41447.4	50770.2	33.33	51522.1	33001	101.4	8.27	8.15	-68.3	8.17	-65.4	1.9325	19.259
2/16/2020	18:37:20	0	Avalon	0	2.7	0.2	15.397	41457.5	50769.4	33.33	51520.7	33000	101.4	8.27	8.15	-68.3	8.17	-65.4	1.9319	19.252
2/16/2020	18:37:40	0	Avalon	0	2.7	0.2	15.401	41460.6	50768.2	33.33	51519.3	32999	101.4	8.27	8.15	-68.3	8.17	-65.4	1.9333	19.267
2/16/2020	18:38:00	0	Avalon	0	2.7	0.2	15.385	41447.5	50771.2	33.33	51523.1	33001	101.4	8.27	8.15	-68.3	8.17	-65.4	1.9372	19.305
2/16/2020	18:38:20	0	Avalon	0	2.7	0.2	15.384	41445.8	50770.4	33.33	51522.3	33001	101.4	8.27	8.15	-68.3	8.17	-65.4	1.9378	19.311
2/16/2020	18:38:40	0	Avalon	0	2.7	0.2	15.391	41451.2	50769.6	33.33	51521.2	33000	101.4	8.27	8.15	-68.3	8.17	-65.5	1.9279	19.213
2/16/2020	18:39:00	0	Avalon	0	2.7	0.2	15.399	41460.8	50770.7	33.33	51521.9	33001	101.4	8.27	8.15	-68.3	8.17	-65.5	1.9295	19.229
2/16/2020	18:39:20	0	Avalon	0	2.7	0.2	15.401	41462.3	50770.1	33.33	51521.2	33001	101.4	8.27	8.15	-68.3	8.17	-65.5	1.9386	19.319
2/16/2020	18:39:40	0	Avalon	0	2.7	0.2	15.397	41459.5	50771.7	33.33	51523.1	33002	101.4	8.27	8.15	-68.3	8.17	-65.5	1.9376	19.309
2/16/2020	18:40:00	0	Avalon	0	2.7	0.2	15.398	41458.9	50769.6	33.33	51520.8	33000	101.4	8.27	8.15	-68.4	8.17	-65.5	1.8608	18.544
2/16/2020	18:40:20	0	Avalon	0	2.7	0.2	15.401	41460.5	50768.5	33.33	51519.6	33000	101.4	8.27	8.15	-68.4	8.17	-65.5	1.9262	19.196
2/16/2020	18:40:40	0	Avalon	0	2.7	0.2	15.401	41460.6	50768.9	33.33	51520	33000	101.4	8.27	8.15	-68.4	8.17	-65.5	1.9333	19.267
2/16/2020	18:41:00	0	Avalon	0	2.7	0.2	15.401	41459.9	50767.9	33.33	51519	32999	101.4	8.27	8.15	-68.4	8.17	-65.5	1.9403	19.336
2/16/2020	18:41:20	0	Avalon	0	2.7	0.2	15.401	41461.1	50769.2	33.33	51520.3	33000	101.4	8.27	8.15	-68.4	8.17	-65.5	1.89	18.834
2/16/2020	18:41:40	0	Avalon	0	2.7	0.2	15.402	41461.2	50768.1	33.33	51519.1	32999	101.4	8.27	8.15	-68.4	8.17	-65.5	1.9325	19.259
2/16/2020	18:42:00	0	Avalon	0	2.7	0.2	15.396	41457.1	50769.7	33.33	51521	33000	101.4	8.27	8.15	-68.4	8.17	-65.5	1.9493	19.426
2/16/2020	18:42:20	0	Avalon	0	2.7	0.1	15.385	41450.6	50774.8	33.33	51526.8	33004	101.4	8.27	8.15	-68.4	8.17	-65.4	2.4854	24.768
2/16/2020	18:42:40	0	Avalon	0	2.7	0.1	15.386	41451.5	50775.2	33.33	51527.1	33004	101.3	8.27	8.15	-68.4	8.17	-65.4	2.4389	24.304
2/16/2020	18:43:00	0	Avalon	0	2.7	0.1	15.386	41452.8	50777	33.33	51529	33005	101.3	8.27	8.15	-68.4	8.17	-65.5	2.5333	25.246
2/16/2020	18:43:20	0	Avalon	0	2.7	0.1	15.386	41454.2	50778.1	33.33	51530.1	33006	101.3	8.27	8.15	-68.4	8.17	-65.5	2.5527	25.438
2/16/2020	18:43:40	0	Avalon	0	2.7	0.1	15.386	41453.4	50777	33.33	51529	33005	101.3	8.27	8.15	-68.4	8.17	-65.5	2.5525	25.436
2/16/2020	18:44:00	0	Avalon	0	2.7	0.1	15.386	41453.3	50776.9	33.33	51528.9	33005	101.3	8.26	8.15	-68.4	8.17	-65.5	2.5569	25.48
2/16/2020	18:44:20	0	Avalon	0	2.7	0.1	15.387	41453.2	50776.2	33.33	51528.1	33005	101.3	8.26	8.15	-68.4	8.17	-65.5	2.5605	25.516
2/16/2020	18:44:40	0	Avalon	0	2.7	0.1	15.388	41454.6	50777.1	33.33	51529	33005	101.4	8.27	8.15	-68.4	8.17	-65.5	2.5228	25.14
2/16/2020	18:45:00	0	Avalon	0	2.7	0.1	15.387	41453	50775.9	33.33	51527.8	33004	101.3	8.27	8.15	-68.4	8.17	-65.5	2.4914	24.828
2/16/2020	18:45:20	0	Avalon	0	2.7	0.1	15.386	41453.9	50777.7	33.33	51529.7	33006	101.3	8.27	8.15	-68.4	8.17	-65.5	2.5577	25.489
2/16/2020	18:45:40	0	Avalon	0	2.7	0.1	15.386	41452.6	50776.3	33.33	51528.2	33005	101.3	8.27	8.16	-68.4	8.17	-65.5	2.5497	25.409
2/16/2020	18:46:00	0	Avalon	0	2.7	0.1	15.386	41451.1	50774.8	33.33	51526.7	33004	101.3	8.27	8.16	-68.4	8.17	-65.5	2.5103	25.016
2/16/2020	18:46:20	0	Avalon	0	2.7	0.1	15.386	41451	50775.2	33.33	51527.2	33004	101.3	8.27	8.16	-68.4	8.17	-65.5	2.5457	25.369
2/16/2020	18:46:40	0	Avalon	0	2.7	0.1	15.385	41453.9	50778.8	33.33	51530.8	33006	101.3	8.26	8.16	-68.4	8.17	-65.5	2.5624	25.535
2/16/2020	18:47:00	0	Avalon	0	2.7	0.1	15.384	41451.8	50778.3	33.33	51530.4	33006	101.4	8.27	8.16	-68.5	8.17	-65.5	2.5697	25.608
2/16/2020	18:47:20	0	Avalon	0	2.7	0.1	15.382	41449.7	50777.9	33.33	51530.1	33006	101.4	8.27	8.16	-68.5	8.17	-65.5	2.5704	25.615
2/16/2020	18:47:40	0	Avalon	0	2.7	0.1	15.287	41368.8	50790.4	33.34	51547.5	33014	101.2	8.27	8.15	-68.3	8.17	-65.3	3.0542	30.435
2/16/2020	18:48:00	0	Avalon	0	2.7	0.1	15.229	41323.7	50804.9	33.35	51565.1	33023	100.7	8.24	8.15	-68.1	8.16	-65.1	3.1349	31.239
2/16/2020	18:48:20	0	Avalon	0	2.7	0.1	15.176	41277.2	50811.6	33.35	51574.5	33028	100.2	8.2	8.15	-68	8.16	-64.9	3.1401	31.29
2/16/2020	18:48:40	0	Avalon	0	2.7	0.1	15.146	41246	50808.7	33.35	51573	33026	99.8	8.18	8.15	-67.8	8.16	-64.8	3.1374	31.263
2/16/2020	18:49:00	0	Avalon	0	2.7	0.1	15.113	41216.8	50811.8	33.35	51577.7	33028	99.5	8.16	8.14	-67.7	8.16	-64.7	3.1358	31.246
2/16/2020	18:49:20	0	Avalon	0	2.7	0.1	15.076	41184.8	50817	33.35	51584.8	33031	99.2	8.14	8.14	-67.6	8.15	-64.6	3.1395	31.284
2/16/2020	18:49:40	0	Avalon	0	2.7	0.1	15.051	41162.4	50819.7	33.35	51588.8	33033	99	8.12	8.14	-67.6	8.15	-64.5	3.1411	31.299
2/16/2020	18:50:00	0	Avalon	0	2.7	0.1	15.034	41145.7	50819.3	33.35	51589.2	33033	98.8	8.11	8.14	-67.5	8.15	-64.5	3.1403	31.291
2/16/2020	18:50:20	0	Avalon	0	2.7	0.1	15.022	41137	50822.2	33.35	51592.6	33034	98.7	8.11	8.14	-67.5	8.15	-64.5	3.1387	31.275
2/16/2020	18:50:40	0	Avalon	0	2.7	0.1	15.018	41130	50819.5	33.35	51590.1	33033	98.6	8.1	8.14	-67.5	8.15	-64.5	3.1399	31.287
2/16/2020	18:51:00	0	Avalon	0	2.7	0.1	15.02	41134	50821.3	33.35	51591.8	33034	98.6	8.1	8.14	-67.5	8.15	-64.4	3.1393	31.281
2/16/2020	18:51:20	0	Avalon	0	2.7	0.1	15.012	41132	50828	33.36	51599	33038	98.6	8.1	8.14	-67.5	8.15	-64.4	3.1385	31.273
2/16/2020	18:51:40	0	Avalon	0	2.7	0.1	15.038	41143	50811	33.34	51580.6	33027	98.6	8.1	8.14	-67.5	8.15	-64.5	3.1415	31.303
2/16/2020	18:52:00	0	Avalon	0	2.7	0.1	15.056	41161	50811.2	33.35	51579.9	33027	98.7	8.11	8.14	-67.6	8.15	-64.5	3.1391	31.279
2/16/2020	18:52:20	0	Avalon	0	2.7	0.1	15.081	41182.9	50808.3	33.34	51575.8	33025	98.9	8.12	8.14	-67.6	8.16	-64.6	3.1412	31.3
2/16/2020	18:52:40	0	Avalon	0	2.7	0.1	15.219	41307.6	50798.1	33.34	51558.7	33019	99.6	8.15	8.15	-68	8.16	-65	3.0026	29.92
2/16/2020	18:53:00	0	Avalon	0	2.7	0.1	15.367	41435.7	50779.1	33.33	51532.1	33006	101	8.24	8.16	-68.5	8.17	-65.5	2.5625	25.536
2/16/2020	18:53:20	0	Avalon	0	2.7	0.1	15.379	41446.8	50778	33.33	51530.3	33006	101.2	8.26	8.16	-68.5	8.17	-65.5	2.5363	25.275
2/16/2020	18:53:40	0	Avalon	0	2.7	0.1	15.385	41453	50778.4	33.33	51530.5	33006	101.3	8.26	8.16	-68.5	8.17	-65.5	2.5406	25.318
2/16/2020	18:54:00	0	Avalon	0	2.7	0.1	15.387	41452.2	50775.2	33.33	51527.1	33004	101.3	8.26	8.16	-68.5	8.17	-65.5	2.4908	24.822
2/16/2020	18:54:20	0	Avalon	0	2.7	0.1	15.386	41453.7	50778.1	33.33	51530.1	33006	101.3	8.26	8.16	-68.5	8.17	-65.5	2.5191	25.104
2/16/2020	18:54:40	0	Avalon	0	2.7	0.1	15.383	41450.5	50777.1	33.33	51529.2	33005	101.3	8.26	8.16	-68.6	8.17	-65.6	2.5463	25.375
2/16/2020	18:55:00	0	Avalon	0	2.7	0.1	15.387	41454.4	50778	33.33	51530	33006	101.3	8.26	8.16	-68.6	8.17	-65.6	2.5459	25.371
2/16/2020	18:55:20	0	Avalon	0	2.7	0.1	15.385	41453	50778.4	33.33	51530.4	33006	101.3	8.26	8.16	-68.6	8.17	-65.6	2.5505	25.416
2/16/2020	18:55:40	0	Avalon	0	2.7	0.1	15.387	41453.8	50777.1	33.33	51529	33005	101.3	8.26	8.16	-68.6	8.17	-65.6	2.5521	25.433
2/16/2020	18:56:00	0	Avalon	0	2.7	0.1	15.388	41454.6	50776.3	33.33	51528.1	33005	101.3	8.26	8.16	-68.6	8.17	-65.6	2.553	25.441
2/16/2020	18:56:20	0	Avalon	0	2.7	0.1	15.388	41454.4	50776	33.33	51527.9	33004	101.3	8.26	8.16	-68.6	8.17	-65.6	2.5533	25.445
2/16/2020	18:56:40	0	Avalon	0	2.7	0.1	15.389	41454.9	50776	33.33	51527.8	33004	101.3	8.26	8.16	-68.6	8.17	-65.6	2.5535	25.446
2/16/2020	18:57:00	0	Avalon	0	2.7	0.1	15.389	41455.2	50776	33.33	51527.8	33004	101.3	8.26	8.16	-68.6	8.17	-65.6	2.5526	25.438
2/16/2020	18:57:20	0	Avalon	0	2.7	0.1	15.389	41456.2	50777.4	33.33	51529.2	33005	101.3	8.27	8.16	-68.6	8.17	-65.6	2.5421	25.333
2/16/2020	18:57:40	0	Avalon	0	2.7	0.1	15.388	41454.6	50776.2	33.33	51528	33005	101.4	8.27	8.16	-68.6	8.17	-65.6	2.5404	25.316
2/16/2020	18:58:00	0	Avalon	0	2.7	0.1	15.386	41445.8	50768.5	33.33	51520.4	33000	101.4	8.27	8.16	-68.6	8.17	-65.6	2.2392	22.314
2/16/2020	18:58:20	0	Avalon	0	2.7	0.1	15.405	41463.7	50767.6	33.33	51518.4	32999	101.4	8.27	8.16	-68.7	8.17	-65.6	1.9276	19.209
2/16/2020	18:58:40	0	Avalon	0	2.7	0.1	15.408	41466.4	50767.7	33.33	51518.4	32999	101.4	8.27	8.16	-68.7	8.17	-65.6	1.9082	19.016
2/16/2020	18:59:00	0	Avalon	0	2.7	0.1	15.41	41467.5	50766.6	33.33	51517.2	32998	101.4	8.27	8.16	-68.7	8.17	-65.6	1.9188	19.122
2/16/2020	18:59:20	0	Avalon	0	2.7	0.1	15.411	41469.5	50767.9	33.33	51518.5	32999	101.4	8.27	8.16	-68.7	8.17	-65.6	1.9207	19.14
2/16/2020	18:59:40	0	Avalon	0	2.7	0.1	15.411	41469.9	50768.6	33.33	51519.2	33000	101.4	8.27	8.16	-68.7	8.17	-65.7	1.9211	19.145
2/16/2020	19:00:00	0	Avalon	0	2.7	0.1	15.41	41468.1	50766.6	33.33	51517.2	32998	101.4	8.27	8.16	-68.7	8.17	-65.7	1.8999	18.933
2/16/2020	19:00:20	0	Avalon	0	2.7	0.1	15.41	41466.5	50765.1	33.32	51515.6	32997	101.4	8.27	8.16	-68.7	8.17	-65.7	1.8718	18.654
2/16/2020	19:00:40	0	Avalon	0	2.7	0.1	15.401	41459.3	50766.7	33.33	51517.8	32998	101.4	8.27	8.16	-68.7	8.17	-65.6	1.9156	19.09
2/16/2020	19:01:00	0	Avalon	0	2.7	0.1	15.395	41455.1	50769.2	33.33	51520.6	33000	101.4	8.27	8.16	-68.7	8.17	-65.6	1.923	19.164
2/16/2020	19:01:20	0	Avalon	0	2.7	0.1	15.394	41452.1	50766.8	33.33	51518.3	32998	101.4	8.27	8.16	-68.7	8.17	-65.6	1.9203	19.137
2/16/2020	19:01:40	0	Avalon	0	2.7	0.1	15.395	41452.6	50766.3	33.33	51517.7	32998	101.4	8.27	8.16	-68.7	8.17	-65.6	1.921	19.143
2/16/2020	19:02:00	0	Avalon	0	2.7	0.1	15.395	41453.5	50766.6	33.33	51518	32998	101.4	8.27	8.16	-68.7	8.17	-65.6	1.9226	19.16
2/16/2020	19:02:20	0	Avalon	0	2.7	0.1	15.394	41453.1	50767.6	33.33	51519	32999	101.4	8.27	8.16	-68.7	8.17	-65.6	1.9045	18.979
2/16/2020	19:02:40	0	Avalon	0	2.7	0.1	15.392	41451.4	50767.8	33.33	51519.3	32999	101.4	8.27	8.16	-68.7	8.17	-65.6	1.898	18.915
2/16/2020	19:03:00	0	Avalon	0	2.7	0.1	15.39	41449.6	50768.5	33.33	51520.2	33000	101.4	8.27	8.16	-68.7	8.17	-65.6	1.921	19.144
2/16/2020	19:03:20	0	Avalon	0	2.7	0.1	15.388	41449.2	50770.1	33.33	51521.9	33001	101.4	8.27	8.16	-68.7	8.17	-65.6	1.9228	19.161
2/16/2020	19:03:40	0	Avalon	0	2.7	0.1	15.387	41446.1	50767.5	33.33	51519.3	32999	101.4	8.27	8.16	-68.7	8.17	-65.6	1.9027	18.962
2/16/2020	19:04:00	0	Avalon	0	2.7	0.1	15.407	41462.5	50763.4	33.33	51514.1	32996	101.5	8.28	8.16	-68.7	8.17	-65.6	1.467	14.62
2/16/2020	19:04:20	0	Avalon	0	2.7	0.1	15.417	41472.3	50763.6	33.33	51513.8	32996	101.5	8.27	8.16	-68.8	8.17	-65.7	1.2972	12.927
2/16/2020	19:04:40	0	Avalon	0	2.7	0.1	15.415	41471.4	50765	33.33	51515.3	32997	101.5	8.27	8.16	-68.8	8.17	-65.7	1.2939	12.895
2/16/2020	19:05:00	0	Avalon	0	2.7	0.1	15.416	41473.2	50765.8	33.33	51516	32998	101.5	8.27	8.16	-68.8	8.17	-65.7	1.2945	12.901
2/16/2020	19:05:20	0	Avalon	0	2.7	0.1	15.416	41471.7	50763.9	33.33	51514.1	32997	101.5	8.27	8.16	-68.8	8.17	-65.7	1.289	12.845
2/16/2020	19:05:40	0	Avalon	0	2.7	0.1	15.416	41472.5	50765.3	33.33	51515.6	32997	101.5	8.28	8.16	-68.8	8.17	-65.7	1.2957	12.913
2/16/2020	19:06:00	0	Avalon	0	2.7	0.1	15.413	41468.7	50763.7	33.33	51514.1	32996	101.5	8.27	8.16	-68.8	8.17	-65.7	1.302	12.975
2/16/2020	19:06:20	0	Avalon	0	2.7	0.1	15.413	41468.7	50764.4	33.33	51514.9	32997	101.5	8.27	8.16	-68.8	8.17	-65.7	1.3087	13.042
2/16/2020	19:06:40	0	Avalon	0	2.7	0.1	15.411	41466.6	50764.3	33.33	51514.9	32997	101.5	8.27	8.16	-68.8	8.17	-65.7	1.3088	13.043
2/16/2020	19:07:00	0	Avalon	0	2.7	0.1	15.41	41465.9	50764.1	33.33	51514.6	32997	101.5	8.27	8.16	-68.8	8.17	-65.7	1.3088	13.043
2/16/2020	19:07:20	0	Avalon	0	2.7	0.1	15.415	41470.6	50764.7	33.33	51515.1	32997	101.5	8.27	8.16	-68.8	8.17	-65.7	1.3107	13.062
2/16/2020	19:07:40	0	Avalon	0	2.7	0.1	15.416	41472.5	50765.4	33.33	51515.7	32998	101.5	8.27	8.16	-68.8	8.17	-65.7	1.3111	13.066
2/16/2020	19:08:00	0	Avalon	0	2.7	0.1	15.416	41472	50764.4	33.33	51514.6	32997	101.5	8.27	8.16	-68.8	8.17	-65.7	1.3119	13.074
2/16/2020	19:08:20	0	Avalon	0	2.7	0.1	15.416	41473	50765.7	33.33	51516	32998	101.5	8.27	8.16	-68.8	8.17	-65.7	1.3128	13.083
2/16/2020	19:08:40	0	Avalon	0	2.6	0.1	15.417	41472.4	50764.1	33.33	51514.4	32997	101.5	8.28	8.16	-68.8	8.17	-65.7	1.3139	13.094
2/16/2020	19:09:00	0	Avalon	0	2.6	0.1	15.417	41473.1	50765	33.33	51515.2	32997	101.5	8.27	8.16	-68.8	8.17	-65.7	1.3141	13.096
2/16/2020	19:09:20	0	Avalon	0	2.6	0.1	15.418	41474.3	50765.5	33.33	51515.7	32998	101.5	8.28	8.16	-68.8	8.17	-65.7	1.2825	12.781
2/16/2020	19:09:40	0	Avalon	0	2.6	0.1	15.456	41507.7	50760.5	33.33	51508.7	32994	101.6	8.28	8.16	-68.8	8.17	-65.7	0.7402	7.377
2/16/2020	19:10:00	0	Avalon	0	2.7	0.1	15.474	41522.2	50757.6	33.33	51504.8	32992	101.6	8.28	8.16	-68.8	8.17	-65.7	0.674	6.717
2/16/2020	19:10:20	0	Avalon	0	2.7	0.1	15.473	41522.2	50758.3	33.33	51505.6	32993	101.6	8.27	8.16	-68.8	8.17	-65.7	0.6652	6.629
2/16/2020	19:10:40	0	Avalon	0	2.7	0.1	15.474	41525	50760.5	33.33	51507.7	32994	101.7	8.28	8.16	-68.8	8.17	-65.7	0.6754	6.731
2/16/2020	19:11:00	0	Avalon	0	2.7	0.1	15.466	41517.6	50761.2	33.33	51508.9	32995	101.6	8.28	8.16	-68.8	8.17	-65.7	0.6735	6.712
2/16/2020	19:11:20	0	Avalon	0	2.7	0.1	15.466	41517.3	50760.7	33.33	51508.4	32994	101.6	8.28	8.16	-68.8	8.17	-65.7	0.6782	6.759
2/16/2020	19:11:40	0	Avalon	0	2.7	0.1	15.468	41520.4	50761.8	33.33	51509.4	32995	101.6	8.28	8.16	-68.8	8.17	-65.7	0.6779	6.756
2/16/2020	19:12:00	0	Avalon	0	2.7	0.1	15.462	41514.2	50761.6	33.33	51509.4	32995	101.6	8.28	8.16	-68.8	8.17	-65.7	0.6778	6.755
2/16/2020	19:12:20	0	Avalon	0	2.7	0.1	15.465	41517.5	50762.3	33.33	51510.1	32996	101.6	8.28	8.16	-68.8	8.17	-65.7	0.6784	6.76
2/16/2020	19:12:40	0	Avalon	0	2.7	0.1	15.474	41524	50759.7	33.33	51507	32994	101.6	8.28	8.16	-68.8	8.17	-65.7	0.6782	6.759
2/16/2020	19:13:00	0	Avalon	0	2.7	0.1	15.468	41520.9	50762.9	33.33	51510.5	32996	101.6	8.28	8.16	-68.8	8.17	-65.7	0.6777	6.754
2/16/2020	19:13:20	0	Avalon	0	2.6	0.1	15.476	41525.8	50759.6	33.33	51506.8	32994	101.7	8.28	8.16	-68.8	8.17	-65.7	0.6774	6.751
2/16/2020	19:13:40	0	Avalon	0	2.6	0.1	15.476	41528.5	50762.2	33.33	51509.4	32995	101.6	8.28	8.16	-68.8	8.17	-65.7	0.6784	6.761
2/16/2020	19:14:00	0	Avalon	0	2.6	0.1	15.476	41526.4	50760.4	33.33	51507.6	32994	101.7	8.28	8.16	-68.8	8.17	-65.7	0.678	6.757
2/16/2020	19:14:20	0	Avalon	0	2.6	0.1	15.462	41512.7	50760.5	33.33	51508.4	32994	101.7	8.28	8.16	-68.8	8.17	-65.7	0.6748	6.725
2/16/2020	19:14:40	0	Avalon	0	2.6	0.1	15.473	41523.6	50760.5	33.33	51507.9	32994	101.6	8.28	8.16	-68.8	8.17	-65.7	0.6718	6.695
2/16/2020	19:15:00	0	Avalon	0	2.6	0.1	15.505	41554.6	50760.5	33.33	51506.3	32994	101.7	8.28	8.16	-68.8	8.17	-65.7	0.3049	3.039
2/16/2020	19:15:20	0	Avalon	0	2.6	0.1	15.785	41819	50751.5	33.33	51482.5	32988	102.1	8.27	8.16	-68.8	8.17	-65.6	0.0964	0.961
2/16/2020	19:15:40	0	Avalon	0	2.6	0.1	15.831	41863.8	50752.5	33.33	51481	32989	102.3	8.27	8.16	-68.8	8.17	-65.6	0.0606	0.604
2/16/2020	19:16:00	0	Avalon	0	2.6	0.1	15.873	41901.6	50748.7	33.33	51474.9	32987	102.3	8.27	8.16	-68.8	8.17	-65.6	0.0489	0.487
2/16/2020	19:16:20	0	Avalon	0	2.6	0.1	15.869	41907.6	50760.2	33.34	51486.8	32994	102.3	8.27	8.16	-68.8	8.17	-65.6	0.049	0.488
