# Supplementary material for: Dynamics of pH at Santa Catalina Island
Source: PLoS One. 2023 Dec 7;18(12):e0290039. doi: 10.1371/journal.pone.0290039 (PMC10703214; doi:10.1371/journal.pone.0290039)
Supplement: S6 Dataset — (TXT) [file pone.0290039.s008.txt]

KOR Export File
File Created:3/7/2020 8:13:02 PM
Sonde ID	Sonde 18M103147
User ID	YSI
Site	Avalon
Template	Depth Profiling Standard 20sec
Averaging Mode	Rapid
Time Zone	(UTC) Coordinated Universal Time
Devices List:
Name	SN	Firmware	Corresponding Data Column(s)
Data Collection Device			1;2;3;4;5
EXO1 Sonde	18M103147	1.0.68	6;7
Conductivity/Temp	17C104812	3.0.5	8;9;10;11;12;13
Optical DO	17D107394	3.0.0	14;15
pH	18M102562	3.0.0	16;17
pH	17F100785	3.0.0	18;19
Depth Non-Vented 0-250m	18H105525	3.0.0	20;21
1	2	3	4	5	6	7	8	9	10	11	12	13	14	15	16	17	18	19	20	21
Date (MM/DD/YYYY)	Time (HH:MM:SS)	Time (Fract. Sec)	Site Name	Fault Code	Battery V	Cable Pwr V	Temp �C	Cond �S/cm	SpCond �S/cm	Sal psu	nLF Cond �S/cm	TDS mg/L	ODO % sat	ODO mg/L	pH	pH mV	pH	pH mV	Press bar a	Depth m
3/7/2020	16:53:20	0	Avalon	0	1.9	1.1	16.286	42389	50850.6	33.43	51555.2	33053	102.5	8.21	8.26	-80.8	8.05	-62.1	0.0567	0.565
3/7/2020	16:53:40	0	Avalon	0	1.9	1.1	16.326	42588.7	51045.2	33.56	51750.4	33179	102.6	8.21	8.26	-80.8	8.05	-62.2	0.0696	0.694
3/7/2020	16:54:00	0	Avalon	0	1.9	1.1	16.29	42566.6	51060.9	33.57	51768.3	33190	102.6	8.21	8.26	-80.8	8.05	-62.3	0.0651	0.649
3/7/2020	16:54:20	0	Avalon	0	1.9	1.1	16.268	42542.2	51058.1	33.56	51766.8	33188	102.6	8.21	8.26	-80.8	8.05	-62.3	0.0643	0.641
3/7/2020	16:54:40	0	Avalon	0	1.9	1.1	16.248	42528.5	51064.1	33.57	51773.9	33192	102.6	8.21	8.26	-80.8	8.05	-62.4	0.063	0.628
3/7/2020	16:55:00	0	Avalon	0	1.9	1	16.261	42534.1	51056.5	33.56	51765.5	33187	102.5	8.21	8.26	-80.7	8.05	-62.5	0.059	0.588
3/7/2020	16:55:20	0	Avalon	0	1.9	1	16.221	42502.5	51065.3	33.57	51776.8	33192	102.4	8.2	8.26	-80.8	8.06	-62.6	0.0674	0.671
3/7/2020	16:55:40	0	Avalon	0	1.9	1	16.233	42514	51065.1	33.57	51775.9	33192	102.4	8.2	8.26	-80.8	8.06	-62.6	0.0746	0.744
3/7/2020	16:56:00	0	Avalon	0	1.9	1	16.246	42519.4	51056.3	33.56	51766.2	33187	102.4	8.2	8.26	-80.8	8.06	-62.7	0.0746	0.744
3/7/2020	16:56:20	0	Avalon	0	1.9	1	16.276	42549.7	51057.9	33.56	51766.2	33188	102.5	8.2	8.26	-80.8	8.06	-62.7	0.0747	0.745
3/7/2020	16:56:40	0	Avalon	0	1.9	1	16.293	42571.7	51063.9	33.57	51771.2	33192	102.5	8.2	8.26	-80.8	8.06	-62.8	0.0761	0.758
3/7/2020	16:57:00	0	Avalon	0	1.9	1	16.226	42509.4	51067.9	33.57	51779.1	33194	102.4	8.2	8.26	-80.9	8.06	-62.9	0.2732	2.723
3/7/2020	16:57:20	0	Avalon	0	1.9	1	16.209	42493.2	51067.3	33.57	51779.4	33194	102.3	8.2	8.27	-81	8.06	-63	0.3165	3.154
3/7/2020	16:57:40	0	Avalon	0	1.9	1	16.204	42487.7	51066.9	33.57	51779.3	33193	102.4	8.21	8.27	-81.1	8.06	-63	0.4021	4.007
3/7/2020	16:58:00	0	Avalon	0	1.9	1	16.203	42489.1	51069.8	33.57	51782.4	33195	102.3	8.2	8.27	-81.2	8.06	-63.1	0.579	5.77
3/7/2020	16:58:20	0	Avalon	0	1.9	1	16.196	42482	51070.3	33.57	51783.2	33196	102.3	8.2	8.27	-81.2	8.07	-63.1	0.8905	8.874
3/7/2020	16:58:40	0	Avalon	0	1.9	0.9	16.188	42475.3	51071.3	33.57	51784.7	33196	102.3	8.2	8.27	-81.2	8.07	-63.2	1.2833	12.788
3/7/2020	16:59:00	0	Avalon	0	1.9	0.9	16.179	42468	51073.3	33.57	51787.2	33198	102.4	8.21	8.27	-81.3	8.07	-63.3	1.711	17.051
3/7/2020	16:59:20	0	Avalon	0	1.9	0.9	16.175	42464.1	51072.5	33.57	51786.7	33197	102.5	8.22	8.27	-81.4	8.07	-63.3	1.7506	17.446
3/7/2020	16:59:40	0	Avalon	0	1.9	0.9	16.175	42464.9	51074.2	33.57	51788.4	33198	102.3	8.2	8.27	-81.4	8.07	-63.3	1.8566	18.502
3/7/2020	17:00:00	0	Avalon	0	1.9	0.9	16.169	42460.1	51075.1	33.57	51789.6	33199	102.4	8.21	8.27	-81.5	8.07	-63.4	2.0122	20.053
3/7/2020	17:00:20	0	Avalon	0	1.9	0.9	16.162	42455.5	51078.3	33.57	51793.3	33201	102.4	8.21	8.27	-81.5	8.07	-63.5	2.1354	21.28
3/7/2020	17:00:40	0	Avalon	0	1.9	0.9	16.052	42370	51102.9	33.58	51824.3	33217	101.9	8.19	8.27	-81.4	8.07	-63.2	2.3052	22.971
3/7/2020	17:01:00	0	Avalon	0	1.9	0.8	15.915	42220.5	51085.1	33.57	51813.8	33205	101.3	8.16	8.28	-81.5	8.07	-63.1	2.4757	24.67
3/7/2020	17:01:20	0	Avalon	0	1.9	0.8	15.9	42202.9	51081.2	33.56	51810.7	33203	101.1	8.15	8.28	-81.5	8.07	-63.1	2.5937	25.846
3/7/2020	17:01:40	0	Avalon	0	1.9	0.8	15.923	42226.6	51082.8	33.57	51811	33204	101.2	8.15	8.28	-81.5	8.07	-63.2	2.5905	25.813
3/7/2020	17:02:00	0	Avalon	0	1.9	0.8	15.945	42246.4	51080.6	33.56	51807.7	33202	101.3	8.16	8.28	-81.5	8.07	-63.2	2.5828	25.737
3/7/2020	17:02:20	0	Avalon	0	1.9	0.7	15.918	42221.8	51082.7	33.57	51811.3	33204	101.1	8.15	8.27	-81.5	8.07	-63.2	2.588	25.789
3/7/2020	17:02:40	0	Avalon	0	1.9	0.7	15.932	42232.4	51079.5	33.56	51807.3	33202	101.1	8.15	8.27	-81.5	8.07	-63.2	2.5986	25.895
3/7/2020	17:03:00	0	Avalon	0	1.9	0.7	15.942	42244.1	51081.4	33.57	51808.6	33203	101.2	8.15	8.27	-81.5	8.07	-63.2	2.602	25.928
3/7/2020	17:03:20	0	Avalon	0	1.9	0.7	15.929	42226	51074.8	33.56	51802.6	33199	101.1	8.15	8.27	-81.5	8.07	-63.2	2.597	25.879
3/7/2020	17:03:40	0	Avalon	0	1.9	0.6	15.928	42227.1	51077.4	33.56	51805.4	33200	101	8.14	8.27	-81.5	8.07	-63.2	2.5952	25.86
3/7/2020	17:04:00	0	Avalon	0	1.9	0.6	15.918	42219.1	51079.9	33.56	51808.4	33202	101	8.14	8.27	-81.5	8.07	-63.2	2.5949	25.858
3/7/2020	17:04:20	0	Avalon	0	1.9	0.6	15.925	42224.6	51077.6	33.56	51805.7	33200	101	8.14	8.27	-81.5	8.07	-63.3	2.596	25.869
3/7/2020	17:04:40	0	Avalon	0	1.9	0.6	15.924	42223.8	51078.7	33.56	51806.8	33201	101	8.14	8.28	-81.5	8.07	-63.3	2.5916	25.825
3/7/2020	17:05:00	0	Avalon	0	1.9	0.6	15.926	42223.5	51075.9	33.56	51803.9	33199	101	8.14	8.28	-81.5	8.07	-63.3	2.5856	25.765
3/7/2020	17:05:20	0	Avalon	0	1.9	0.5	15.926	42226.9	51079.5	33.56	51807.5	33202	101	8.14	8.28	-81.5	8.07	-63.3	2.5864	25.773
3/7/2020	17:05:40	0	Avalon	0	1.9	0.5	15.929	42228.8	51079	33.56	51806.9	33201	101	8.14	8.28	-81.5	8.07	-63.4	2.5773	25.682
3/7/2020	17:06:00	0	Avalon	0	1.9	0.5	15.934	42230.2	51074.6	33.56	51802.2	33199	101	8.14	8.28	-81.5	8.07	-63.4	2.5719	25.628
3/7/2020	17:06:20	0	Avalon	0	1.9	0.5	15.93	42227.8	51076.6	33.56	51804.5	33200	101	8.14	8.28	-81.6	8.07	-63.4	2.5777	25.686
3/7/2020	17:06:40	0	Avalon	0	1.9	0.5	15.93	42229.3	51077.5	33.56	51805.3	33200	101.1	8.15	8.28	-81.6	8.07	-63.4	2.5778	25.687
3/7/2020	17:07:00	0	Avalon	0	1.9	0.5	15.936	42228.3	51070	33.56	51797.4	33196	101.1	8.15	8.28	-81.6	8.07	-63.5	2.5757	25.667
3/7/2020	17:07:20	0	Avalon	0	1.9	0.5	15.93	42227.7	51076	33.56	51803.8	33199	101.1	8.15	8.28	-81.6	8.07	-63.5	2.5757	25.666
3/7/2020	17:07:40	0	Avalon	0	1.9	0.5	15.932	42229.9	51076.1	33.56	51803.7	33199	101.1	8.15	8.28	-81.6	8.07	-63.5	2.5776	25.686
3/7/2020	17:08:00	0	Avalon	0	1.9	0.5	15.922	42223.3	51079.9	33.56	51808.1	33202	101.1	8.15	8.28	-81.6	8.07	-63.5	2.5281	25.192
3/7/2020	17:08:20	0	Avalon	0	1.9	0.4	15.926	42224.8	51077	33.56	51805	33200	101.1	8.14	8.28	-81.6	8.07	-63.6	2.3427	23.345
3/7/2020	17:08:40	0	Avalon	0	1.9	0.4	15.941	42238.8	51076	33.56	51803.2	33199	101.2	8.15	8.28	-81.7	8.08	-63.6	2.3236	23.154
3/7/2020	17:09:00	0	Avalon	0	1.9	0.4	15.943	42240.6	51076.5	33.56	51803.6	33200	101.2	8.15	8.28	-81.7	8.08	-63.6	2.1763	21.686
3/7/2020	17:09:20	0	Avalon	0	1.9	0.4	16.082	42368.9	51066.5	33.56	51785.8	33193	101.8	8.18	8.28	-82	8.08	-64	2.1366	21.292
3/7/2020	17:09:40	0	Avalon	0	1.9	0.4	16.125	42401.8	51056.6	33.55	51773.3	33187	102.4	8.22	8.28	-82.1	8.08	-64.2	2.0907	20.835
3/7/2020	17:10:00	0	Avalon	0	1.9	0.4	16.173	42460.7	51070.8	33.56	51785.1	33196	102.9	8.26	8.28	-82.1	8.08	-64.2	1.9797	19.729
3/7/2020	17:10:20	0	Avalon	0	1.9	0.4	16.181	42469.1	51072	33.57	51785.8	33197	103	8.26	8.29	-82.2	8.09	-64.3	1.9314	19.247
3/7/2020	17:10:40	0	Avalon	0	1.9	0.4	16.185	42473.8	51072.3	33.57	51785.9	33197	103	8.26	8.29	-82.2	8.09	-64.3	1.8891	18.826
3/7/2020	17:11:00	0	Avalon	0	1.9	0.4	16.188	42477	51072.6	33.57	51786	33197	103.1	8.27	8.29	-82.3	8.09	-64.4	1.899	18.924
3/7/2020	17:11:20	0	Avalon	0	1.9	0.4	16.19	42478.1	51072.1	33.57	51785.4	33197	103.1	8.26	8.29	-82.3	8.09	-64.3	1.8765	18.7
3/7/2020	17:11:40	0	Avalon	0	1.9	0.4	16.191	42478.7	51072.1	33.57	51785.4	33197	103.1	8.27	8.29	-82.4	8.09	-64.4	1.8564	18.5
3/7/2020	17:12:00	0	Avalon	0	1.9	0.4	16.192	42479.7	51071.5	33.57	51784.6	33196	103.2	8.28	8.29	-82.4	8.09	-64.4	1.8631	18.567
3/7/2020	17:12:20	0	Avalon	0	1.9	0.4	16.195	42483.5	51073.1	33.57	51786.2	33198	103.3	8.28	8.29	-82.4	8.09	-64.5	1.8634	18.57
3/7/2020	17:12:40	0	Avalon	0	1.9	0.4	16.194	42483.2	51073.6	33.57	51786.7	33198	103.3	8.28	8.29	-82.5	8.09	-64.5	1.8635	18.571
3/7/2020	17:13:00	0	Avalon	0	1.9	0.4	16.194	42484.4	51075.2	33.57	51788.4	33199	103.4	8.29	8.29	-82.5	8.09	-64.5	1.869	18.625
3/7/2020	17:13:20	0	Avalon	0	1.9	0.4	16.197	42483.3	51070.2	33.56	51783.1	33196	103.3	8.28	8.29	-82.5	8.09	-64.5	1.8688	18.623
3/7/2020	17:13:40	0	Avalon	0	1.9	0.4	16.197	42484.8	51072.1	33.57	51785	33197	103.3	8.28	8.29	-82.5	8.09	-64.5	1.8662	18.598
3/7/2020	17:14:00	0	Avalon	0	1.9	0.4	16.199	42490.6	51076.2	33.57	51789	33200	103.3	8.28	8.29	-82.5	8.09	-64.5	1.8674	18.609
3/7/2020	17:14:20	0	Avalon	0	1.9	0.4	16.197	42485.9	51072.9	33.57	51785.8	33197	103.4	8.29	8.29	-82.5	8.09	-64.5	1.8647	18.583
3/7/2020	17:14:40	0	Avalon	0	1.9	0.4	16.2	42488.3	51073	33.57	51785.8	33197	103.4	8.29	8.29	-82.6	8.09	-64.6	1.8629	18.565
3/7/2020	17:15:00	0	Avalon	0	1.9	0.4	16.2	42487.7	51071.5	33.57	51784.2	33196	103.5	8.29	8.29	-82.6	8.09	-64.6	1.8668	18.604
3/7/2020	17:15:20	0	Avalon	0	1.9	0.4	16.206	42491.3	51069	33.56	51781.4	33195	103.5	8.29	8.29	-82.6	8.09	-64.6	1.8672	18.608
3/7/2020	17:15:40	0	Avalon	0	1.9	0.4	16.208	42495.7	51072.3	33.57	51784.7	33197	103.5	8.3	8.29	-82.6	8.09	-64.6	1.8641	18.577
3/7/2020	17:16:00	0	Avalon	0	1.9	0.4	16.203	42488.7	51069.6	33.56	51782.1	33195	103.4	8.29	8.29	-82.6	8.09	-64.6	1.8629	18.565
3/7/2020	17:16:20	0	Avalon	0	1.9	0.4	16.202	42490.3	51072	33.57	51784.6	33197	103.4	8.29	8.29	-82.6	8.09	-64.6	1.8638	18.574
3/7/2020	17:16:40	0	Avalon	0	1.9	0.4	16.206	42493.4	51072.1	33.57	51784.5	33197	103.5	8.29	8.29	-82.6	8.09	-64.6	1.8654	18.59
3/7/2020	17:17:00	0	Avalon	0	1.9	0.4	16.192	42481.9	51073.8	33.57	51787	33198	103.3	8.28	8.29	-82.5	8.09	-64.5	1.756	17.5
3/7/2020	17:17:20	0	Avalon	0	1.9	0.4	16.191	42478.1	51071.2	33.57	51784.4	33196	102.9	8.25	8.29	-82.5	8.09	-64.5	1.6022	15.967
3/7/2020	17:17:40	0	Avalon	0	1.9	0.4	16.192	42479.1	51070.9	33.57	51784.1	33196	103	8.26	8.29	-82.5	8.09	-64.5	1.423	14.181
3/7/2020	17:18:00	0	Avalon	0	1.9	0.4	16.192	42478.7	51071	33.57	51784.2	33196	103	8.26	8.29	-82.6	8.09	-64.6	1.3338	13.292
3/7/2020	17:18:20	0	Avalon	0	1.9	0.4	16.194	42481.3	51071	33.57	51784.1	33196	103.1	8.26	8.29	-82.6	8.09	-64.6	1.3083	13.038
3/7/2020	17:18:40	0	Avalon	0	1.9	0.4	16.196	42483	51070.8	33.57	51783.7	33196	103.4	8.29	8.29	-82.7	8.09	-64.7	1.3059	13.014
3/7/2020	17:19:00	0	Avalon	0	1.9	0.4	16.202	42489.5	51071.1	33.57	51783.7	33196	103.7	8.31	8.3	-82.7	8.09	-64.8	1.3141	13.096
3/7/2020	17:19:20	0	Avalon	0	1.9	0.4	16.204	42492.8	51073.2	33.57	51785.7	33198	103.9	8.33	8.29	-82.7	8.09	-64.8	1.3173	13.128
3/7/2020	17:19:40	0	Avalon	0	1.9	0.4	16.205	42492.8	51071.8	33.57	51784.3	33197	103.9	8.32	8.3	-82.7	8.09	-64.8	1.321	13.164
3/7/2020	17:20:00	0	Avalon	0	1.9	0.4	16.209	42496.6	51071.7	33.57	51784	33197	103.9	8.32	8.3	-82.7	8.1	-64.8	1.3262	13.217
3/7/2020	17:20:20	0	Avalon	0	1.9	0.4	16.212	42499.7	51072.4	33.57	51784.4	33197	103.9	8.33	8.3	-82.7	8.1	-64.8	1.3254	13.208
3/7/2020	17:20:40	0	Avalon	0	1.9	0.4	16.211	42498.6	51072.5	33.57	51784.7	33197	103.9	8.33	8.3	-82.8	8.1	-64.8	1.3245	13.199
3/7/2020	17:21:00	0	Avalon	0	1.9	0.4	16.211	42499.9	51074.1	33.57	51786.3	33198	103.9	8.33	8.3	-82.8	8.1	-64.9	1.3281	13.235
3/7/2020	17:21:20	0	Avalon	0	1.9	0.4	16.21	42497.8	51072.8	33.57	51785	33197	103.9	8.33	8.3	-82.8	8.1	-64.9	1.3308	13.263
3/7/2020	17:21:40	0	Avalon	0	1.9	0.4	16.214	42502.2	51073.1	33.57	51785.1	33198	103.9	8.33	8.3	-82.8	8.1	-64.9	1.3338	13.293
3/7/2020	17:22:00	0	Avalon	0	1.9	0.4	16.215	42501.5	51070.8	33.57	51782.6	33196	104	8.33	8.3	-82.8	8.1	-64.9	1.3366	13.32
3/7/2020	17:22:20	0	Avalon	0	1.9	0.4	16.214	42500.1	51070	33.57	51781.9	33195	104	8.33	8.3	-82.8	8.1	-64.9	1.3391	13.345
3/7/2020	17:22:40	0	Avalon	0	1.9	0.4	16.217	42504.3	51071.4	33.57	51783.1	33196	103.9	8.33	8.3	-82.8	8.1	-64.9	1.3393	13.347
3/7/2020	17:23:00	0	Avalon	0	1.8	0.4	16.215	42502.2	51072	33.57	51783.9	33197	103.8	8.32	8.3	-82.8	8.1	-64.9	1.3349	13.304
3/7/2020	17:23:20	0	Avalon	0	1.8	0.4	16.212	42498.9	51071.6	33.57	51783.7	33197	103.7	8.31	8.3	-82.7	8.1	-64.8	1.3332	13.286
3/7/2020	17:23:40	0	Avalon	0	1.9	0.4	16.206	42495.9	51074.2	33.57	51786.6	33198	103.4	8.29	8.29	-82.7	8.09	-64.8	1.319	13.145
3/7/2020	17:24:00	0	Avalon	0	1.9	0.4	16.201	42488	51071.5	33.57	51784.2	33196	103.1	8.26	8.29	-82.6	8.09	-64.7	1.1995	11.954
3/7/2020	17:24:20	0	Avalon	0	1.9	0.4	16.204	42487.8	51067.1	33.57	51779.6	33194	102.8	8.24	8.29	-82.5	8.09	-64.6	1.0968	10.93
3/7/2020	17:24:40	0	Avalon	0	1.9	0.4	16.206	42489.1	51066.8	33.57	51779.1	33193	102.7	8.23	8.29	-82.6	8.09	-64.6	1.0036	10.002
3/7/2020	17:25:00	0	Avalon	0	1.9	0.4	16.204	42488.5	51068.4	33.57	51780.9	33194	103	8.26	8.3	-82.7	8.1	-64.8	0.8234	8.205
3/7/2020	17:25:20	0	Avalon	0	1.9	0.4	16.229	42513.6	51068.5	33.57	51779.5	33195	103.5	8.29	8.3	-82.9	8.1	-65	0.5946	5.926
3/7/2020	17:25:40	0	Avalon	0	1.9	0.4	16.22	42505.5	51070.2	33.57	51781.8	33196	104.7	8.39	8.3	-83.2	8.1	-65.3	0.7016	6.992
3/7/2020	17:26:00	0	Avalon	0	1.9	0.4	16.223	42506.9	51068.1	33.57	51779.5	33194	104.8	8.4	8.3	-83.3	8.1	-65.3	0.7385	7.36
3/7/2020	17:26:20	0	Avalon	0	1.9	0.4	16.223	42508.8	51070.6	33.57	51782	33196	105.6	8.46	8.31	-83.5	8.11	-65.6	0.7036	7.012
3/7/2020	17:26:40	0	Avalon	0	1.9	0.4	16.222	42505.7	51067.9	33.57	51779.3	33194	105.9	8.49	8.31	-83.5	8.11	-65.7	0.6476	6.454
3/7/2020	17:27:00	0	Avalon	0	1.9	0.4	16.229	42514.5	51069.8	33.57	51780.8	33195	106	8.49	8.31	-83.5	8.11	-65.6	0.5998	5.977
3/7/2020	17:27:20	0	Avalon	0	1.9	0.4	16.231	42515.7	51069.2	33.57	51780.1	33195	106	8.49	8.31	-83.5	8.11	-65.6	0.6058	6.038
3/7/2020	17:27:40	0	Avalon	0	1.8	0.4	16.226	42511.6	51070.1	33.57	51781.3	33196	106	8.49	8.31	-83.5	8.11	-65.6	0.6447	6.425
3/7/2020	17:28:00	0	Avalon	0	1.8	0.4	16.226	42513.6	51072.2	33.57	51783.4	33197	106	8.49	8.31	-83.5	8.11	-65.6	0.6802	6.779
3/7/2020	17:28:20	0	Avalon	0	1.8	0.4	16.229	42513.8	51069.3	33.57	51780.4	33195	106	8.5	8.31	-83.5	8.11	-65.7	0.6746	6.723
3/7/2020	17:28:40	0	Avalon	0	1.8	0.4	16.231	42515.7	51069.7	33.57	51780.6	33195	106.2	8.51	8.31	-83.6	8.11	-65.7	0.6562	6.539
3/7/2020	17:29:00	0	Avalon	0	1.8	0.4	16.228	42513.3	51069.9	33.57	51781	33195	106.1	8.5	8.31	-83.5	8.11	-65.7	0.6266	6.245
3/7/2020	17:29:20	0	Avalon	0	1.8	0.4	16.233	42516.9	51068.3	33.57	51779.1	33194	106.1	8.5	8.31	-83.5	8.11	-65.6	0.5963	5.942
3/7/2020	17:29:40	0	Avalon	0	1.9	0.4	16.231	42517	51071.1	33.57	51782.1	33196	105.9	8.49	8.31	-83.5	8.11	-65.7	0.586	5.84
3/7/2020	17:30:00	0	Avalon	0	1.8	0.4	16.231	42516.2	51069.4	33.57	51780.4	33195	106	8.49	8.31	-83.5	8.11	-65.7	0.5854	5.834
3/7/2020	17:30:20	0	Avalon	0	1.8	0.4	16.228	42511.2	51067.2	33.57	51778.3	33194	106.1	8.5	8.31	-83.6	8.11	-65.8	0.6002	5.981
3/7/2020	17:30:40	0	Avalon	0	1.8	0.4	16.236	42518.5	51067.3	33.57	51777.9	33194	106.2	8.5	8.31	-83.5	8.11	-65.7	0.6017	5.996
3/7/2020	17:31:00	0	Avalon	0	1.8	0.4	16.247	42530.4	51068.1	33.57	51778.1	33194	106.1	8.49	8.31	-83.4	8.11	-65.5	0.5839	5.819
3/7/2020	17:31:20	0	Avalon	0	1.8	0.4	16.287	42568.7	51066.8	33.57	51774.5	33193	104.5	8.36	8.3	-82.8	8.1	-65	0.1596	1.59
3/7/2020	17:31:40	0	Avalon	0	1.8	0.4	16.277	42560.8	51068.8	33.57	51777.1	33195	104.4	8.36	8.3	-82.9	8.1	-65.1	0.083	0.827
3/7/2020	17:32:00	0	Avalon	0	1.9	0.4	16.282	42563.5	51066.4	33.57	51774.4	33193	104.5	8.36	8.3	-82.9	8.1	-65.1	0.0815	0.812
3/7/2020	17:32:20	0	Avalon	0	1.8	0.4	16.28	42561.3	51066.2	33.57	51774.3	33193	104.4	8.35	8.3	-82.8	8.1	-65	0.084	0.838
3/7/2020	17:32:40	0	Avalon	0	1.8	0.4	16.276	42558.6	51067.8	33.57	51776.1	33194	104.4	8.36	8.3	-82.8	8.1	-65	0.083	0.827
3/7/2020	17:33:00	0	Avalon	0	1.8	0.4	16.268	42550.4	51067.5	33.57	51776.3	33194	104.2	8.35	8.3	-83	8.1	-65.2	0.0808	0.805
3/7/2020	17:33:20	0	Avalon	0	1.8	0.4	16.269	42552	51068.6	33.57	51777.4	33195	104.5	8.37	8.3	-83	8.1	-65.2	0.0851	0.848
3/7/2020	17:33:40	0	Avalon	0	1.8	0.4	16.266	42548.8	51067.6	33.57	51776.5	33194	104.1	8.33	8.3	-82.9	8.1	-65.1	0.0905	0.902
3/7/2020	17:34:00	0	Avalon	0	1.8	0.4	16.269	42551.3	51067.8	33.57	51776.5	33194	103.9	8.32	8.3	-82.8	8.1	-65	0.0904	0.901
3/7/2020	17:34:20	0	Avalon	0	1.8	0.4	16.272	42553.3	51065.8	33.57	51774.3	33193	104	8.32	8.3	-82.8	8.1	-65	0.0887	0.884
3/7/2020	17:34:40	0	Avalon	0	1.8	0.4	16.268	42551.4	51068.5	33.57	51777.4	33195	104.2	8.34	8.3	-83	8.1	-65.2	0.0902	0.899
3/7/2020	17:35:00	0	Avalon	0	1.8	0.4	16.276	42557.8	51066.8	33.57	51775.2	33193	104.8	8.39	8.3	-83.2	8.1	-65.4	0.0831	0.828
3/7/2020	17:35:20	0	Avalon	0	1.8	0.4	16.276	42559.6	51069.6	33.57	51778	33195	104.7	8.38	8.3	-83	8.1	-65.2	0.0732	0.73
