# Supplementary material for: Dynamics of pH at Santa Catalina Island
Source: PLoS One. 2023 Dec 7;18(12):e0290039. doi: 10.1371/journal.pone.0290039 (PMC10703214; doi:10.1371/journal.pone.0290039)
Supplement: S7 Dataset — (TXT) [file pone.0290039.s009.txt]

KOR Export File
File Created:3/14/2021 6:26:56 PM
Sonde ID	Sonde 18M103147
User ID	YSI
Site	Avalon
Template	Depth Profiling Standard 20sec
Averaging Mode	Rapid
Time Zone	(UTC) Coordinated Universal Time
Devices List:
Name	SN	Firmware	Corresponding Data Column(s)
Data Collection Device			1;2;3;4;5
EXO1 Sonde	18M103147	1.0.68	6;7
Conductivity/Temp	17C104812	3.0.5	8;9;10;11;12;13
pH	17F100785	3.0.0	14;15
Total Algae BGA-PE	21A100874	3.0.5	16;17;18;19
Optical DO	17D107394	3.0.0	20;21
Depth Non-Vented 0-250m	18H105525	3.0.0	22;23
1	2	3	4	5	6	7	8	9	10	11	12	13	14	15	16	17	18	19	20	21	22	23
Date (MM/DD/YYYY)	Time (HH:MM:SS)	Time (Fract. Sec)	Site Name	Fault Code	Battery V	Cable Pwr V	Temp �C	Cond �S/cm	SpCond �S/cm	Sal psu	nLF Cond �S/cm	TDS mg/L	pH	pH mV	Chlorophyll RFU	Chlorophyll �g/L	BGA-PE RFU	BGA-PE �g/L	ODO % sat	ODO mg/L	Press bar a	Depth m
3/14/2021	17:38:40	0	Avalon	0	2.8	1.2	14.823	37141.8	46075	30.26	46780.9	29949	7.95	-70.4	-0.05	0.22	2.22	6.21	102.2	8.66	0.0418	0.417
3/14/2021	17:39:00	0	Avalon	0	2.8	1.1	14.82	41232.8	51184.7	33.63	51970.2	33270	8.02	-74.5	-0.07	0.18	0.72	2.02	104.7	8.62	0.0677	0.675
3/14/2021	17:39:20	0	Avalon	0	2.8	1.1	14.811	41299.7	51278.9	33.69	52066.3	33331	8.01	-74.1	-0.06	0.21	0.78	2.19	103.7	8.54	0.0716	0.714
3/14/2021	17:39:40	0	Avalon	0	2.8	1.1	14.807	41297.3	51280.7	33.7	52068.2	33332	8.01	-74.1	-0.09	0.07	0.93	2.6	103.1	8.49	0.0568	0.566
3/14/2021	17:40:00	0	Avalon	0	2.8	1.1	14.798	41282.8	51273.6	33.69	52061.5	33328	8.01	-74.2	-0.05	0.25	0.98	2.75	102.8	8.47	0.0574	0.572
3/14/2021	17:40:20	0	Avalon	0	2.8	1.1	14.817	41307.7	51282.3	33.7	52069.5	33333	8.01	-74.2	-0.02	0.35	0.9	2.52	102.7	8.45	0.0602	0.6
3/14/2021	17:40:40	0	Avalon	0	2.8	1	14.817	41320.1	51296.8	33.71	52084.1	33343	8.02	-74.3	-0.04	0.27	0.69	1.93	102.3	8.42	0.0903	0.9
3/14/2021	17:41:00	0	Avalon	0	2.8	1	14.82	41334.7	51311.9	33.72	52099.4	33353	8.02	-74.3	-0.03	0.3	0.91	2.54	102.1	8.4	0.2291	2.282
3/14/2021	17:41:20	0	Avalon	0	2.8	1	14.786	41309.1	51321.3	33.72	52110.5	33359	8.02	-74.4	0.04	0.61	1.03	2.89	101.9	8.39	0.4414	4.397
3/14/2021	17:41:40	0	Avalon	0	2.8	1	14.783	41315.1	51332.2	33.73	52121.7	33366	8.02	-74.5	-0.03	0.34	1.04	2.91	101.9	8.39	0.581	5.788
3/14/2021	17:42:00	0	Avalon	0	2.8	1	14.773	41298.9	51323.8	33.72	52113.7	33360	8.02	-74.6	0.05	0.64	1.24	3.46	101.9	8.39	0.7847	7.817
3/14/2021	17:42:20	0	Avalon	0	2.8	1	14.778	41313.9	51337.5	33.73	52127.4	33369	8.02	-74.8	0.01	0.5	1.34	3.75	102.1	8.41	1.1557	11.513
3/14/2021	17:42:40	0	Avalon	0	2.8	1	14.777	41316.9	51341.7	33.73	52131.6	33372	8.03	-74.9	0.07	0.72	1.27	3.54	102.2	8.42	1.1972	11.926
3/14/2021	17:43:00	0	Avalon	0	2.8	1	14.777	41315.2	51339.8	33.73	52129.7	33371	8.03	-75.1	0.41	2.09	4.86	13.6	102.5	8.44	1.2224	12.177
3/14/2021	17:43:20	0	Avalon	0	2.8	0.9	14.744	41285.5	51342.5	33.73	52134	33373	8.02	-74.7	0.14	0.99	4.8	13.45	102	8.41	1.3824	13.771
3/14/2021	17:43:40	0	Avalon	0	2.8	0.9	14.734	41277.6	51345.9	33.74	52137.9	33375	8.02	-74.6	0.34	1.81	4.47	12.51	101.2	8.34	1.5881	15.82
3/14/2021	17:44:00	0	Avalon	0	2.8	0.9	14.726	41274.8	51351.2	33.74	52143.6	33378	8.02	-74.6	0.29	1.59	3.91	10.94	100.9	8.32	1.7672	17.603
3/14/2021	17:44:20	0	Avalon	0	2.8	0.9	14.726	41265.5	51340.3	33.73	52132.5	33371	8.02	-74.7	0.56	2.7	6.45	18.07	100.9	8.32	1.9296	19.221
3/14/2021	17:44:40	0	Avalon	0	2.8	0.8	14.724	41257.8	51333.1	33.72	52125.4	33367	8.02	-74.7	0.18	1.15	2.33	6.52	100.9	8.32	2.0811	20.73
3/14/2021	17:45:00	0	Avalon	0	2.8	0.8	14.72	41242.8	51318.8	33.71	52111	33357	8.02	-74.7	0.09	0.8	1.14	3.18	100.8	8.31	2.2345	22.258
3/14/2021	17:45:20	0	Avalon	0	2.8	0.7	14.719	41244.6	51322.7	33.71	52115	33360	8.03	-74.9	0.05	0.62	1.28	3.59	101	8.33	2.3458	23.367
3/14/2021	17:45:40	0	Avalon	0	2.8	0.7	14.71	41251.9	51342.5	33.73	52135.5	33373	8.03	-75	0.08	0.75	1.51	4.22	101.1	8.34	2.463	24.534
3/14/2021	17:46:00	0	Avalon	0	2.8	0.6	14.71	41239.7	51327.5	33.72	52120.3	33363	8.03	-75.1	0.07	0.71	1.34	3.75	101.2	8.34	2.487	24.773
3/14/2021	17:46:20	0	Avalon	0	2.8	0.6	14.711	41257.4	51348.6	33.73	52141.7	33377	8.03	-75.1	0.05	0.65	1.31	3.66	101.2	8.35	2.4894	24.797
3/14/2021	17:46:40	0	Avalon	0	2.8	0.5	14.715	41258.8	51345.5	33.73	52138.4	33375	8.03	-75.1	0.11	0.9	1.24	3.46	101.2	8.34	2.4844	24.747
3/14/2021	17:47:00	0	Avalon	0	2.8	0.5	14.716	41257.6	51342.8	33.73	52135.6	33373	8.03	-75.2	0.11	0.87	1.42	3.98	101.2	8.35	2.4859	24.761
3/14/2021	17:47:20	0	Avalon	0	2.8	0.5	14.721	41322.4	51417.3	33.78	52211	33421	8.03	-75.2	0.15	1.02	1.61	4.5	101.2	8.34	2.4888	24.79
3/14/2021	17:47:40	0	Avalon	0	2.8	0.5	14.719	41273.1	51357.9	33.74	52150.8	33383	8.03	-75.2	0.07	0.74	1.5	4.2	101.2	8.34	2.4929	24.831
3/14/2021	17:48:00	0	Avalon	0	2.8	0.4	14.719	41268.4	51352.9	33.74	52145.7	33379	8.03	-75.3	0.09	0.79	1.63	4.58	101.3	8.35	2.4923	24.825
3/14/2021	17:48:20	0	Avalon	0	2.8	0.4	14.713	41262.8	51353.1	33.74	52146.2	33380	8.03	-75.3	0.11	0.9	1.48	4.14	101.3	8.35	2.4849	24.752
3/14/2021	17:48:40	0	Avalon	0	2.8	0.4	14.719	41264.8	51347.6	33.73	52140.3	33376	8.03	-75.3	0.08	0.75	1.41	3.95	101.3	8.35	2.4822	24.725
3/14/2021	17:49:00	0	Avalon	0	2.8	0.4	14.72	41263.9	51345.2	33.73	52137.8	33374	8.03	-75.4	0.06	0.7	1.34	3.75	101.3	8.35	2.4861	24.764
3/14/2021	17:49:20	0	Avalon	0	2.8	0.4	14.72	41262.4	51343.9	33.73	52136.5	33374	8.03	-75.4	0.13	0.96	1.34	3.75	101.3	8.35	2.4889	24.792
3/14/2021	17:49:40	0	Avalon	0	2.8	0.3	14.728	41268.8	51341.9	33.73	52134.1	33372	8.04	-75.4	0.12	0.9	1.65	4.63	101.3	8.35	2.49	24.803
3/14/2021	17:50:00	0	Avalon	0	2.8	0.3	14.724	41252	51325.7	33.72	52117.8	33362	8.04	-75.5	0.12	0.93	1.18	3.3	101.3	8.36	2.4903	24.806
3/14/2021	17:50:20	0	Avalon	0	2.8	0.3	14.72	41240.6	51316.9	33.71	52109.1	33356	8.04	-75.5	0.09	0.79	1.25	3.5	101.3	8.35	2.4919	24.822
3/14/2021	17:50:40	0	Avalon	0	2.8	0.3	14.721	41238.7	51313	33.71	52105.1	33353	8.04	-75.5	0.12	0.91	1.46	4.09	101.2	8.35	2.4944	24.848
3/14/2021	17:51:00	0	Avalon	0	2.8	0.3	14.72	41253.9	51332.5	33.72	52124.9	33366	8.04	-75.5	0.15	1.04	1.29	3.61	101.3	8.35	2.4959	24.862
3/14/2021	17:51:20	0	Avalon	0	2.8	0.3	14.716	41263.2	51349.7	33.73	52142.6	33377	8.04	-75.6	0.03	0.57	1.46	4.09	101.2	8.35	2.4959	24.861
3/14/2021	17:51:40	0	Avalon	0	2.8	0.3	14.712	41345.8	51457.2	33.81	52251.9	33447	8.04	-75.6	0.09	0.82	1.37	3.84	101.2	8.34	2.4013	23.917
3/14/2021	17:52:00	0	Avalon	0	2.8	0.3	14.714	41245.2	51329.8	33.72	52122.5	33364	8.04	-75.6	0.06	0.7	1.53	4.27	101.2	8.34	2.2957	22.868
3/14/2021	17:52:20	0	Avalon	0	2.8	0.2	14.723	41296.2	51381.9	33.76	52174.9	33398	8.04	-75.5	0.05	0.63	1.44	4.03	101	8.33	2.2084	21.997
3/14/2021	17:52:40	0	Avalon	0	2.8	0.2	14.728	41282.6	51359.4	33.74	52151.9	33384	8.04	-75.5	0.07	0.73	1.36	3.82	100.9	8.32	2.0769	20.688
3/14/2021	17:53:00	0	Avalon	0	2.8	0.2	14.728	41265.4	51338.1	33.73	52130.3	33370	8.04	-75.6	0.08	0.75	1.34	3.76	101	8.32	2.019	20.111
3/14/2021	17:53:20	0	Avalon	0	2.8	0.2	14.73	41311	51391.8	33.77	52184.7	33405	8.04	-75.5	0.04	0.59	1.29	3.62	100.9	8.32	1.8924	18.85
3/14/2021	17:53:40	0	Avalon	0	2.8	0.2	14.732	41295.5	51370.5	33.75	52163	33391	8.04	-75.6	0.02	0.51	1.43	4.01	100.9	8.32	1.8648	18.575
3/14/2021	17:54:00	0	Avalon	0	2.8	0.2	14.731	41249.3	51313.7	33.71	52105.3	33354	8.04	-75.6	0.15	1.05	1.74	4.88	101	8.32	1.8589	18.517
3/14/2021	17:54:20	0	Avalon	0	2.8	0.2	14.733	41272.2	51340.4	33.73	52132.4	33371	8.04	-75.6	0.06	0.69	1.48	4.14	101	8.32	1.849	18.418
3/14/2021	17:54:40	0	Avalon	0	2.8	0.2	14.73	41233.9	51295.6	33.7	52087	33342	8.04	-75.6	0.08	0.77	1.57	4.41	101	8.32	1.8505	18.433
3/14/2021	17:55:00	0	Avalon	0	2.8	0.2	14.733	41268.7	51335.5	33.73	52127.4	33368	8.04	-75.7	0.07	0.72	1.24	3.48	101	8.33	1.8718	18.646
3/14/2021	17:55:20	0	Avalon	0	2.8	0.2	14.732	41270.3	51338.3	33.73	52130.2	33370	8.04	-75.7	0.1	0.86	1.26	3.52	101	8.33	1.8821	18.748
3/14/2021	17:55:40	0	Avalon	0	2.8	0.2	14.733	41273.1	51341	33.73	52132.9	33372	8.04	-75.7	0.09	0.79	1.45	4.05	101	8.32	1.8818	18.745
3/14/2021	17:56:00	0	Avalon	0	2.8	0.2	14.735	41271	51335.8	33.73	52127.6	33368	8.04	-75.7	0.1	0.82	1.41	3.93	101	8.32	1.8815	18.742
3/14/2021	17:56:20	0	Avalon	0	2.8	0.2	14.735	41273.5	51339.7	33.73	52131.6	33371	8.04	-75.7	0.1	0.85	1.46	4.08	101	8.32	1.8816	18.743
3/14/2021	17:56:40	0	Avalon	0	2.8	0.2	14.736	41270.1	51333.6	33.73	52125.3	33367	8.04	-75.7	0.34	1.8	1.67	4.68	100.9	8.32	1.8815	18.742
3/14/2021	17:57:00	0	Avalon	0	2.8	0.2	14.736	41275.1	51340.1	33.73	52131.9	33371	8.04	-75.7	0.08	0.77	1.58	4.41	101	8.32	1.8825	18.751
3/14/2021	17:57:20	0	Avalon	0	2.8	0.2	14.735	41271.6	51337	33.73	52128.8	33369	8.04	-75.8	0.1	0.83	1.43	4.01	100.9	8.32	1.8825	18.752
3/14/2021	17:57:40	0	Avalon	0	2.8	0.2	14.743	41275.3	51331.6	33.72	52122.9	33366	8.04	-75.8	0.11	0.89	1.39	3.88	101	8.32	1.8819	18.746
3/14/2021	17:58:00	0	Avalon	0	2.8	0.2	14.749	41279.6	51330.1	33.72	52121.2	33365	8.04	-75.8	0.12	0.9	1.18	3.31	101	8.32	1.882	18.747
3/14/2021	17:58:20	0	Avalon	0	2.8	0.2	14.75	41281.6	51330.6	33.72	52121.6	33365	8.04	-75.8	0.08	0.78	1.31	3.66	101	8.32	1.8831	18.758
3/14/2021	17:58:40	0	Avalon	0	2.8	0.2	14.774	41290.6	51312.6	33.71	52102.2	33353	8.04	-75.8	0.09	0.79	1.51	4.23	101.1	8.33	1.8834	18.761
3/14/2021	17:59:00	0	Avalon	0	2.8	0.2	14.767	41297.5	51330.3	33.72	52120.5	33365	8.04	-75.8	0.08	0.75	1.44	4.03	101.1	8.33	1.8848	18.775
3/14/2021	17:59:20	0	Avalon	0	2.8	0.1	14.771	41300.2	51328.2	33.72	52118.2	33363	8.04	-75.8	0.04	0.6	1.41	3.95	101.2	8.34	1.8848	18.775
3/14/2021	17:59:40	0	Avalon	0	2.8	0.1	14.752	41282.9	51330.1	33.72	52121.1	33365	8.04	-75.9	0.09	0.8	1.42	3.97	101.2	8.34	1.8843	18.77
3/14/2021	18:00:00	0	Avalon	0	2.8	0.1	14.736	41261.2	51322.9	33.72	52114.4	33360	8.05	-76.1	0.24	1.39	1.75	4.89	101.2	8.35	1.7545	17.477
3/14/2021	18:00:20	0	Avalon	0	2.8	0.1	14.738	41267.1	51327.5	33.72	52119	33363	8.05	-76	0.07	0.73	1.36	3.81	101.2	8.34	1.5977	15.915
3/14/2021	18:00:40	0	Avalon	0	2.8	0.1	14.742	41272.8	51330.4	33.72	52121.8	33365	8.05	-76	0.04	0.59	1.26	3.52	101.2	8.34	1.4325	14.269
3/14/2021	18:01:00	0	Avalon	0	2.8	0.1	14.746	41273.6	51326	33.72	52117.1	33362	8.05	-76.1	0.06	0.7	1.2	3.35	101.3	8.35	1.3699	13.646
3/14/2021	18:01:20	0	Avalon	0	2.8	0.1	14.752	41278	51324.2	33.72	52115	33361	8.05	-76.4	0.03	0.55	1.74	4.87	101.7	8.38	1.3321	13.27
3/14/2021	18:01:40	0	Avalon	0	2.8	0.1	14.763	41289.9	51325.8	33.72	52116.1	33362	8.06	-76.6	0.08	0.77	2.07	5.79	102.5	8.44	1.2969	12.919
3/14/2021	18:02:00	0	Avalon	0	2.8	0.1	14.767	41293.3	51325.3	33.72	52115.5	33361	8.06	-76.7	0.35	1.85	3.64	10.19	103	8.49	1.2757	12.708
3/14/2021	18:02:20	0	Avalon	0	2.8	0.1	14.771	41296.3	51324	33.72	52113.9	33361	8.06	-76.8	0.15	1.04	2.26	6.32	103.4	8.51	1.2769	12.72
3/14/2021	18:02:40	0	Avalon	0	2.8	0.1	14.771	41299.5	51327.2	33.72	52117.1	33363	8.06	-76.9	0.09	0.81	1.81	5.06	103.7	8.54	1.287	12.82
3/14/2021	18:03:00	0	Avalon	0	2.8	0.1	14.772	41298.9	51325.9	33.72	52115.9	33362	8.06	-76.8	0.66	3.09	2.71	7.58	103.6	8.54	1.2759	12.71
3/14/2021	18:03:20	0	Avalon	0	2.8	0.1	14.772	41299	51325.8	33.72	52115.7	33362	8.06	-76.8	0.08	0.77	1.92	5.37	103.7	8.54	1.2666	12.617
3/14/2021	18:03:40	0	Avalon	0	2.8	0.1	14.774	41299.1	51323.4	33.72	52113.3	33360	8.06	-76.8	0.08	0.75	1.9	5.32	103.7	8.54	1.2659	12.61
3/14/2021	18:04:00	0	Avalon	0	2.8	0.1	14.776	41299.7	51322.2	33.72	52111.9	33359	8.06	-76.9	0.08	0.78	2.24	6.26	103.8	8.55	1.266	12.611
3/14/2021	18:04:20	0	Avalon	0	2.7	0.1	14.78	41300.7	51317.9	33.72	52107.4	33357	8.06	-76.9	0.14	1.01	2.03	5.69	103.9	8.56	1.2689	12.64
3/14/2021	18:04:40	0	Avalon	0	2.7	0.1	14.781	41306.5	51324.3	33.72	52113.8	33361	8.06	-76.8	0.1	0.85	2.17	6.07	103.8	8.54	1.2694	12.645
3/14/2021	18:05:00	0	Avalon	0	2.7	0.1	14.78	41303.9	51322.6	33.72	52112.1	33360	8.06	-76.8	0.12	0.94	1.61	4.5	103.6	8.53	1.2658	12.609
3/14/2021	18:05:20	0	Avalon	0	2.7	0.1	14.78	41304.3	51322.4	33.72	52111.8	33360	8.06	-76.8	0.29	1.59	1.56	4.36	103.6	8.53	1.268	12.631
3/14/2021	18:05:40	0	Avalon	0	2.8	0.1	14.781	41304.4	51321.9	33.72	52111.4	33359	8.06	-76.9	0.75	3.43	2.7	7.56	103.5	8.53	1.2706	12.656
3/14/2021	18:06:00	0	Avalon	0	2.8	0.1	14.778	41301.4	51321	33.72	52110.5	33359	8.06	-76.9	0.33	1.77	1.68	4.7	103.6	8.53	1.2703	12.654
3/14/2021	18:06:20	0	Avalon	0	2.8	0.1	14.786	41307.4	51319.1	33.72	52108.2	33357	8.06	-76.9	0.75	3.45	2.81	7.86	103.7	8.54	1.2689	12.64
3/14/2021	18:06:40	0	Avalon	0	2.8	0.1	14.786	41304.4	51315.6	33.72	52104.7	33355	8.06	-76.9	0.48	2.35	3.57	10.01	103.7	8.54	1.2666	12.617
3/14/2021	18:07:00	0	Avalon	0	2.8	0.1	14.775	41296.3	51318.9	33.72	52108.6	33357	8.06	-76.8	0.03	0.58	1.04	2.92	103.5	8.52	1.1461	11.417
3/14/2021	18:07:20	0	Avalon	0	2.8	0.1	14.784	41328.9	51348.4	33.74	52138.1	33376	8.06	-76.8	0.02	0.53	1.11	3.12	103.2	8.5	1.0486	10.446
3/14/2021	18:07:40	0	Avalon	0	2.8	0.1	14.791	41313.7	51321	33.72	52109.9	33359	8.06	-77	-0.03	0.34	1.27	3.54	103.4	8.52	0.9678	9.641
3/14/2021	18:08:00	0	Avalon	0	2.8	0.1	14.807	41325.8	51316.3	33.72	52104.5	33356	8.07	-77.2	-0.04	0.3	1.22	3.41	104.2	8.58	0.7905	7.875
3/14/2021	18:08:20	0	Avalon	0	2.8	0.1	14.814	41332	51315.4	33.72	52103.2	33355	8.07	-77.3	-0.01	0.39	1	2.79	104.8	8.63	0.6808	6.782
3/14/2021	18:08:40	0	Avalon	0	2.8	0.1	14.816	41335.7	51317.5	33.72	52105.3	33356	8.07	-77.3	-0.04	0.29	1.04	2.91	105.1	8.65	0.6633	6.608
3/14/2021	18:09:00	0	Avalon	0	2.8	0.1	14.819	41337.6	51316.5	33.72	52104.1	33356	8.07	-77.6	-0.03	0.34	1.05	2.93	105.6	8.69	0.657	6.545
3/14/2021	18:09:20	0	Avalon	0	2.8	0.1	14.82	41338.8	51316.5	33.72	52104.1	33356	8.07	-77.5	0.02	0.51	1.18	3.32	105.7	8.7	0.661	6.584
3/14/2021	18:09:40	0	Avalon	0	2.8	0.1	14.819	41338.6	51317.2	33.72	52104.8	33356	8.07	-77.5	-0.01	0.4	1.11	3.12	105.8	8.71	0.6661	6.636
3/14/2021	18:10:00	0	Avalon	0	2.8	0.1	14.821	41338.6	51315.6	33.72	52103.1	33355	8.07	-77.3	0.01	0.48	0.99	2.76	105.5	8.69	0.6589	6.564
3/14/2021	18:10:20	0	Avalon	0	2.7	0.1	14.82	41339.5	51317.5	33.72	52105.1	33356	8.07	-77.4	0	0.45	1.13	3.18	105.4	8.67	0.6592	6.567
3/14/2021	18:10:40	0	Avalon	0	2.7	0.1	14.819	41338.9	51317.8	33.72	52105.5	33357	8.07	-77.3	-0.04	0.27	0.9	2.53	105.4	8.67	0.6734	6.708
3/14/2021	18:11:00	0	Avalon	0	2.7	0.1	14.818	41335.9	51316	33.72	52103.6	33355	8.07	-77.4	0	0.44	1.19	3.32	105.3	8.67	0.6702	6.676
3/14/2021	18:11:20	0	Avalon	0	2.7	0.1	14.817	41335	51316.3	33.72	52104	33356	8.07	-77.4	0.01	0.5	1.02	2.85	105.4	8.67	0.6603	6.578
3/14/2021	18:11:40	0	Avalon	0	2.7	0.1	14.822	41338.5	51314.4	33.72	52101.9	33354	8.07	-77.4	0.05	0.66	1.09	3.04	105.4	8.67	0.6555	6.53
3/14/2021	18:12:00	0	Avalon	0	2.7	0.1	14.822	41338.1	51313.9	33.72	52101.3	33354	8.07	-77.4	-0.01	0.4	1.09	3.06	105.3	8.66	0.655	6.525
3/14/2021	18:12:20	0	Avalon	0	2.7	0.1	14.818	41335.8	51315.1	33.72	52102.7	33355	8.07	-77.3	0.01	0.49	0.92	2.56	105.1	8.65	0.6542	6.517
3/14/2021	18:12:40	0	Avalon	0	2.7	0.1	14.819	41336.2	51314.4	33.72	52102	33354	8.07	-77.4	0.02	0.53	1	2.79	105	8.64	0.6525	6.5
3/14/2021	18:13:00	0	Avalon	0	2.7	0.1	14.817	41336.4	51317	33.72	52104.7	33356	8.07	-77.3	-0.01	0.41	1.15	3.23	105.1	8.65	0.6532	6.507
3/14/2021	18:13:20	0	Avalon	0	2.7	0.1	14.82	41338.7	51317	33.72	52104.6	33356	8.07	-77.3	0.01	0.47	1.1	3.09	105	8.64	0.659	6.564
3/14/2021	18:13:40	0	Avalon	0	2.7	0.1	14.818	41332.4	51310.9	33.72	52098.5	33352	8.07	-77.4	0	0.43	1.04	2.91	105	8.64	0.6271	6.247
3/14/2021	18:14:00	0	Avalon	0	2.7	0.1	14.833	41347.3	51312	33.72	52098.9	33353	8.08	-77.9	-0.02	0.38	0.92	2.57	105.9	8.71	0.5404	5.383
3/14/2021	18:14:20	0	Avalon	0	2.7	0.1	14.845	41360	51312.9	33.72	52099.3	33353	8.08	-78.1	-0.03	0.32	1.03	2.88	107.2	8.82	0.5138	5.118
3/14/2021	18:14:40	0	Avalon	0	2.7	0.1	14.842	41357.5	51312.7	33.72	52099.1	33353	8.08	-78.2	0.01	0.47	0.85	2.38	107.6	8.85	0.4938	4.919
3/14/2021	18:15:00	0	Avalon	0	2.7	0.1	14.848	41360.6	51310.2	33.72	52096.4	33352	8.08	-78.2	0.01	0.48	0.82	2.29	107.8	8.86	0.4886	4.868
3/14/2021	18:15:20	0	Avalon	0	2.7	0.1	14.843	41357.2	51312.3	33.72	52098.8	33353	8.08	-78.1	-0.04	0.27	1.11	3.1	107.5	8.84	0.4822	4.803
3/14/2021	18:15:40	0	Avalon	0	2.7	0.1	14.849	41363.2	51311.7	33.72	52097.8	33353	8.08	-78.3	-0.07	0.17	0.94	2.64	107.7	8.86	0.4823	4.804
3/14/2021	18:16:00	0	Avalon	0	2.7	0.1	14.853	41367.2	51312.3	33.72	52098.3	33353	8.08	-78.3	-0.02	0.36	1.06	2.96	107.9	8.87	0.4964	4.945
3/14/2021	18:16:20	0	Avalon	0	2.7	0.1	14.852	41366.5	51312.5	33.72	52098.5	33353	8.08	-78.2	-0.05	0.24	1.07	2.98	107.9	8.87	0.5027	5.008
3/14/2021	18:16:40	0	Avalon	0	2.7	0.1	14.854	41365.1	51308.5	33.72	52094.4	33351	8.08	-78	-0.05	0.25	0.95	2.66	107.8	8.86	0.4301	4.285
3/14/2021	18:17:00	0	Avalon	0	2.7	0.1	14.842	41351.2	51305.7	33.71	52092.1	33349	8.07	-77.5	-0.04	0.27	0.85	2.38	106.4	8.76	0.3603	3.59
3/14/2021	18:17:20	0	Avalon	0	2.7	0.1	14.871	41377.9	51303.6	33.71	52088.6	33347	8.08	-77.9	-0.07	0.15	0.68	1.9	106.4	8.75	0.2009	2.001
3/14/2021	18:17:40	0	Avalon	0	2.7	0.1	14.917	41420.6	51300.1	33.71	52082.8	33345	8.1	-79.2	-0.04	0.28	0.79	2.22	108.3	8.9	0.0799	0.796
3/14/2021	18:18:00	0	Avalon	0	2.7	0.1	14.862	4950	6130.5	3.92	6224	3985	7.86	-65.4	0.45	2.24	14.88	41.68	106.6	10.49	0.0537	0.547
