# Supplementary material for: Dynamics of pH at Santa Catalina Island
Source: PLoS One. 2023 Dec 7;18(12):e0290039. doi: 10.1371/journal.pone.0290039 (PMC10703214; doi:10.1371/journal.pone.0290039)
Supplement: S8 Dataset — (TXT) [file pone.0290039.s010.txt]

KOR Export File
File Created:3/24/2019 6:52:23 PM
Sonde ID	Sonde 18M103147
User ID	YSI
Site	Avalon
Template	Depth Profiling Standard 20sec
Averaging Mode	Rapid
Time Zone	(UTC) Coordinated Universal Time
Devices List:
Name	SN	Firmware	Corresponding Data Column(s)
Data Collection Device			1;2;3;4;5
EXO1 Sonde	18M103147	1.0.68	6;7
Conductivity/Temp	17C104812	3.0.5	8;9;10;11;12;13
pH	17F100785	3.0.0	14;15
Depth Non-Vented 0-250m	18H105525	3.0.0	16;17
1	2	3	4	5	6	7	8	9	10	11	12	13	14	15	16	17
Date (MM/DD/YYYY)	Time (HH:MM:SS)	Time (Fract. Sec)	Site Name	Fault Code	Battery V	Cable Pwr V	Temp �C	Cond �S/cm	SpCond �S/cm	Sal psu	nLF Cond �S/cm	TDS mg/L	pH	pH mV	Press bar a	Depth m
3/24/2019	17:34:20	0	Avalon	0	3	1.4	15.29	41292.7	50697	33.28	51452.7	32953	7.93	-58.4	0.088	0.877
3/24/2019	17:34:40	0	Avalon	0	3	1.4	15.358	41383.7	50724.3	33.3	51476.8	32971	7.95	-59.7	0.113	1.126
3/24/2019	17:35:00	0	Avalon	0	3	1.4	15.378	41408.6	50732.4	33.31	51484.2	32976	7.96	-60.4	0.1179	1.175
3/24/2019	17:35:20	0	Avalon	0	3	1.3	15.226	41262.2	50733.6	33.3	51492.9	32977	7.97	-60.9	0.3037	3.027
3/24/2019	17:35:40	0	Avalon	0	3	1.3	15.23	41268.2	50735.3	33.3	51494.4	32978	8.03	-64	0.3293	3.282
3/24/2019	17:36:00	0	Avalon	0	3	1.3	15.193	41237.9	50743	33.31	51504.1	32983	8.04	-64.5	0.3441	3.429
3/24/2019	17:36:20	0	Avalon	0	3	1.3	15.09	41151.2	50758	33.32	51524.2	32993	8.04	-64.7	0.6028	6.007
3/24/2019	17:36:40	0	Avalon	0	3	1.2	15.084	41143.2	50756.2	33.32	51522.7	32991	8.05	-64.9	0.679	6.766
3/24/2019	17:37:00	0	Avalon	0	3	1.2	15.129	41179.1	50747.3	33.31	51511.6	32986	8.05	-65.4	0.579	5.77
3/24/2019	17:37:20	0	Avalon	0	3	1.2	15.104	41162.6	50756.4	33.32	51522	32992	8.06	-65.6	0.5511	5.491
3/24/2019	17:37:40	0	Avalon	0	3	1.1	15.07	41133.2	50760.3	33.32	51527.6	32994	8.06	-65.6	0.6644	6.621
3/24/2019	17:38:00	0	Avalon	0	3	1.1	15.074	41136.2	50759.1	33.32	51526.1	32993	8.06	-65.7	0.6791	6.768
3/24/2019	17:38:20	0	Avalon	0	3	1.1	15.107	41164.7	50755.4	33.32	51520.8	32991	8.06	-66	0.5348	5.33
3/24/2019	17:38:40	0	Avalon	0	3	1.1	15.05	41121	50769.3	33.32	51537.6	33000	8.06	-65.9	0.6702	6.679
3/24/2019	17:39:00	0	Avalon	0	3	1	15.065	41130.2	50762.4	33.32	51530	32996	8.06	-65.9	0.6888	6.864
3/24/2019	17:39:20	0	Avalon	0	3	1	15.06	41124.4	50762.4	33.32	51530.2	32996	8.06	-65.9	0.6736	6.713
3/24/2019	17:39:40	0	Avalon	0	3	1	15.067	41128.7	50758.7	33.32	51526	32993	8.07	-66	0.5601	5.581
3/24/2019	17:40:00	0	Avalon	0	3	1	15.041	41108.8	50764.6	33.32	51533.3	32997	8.06	-66	0.5196	5.178
3/24/2019	17:40:20	0	Avalon	0	3	1	15.03	41096.1	50762.4	33.32	51531.5	32996	8.06	-66	0.6469	6.447
3/24/2019	17:40:40	0	Avalon	0	3	1	15.016	41081.8	50762.2	33.32	51532.1	32995	8.06	-65.9	0.6794	6.77
3/24/2019	17:41:00	0	Avalon	0	3	1	15.02	41085.3	50761.8	33.32	51531.5	32995	8.06	-65.9	0.7024	7
3/24/2019	17:41:20	0	Avalon	0	3	0.9	15.016	41083.1	50763.2	33.32	51533.1	32996	8.06	-66	0.7068	7.043
3/24/2019	17:41:40	0	Avalon	0	3	0.9	15.036	41102.3	50762.7	33.32	51531.6	32996	8.07	-66.1	1.1309	11.269
3/24/2019	17:42:00	0	Avalon	0	3	0.9	15.068	41130.4	50759.7	33.32	51527	32994	8.07	-66.2	1.197	11.928
3/24/2019	17:42:20	0	Avalon	0	3	0.9	15.088	41149.2	50759	33.32	51525.4	32993	8.07	-66.4	1.2211	12.168
3/24/2019	17:42:40	0	Avalon	0	3	0.8	15.089	41150.3	50758.9	33.32	51525.3	32993	8.07	-66.5	1.2395	12.352
3/24/2019	17:43:00	0	Avalon	0	3	0.8	15.047	41108.7	50757.9	33.31	51526.2	32993	8.07	-66.3	1.2126	12.084
3/24/2019	17:43:20	0	Avalon	0	3	0.7	15.084	41146	50760.2	33.32	51526.8	32994	8.07	-66.4	1.19	11.858
3/24/2019	17:43:40	0	Avalon	0	3	0.7	15.08	41142.2	50759.5	33.32	51526.3	32994	8.07	-66.4	1.1943	11.901
3/24/2019	17:44:00	0	Avalon	0	3	0.6	15.063	41127.1	50761.3	33.32	51528.9	32995	8.07	-66.3	1.2725	12.681
3/24/2019	17:44:20	0	Avalon	0	3	0.6	15.058	41123.5	50762.8	33.32	51530.7	32996	8.07	-66.3	1.2662	12.618
3/24/2019	17:44:40	0	Avalon	0	3	0.6	15.084	41144.5	50757.7	33.31	51524.2	32992	8.07	-66.3	1.2629	12.585
3/24/2019	17:45:00	0	Avalon	0	3	0.5	15.099	41159.6	50758.2	33.32	51524.1	32993	8.07	-66.4	1.2799	12.754
3/24/2019	17:45:20	0	Avalon	0	3	0.5	15.116	41174.2	50755.7	33.31	51520.7	32991	8.07	-66.5	1.284	12.795
3/24/2019	17:45:40	0	Avalon	0	3	0.5	15.134	41192.6	50757.6	33.32	51521.8	32992	8.07	-66.6	1.289	12.845
3/24/2019	17:46:00	0	Avalon	0	3	0.4	15.13	41188.9	50757.9	33.32	51522.2	32993	8.07	-66.6	1.3051	13.005
3/24/2019	17:46:20	0	Avalon	0	3	0.4	15.123	41183.2	50759.4	33.32	51524.1	32994	8.07	-66.6	1.3142	13.096
3/24/2019	17:46:40	0	Avalon	0	3	0.4	15.109	41174.1	50764.2	33.32	51529.6	32997	8.07	-66.5	1.3179	13.133
3/24/2019	17:47:00	0	Avalon	0	3	0.4	15.083	41145.8	50760.4	33.32	51527	32994	8.07	-66.4	1.5235	15.182
3/24/2019	17:47:20	0	Avalon	0	3	0.3	14.954	41041.1	50785.6	33.33	51558.8	33011	8.06	-65.7	1.7925	17.861
3/24/2019	17:47:40	0	Avalon	0	3	0.3	14.583	40721.4	50834.3	33.36	51625.1	33042	8.05	-64.8	1.8217	18.151
3/24/2019	17:48:00	0	Avalon	0	3	0.3	14.537	40636	50785.5	33.32	51577.7	33011	8.03	-64.2	1.8913	18.845
3/24/2019	17:48:20	0	Avalon	0	3	0.3	14.737	40837.5	50795.6	33.33	51579	33017	8.04	-64.8	1.7481	17.418
3/24/2019	17:48:40	0	Avalon	0	3	0.3	14.981	41064	50780.4	33.33	51552.1	33007	8.06	-65.9	1.6765	16.706
3/24/2019	17:49:00	0	Avalon	0	3	0.3	14.837	40907	50762.2	33.31	51540.5	32995	8.06	-65.4	1.6686	16.626
3/24/2019	17:49:20	0	Avalon	0	3	0.2	14.825	40911.2	50780.2	33.32	51559.3	33007	8.05	-65.4	1.6835	16.775
3/24/2019	17:49:40	0	Avalon	0	3	0.2	14.828	40922.1	50787.4	33.33	51566.4	33012	8.06	-65.5	1.701	16.949
3/24/2019	17:50:00	0	Avalon	0	3	0.2	14.717	40793.8	50764.9	33.31	51548.7	32997	8.05	-64.9	1.7169	17.108
3/24/2019	17:50:20	0	Avalon	0	3	0.2	14.743	40835.6	50785.1	33.32	51568.1	33010	8.05	-65.1	1.7159	17.098
3/24/2019	17:50:40	0	Avalon	0	3	0.2	14.559	40741.2	50886.6	33.39	51679	33076	8.05	-64.8	1.8101	18.035
3/24/2019	17:51:00	0	Avalon	0	3	0.2	14.381	40494	50796.9	33.32	51596	33018	8.03	-63.7	1.8344	18.277
3/24/2019	17:51:20	0	Avalon	0	2.9	0.2	14.253	40394.4	50827.2	33.34	51632.1	33038	8.02	-63.3	1.8445	18.377
3/24/2019	17:51:40	0	Avalon	0	3	0.2	14.391	40498.3	50790.1	33.32	51588.6	33014	8.02	-63.6	1.856	18.492
3/24/2019	17:52:00	0	Avalon	0	3	0.2	14.466	40579	50799.6	33.33	51595.1	33020	8.03	-64.1	1.8713	18.645
3/24/2019	17:52:20	0	Avalon	0	3	0.2	14.142	40303.7	50847.9	33.35	51657.6	33051	8.02	-63.2	1.9027	18.956
3/24/2019	17:52:40	0	Avalon	0	2.9	0.1	13.74	39916.4	50852.8	33.34	51678.5	33054	7.99	-61.6	2.3291	23.203
3/24/2019	17:53:00	0	Avalon	0	2.9	0.1	13.708	39883.1	50849.8	33.34	51676.7	33052	7.99	-61.3	2.4088	23.997
3/24/2019	17:53:20	0	Avalon	0	3	0.1	13.716	39897.7	50858.6	33.34	51685.3	33058	7.99	-61.3	2.4218	24.126
3/24/2019	17:53:40	0	Avalon	0	2.9	0.1	13.683	39859.9	50851.7	33.34	51679.5	33054	7.98	-61.2	2.4275	24.182
3/24/2019	17:54:00	0	Avalon	0	3	0.1	13.715	39887.4	50847.8	33.34	51674.4	33051	7.99	-61.4	2.4432	24.339
3/24/2019	17:54:20	0	Avalon	0	2.9	0.1	13.736	39907.5	50846.8	33.34	51672.6	33050	7.99	-61.5	2.4352	24.26
3/24/2019	17:54:40	0	Avalon	0	2.9	0.1	13.727	39892.7	50839.8	33.33	51665.8	33046	7.99	-61.5	2.4078	23.987
3/24/2019	17:55:00	0	Avalon	0	2.9	0.1	13.795	39957.3	50837.5	33.33	51660.9	33044	7.99	-61.8	2.3656	23.567
3/24/2019	17:55:20	0	Avalon	0	2.9	0.1	13.764	39934.6	50846.6	33.34	51671.3	33050	7.99	-61.7	2.3579	23.49
3/24/2019	17:55:40	0	Avalon	0	2.9	0.1	13.711	39885.3	50849.7	33.34	51676.4	33052	7.99	-61.6	2.3867	23.776
3/24/2019	17:56:00	0	Avalon	0	2.9	0.1	13.736	39904.7	50843.7	33.33	51669.4	33048	7.99	-61.6	2.3855	23.764
3/24/2019	17:56:20	0	Avalon	0	2.9	0.1	13.703	39876	50847.3	33.33	51674.3	33051	7.99	-61.5	2.3689	23.598
3/24/2019	17:56:40	0	Avalon	0	2.9	0.1	13.676	39855.1	50854.1	33.34	51682.2	33055	7.99	-61.4	2.3822	23.731
3/24/2019	17:57:00	0	Avalon	0	2.9	0.1	13.68	39854.3	50848.6	33.33	51676.4	33052	7.99	-61.5	2.4015	23.923
3/24/2019	17:57:20	0	Avalon	0	2.9	0.1	13.788	39941.6	50826.9	33.32	51650.4	33037	7.99	-61.8	2.3067	22.979
3/24/2019	17:57:40	0	Avalon	0	2.9	0.1	13.767	39926.8	50833.5	33.33	51657.9	33042	8	-61.9	2.3708	23.618
3/24/2019	17:58:00	0	Avalon	0	2.9	0	13.887	40044	50834.3	33.33	51654.1	33042	8	-62.2	2.4214	24.123
3/24/2019	17:58:20	0	Avalon	0	2.9	0	13.882	40042	50838	33.33	51658.1	33045	8	-62.2	2.4305	24.213
3/24/2019	17:58:40	0	Avalon	0	2.9	0	14.269	40396.6	50812.7	33.33	51616.8	33028	8.03	-63.6	1.8942	18.873
3/24/2019	17:59:00	0	Avalon	0	2.9	0	14.373	40490.4	50802.6	33.33	51602.1	33022	8.04	-64.3	1.8199	18.132
3/24/2019	17:59:20	0	Avalon	0	2.9	0	14.68	40771.5	50783.7	33.32	51569.5	33009	8.05	-65.2	1.7089	17.027
3/24/2019	17:59:40	0	Avalon	0	2.9	0	14.917	40987.7	50763.8	33.31	51538.4	32996	8.07	-66.2	1.5419	15.365
3/24/2019	18:00:00	0	Avalon	0	2.9	0	14.841	40944.2	50800.6	33.34	51579.2	33020	8.07	-66.1	1.6066	16.009
3/24/2019	18:00:20	0	Avalon	0	2.9	0	14.8	40887.5	50780.8	33.32	51561	33007	8.06	-65.9	1.6737	16.678
3/24/2019	18:00:40	0	Avalon	0	2.9	0	14.775	40863.9	50781.8	33.32	51563.2	33008	8.06	-65.8	1.7636	17.573
3/24/2019	18:01:00	0	Avalon	0	2.9	0	14.785	40870.9	50777.7	33.32	51558.6	33005	8.06	-65.8	1.8018	17.954
3/24/2019	18:01:20	0	Avalon	0	2.9	0	14.865	40945.3	50774.3	33.32	51551.5	33003	8.07	-66.1	1.8091	18.027
3/24/2019	18:01:40	0	Avalon	0	2.9	0	14.781	40876	50788.1	33.33	51569.3	33012	8.06	-65.9	1.8409	18.344
3/24/2019	18:02:00	0	Avalon	0	2.9	0.1	14.724	40826.1	50796	33.33	51579.9	33017	8.06	-65.7	1.8604	18.537
3/24/2019	18:02:20	0	Avalon	0	2.9	0	14.655	40759.8	50796.2	33.33	51583.3	33018	8.06	-65.4	1.8383	18.317
3/24/2019	18:02:40	0	Avalon	0	2.9	0.1	14.502	40609.9	50795.6	33.32	51589.5	33017	8.04	-64.8	1.8572	18.505
3/24/2019	18:03:00	0	Avalon	0	2.9	0.1	14.681	40773.4	50783.7	33.32	51569.5	33009	8.05	-65.2	1.8785	18.718
3/24/2019	18:03:20	0	Avalon	0	2.9	0.1	14.732	40818.8	50778.1	33.32	51561.5	33006	8.06	-65.5	1.8482	18.416
3/24/2019	18:03:40	0	Avalon	0	2.9	0.1	14.781	40872.7	50785.8	33.32	51567	33011	8.06	-65.7	1.8275	18.21
3/24/2019	18:04:00	0	Avalon	0	2.9	0.1	14.953	41020.6	50762.3	33.31	51535.1	32995	8.07	-66.3	1.3285	13.239
3/24/2019	18:04:20	0	Avalon	0	2.9	0.1	14.95	41022.3	50767.7	33.32	51540.8	32999	8.07	-66.3	1.2863	12.818
3/24/2019	18:04:40	0	Avalon	0	2.9	0.1	14.905	40981.3	50770.7	33.32	51545.9	33001	8.07	-66	1.2977	12.931
3/24/2019	18:05:00	0	Avalon	0	2.9	0.1	14.935	41007.6	50766.7	33.32	51540.5	32998	8.07	-66.1	1.1885	11.843
3/24/2019	18:05:20	0	Avalon	0	2.9	0.1	14.962	41031.3	50763.7	33.32	51536.1	32996	8.07	-66.3	1.1243	11.203
3/24/2019	18:05:40	0	Avalon	0	2.9	0.1	14.961	41030.5	50764.7	33.32	51537.2	32997	8.07	-66.3	1.1653	11.612
3/24/2019	18:06:00	0	Avalon	0	2.9	0.1	14.954	41025.4	50766.1	33.32	51539	32998	8.07	-66.3	1.2012	11.97
3/24/2019	18:06:20	0	Avalon	0	2.9	0.1	14.957	41029.2	50766.9	33.32	51539.6	32998	8.07	-66.3	1.2307	12.263
3/24/2019	18:06:40	0	Avalon	0	2.9	0.1	14.955	41026.6	50767	33.32	51539.9	32999	8.07	-66.3	1.248	12.436
3/24/2019	18:07:00	0	Avalon	0	2.9	0.1	14.936	41010.1	50768.6	33.32	51542.4	33000	8.07	-66.3	1.2425	12.381
3/24/2019	18:07:20	0	Avalon	0	2.9	0.1	14.938	41010.7	50767.3	33.32	51540.9	32999	8.07	-66.3	1.2481	12.437
3/24/2019	18:07:40	0	Avalon	0	2.9	0.1	14.926	41002.8	50771.3	33.32	51545.5	33001	8.07	-66.2	1.2714	12.669
3/24/2019	18:08:00	0	Avalon	0	2.9	0.1	14.936	41009.8	50768.8	33.32	51542.6	33000	8.07	-66.3	1.2901	12.855
3/24/2019	18:08:20	0	Avalon	0	2.9	0.1	14.946	41018.4	50767.8	33.32	51541.1	32999	8.07	-66.3	1.2854	12.809
3/24/2019	18:08:40	0	Avalon	0	2.9	0.1	14.949	41021.2	50767	33.32	51540.2	32999	8.07	-66.3	1.2678	12.633
3/24/2019	18:09:00	0	Avalon	0	2.9	0.1	14.929	41003.5	50768.9	33.32	51543	33000	8.07	-66.2	1.2547	12.502
3/24/2019	18:09:20	0	Avalon	0	2.9	0.1	14.926	41000.6	50769.4	33.32	51543.6	33000	8.07	-66.2	1.2395	12.351
3/24/2019	18:09:40	0	Avalon	0	2.9	0.1	14.918	40995.5	50772.8	33.32	51547.5	33002	8.07	-66.1	1.2149	12.106
3/24/2019	18:10:00	0	Avalon	0	2.9	0.1	14.961	41030.9	50765.1	33.32	51537.7	32997	8.07	-66.2	0.9151	9.119
3/24/2019	18:10:20	0	Avalon	0	2.9	0.1	15.068	41127.9	50756.8	33.32	51524.1	32992	8.08	-66.6	0.6281	6.259
3/24/2019	18:10:40	0	Avalon	0	2.9	0.1	15.075	41136.7	50759.2	33.32	51526.3	32994	8.07	-66.6	0.6238	6.216
3/24/2019	18:11:00	0	Avalon	0	2.9	0.1	15.056	41119.4	50759.6	33.32	51527.5	32994	8.07	-66.6	0.6308	6.286
3/24/2019	18:11:20	0	Avalon	0	2.9	0.1	15.06	41122	50759	33.32	51526.7	32993	8.07	-66.5	0.6413	6.391
3/24/2019	18:11:40	0	Avalon	0	2.9	0.1	15.058	41122.9	50761.6	33.32	51529.5	32995	8.07	-66.5	0.6358	6.335
3/24/2019	18:12:00	0	Avalon	0	2.9	0.1	15.014	41083.3	50765.3	33.32	51535.2	32997	8.07	-66.4	0.6284	6.262
3/24/2019	18:12:20	0	Avalon	0	2.9	0.1	14.998	41066.5	50763.9	33.32	51534.6	32997	8.07	-66.3	0.6333	6.31
3/24/2019	18:12:40	0	Avalon	0	2.9	0.1	14.994	41062.7	50764.1	33.32	51535	32997	8.07	-66.2	0.6277	6.255
3/24/2019	18:13:00	0	Avalon	0	2.9	0.1	14.978	41047.5	50765.1	33.32	51536.8	32997	8.07	-66.2	0.6148	6.126
3/24/2019	18:13:20	0	Avalon	0	2.9	0.1	14.944	41019.3	50771.2	33.32	51544.7	33001	8.07	-66.1	0.6084	6.062
3/24/2019	18:13:40	0	Avalon	0	2.9	0.1	14.969	41037.2	50763	33.32	51535.1	32996	8.07	-66.2	0.6166	6.145
3/24/2019	18:14:00	0	Avalon	0	2.9	0.1	14.998	41065.3	50762.9	33.32	51533.6	32996	8.07	-66.2	0.6291	6.269
3/24/2019	18:14:20	0	Avalon	0	2.9	0.1	14.975	41044.1	50764.6	33.32	51536.5	32997	8.07	-66.2	0.6321	6.299
3/24/2019	18:14:40	0	Avalon	0	2.9	0.1	14.977	41046.6	50764.9	33.32	51536.6	32997	8.07	-66.2	0.6365	6.343
3/24/2019	18:15:00	0	Avalon	0	2.9	0.1	15.018	41082.2	50759.9	33.32	51529.6	32994	8.07	-66.3	0.6374	6.351
3/24/2019	18:15:20	0	Avalon	0	2.9	0.1	14.968	41046.5	50775.7	33.33	51548.1	33004	8.07	-66.2	0.605	6.029
3/24/2019	18:15:40	0	Avalon	0	2.9	0.1	15.102	41161	50757.3	33.32	51523	32992	8.07	-66.3	0.1231	1.226
3/24/2019	18:16:00	0	Avalon	0	2.9	0.1	15.095	41150.2	50751.8	33.31	51517.7	32989	8.07	-66.4	0.0924	0.921
3/24/2019	18:16:20	0	Avalon	0	2.9	0.1	15.111	41171.4	50758	33.32	51523.2	32993	8.07	-66.4	0.0872	0.869
3/24/2019	18:16:40	0	Avalon	0	2.9	0.1	15.091	41149.7	50756.1	33.32	51522.3	32991	8.07	-66.4	0.082	0.817
