# Supplementary material for: Dynamics of pH at Santa Catalina Island
Source: PLoS One. 2023 Dec 7;18(12):e0290039. doi: 10.1371/journal.pone.0290039 (PMC10703214; doi:10.1371/journal.pone.0290039)
Supplement: S9 Dataset — (TXT) [file pone.0290039.s011.txt]

KOR Export File
File Created:6/24/2020 8:46:44 PM
Sonde ID	Sonde 18M103147
User ID	YSI
Site	Avalon
Template	Depth Profiling Standard 20sec
Averaging Mode	Rapid
Time Zone	(UTC) Coordinated Universal Time
Devices List:
Name	SN	Firmware	Corresponding Data Column(s)
Data Collection Device			1;2;3;4;5
EXO1 Sonde	18M103147	1.0.68	6;7
Total Algae BGA-PE	17K104828	3.0.0	8;9;10;11
Conductivity/Temp	17C104812	3.0.5	12;13;14;15;16;17
Optical DO	20A100841	3.0.0	18;19
pH	20A102061	3.0.0	20;21
Depth Non-Vented 0-250m	18H105525	3.0.0	22;23
1	2	3	4	5	6	7	8	9	10	11	12	13	14	15	16	17	18	19	20	21	22	23
Date (MM/DD/YYYY)	Time (HH:MM:SS)	Time (Fract. Sec)	Site Name	Fault Code	Battery V	Cable Pwr V	Chlorophyll RFU	Chlorophyll �g/L	BGA-PE RFU	BGA-PE �g/L	Temp �C	Cond �S/cm	SpCond �S/cm	Sal psu	nLF Cond �S/cm	TDS mg/L	ODO % sat	ODO mg/L	pH	pH mV	Press bar a	Depth m
6/22/2020	17:51:40	0	Avalon	0	2.8	1.4	-0.03	0.41	0.89	2.49	19.784	45598	50651.8	33.33	51118.3	32924	111.2	8.34	7.97	-64.5	0.0315	0.314
6/22/2020	17:52:00	0	Avalon	0	2.8	1.4	0	0.53	0.82	2.3	19.752	46049.1	51179.7	33.68	51653.1	33267	112.4	8.42	7.99	-65.7	0.0564	0.562
6/22/2020	17:52:20	0	Avalon	0	2.8	1.4	0	0.52	0.77	2.16	19.744	46046.8	51184.8	33.68	51658.8	33270	112.5	8.43	8	-66.4	0.0719	0.717
6/22/2020	17:52:40	0	Avalon	0	2.8	1.4	0	0.52	0.93	2.61	19.741	46044.1	51185.3	33.68	51659.5	33270	112.6	8.44	8.01	-66.9	0.073	0.728
6/22/2020	17:53:00	0	Avalon	0	2.8	1.4	0.02	0.6	1.08	3.03	19.728	46036.8	51191	33.68	51666.3	33274	112.7	8.45	8.02	-67.4	0.0884	0.882
6/22/2020	17:53:20	0	Avalon	0	2.8	1.4	0.01	0.57	0.95	2.66	19.726	46039.3	51196.6	33.69	51672.2	33278	112.7	8.44	8.03	-67.7	0.1179	1.176
6/22/2020	17:53:40	0	Avalon	0	2.8	1.4	0.1	0.91	1.19	3.32	19.401	45753.7	51231.4	33.71	51732.2	33300	112.4	8.47	8.05	-68.8	0.6305	6.288
6/22/2020	17:54:00	0	Avalon	0	2.8	1.3	0.15	1.11	1.32	3.71	19.222	45556.3	51207.2	33.69	51721.5	33285	113.1	8.55	8.05	-69.1	0.6752	6.733
6/22/2020	17:54:20	0	Avalon	0	2.8	1.3	0.13	1.04	1.34	3.75	19.126	45448.5	51191.1	33.68	51712.4	33274	113.3	8.58	8.05	-69.2	0.6789	6.769
6/22/2020	17:54:40	0	Avalon	0	2.8	1.3	0.13	1.02	1.33	3.74	19.13	45442.1	51180.5	33.67	51701.4	33267	113.3	8.59	8.06	-69.2	0.6819	6.8
6/22/2020	17:55:00	0	Avalon	0	2.8	1.3	0.12	0.98	1.38	3.86	19.062	45379.1	51185.1	33.68	51711.2	33270	113.1	8.58	8.06	-69.3	0.6853	6.833
6/22/2020	17:55:20	0	Avalon	0	2.8	1.3	0.12	0.99	1.35	3.78	19.048	45361.7	51180.3	33.67	51707.3	33267	113.1	8.58	8.06	-69.4	0.6871	6.852
6/22/2020	17:55:40	0	Avalon	0	2.8	1.2	0.14	1.07	1.34	3.75	19.166	45482.7	51184.9	33.68	51703.1	33270	113.3	8.58	8.06	-69.5	0.6887	6.867
6/22/2020	17:56:00	0	Avalon	0	2.8	1.2	0.14	1.08	1.28	3.59	19.063	45391.6	51197.1	33.69	51723.1	33278	113.1	8.58	8.06	-69.6	0.6883	6.863
6/22/2020	17:56:20	0	Avalon	0	2.8	1.2	0.14	1.08	1.35	3.77	19.121	45436.8	51184.5	33.68	51706.1	33270	113.3	8.58	8.06	-69.7	0.6903	6.884
6/22/2020	17:56:40	0	Avalon	0	2.8	1.2	0.14	1.07	1.29	3.61	19.206	45521.8	51186.7	33.68	51702	33271	113.5	8.59	8.07	-69.9	0.6929	6.91
6/22/2020	17:57:00	0	Avalon	0	2.8	1.2	0.13	1.04	1.31	3.67	19.222	45542.2	51191.5	33.68	51705.6	33274	113.6	8.59	8.07	-70	0.6934	6.915
6/22/2020	17:57:20	0	Avalon	0	2.8	1.2	0.28	1.62	1.23	3.44	19.276	45594.7	51192	33.68	51702.1	33275	113.7	8.59	8.07	-70.1	0.6945	6.926
6/22/2020	17:57:40	0	Avalon	0	2.8	1.2	0.11	0.95	1.29	3.62	19.31	45623.7	51186.7	33.68	51694.1	33271	113.7	8.59	8.07	-70.3	0.6957	6.938
6/22/2020	17:58:00	0	Avalon	0	2.8	1.2	0.09	0.88	1.28	3.58	19.346	45666.5	51195	33.69	51699.7	33277	113.8	8.58	8.07	-70.4	0.6958	6.939
6/22/2020	17:58:20	0	Avalon	0	2.8	1.1	0.1	0.91	1.26	3.54	19.345	45664.9	51194.3	33.68	51699.1	33276	113.8	8.58	8.08	-70.5	0.6966	6.946
6/22/2020	17:58:40	0	Avalon	0	2.8	1.1	0.19	1.26	1.47	4.12	19.37	45689.1	51194.7	33.69	51697.7	33277	113.8	8.58	8.08	-70.6	0.6988	6.969
6/22/2020	17:59:00	0	Avalon	0	2.8	1.1	0.23	1.45	1.62	4.54	18.441	44776.3	51185.8	33.68	51756.5	33271	112.3	8.61	8.09	-71	1.2147	12.11
6/22/2020	17:59:20	0	Avalon	0	2.8	1.1	0.3	1.73	1.77	4.97	18.09	44412.1	51164.8	33.66	51760.1	33257	113.3	8.76	8.09	-71	1.2882	12.843
6/22/2020	17:59:40	0	Avalon	0	2.8	1.1	0.26	1.56	1.67	4.68	18.139	44453.4	51157.9	33.65	51749.8	33253	113.6	8.77	8.09	-70.8	1.297	12.931
6/22/2020	18:00:00	0	Avalon	0	2.8	1.1	0.27	1.6	1.74	4.87	18.143	44453	51153.5	33.65	51745.2	33250	113.8	8.78	8.09	-70.7	1.3014	12.975
6/22/2020	18:00:20	0	Avalon	0	2.8	1.1	0.22	1.41	1.56	4.38	18.22	44525.4	51149.6	33.65	51735.8	33247	114.2	8.8	8.09	-70.8	1.3092	13.052
6/22/2020	18:00:40	0	Avalon	0	2.8	1.1	0.25	1.53	1.58	4.43	18.285	44600.5	51161.8	33.66	51743.6	33255	114.3	8.8	8.08	-70.7	1.3134	13.094
6/22/2020	18:01:00	0	Avalon	0	2.8	1.1	0.27	1.6	1.67	4.68	18.229	44555.7	51172.9	33.66	51758.7	33262	114	8.78	8.08	-70.7	1.3142	13.102
6/22/2020	18:01:20	0	Avalon	0	2.8	1	0.3	1.73	1.67	4.67	18.082	44387.3	51146.8	33.64	51742.6	33245	113.7	8.79	8.08	-70.7	1.3147	13.107
6/22/2020	18:01:40	0	Avalon	0	2.8	1	0.29	1.68	1.81	5.06	18.14	44443.1	51145.1	33.64	51736.8	33244	113.8	8.79	8.09	-70.8	1.3149	13.109
6/22/2020	18:02:00	0	Avalon	0	2.8	1	0.28	1.63	1.77	4.96	18.033	44359	51166.9	33.66	51766.1	33258	113.6	8.79	8.08	-70.6	1.3152	13.112
6/22/2020	18:02:20	0	Avalon	0	2.8	1	0.26	1.58	1.75	4.9	17.89	44204.2	51150.9	33.65	51759.7	33248	112.8	8.75	8.08	-70.5	1.3155	13.115
6/22/2020	18:02:40	0	Avalon	0	2.8	1	0.27	1.61	1.81	5.08	17.88	44203.5	51161.8	33.65	51771.4	33255	112.6	8.73	8.08	-70.5	1.3156	13.115
6/22/2020	18:03:00	0	Avalon	0	2.8	1	0.27	1.6	1.71	4.8	17.855	44169.8	51149.8	33.65	51761	33247	112.5	8.73	8.08	-70.5	1.3159	13.118
6/22/2020	18:03:20	0	Avalon	0	2.8	1	0.28	1.65	1.8	5.05	17.827	44138.5	51145.3	33.64	51758.3	33244	112.4	8.73	8.08	-70.5	1.3165	13.124
6/22/2020	18:03:40	0	Avalon	0	2.8	1	0.3	1.73	1.74	4.89	17.834	44145.2	51145.3	33.64	51757.8	33244	112.3	8.72	8.08	-70.4	1.321	13.169
6/22/2020	18:04:00	0	Avalon	0	2.8	1	0.28	1.64	1.82	5.11	17.807	44119.8	51146.5	33.64	51760.9	33245	112.1	8.71	8.08	-70.4	1.3261	13.219
6/22/2020	18:04:20	0	Avalon	0	2.8	1	0.43	2.24	2.17	6.07	16.092	42425	51112.7	33.59	51828.7	33223	107.4	8.6	8.06	-68.9	1.6567	16.509
6/22/2020	18:04:40	0	Avalon	0	2.8	1	0.57	2.81	2.62	7.34	15.185	41580.1	51173	33.62	51940.8	33262	100.9	8.25	8.04	-67.8	1.9063	18.992
6/22/2020	18:05:00	0	Avalon	0	2.8	1	0.58	2.85	2.6	7.27	15.142	41532.8	51167	33.61	51937	33259	99.2	8.12	8.03	-66.9	1.9137	19.066
6/22/2020	18:05:20	0	Avalon	0	2.8	1	0.56	2.77	2.58	7.21	15.197	41591.9	51173.5	33.62	51940.8	33263	98.2	8.02	8.02	-66.1	1.9066	18.996
6/22/2020	18:05:40	0	Avalon	0	2.8	1	0.52	2.62	2.77	7.76	15.226	41616.1	51168.9	33.62	51934.7	33260	97.4	7.96	8.01	-65.8	1.8858	18.788
6/22/2020	18:06:00	0	Avalon	0	2.8	1	0.58	2.85	2.69	7.52	15.199	41591.7	51170.9	33.62	51938.1	33261	97	7.93	8.01	-65.6	1.885	18.78
6/22/2020	18:06:20	0	Avalon	0	2.8	1	0.57	2.79	2.59	7.25	15.179	41572.1	51171.2	33.62	51939.3	33261	96.7	7.9	8	-65.5	1.902	18.949
6/22/2020	18:06:40	0	Avalon	0	2.8	0.9	0.53	2.63	2.55	7.14	15.176	41568	51168.9	33.62	51937.2	33260	96.8	7.92	8.01	-65.8	1.9113	19.042
6/22/2020	18:07:00	0	Avalon	0	2.8	0.9	0.6	2.93	2.72	7.61	15.209	41597.9	51167.1	33.62	51933.7	33259	98.3	8.03	8.01	-66	1.9014	18.944
6/22/2020	18:07:20	0	Avalon	0	2.8	0.9	0.68	3.26	3.1	8.69	15.184	41571.4	51163.8	33.61	51931.6	33256	98.2	8.03	8.04	-67.3	1.8875	18.805
6/22/2020	18:07:40	0	Avalon	0	2.8	0.9	0.59	2.88	2.72	7.63	15.094	41484.8	51165.9	33.61	51938.2	33258	97.5	7.98	8.04	-67.3	1.9032	18.961
6/22/2020	18:08:00	0	Avalon	0	2.8	0.9	0.74	3.47	2.59	7.26	15.124	41516	51167.8	33.61	51938.5	33259	97.3	7.96	8.04	-67.4	1.9161	19.09
6/22/2020	18:08:20	0	Avalon	0	2.8	0.8	0.58	2.83	2.78	7.79	15.118	41510.6	51168.2	33.61	51939.3	33259	97.3	7.97	8.04	-67.4	1.8429	18.361
6/22/2020	18:08:40	0	Avalon	0	2.8	0.8	0.59	2.89	2.73	7.64	15.094	41488.9	51170.2	33.61	51942.5	33261	96.9	7.93	8.04	-67.3	1.87	18.631
6/22/2020	18:09:00	0	Avalon	0	2.8	0.8	0.66	3.16	2.9	8.11	15.088	41485.6	51173.5	33.62	51946.2	33263	96.7	7.92	8.03	-67.2	1.9016	18.945
6/22/2020	18:09:20	0	Avalon	0	2.8	0.7	0.49	2.48	2.42	6.79	15.084	41481.5	51173.4	33.62	51946.3	33263	96.4	7.89	8.04	-67.3	1.9192	19.121
6/22/2020	18:09:40	0	Avalon	0	2.8	0.7	0.63	3.03	2.53	7.09	15.084	41479.7	51170.9	33.61	51943.6	33261	96.7	7.92	8.04	-67.5	1.9088	19.017
6/22/2020	18:10:00	0	Avalon	0	2.8	0.7	0.73	3.45	2.94	8.24	14.391	40802.6	51166.5	33.59	51970.4	33258	94.9	7.87	8.03	-66.9	2.3007	22.918
6/22/2020	18:10:20	0	Avalon	0	2.8	0.6	1.01	4.58	3.64	10.19	13.502	39978.1	51228.2	33.61	52068.7	33298	90.4	7.65	8	-65.1	2.5284	25.181
6/22/2020	18:10:40	0	Avalon	0	2.8	0.6	1.01	4.58	3.72	10.4	13.48	39951.3	51222	33.6	52063.3	33294	88.8	7.52	8	-64.7	2.54	25.297
6/22/2020	18:11:00	0	Avalon	0	2.8	0.5	1.08	4.85	3.9	10.91	13.486	39956.4	51220.6	33.6	52061.6	33293	88.7	7.5	7.99	-64.4	2.544	25.337
6/22/2020	18:11:20	0	Avalon	0	2.8	0.5	1.13	5.05	3.96	11.1	13.421	39899.5	51229.4	33.6	52072.8	33299	88.1	7.46	7.98	-63.9	2.5411	25.307
6/22/2020	18:11:40	0	Avalon	0	2.8	0.4	1.06	4.78	3.87	10.83	13.43	39906.8	51227.3	33.6	52070.4	33298	87.6	7.42	7.98	-63.9	2.5437	25.334
6/22/2020	18:12:00	0	Avalon	0	2.8	0.4	1.53	6.66	4.86	13.61	13.39	39868.6	51229.6	33.6	52074.1	33299	87.2	7.4	7.98	-63.7	2.5505	25.401
6/22/2020	18:12:20	0	Avalon	0	2.8	0.4	1.19	5.27	4.32	12.09	13.489	39954.2	51214.4	33.59	52055.2	33289	87.7	7.42	7.98	-64	2.5528	25.424
6/22/2020	18:12:40	0	Avalon	0	2.8	0.3	1.09	4.89	4.09	11.46	13.475	39952.5	51229.3	33.61	52070.8	33299	88.1	7.45	7.98	-63.9	2.5527	25.423
6/22/2020	18:13:00	0	Avalon	0	2.8	0.3	0.92	4.21	3.54	9.92	13.798	40251.9	51208.6	33.6	52037.8	33286	89.6	7.54	8	-64.8	2.4555	24.457
6/22/2020	18:13:20	0	Avalon	0	2.8	0.3	1	4.51	3.75	10.49	13.414	39909.3	51246.4	33.62	52090.1	33310	88.3	7.48	7.98	-63.5	2.5165	25.062
6/22/2020	18:13:40	0	Avalon	0	2.8	0.3	1.14	5.09	4.31	12.07	12.992	39511.2	51269.3	33.62	52127.6	33325	84.6	7.23	7.95	-62.1	2.5715	25.608
6/22/2020	18:14:00	0	Avalon	0	2.8	0.2	1.08	4.82	4.03	11.28	12.995	39515.9	51271.6	33.62	52129.9	33327	82.3	7.04	7.95	-62.1	2.5656	25.549
6/22/2020	18:14:20	0	Avalon	0	2.8	0.2	1.4	6.12	4.52	12.67	12.802	39334.6	51280.3	33.62	52144.6	33332	80.6	6.91	7.93	-61	2.5566	25.459
6/22/2020	18:14:40	0	Avalon	0	2.8	0.2	1.17	5.21	4.26	11.93	12.681	39221.6	51289.5	33.62	52157.5	33338	78.4	6.74	7.92	-60.3	2.5655	25.547
6/22/2020	18:15:00	0	Avalon	0	2.8	0.2	1.32	5.8	4.42	12.38	12.651	39188.9	51285.9	33.61	52154.7	33336	77	6.63	7.92	-60.1	2.5797	25.688
6/22/2020	18:15:20	0	Avalon	0	2.8	0.2	0.98	4.46	3.68	10.29	12.529	39079.9	51296.1	33.61	52168.3	33342	75.7	6.53	7.9	-59.4	2.8863	28.74
6/22/2020	18:15:40	0	Avalon	0	2.8	0.1	0.85	3.93	4.76	13.34	12.181	38777.6	51350.4	33.64	52232.5	33378	70.7	6.14	7.87	-57.5	3.1174	31.038
6/22/2020	18:16:00	0	Avalon	0	2.8	0.1	0.81	3.76	3.47	9.71	12.294	38871.1	51327.4	33.62	52206.4	33363	69.7	6.04	7.88	-57.9	3.0984	30.85
6/22/2020	18:16:20	0	Avalon	0	2.8	0.1	0.78	3.66	3.28	9.18	12.267	38852.4	51337.6	33.63	52217.4	33369	69.7	6.05	7.88	-57.6	3.076	30.627
6/22/2020	18:16:40	0	Avalon	0	2.8	0.1	0.73	3.43	3.17	8.87	12.228	38813	51335.7	33.63	52216.4	33368	68.9	5.98	7.87	-57.4	3.1013	30.879
6/22/2020	18:17:00	0	Avalon	0	2.8	0.1	0.72	3.38	3.2	8.97	12.247	38830.3	51334.4	33.63	52214.7	33367	68.7	5.96	7.87	-57.5	3.1297	31.161
6/22/2020	18:17:20	0	Avalon	0	2.8	0.1	0.83	3.83	3.46	9.68	12.269	38850.8	51332.6	33.63	52212.3	33366	68.9	5.98	7.87	-57.6	3.1371	31.235
6/22/2020	18:17:40	0	Avalon	0	2.8	0.1	0.76	3.56	3.49	9.77	12.31	38883.4	51323.8	33.62	52202.3	33360	69.2	6	7.88	-57.7	3.1378	31.242
6/22/2020	18:18:00	0	Avalon	0	2.8	0.1	0.77	3.6	3.3	9.23	12.337	38906.6	51319.3	33.62	52197.1	33358	69.4	6.02	7.88	-57.8	3.1367	31.231
6/22/2020	18:18:20	0	Avalon	0	2.8	0.1	0.8	3.73	3.67	10.29	12.332	38905.4	51323.3	33.62	52201.3	33360	69.5	6.02	7.88	-57.8	3.1351	31.216
6/22/2020	18:18:40	0	Avalon	0	2.8	0	0.92	4.18	4.35	12.18	12.332	38903.2	51321	33.62	52199	33359	69.5	6.02	7.88	-57.8	3.1344	31.209
6/22/2020	18:19:00	0	Avalon	0	2.8	0	1.03	4.65	3.33	9.32	12.325	38899	51324.5	33.62	52202.6	33361	69.5	6.02	7.88	-57.8	3.1348	31.213
6/22/2020	18:19:20	0	Avalon	0	2.8	0	0.77	3.58	3.53	9.9	12.293	38870.7	51328.4	33.63	52207.4	33363	69.2	6	7.88	-57.7	3.1361	31.225
6/22/2020	18:19:40	0	Avalon	0	2.8	0	0.82	3.79	3.57	9.99	12.311	38883.6	51322	33.62	52200.5	33359	69.1	5.99	7.88	-57.7	3.1364	31.229
6/22/2020	18:20:00	0	Avalon	0	2.8	0	1.01	4.56	3.47	9.71	12.325	38897.7	51322.9	33.62	52201	33360	69.2	5.99	7.88	-57.8	3.1344	31.209
6/22/2020	18:20:20	0	Avalon	0	2.8	0	0.89	4.06	3.3	9.23	12.285	38869.2	51336.2	33.63	52215.6	33369	69	5.98	7.87	-57.6	3.1323	31.188
6/22/2020	18:20:40	0	Avalon	0	2.8	0	0.7	3.32	3.2	8.95	12.207	38800	51346.3	33.63	52227.7	33375	68.2	5.93	7.87	-57.3	3.1322	31.186
6/22/2020	18:21:00	0	Avalon	0	2.8	0	1.04	4.67	4.12	11.55	12.858	39401.8	51306.4	33.64	52169.2	33349	71.2	6.11	7.92	-60.4	2.7844	27.727
6/22/2020	18:21:20	0	Avalon	0	2.8	0	0.82	3.82	3.25	9.1	13.936	40448.4	51289.6	33.67	52114.8	33338	81	6.79	7.97	-63.1	2.4968	24.868
6/22/2020	18:21:40	0	Avalon	0	2.8	0	0.75	3.53	3.04	8.51	14.264	40706.7	51207.6	33.62	52018.1	33285	85.2	7.09	7.99	-64.3	2.324	23.149
6/22/2020	18:22:00	0	Avalon	0	2.8	0	0.74	3.48	3.37	9.44	14.141	40621.6	51250.5	33.64	52066.8	33313	86.1	7.18	7.99	-64.2	2.4467	24.37
6/22/2020	18:22:20	0	Avalon	0	2.8	0	1.01	4.55	3.6	10.08	13.895	40372.9	51241.6	33.63	52067.6	33307	85.1	7.14	7.98	-64	2.488	24.781
6/22/2020	18:22:40	0	Avalon	0	2.8	0	0.76	3.57	3.11	8.7	14.178	40625.4	51210.7	33.62	52024.9	33287	86.1	7.18	7.99	-64.8	2.4052	23.958
6/22/2020	18:23:00	0	Avalon	0	2.8	0	0.71	3.36	3.29	9.2	14.217	40663.6	51211.2	33.62	52023.8	33287	86.8	7.24	8	-64.8	2.3692	23.599
6/22/2020	18:23:20	0	Avalon	0	2.8	0	0.72	3.38	3.09	8.64	14.147	40603.9	51221	33.62	52036.6	33294	86.5	7.22	7.99	-64.8	2.4344	24.248
6/22/2020	18:23:40	0	Avalon	0	2.8	0	0.73	3.44	3.08	8.64	14.076	40536	51223.6	33.62	52042.2	33295	86.2	7.2	7.99	-64.7	2.4768	24.67
6/22/2020	18:24:00	0	Avalon	0	2.8	0	0.72	3.42	3.22	9.01	14.005	40462.2	51217.5	33.62	52038.8	33291	86	7.2	8	-64.7	2.4924	24.825
6/22/2020	18:24:20	0	Avalon	0	2.8	0	0.78	3.63	3.11	8.7	13.98	40436.5	51216.5	33.61	52038.7	33291	87.1	7.29	8	-65	2.4978	24.879
6/22/2020	18:24:40	0	Avalon	0	2.8	0	0.85	3.92	3.59	10.06	13.941	40404	51223.8	33.62	52047.8	33295	87	7.29	8	-64.8	2.4944	24.844
6/22/2020	18:25:00	0	Avalon	0	2.8	0	0.76	3.55	3.26	9.13	13.929	40386.4	51216.1	33.61	52040.4	33290	86.7	7.27	8	-64.9	2.4999	24.9
6/22/2020	18:25:20	0	Avalon	0	2.8	0	0.77	3.6	3.27	9.15	13.936	40387.2	51208.9	33.61	52032.8	33286	88	7.37	8.01	-65.4	2.5085	24.986
6/22/2020	18:25:40	0	Avalon	0	2.8	0	0.97	4.41	3.46	9.68	13.963	40435.9	51236.2	33.63	52059.5	33304	88.5	7.41	8	-65.3	2.5135	25.035
6/22/2020	18:26:00	0	Avalon	0	2.8	0	0.71	3.37	3.23	9.04	13.927	40385.2	51217.9	33.61	52042.3	33292	87.7	7.35	8	-65.1	2.5143	25.043
6/22/2020	18:26:20	0	Avalon	0	2.8	0	0.77	3.61	3.21	8.98	13.866	40331	51223.1	33.61	52050	33295	87.2	7.32	7.99	-64.7	2.514	25.04
6/22/2020	18:26:40	0	Avalon	0	2.8	0	0.75	3.53	3.21	8.98	13.949	40400.7	51210.3	33.61	52033.7	33287	87.7	7.35	8.01	-65.3	2.392	23.825
6/22/2020	18:27:00	0	Avalon	0	2.8	0	0.65	3.12	2.95	8.27	14.594	41010.5	51186.9	33.61	51982.8	33272	91.6	7.58	8.04	-67.4	2.0608	20.529
6/22/2020	18:27:20	0	Avalon	0	2.8	0	0.7	3.32	2.94	8.23	14.888	41275.3	51154.5	33.6	51936.4	33250	98.2	8.07	8.06	-68.7	1.9017	18.945
6/22/2020	18:27:40	0	Avalon	0	2.8	0	0.65	3.13	2.92	8.19	14.93	41315.5	51154.7	33.6	51934.7	33251	100	8.21	8.07	-69.1	1.9189	19.117
6/22/2020	18:28:00	0	Avalon	0	2.8	0	0.59	2.89	2.76	7.73	14.972	41355	51152.9	33.6	51930.9	33249	101.1	8.3	8.07	-69.3	1.9271	19.199
6/22/2020	18:28:20	0	Avalon	0	2.8	0	0.68	3.26	2.94	8.23	14.976	41359.7	51153	33.6	51930.7	33249	101.7	8.35	8.08	-69.5	1.9191	19.12
6/22/2020	18:28:40	0	Avalon	0	2.8	0	0.55	2.73	2.73	7.65	14.964	41346.8	51152.2	33.6	51930.5	33249	101.8	8.36	8.08	-69.5	1.9157	19.085
6/22/2020	18:29:00	0	Avalon	0	2.8	0.1	0.56	2.78	2.77	7.76	14.985	41364.1	51147.6	33.6	51924.8	33246	102.3	8.4	8.08	-69.7	1.9163	19.091
6/22/2020	18:29:20	0	Avalon	0	2.8	0.1	0.48	2.44	2.54	7.12	14.994	41379.4	51155.8	33.6	51932.7	33251	102.8	8.43	8.08	-69.8	1.9123	19.051
6/22/2020	18:29:40	0	Avalon	0	2.8	0.1	0.51	2.55	2.58	7.22	14.996	41377.6	51151.1	33.6	51927.8	33248	102.8	8.44	8.08	-69.9	1.9082	19.01
6/22/2020	18:30:00	0	Avalon	0	2.8	0.1	0.47	2.39	2.5	6.99	15.056	41431.6	51146.5	33.6	51920.3	33245	103.1	8.45	8.08	-70	1.9078	19.007
6/22/2020	18:30:20	0	Avalon	0	2.8	0.1	0.54	2.67	2.56	7.17	14.995	41376.3	51150.4	33.6	51927.1	33248	103.1	8.46	8.08	-69.9	1.9109	19.037
6/22/2020	18:30:40	0	Avalon	0	2.8	0.1	0.51	2.56	2.59	7.24	14.97	41354	51153.1	33.6	51931.1	33250	103	8.46	8.08	-69.9	1.9136	19.065
6/22/2020	18:31:00	0	Avalon	0	2.8	0.1	0.59	2.87	2.54	7.12	14.978	41357	51148	33.6	51925.5	33246	103	8.46	8.08	-69.9	1.9159	19.087
6/22/2020	18:31:20	0	Avalon	0	2.7	0.1	0.49	2.47	2.41	6.75	15.004	41380.9	51146.2	33.59	51922.5	33245	103.2	8.47	8.08	-70	1.9182	19.11
6/22/2020	18:31:40	0	Avalon	0	2.8	0.1	0.44	2.26	2.42	6.77	15.206	41589.4	51159.1	33.61	51925.8	33253	103.9	8.49	8.09	-70.2	1.8387	18.319
6/22/2020	18:32:00	0	Avalon	0	2.8	0.1	0.44	2.27	2.42	6.78	15.185	41570.1	51160.5	33.61	51928.2	33254	104	8.5	8.09	-70.2	1.85	18.431
6/22/2020	18:32:20	0	Avalon	0	2.7	0.1	0.45	2.34	2.42	6.79	15.1	41483.2	51156.4	33.6	51928.2	33252	103.9	8.51	8.09	-70.2	1.882	18.75
6/22/2020	18:32:40	0	Avalon	0	2.7	0.1	0.24	1.49	1.86	5.21	16.657	43064.2	51245.5	33.7	51934	33310	108.8	8.67	8.1	-71.2	1.4996	14.944
6/22/2020	18:33:00	0	Avalon	0	2.7	0.1	0.16	1.16	1.65	4.62	18.291	44599.6	51155.3	33.65	51736.5	33251	112.4	8.65	8.12	-72.7	1.3039	12.999
6/22/2020	18:33:20	0	Avalon	0	2.8	0.1	0.19	1.28	1.63	4.56	18.303	44618.5	51162.9	33.66	51743.5	33256	113.1	8.7	8.13	-73.5	1.2915	12.876
6/22/2020	18:33:40	0	Avalon	0	2.7	0.1	0.16	1.15	1.55	4.35	18.309	44619	51157.2	33.65	51737.3	33252	113.4	8.73	8.14	-73.9	1.286	12.821
6/22/2020	18:34:00	0	Avalon	0	2.8	0.1	0.18	1.24	1.52	4.24	18.174	44500	51171.3	33.66	51760.9	33261	113.2	8.73	8.14	-74.1	1.2875	12.836
6/22/2020	18:34:20	0	Avalon	0	2.8	0.2	0.16	1.17	1.57	4.4	18.117	44428.4	51153.9	33.65	51747.4	33250	113.1	8.73	8.15	-74.2	1.293	12.89
6/22/2020	18:34:40	0	Avalon	0	2.7	0.2	0.18	1.25	1.56	4.37	18.1	44414.3	51155.9	33.65	51750.4	33251	113	8.73	8.15	-74.3	1.2928	12.889
6/22/2020	18:35:00	0	Avalon	0	2.7	0.2	0.23	1.43	1.72	4.82	17.87	44246.4	51220.2	33.7	51831.1	33293	112.4	8.71	8.14	-74.1	1.2746	12.706
6/22/2020	18:35:20	0	Avalon	0	2.7	0.3	0.23	1.43	1.88	5.26	17.64	43995.6	51193.1	33.68	51819.2	33276	110.4	8.6	8.14	-73.6	1.2776	12.735
6/22/2020	18:35:40	0	Avalon	0	2.7	0.3	0.23	1.43	1.79	5.02	17.679	44049	51208.9	33.69	51832.5	33286	110.1	8.57	8.14	-73.6	1.2951	12.91
6/22/2020	18:36:00	0	Avalon	0	2.7	0.3	0.23	1.45	1.68	4.71	17.816	44166.7	51192.1	33.68	51806.5	33275	110.7	8.6	8.14	-73.8	1.2963	12.923
6/22/2020	18:36:20	0	Avalon	0	2.7	0.3	0.22	1.4	1.71	4.8	18.011	44327.1	51156.1	33.65	51756.8	33251	111.9	8.66	8.15	-74.3	1.2969	12.929
6/22/2020	18:36:40	0	Avalon	0	2.7	0.4	0.2	1.33	1.71	4.8	18.11	44426.6	51158.6	33.65	51752.5	33253	112.9	8.72	8.15	-74.5	1.2973	12.934
6/22/2020	18:37:00	0	Avalon	0	2.7	0.4	0.16	1.16	1.59	4.44	18.411	44754.3	51200.2	33.69	51773.7	33280	113.8	8.75	8.15	-74.6	1.2277	12.24
6/22/2020	18:37:20	0	Avalon	0	2.7	0.4	0.19	1.28	1.59	4.46	18.382	44710.9	51179.6	33.67	51754.7	33267	113.5	8.72	8.15	-74.8	1.2304	12.267
6/22/2020	18:37:40	0	Avalon	0	2.7	0.5	0.19	1.29	1.52	4.25	18.307	44628	51169.2	33.66	51749.6	33260	113.6	8.74	8.16	-74.9	1.264	12.602
6/22/2020	18:38:00	0	Avalon	0	2.7	0.5	0.18	1.25	1.59	4.45	18.241	44569.9	51176.1	33.67	51761.1	33264	113.5	8.74	8.16	-74.9	1.2945	12.906
6/22/2020	18:38:20	0	Avalon	0	2.7	0.5	0.18	1.25	1.83	5.12	18.211	44537.9	51173.6	33.66	51760.8	33263	113.4	8.74	8.16	-74.9	1.2983	12.944
6/22/2020	18:38:40	0	Avalon	0	2.7	0.5	0.08	0.84	1.35	3.78	19.051	45382.2	51202.1	33.69	51729.2	33281	114.2	8.67	8.15	-74.6	0.8501	8.477
6/22/2020	18:39:00	0	Avalon	0	2.8	0.6	0.05	0.7	1.15	3.23	19.454	45776.2	51200	33.69	51696.6	33280	114.2	8.6	8.15	-74.8	0.6725	6.707
6/22/2020	18:39:20	0	Avalon	0	2.8	0.6	0.04	0.68	1.22	3.42	19.442	45764.9	51200.2	33.69	51697.7	33280	114	8.59	8.16	-75.1	0.6774	6.756
6/22/2020	18:39:40	0	Avalon	0	2.8	0.7	0.05	0.7	1.23	3.46	19.474	45792.6	51196.1	33.69	51691.1	33277	113.9	8.57	8.16	-75.2	0.6691	6.673
6/22/2020	18:40:00	0	Avalon	0	2.8	0.7	0.05	0.73	1.25	3.49	19.45	45773.7	51200.2	33.69	51697	33280	114	8.58	8.16	-75.3	0.6324	6.306
6/22/2020	18:40:20	0	Avalon	0	2.8	0.7	0.02	0.59	1.16	3.26	19.327	45647.6	51195	33.69	51701.2	33277	113.9	8.6	8.16	-75.4	0.6779	6.76
6/22/2020	18:40:40	0	Avalon	0	2.8	0.8	0.06	0.76	1.19	3.33	19.304	45623.2	51192.4	33.68	51700.4	33275	113.9	8.6	8.16	-75.4	0.6786	6.767
6/22/2020	18:41:00	0	Avalon	0	2.8	0.8	0.08	0.84	1.25	3.51	19.25	45567.7	51190.1	33.68	51702.1	33274	114	8.62	8.16	-75.5	0.6794	6.775
6/22/2020	18:41:20	0	Avalon	0	2.8	0.8	0.06	0.76	1.29	3.61	19.247	45565.2	51190.2	33.68	51702.4	33274	114.1	8.62	8.16	-75.5	0.6801	6.782
6/22/2020	18:41:40	0	Avalon	0	2.8	0.9	0.06	0.75	1.24	3.46	19.286	45603.7	51190.7	33.68	51700	33274	114	8.61	8.16	-75.5	0.6799	6.78
6/22/2020	18:42:00	0	Avalon	0	2.7	0.9	0.07	0.79	1.15	3.23	19.278	45598.1	51192.7	33.68	51702.6	33275	114	8.61	8.16	-75.5	0.681	6.792
6/22/2020	18:42:20	0	Avalon	0	2.7	0.9	0.06	0.77	1.19	3.34	19.247	45567	51192.4	33.68	51704.7	33275	114.1	8.62	8.16	-75.5	0.6819	6.8
6/22/2020	18:42:40	0	Avalon	0	2.7	0.9	0.04	0.66	1.21	3.38	19.249	45568.1	51190.9	33.68	51702.9	33274	114.1	8.62	8.16	-75.5	0.6825	6.806
6/22/2020	18:43:00	0	Avalon	0	2.7	0.9	0.03	0.65	1.21	3.39	19.27	45587.8	51190.6	33.68	51701.1	33274	114.1	8.62	8.16	-75.5	0.6786	6.767
6/22/2020	18:43:20	0	Avalon	0	2.7	0.9	0.03	0.64	1.25	3.5	19.29	45609.1	51191.5	33.68	51700.4	33274	114.1	8.61	8.16	-75.5	0.6516	6.498
6/22/2020	18:43:40	0	Avalon	0	2.7	0.9	0.02	0.6	1.28	3.59	19.272	45591.3	51191.9	33.68	51702.3	33275	114	8.62	8.16	-75.6	0.6536	6.518
6/22/2020	18:44:00	0	Avalon	0	2.7	0.9	0.04	0.69	1.24	3.46	19.265	45584.6	51192	33.68	51702.8	33275	114.1	8.62	8.16	-75.6	0.6798	6.779
6/22/2020	18:44:20	0	Avalon	0	2.7	0.9	0.07	0.78	1.23	3.44	19.351	45683.3	51210.8	33.7	51715.5	33287	114.3	8.63	8.16	-75.5	0.6063	6.046
6/22/2020	18:44:40	0	Avalon	0	2.7	0.9	0	0.52	1.04	2.91	19.683	45998.7	51198.9	33.69	51677.9	33279	113.8	8.53	8.15	-74.9	0.1259	1.256
6/22/2020	18:45:00	0	Avalon	0	2.7	0.9	-0.01	0.49	1.07	3.01	19.826	46137.4	51197	33.69	51664.7	33278	113.4	8.48	8.15	-74.8	0.0471	0.47
6/22/2020	18:45:20	0	Avalon	0	2.7	0.9	-0.02	0.44	0.97	2.72	19.696	46014.6	51201.6	33.69	51679.5	33281	112.9	8.46	8.15	-75.1	0.1893	1.888
6/22/2020	18:45:40	0	Avalon	0	2.7	0.9	-0.01	0.49	1.04	2.92	19.7	46021.7	51204.7	33.69	51682.3	33283	112.9	8.46	8.15	-75.1	0.0896	0.893
6/22/2020	18:46:00	0	Avalon	0	2.7	1	-0.03	0.4	1.04	2.91	19.7	46018.6	51201.4	33.69	51679	33281	113	8.47	8.15	-75.1	0.0879	0.877
6/22/2020	18:46:20	0	Avalon	0	2.7	1	-0.01	0.47	1.03	2.88	19.723	46047.8	51209.7	33.7	51685.6	33286	113.1	8.47	8.15	-75.1	0.0842	0.84
6/22/2020	18:46:40	0	Avalon	0	2.7	1	0.09	0.87	1.17	3.27	19.724	46035.7	51195.7	33.69	51671.5	33277	113.3	8.49	8.16	-75.2	0.0716	0.714
