# Supplementary material for: Dynamics of pH at Santa Catalina Island
Source: PLoS One. 2023 Dec 7;18(12):e0290039. doi: 10.1371/journal.pone.0290039 (PMC10703214; doi:10.1371/journal.pone.0290039)
Supplement: S10 Dataset — (TXT) [file pone.0290039.s012.txt]

KOR Export File
File Created:6/27/2021 7:17:41 PM
Sonde ID	Sonde 18M103147
User ID	YSI
Site	Avalon
Template	Depth Profiling Standard 20sec
Averaging Mode	Rapid
Time Zone	(UTC) Coordinated Universal Time
Devices List:
Name	SN	Firmware	Corresponding Data Column(s)
Data Collection Device			1;2;3;4;5
EXO1 Sonde	18M103147	1.0.68	6;7
Conductivity/Temp	17C104812	3.0.5	8;9;10;11;12;13
pH	17F100785	3.0.0	14;15
Total Algae BGA-PE	21A100874	3.0.5	16;17;18;19
Optical DO	17D107394	3.0.0	20;21
Depth Non-Vented 0-250m	18H105525	3.0.0	22;23
1	2	3	4	5	6	7	8	9	10	11	12	13	14	15	16	17	18	19	20	21	22	23
Date (MM/DD/YYYY)	Time (HH:MM:SS)	Time (Fract. Sec)	Site Name	Fault Code	Battery V	Cable Pwr V	Temp �C	Cond �S/cm	SpCond �S/cm	Sal psu	nLF Cond �S/cm	TDS mg/L	pH	pH mV	Chlorophyll RFU	Chlorophyll �g/L	BGA-PE RFU	BGA-PE �g/L	ODO % sat	ODO mg/L	Press bar a	Depth m
6/27/2021	16:25:20	0	Avalon	0	2.9	1.1	18.733	45009.6	51129.5	33.64	51679.1	33234	7.9	-73.5	0	0.23	1.88	5.25	103.7	7.92	0.0322	0.321
6/27/2021	16:25:40	0	Avalon	0	2.9	1.1	18.708	45011.3	51159.1	33.66	51710.8	33253	7.91	-74.2	-0.01	0.2	1.88	5.26	104.2	7.95	0.042	0.418
6/27/2021	16:26:00	0	Avalon	0	2.9	1.1	18.737	45032	51150.9	33.65	51700.5	33248	7.92	-74.6	-0.02	0.15	2.05	5.74	104.4	7.97	0.0439	0.438
6/27/2021	16:26:20	0	Avalon	0	2.9	1.1	18.739	45040.3	51158	33.66	51707.4	33253	7.93	-75.1	-0.03	0.1	2.02	5.65	104.4	7.97	0.0447	0.445
6/27/2021	16:26:40	0	Avalon	0	2.9	1.1	18.723	45027.1	51160.6	33.66	51711.2	33254	7.93	-75.4	-0.02	0.16	2.04	5.72	104.4	7.97	0.0449	0.448
6/27/2021	16:27:00	0	Avalon	0	2.9	1.1	18.731	45033.5	51159.7	33.66	51709.8	33254	7.94	-75.6	-0.04	0.08	2.12	5.95	104.4	7.97	0.0456	0.455
6/27/2021	16:27:20	0	Avalon	0	2.9	1.1	18.726	45033.8	51164.8	33.66	51715.2	33257	7.94	-75.8	-0.05	0.05	1.81	5.08	104.3	7.96	0.0447	0.446
6/27/2021	16:27:40	0	Avalon	0	2.9	1.1	18.695	45007.1	51168.6	33.67	51721.3	33260	7.94	-76	-0.03	0.13	2.02	5.65	104.4	7.97	0.0447	0.445
6/27/2021	16:28:00	0	Avalon	0	2.9	1.1	18.741	45044.7	51161.3	33.66	51710.7	33255	7.94	-76.1	-0.04	0.07	1.96	5.49	104.4	7.97	0.0453	0.452
6/27/2021	16:28:20	0	Avalon	0	2.9	1.1	18.79	45089.7	51158	33.66	51703.8	33253	7.95	-76.2	-0.05	0.04	1.96	5.49	104.4	7.96	0.0451	0.45
6/27/2021	16:28:40	0	Avalon	0	2.9	1.1	18.783	45086.8	51161.7	33.66	51707.9	33255	7.95	-76.3	-0.06	-0.01	2.13	5.97	104.3	7.95	0.0459	0.457
6/27/2021	16:29:00	0	Avalon	0	2.9	1.1	18.798	45097.8	51157.8	33.66	51703	33253	7.95	-76.4	-0.01	0.18	2.01	5.62	104.3	7.95	0.0463	0.461
6/27/2021	16:29:20	0	Avalon	0	2.9	1	18.777	45078.7	51159.1	33.66	51705.8	33253	7.95	-76.5	-0.04	0.09	2.01	5.64	104.3	7.95	0.0466	0.465
6/27/2021	16:29:40	0	Avalon	0	2.9	1	18.78	45077.3	51154.9	33.66	51701.3	33251	7.95	-76.6	-0.02	0.15	2.19	6.12	104.3	7.95	0.0463	0.462
6/27/2021	16:30:00	0	Avalon	0	2.8	1	18.737	45047.3	51168.2	33.67	51717.9	33259	7.96	-76.8	-0.04	0.06	1.93	5.4	104.2	7.96	0.0429	0.428
6/27/2021	16:30:20	0	Avalon	0	2.9	1	18.77	45068.6	51155.6	33.66	51702.7	33251	7.96	-76.8	-0.03	0.12	1.93	5.41	104.4	7.96	0.0437	0.436
6/27/2021	16:30:40	0	Avalon	0	2.8	1	18.737	45043.5	51163.4	33.66	51713	33256	7.96	-76.9	0	0.22	1.96	5.49	104.3	7.96	0.0593	0.591
6/27/2021	16:31:00	0	Avalon	0	2.8	1	18.571	44899.7	51183.5	33.68	51745.2	33269	7.96	-77.1	-0.01	0.19	2.17	6.09	104.3	7.98	0.1833	1.827
6/27/2021	16:31:20	0	Avalon	0	2.8	1	18.477	44797.1	51173.1	33.67	51741.6	33263	7.96	-77.2	0.01	0.29	2.09	5.86	104.5	8.02	0.2202	2.196
6/27/2021	16:31:40	0	Avalon	0	2.8	1	18.523	44837.6	51168	33.67	51733.2	33259	7.96	-77.2	0.02	0.32	2.07	5.8	104.6	8.02	0.2791	2.783
6/27/2021	16:32:00	0	Avalon	0	2.8	1	18.315	44655.4	51191.1	33.68	51771.1	33274	7.97	-77.5	0	0.24	1.98	5.54	104.7	8.05	0.6242	6.224
6/27/2021	16:32:20	0	Avalon	0	2.8	1	18.268	44609.6	51192.2	33.68	51775.6	33275	7.97	-77.5	0	0.24	2.07	5.79	104.8	8.06	0.6403	6.384
6/27/2021	16:32:40	0	Avalon	0	2.8	1	18.251	44588.5	51186.7	33.68	51771.2	33271	7.97	-77.6	-0.03	0.1	2.13	5.97	104.8	8.07	0.6583	6.563
6/27/2021	16:33:00	0	Avalon	0	2.8	1	18.245	44583.5	51187.5	33.68	51772.4	33272	7.97	-77.6	-0.04	0.08	2.22	6.22	104.9	8.08	0.6681	6.661
6/27/2021	16:33:20	0	Avalon	0	2.8	1	18.248	44586.3	51187.2	33.68	51771.8	33272	7.97	-77.7	0.02	0.31	2.22	6.23	104.9	8.08	0.6618	6.598
6/27/2021	16:33:40	0	Avalon	0	2.8	1	18.252	44591.9	51189.5	33.68	51773.9	33273	7.97	-77.7	-0.03	0.11	2.07	5.8	104.9	8.08	0.6593	6.573
6/27/2021	16:34:00	0	Avalon	0	2.8	1	18.23	44571.7	51190.6	33.68	51776.6	33274	7.97	-77.8	-0.03	0.12	2.09	5.85	104.9	8.08	0.6579	6.559
6/27/2021	16:34:20	0	Avalon	0	2.8	1	18.2	44543.3	51192.2	33.68	51780.3	33275	7.98	-77.8	-0.07	-0.02	2.22	6.22	105	8.09	0.6578	6.558
6/27/2021	16:34:40	0	Avalon	0	2.8	1	18.196	44538.6	51190.8	33.68	51779.1	33274	7.98	-77.9	-0.02	0.14	2.3	6.45	105	8.09	0.6618	6.598
6/27/2021	16:35:00	0	Avalon	0	2.8	1	18.198	44537.3	51187.8	33.68	51776	33272	7.98	-77.9	0	0.23	2.06	5.78	105	8.09	0.6632	6.612
6/27/2021	16:35:20	0	Avalon	0	2.8	1	18.179	44522.5	51191.2	33.68	51780.7	33274	7.98	-77.9	-0.01	0.18	2.09	5.84	105	8.09	0.6635	6.615
6/27/2021	16:35:40	0	Avalon	0	2.8	1	18.161	44502	51188.4	33.68	51779.1	33272	7.98	-78	-0.05	0.05	1.95	5.46	104.9	8.1	0.6639	6.619
6/27/2021	16:36:00	0	Avalon	0	2.8	1	18.18	44521.1	51188.5	33.68	51777.9	33273	7.98	-78	-0.03	0.13	2.11	5.91	105	8.1	0.6645	6.625
6/27/2021	16:36:20	0	Avalon	0	2.8	1	18.178	44517.2	51186.7	33.68	51776.2	33271	7.98	-78	-0.05	0.02	2.1	5.87	105	8.1	0.6643	6.623
6/27/2021	16:36:40	0	Avalon	0	2.8	1	18.164	44502.1	51185.2	33.68	51775.7	33270	7.98	-78.1	-0.01	0.19	2.02	5.67	105	8.1	0.6634	6.614
6/27/2021	16:37:00	0	Avalon	0	2.8	1	18.128	44466.9	51185.3	33.68	51778.3	33270	7.98	-78.1	0.02	0.32	2.14	6	104.9	8.1	0.6699	6.679
6/27/2021	16:37:20	0	Avalon	0	2.8	1	18.188	44524.5	51183.9	33.67	51772.7	33270	7.98	-78.2	-0.03	0.12	2.27	6.36	105	8.1	0.6723	6.703
6/27/2021	16:37:40	0	Avalon	0	2.8	1	18.183	44524.3	51189.4	33.68	51778.6	33273	7.98	-78.2	0.01	0.28	2.17	6.09	105	8.1	0.6558	6.538
6/27/2021	16:38:00	0	Avalon	0	2.8	1	18.142	44476.3	51181.3	33.67	51773.3	33268	7.98	-78.2	-0.05	0.02	2.14	6	105	8.1	0.6453	6.433
6/27/2021	16:38:20	0	Avalon	0	2.8	1	18.241	44576	51183.6	33.67	51768.8	33269	7.98	-78.2	0	0.23	2.16	6.05	105	8.09	0.6242	6.223
6/27/2021	16:38:40	0	Avalon	0	2.8	1	18.259	44594.6	51184.9	33.68	51768.8	33270	7.98	-78.2	-0.02	0.16	2.22	6.23	105	8.08	0.5925	5.907
6/27/2021	16:39:00	0	Avalon	0	2.8	1	18.247	44585.7	51188.4	33.68	51773.2	33272	7.98	-78.3	-0.05	0.04	2.23	6.26	105	8.08	0.5801	5.784
6/27/2021	16:41:00	0	Avalon	0	2.8	1	18.614	44848.2	51077.6	33.61	51635.1	33200	7.98	-78.3	-0.03	0.1	2.15	6.03	103.5	7.92	0.2389	2.382
6/27/2021	16:41:20	0	Avalon	0	2.8	1	18.219	44559.2	51187.3	33.68	51773.9	33272	7.99	-78.6	-0.01	0.19	2.15	6.02	104.2	8.03	0.5532	5.515
6/27/2021	16:41:40	0	Avalon	0	2.8	1	17.653	44013.3	51192.6	33.68	51817.4	33275	7.98	-78.1	0.07	0.53	2.47	6.92	103.8	8.08	0.9806	9.775
6/27/2021	16:42:00	0	Avalon	0	2.8	1	16.956	43354.7	51222.6	33.69	51892.5	33295	7.99	-78.2	0.25	1.22	2.78	7.8	104.2	8.22	1.1802	11.762
6/27/2021	16:42:20	0	Avalon	0	2.8	1	16.81	43193.9	51203.5	33.67	51882.2	33282	7.99	-78.1	0.45	2.05	3.19	8.93	105.1	8.32	1.223	12.189
6/27/2021	16:42:40	0	Avalon	0	2.8	1	16.692	43075.4	51200.4	33.67	51886.3	33280	7.98	-78.1	0.15	0.85	2.89	8.1	105.2	8.35	1.2533	12.49
6/27/2021	16:43:00	0	Avalon	0	2.8	1	16.768	43157.2	51209.4	33.68	51890.9	33286	7.98	-78	0.48	2.17	3.53	9.88	105.3	8.35	1.2561	12.518
6/27/2021	16:43:20	0	Avalon	0	2.8	1	16.746	43133.3	51205.6	33.67	51888.2	33284	7.98	-77.9	0.24	1.19	3.29	9.2	105.3	8.35	1.259	12.547
6/27/2021	16:43:40	0	Avalon	0	2.8	0.9	16.762	43147.1	51204.3	33.67	51886	33283	7.98	-77.9	0.35	1.64	3	8.4	105.5	8.36	1.263	12.587
6/27/2021	16:44:00	0	Avalon	0	2.8	0.9	16.718	43103.5	51203	33.67	51887.3	33282	7.98	-77.9	0.31	1.49	2.79	7.82	105.4	8.36	1.266	12.617
6/27/2021	16:44:20	0	Avalon	0	2.8	0.9	16.668	43051.5	51199.9	33.67	51887.3	33280	7.98	-78	0.24	1.18	2.88	8.06	105.5	8.38	1.2677	12.634
6/27/2021	16:44:40	0	Avalon	0	2.8	0.9	16.759	43146.6	51206.7	33.68	51888.6	33284	7.98	-77.9	0.2	1.02	2.86	8.01	105.6	8.36	1.2668	12.625
6/27/2021	16:45:00	0	Avalon	0	2.8	0.9	16.73	43116.9	51205.3	33.67	51888.9	33283	7.98	-77.9	0.28	1.35	3.12	8.74	105.5	8.37	1.2697	12.654
6/27/2021	16:45:20	0	Avalon	0	2.8	0.9	16.839	43216.9	51197.6	33.67	51874.5	33278	7.98	-77.9	0.29	1.39	3.19	8.93	105.6	8.35	1.2788	12.745
6/27/2021	16:45:40	0	Avalon	0	2.8	0.9	16.858	43237.2	51199.4	33.67	51875.2	33280	7.98	-78.1	0.23	1.15	3.05	8.53	105.5	8.34	1.283	12.787
6/27/2021	16:46:00	0	Avalon	0	2.8	0.9	16.899	43273	51195.2	33.67	51868.5	33277	7.99	-78.4	0.14	0.8	3.03	8.47	105.5	8.34	1.2842	12.799
6/27/2021	16:46:20	0	Avalon	0	2.8	0.9	17.102	43474.7	51199.1	33.67	51859.9	33279	8	-78.8	0.28	1.36	2.97	8.31	105.5	8.3	1.2844	12.802
6/27/2021	16:46:40	0	Avalon	0	2.8	0.9	17.249	43633.6	51214.5	33.69	51866.1	33289	8	-79	0.28	1.35	3.09	8.66	104.9	8.23	1.2768	12.726
6/27/2021	16:47:00	0	Avalon	0	2.8	0.8	16.964	43341.5	51200.5	33.67	51869.9	33280	8.01	-79.4	0.27	1.31	2.85	7.99	105	8.29	1.2714	12.671
6/27/2021	16:47:20	0	Avalon	0	2.8	0.8	16.67	43046.3	51191.1	33.66	51878.1	33274	8.01	-79.5	0.18	0.94	2.91	8.16	105.2	8.35	1.6882	16.824
6/27/2021	16:47:40	0	Avalon	0	2.8	0.8	16.631	43010.4	51193.7	33.66	51883.1	33276	8.01	-79.6	0.19	1	2.72	7.62	105.6	8.39	1.884	18.775
6/27/2021	16:48:00	0	Avalon	0	2.8	0.8	16.63	43010.6	51194.8	33.66	51884.3	33277	8.01	-79.6	0.19	0.99	2.73	7.65	105.8	8.4	1.897	18.905
6/27/2021	16:48:20	0	Avalon	0	2.8	0.8	16.623	43003.5	51194.2	33.66	51884.1	33276	8.01	-79.6	0.21	1.1	2.86	8.01	105.8	8.41	1.8977	18.912
6/27/2021	16:48:40	0	Avalon	0	2.8	0.8	16.614	42993.5	51193.7	33.66	51884.1	33276	8.01	-79.6	0.24	1.19	3	8.4	105.9	8.41	1.8977	18.912
6/27/2021	16:49:00	0	Avalon	0	2.8	0.8	16.621	43001.5	51194.7	33.66	51884.7	33277	8.01	-79.6	0.22	1.12	2.92	8.19	105.9	8.41	1.8981	18.916
6/27/2021	16:49:20	0	Avalon	0	2.8	0.8	16.626	43003.2	51191.8	33.66	51881.5	33275	8.01	-79.7	0.18	0.95	2.86	8	105.9	8.42	1.8975	18.91
6/27/2021	16:49:40	0	Avalon	0	2.8	0.8	16.636	43015.8	51194.8	33.66	51883.9	33277	8.01	-79.6	0.23	1.18	2.95	8.25	105.8	8.4	1.8963	18.898
6/27/2021	16:50:00	0	Avalon	0	2.8	0.8	16.667	43046.5	51195.2	33.66	51882.5	33277	8.01	-79.6	0.2	1.02	3.18	8.89	105.8	8.4	1.8932	18.867
6/27/2021	16:50:20	0	Avalon	0	2.8	0.7	16.659	43039.8	51196.3	33.66	51884.1	33278	8.01	-79.7	0.24	1.21	3.04	8.52	105.8	8.4	1.8933	18.868
6/27/2021	16:50:40	0	Avalon	0	2.8	0.7	16.671	43051.7	51196.3	33.66	51883.4	33278	8.01	-79.7	0.26	1.26	3	8.41	105.7	8.39	1.8974	18.909
6/27/2021	16:51:00	0	Avalon	0	2.8	0.7	16.636	43015.9	51194.1	33.66	51883.2	33276	8.01	-79.7	0.31	1.49	3.15	8.81	105.7	8.4	1.9012	18.947
6/27/2021	16:51:20	0	Avalon	0	2.8	0.7	16.643	43022	51193.3	33.66	51882	33276	8.01	-79.7	0.29	1.41	3.06	8.56	105.7	8.4	1.9052	18.987
6/27/2021	16:51:40	0	Avalon	0	2.8	0.7	16.631	43009	51192.4	33.66	51881.9	33275	8.01	-79.8	0.3	1.43	2.74	7.67	105.8	8.4	1.9056	18.991
6/27/2021	16:52:00	0	Avalon	0	2.8	0.7	16.628	43005.6	51191	33.66	51880.6	33274	8.02	-79.8	0.23	1.14	2.63	7.37	105.8	8.41	1.9059	18.994
6/27/2021	16:52:20	0	Avalon	0	2.8	0.7	16.638	43014.6	51190.5	33.66	51879.5	33274	8.02	-79.8	0.22	1.12	2.96	8.3	105.8	8.41	1.9067	19.002
6/27/2021	16:52:40	0	Avalon	0	2.8	0.7	16.643	43023.9	51195.9	33.66	51884.7	33277	8.02	-79.8	0.22	1.13	3.09	8.67	105.8	8.4	1.906	18.995
6/27/2021	16:53:00	0	Avalon	0	2.8	0.6	16.167	42560.1	51192.8	33.65	51908.6	33275	8.02	-79.7	0.13	0.75	2.86	8.01	105.2	8.42	2.2785	22.705
6/27/2021	16:53:20	0	Avalon	0	2.8	0.6	15.501	41956.4	51255	33.68	52008.1	33316	8.01	-79	0.49	2.2	3.67	10.27	104.6	8.5	2.4697	24.605
6/27/2021	16:53:40	0	Avalon	0	2.8	0.6	15.476	41923.2	51245	33.68	51999.3	33309	8	-78.9	0.46	2.09	3.35	9.38	104.6	8.5	2.4928	24.836
6/27/2021	16:54:00	0	Avalon	0	2.8	0.6	15.461	41898.6	51232.7	33.67	51987.6	33301	8	-78.8	0.51	2.29	3.58	10.03	104.6	8.5	2.5011	24.918
6/27/2021	16:54:20	0	Avalon	0	2.8	0.6	15.427	41871.9	51240.5	33.67	51997.2	33306	8	-78.7	0.59	2.61	3.84	10.75	104.6	8.51	2.5015	24.922
6/27/2021	16:54:40	0	Avalon	0	2.8	0.6	15.435	41873.7	51233.7	33.67	51990	33302	8	-78.7	0.55	2.43	4.28	11.99	104.7	8.51	2.5015	24.922
6/27/2021	16:55:00	0	Avalon	0	2.8	0.5	15.459	41898.7	51235.8	33.67	51990.9	33303	8	-78.7	0.47	2.13	3.64	10.18	104.7	8.51	2.4983	24.891
6/27/2021	16:55:20	0	Avalon	0	2.8	0.5	15.472	41910.8	51235.3	33.67	51989.7	33303	8	-78.7	0.52	2.31	3.85	10.77	104.6	8.5	2.4964	24.871
6/27/2021	16:55:40	0	Avalon	0	2.8	0.5	15.52	41949.7	51225.2	33.66	51977	33296	8	-78.7	0.57	2.53	3.86	10.82	104.6	8.49	2.4989	24.897
6/27/2021	16:56:00	0	Avalon	0	2.8	0.5	15.516	41952.8	51233.5	33.67	51985.6	33302	8	-78.8	0.42	1.91	3.62	10.14	104.7	8.5	2.5002	24.91
6/27/2021	16:56:20	0	Avalon	0	2.8	0.5	15.512	41944	51228.1	33.66	51980.3	33298	8	-78.8	0.48	2.15	3.77	10.55	104.7	8.5	2.5005	24.912
6/27/2021	16:56:40	0	Avalon	0	2.8	0.5	15.523	41956.4	51229.3	33.67	51981	33299	8	-78.8	0.49	2.21	3.65	10.23	104.7	8.5	2.5003	24.911
6/27/2021	16:57:00	0	Avalon	0	2.8	0.4	15.512	41947.5	51231.5	33.67	51983.8	33300	8	-78.8	0.53	2.34	3.6	10.07	104.8	8.51	2.4999	24.907
6/27/2021	16:57:20	0	Avalon	0	2.8	0.4	15.52	41949.9	51225.4	33.66	51977.2	33297	8	-78.8	0.47	2.12	3.79	10.6	104.8	8.51	2.4992	24.9
6/27/2021	16:57:40	0	Avalon	0	2.8	0.4	15.585	42014.1	51226.4	33.66	51974.8	33297	8	-78.9	0.39	1.78	3.57	10	104.9	8.51	2.4968	24.876
6/27/2021	16:58:00	0	Avalon	0	2.8	0.4	15.732	42160.4	51228.9	33.67	51969.6	33299	8.01	-79	0.5	2.22	3.43	9.59	105.2	8.5	2.4867	24.776
6/27/2021	16:58:20	0	Avalon	0	2.8	0.4	15.651	42080.7	51229.6	33.67	51974.6	33299	8.01	-79	0.33	1.58	3.52	9.86	105.1	8.51	2.4865	24.774
6/27/2021	16:58:40	0	Avalon	0	2.8	0.4	15.381	41837.6	51250.6	33.68	52009.4	33313	8	-78.9	0.58	2.54	4.64	13	104.5	8.5	2.6229	26.132
6/27/2021	16:59:00	0	Avalon	0	2.8	0.4	13.455	40041.1	51366.9	33.7	52211	33389	7.92	-74	0.44	2.01	3.92	10.99	95.7	8.1	3.0539	30.412
6/27/2021	16:59:20	0	Avalon	0	2.8	0.4	13.321	39911.1	51369.5	33.7	52218.7	33390	7.91	-73.3	0.7	3.04	4.53	12.67	91.6	7.77	3.0956	30.826
6/27/2021	16:59:40	0	Avalon	0	2.8	0.4	13.182	39816.5	51422.4	33.73	52277.2	33425	7.9	-72.6	0.3	1.44	3.92	10.98	89.7	7.63	3.0984	30.853
6/27/2021	17:00:00	0	Avalon	0	2.8	0.3	13.195	39810.7	51400.1	33.72	52254.1	33410	7.9	-72.5	0.33	1.54	3.64	10.2	88.8	7.55	3.099	30.859
6/27/2021	17:00:20	0	Avalon	0	2.8	0.3	13.195	39794.1	51377.7	33.7	52231.3	33396	7.9	-72.4	0.59	2.59	4.24	11.87	88.3	7.51	3.0996	30.865
6/27/2021	17:00:40	0	Avalon	0	2.8	0.3	13.144	39742.6	51377.8	33.7	52233.1	33396	7.89	-72.1	0.55	2.43	4.06	11.36	87.7	7.47	3.0977	30.846
6/27/2021	17:01:00	0	Avalon	0	2.8	0.2	13.194	39795.5	51381.8	33.7	52235.5	33398	7.9	-72.3	0.52	2.31	4.04	11.31	87.9	7.48	3.0974	30.844
6/27/2021	17:01:20	0	Avalon	0	2.8	0.2	13.188	39788.9	51380.2	33.7	52234.1	33397	7.89	-72.3	0.49	2.2	4.05	11.33	87.9	7.47	3.0999	30.869
6/27/2021	17:01:40	0	Avalon	0	2.8	0.2	13.285	39867.8	51360.9	33.69	52211.2	33385	7.9	-72.5	0.33	1.54	3.93	11.01	88	7.47	3.0254	30.127
6/27/2021	17:02:00	0	Avalon	0	2.8	0.2	13.348	39935.9	51367.6	33.7	52215.9	33389	7.9	-72.8	0.49	2.19	3.72	10.41	89	7.55	2.9739	29.615
6/27/2021	17:02:20	0	Avalon	0	2.8	0.2	13.227	39825	51377.4	33.7	52229.9	33395	7.9	-72.4	0.42	1.93	4.05	11.34	88.6	7.53	3.0825	30.696
6/27/2021	17:02:40	0	Avalon	0	2.8	0.1	13.233	39829	51375.3	33.7	52227.6	33394	7.9	-72.4	0.34	1.59	3.64	10.2	88.3	7.5	3.0936	30.807
6/27/2021	17:03:00	0	Avalon	0	2.8	0.1	13.245	39836	51370.2	33.7	52222	33391	7.9	-72.4	0.38	1.75	3.96	11.1	88.2	7.5	3.0989	30.859
6/27/2021	17:03:20	0	Avalon	0	2.8	0.1	13.327	39911.6	51365	33.7	52214	33387	7.9	-72.7	0.64	2.79	4.04	11.31	88.7	7.52	3.0629	30.501
6/27/2021	17:03:40	0	Avalon	0	2.8	0.1	13.388	39974.8	51367.9	33.7	52214.8	33389	7.91	-73	0.4	1.83	4.06	11.38	89.5	7.58	3.0105	29.98
6/27/2021	17:04:00	0	Avalon	0	2.8	0.1	13.319	39909.6	51371.3	33.7	52220.6	33391	7.9	-72.8	0.47	2.13	3.93	11.01	89.3	7.58	3.0496	30.369
6/27/2021	17:04:20	0	Avalon	0	2.8	0.1	14.106	40663.6	51361.6	33.72	52180.4	33385	7.93	-74.4	0.74	3.18	4.41	12.35	91.5	7.66	2.7475	27.364
6/27/2021	17:04:40	0	Avalon	0	2.8	0.1	15.369	41814.1	51239.7	33.67	51999.2	33306	7.99	-78.2	0.44	1.99	4.4	12.31	100.5	8.19	2.5133	25.04
6/27/2021	17:05:00	0	Avalon	0	2.8	0.1	15.3	41740.1	51231.9	33.66	51994.9	33301	8	-78.6	0.48	2.14	3.8	10.64	103.3	8.42	2.5025	24.932
6/27/2021	17:05:20	0	Avalon	0	2.8	0.1	15.279	41713.9	51224.3	33.66	51988.3	33296	8	-78.8	0.48	2.14	4.2	11.77	104.2	8.5	2.5025	24.932
6/27/2021	17:05:40	0	Avalon	0	2.8	0.1	15.29	41722.3	51222	33.65	51985.4	33294	8	-78.8	0.45	2.04	3.98	11.15	104.5	8.52	2.5033	24.939
6/27/2021	17:06:00	0	Avalon	0	2.8	0.1	15.408	41848.8	51235.8	33.67	51993.4	33303	8	-78.9	0.43	1.96	3.92	10.98	104.7	8.52	2.4994	24.902
6/27/2021	17:06:20	0	Avalon	0	2.8	0.1	15.306	41752	51239.6	33.67	52002.4	33306	8	-78.9	0.48	2.16	4.2	11.75	104.6	8.53	2.4923	24.83
6/27/2021	17:06:40	0	Avalon	0	2.8	0.1	15.267	41711	51235.7	33.66	52000.5	33303	8.01	-79	0.54	2.4	3.97	11.12	104.8	8.55	2.4972	24.879
6/27/2021	17:07:00	0	Avalon	0	2.8	0.1	15.252	41693.7	51231.9	33.66	51997.3	33301	8.01	-79.1	0.6	2.64	3.86	10.79	104.8	8.56	2.5035	24.941
6/27/2021	17:07:20	0	Avalon	0	2.8	0.1	15.246	41684	51228.2	33.66	51993.9	33298	8.01	-79.1	0.42	1.9	3.72	10.43	104.9	8.56	2.5038	24.944
6/27/2021	17:07:40	0	Avalon	0	2.8	0.1	15.244	41684.7	51231.2	33.66	51997.1	33300	8.01	-79.1	0.54	2.41	3.89	10.88	104.9	8.56	2.5012	24.918
6/27/2021	17:08:00	0	Avalon	0	2.8	0.1	15.226	41671.2	51236.6	33.66	52003.5	33304	8.01	-79.1	0.61	2.66	4.15	11.62	104.8	8.56	2.4973	24.88
6/27/2021	17:08:20	0	Avalon	0	2.8	0.1	15.226	41673.3	51238.7	33.67	52005.5	33305	8.01	-79.1	0.58	2.57	4.63	12.96	104.7	8.55	2.4989	24.895
6/27/2021	17:08:40	0	Avalon	0	2.8	0.1	15.219	41668	51240.2	33.67	52007.4	33306	8.01	-79.1	0.62	2.74	4.19	11.73	104.7	8.55	2.5009	24.915
6/27/2021	17:09:00	0	Avalon	0	2.8	0.1	15.225	41673.7	51240	33.67	52006.9	33306	8.01	-79.3	0.68	2.94	4.55	12.74	104.7	8.55	2.4961	24.867
6/27/2021	17:09:20	0	Avalon	0	2.8	0.1	15.218	41668.1	51242	33.67	52009.3	33307	8.01	-79.2	0.57	2.52	4.14	11.58	104.7	8.55	2.4988	24.894
6/27/2021	17:09:40	0	Avalon	0	2.8	0.1	15.193	41648.5	51248.4	33.67	52017.1	33311	8.01	-79.1	0.57	2.52	4.44	12.42	104.5	8.54	2.5048	24.954
6/27/2021	17:10:00	0	Avalon	0	2.8	0.1	15.222	41670.9	51241	33.67	52008.1	33307	8.01	-79.3	0.5	2.23	4.11	11.51	104.5	8.54	2.4868	24.775
6/27/2021	17:10:20	0	Avalon	0	2.8	0.1	15.98	42377.6	51201.1	33.66	51927.9	33281	8.02	-80	0.25	1.23	3.13	8.78	105.9	8.52	2.194	21.862
6/27/2021	17:10:40	0	Avalon	0	2.8	0.1	16.51	42883	51183.2	33.65	51879.6	33269	8.03	-80.4	0.16	0.86	3.11	8.69	106.3	8.46	1.8885	18.82
6/27/2021	17:11:00	0	Avalon	0	2.8	0.1	16.523	42894.3	51180.6	33.65	51876.2	33267	8.03	-80.5	0.12	0.71	2.87	8.05	106.1	8.45	1.8937	18.871
6/27/2021	17:11:20	0	Avalon	0	2.8	0.1	16.514	42884.6	51180.5	33.65	51876.7	33267	8.03	-80.5	0.12	0.73	2.8	7.85	106.1	8.45	1.8969	18.904
6/27/2021	17:11:40	0	Avalon	0	2.8	0.2	16.532	42900.6	51178.2	33.65	51873.3	33266	8.03	-80.6	0.12	0.71	2.81	7.87	106.1	8.45	1.8965	18.9
6/27/2021	17:12:00	0	Avalon	0	2.8	0.2	16.522	42892.7	51179.8	33.65	51875.4	33267	8.03	-80.6	0.13	0.75	2.75	7.69	106	8.44	1.8968	18.902
6/27/2021	17:12:20	0	Avalon	0	2.8	0.2	16.507	42878.6	51180.8	33.65	51877.3	33267	8.03	-80.7	0.07	0.54	2.88	8.07	106	8.44	1.8972	18.906
6/27/2021	17:12:40	0	Avalon	0	2.8	0.2	16.503	42873.4	51179	33.65	51875.8	33266	8.03	-80.8	0.16	0.89	2.92	8.18	106	8.44	1.8974	18.908
6/27/2021	17:13:00	0	Avalon	0	2.8	0.2	16.501	42870.4	51178.2	33.65	51875.1	33266	8.03	-80.8	0.12	0.72	2.53	7.1	106	8.45	1.8974	18.908
6/27/2021	17:13:20	0	Avalon	0	2.8	0.2	16.481	42849.9	51177.5	33.65	51875.6	33265	8.03	-80.7	0.13	0.77	2.56	7.18	106	8.45	1.8976	18.91
6/27/2021	17:13:40	0	Avalon	0	2.8	0.2	16.464	42833.4	51176.9	33.65	51875.9	33265	8.03	-80.8	0.15	0.83	2.61	7.31	106	8.45	1.8979	18.913
6/27/2021	17:14:00	0	Avalon	0	2.8	0.2	16.471	42839.2	51176.2	33.65	51874.8	33265	8.03	-80.8	0.14	0.8	2.7	7.56	106	8.45	1.8943	18.877
6/27/2021	17:14:20	0	Avalon	0	2.8	0.2	16.458	42829.3	51179.4	33.65	51878.8	33267	8.03	-80.8	0.04	0.4	2.76	7.74	106.1	8.45	1.8904	18.839
6/27/2021	17:14:40	0	Avalon	0	2.8	0.3	16.498	42866.2	51177.2	33.65	51874.2	33265	8.03	-80.8	0.13	0.75	2.82	7.9	106	8.45	1.8945	18.88
6/27/2021	17:15:00	0	Avalon	0	2.8	0.3	16.51	42884.6	51184.4	33.65	51880.9	33270	8.03	-80.9	0.22	1.1	3.01	8.43	106.1	8.45	1.8978	18.913
6/27/2021	17:15:20	0	Avalon	0	2.8	0.3	16.488	42858.4	51179.6	33.65	51877.3	33267	8.03	-80.9	0.1	0.64	2.72	7.6	106	8.45	1.8978	18.913
6/27/2021	17:15:40	0	Avalon	0	2.8	0.3	16.539	42903.3	51173.7	33.65	51868.3	33263	8.03	-80.9	0.2	1.02	2.82	7.9	106.1	8.45	1.8973	18.908
6/27/2021	17:16:00	0	Avalon	0	2.8	0.3	16.576	42953.5	51190.2	33.66	51882.8	33274	8.03	-80.9	0.11	0.66	3	8.39	106	8.44	1.8688	18.624
6/27/2021	17:16:20	0	Avalon	0	2.8	0.3	17.027	43414.9	51217.9	33.69	51883.6	33292	8.03	-80.8	0.28	1.37	3.11	8.7	106.3	8.39	1.579	15.737
6/27/2021	17:16:40	0	Avalon	0	2.8	0.3	17.937	44279.3	51184.9	33.67	51790.9	33270	8.02	-80.6	0.16	0.88	2.74	7.67	105.4	8.17	1.2763	12.723
6/27/2021	17:17:00	0	Avalon	0	2.8	0.3	17.974	44315.5	51183.9	33.67	51787.4	33270	8.03	-80.7	0.13	0.77	2.76	7.73	104.8	8.11	1.2775	12.735
6/27/2021	17:17:20	0	Avalon	0	2.8	0.3	17.974	44316.2	51184.9	33.67	51788.5	33270	8.03	-80.8	0.15	0.86	2.61	7.32	104.7	8.1	1.2801	12.761
6/27/2021	17:17:40	0	Avalon	0	2.8	0.4	17.974	44316.4	51185.5	33.67	51789	33271	8.03	-80.9	0.11	0.69	2.41	6.76	104.6	8.1	1.2768	12.729
6/27/2021	17:18:00	0	Avalon	0	2.8	0.4	17.965	44307.4	51185.4	33.67	51789.6	33270	8.03	-80.9	0.09	0.6	2.67	7.47	104.5	8.09	1.269	12.65
6/27/2021	17:18:20	0	Avalon	0	2.8	0.4	17.969	44313.8	51187.5	33.67	51791.4	33272	8.03	-81	0.13	0.76	2.54	7.1	104.5	8.09	1.2482	12.444
6/27/2021	17:18:40	0	Avalon	0	2.8	0.4	17.955	44301.1	51189	33.67	51793.9	33273	8.03	-81	0.15	0.83	2.57	7.19	104.4	8.09	1.2269	12.231
6/27/2021	17:19:00	0	Avalon	0	2.8	0.4	17.793	44133.4	51177.8	33.67	51793.4	33266	8.03	-80.9	0.15	0.83	2.6	7.28	104.2	8.1	1.2433	12.394
6/27/2021	17:19:20	0	Avalon	0	2.8	0.5	17.709	44052.6	51179.4	33.67	51800.7	33267	8.03	-80.8	0.22	1.13	2.88	8.06	104.1	8.1	1.2677	12.636
6/27/2021	17:19:40	0	Avalon	0	2.8	0.5	17.801	44155.8	51194.3	33.68	51809.6	33276	8.03	-81	0.11	0.69	2.82	7.91	104.2	8.09	1.2738	12.698
6/27/2021	17:20:00	0	Avalon	0	2.8	0.5	17.685	44039.8	51192.2	33.68	51815.3	33275	8.03	-80.9	0.13	0.75	2.93	8.2	104	8.1	1.2747	12.706
6/27/2021	17:20:20	0	Avalon	0	2.8	0.5	17.594	43956.7	51198.5	33.68	51827.6	33279	8.03	-80.9	0.17	0.9	2.81	7.86	104	8.11	1.2758	12.717
6/27/2021	17:20:40	0	Avalon	0	2.8	0.6	17.603	43962.2	51195.5	33.68	51824	33277	8.03	-80.9	0.2	1.03	2.86	8.01	104	8.11	1.2758	12.718
6/27/2021	17:21:00	0	Avalon	0	2.8	0.6	17.585	43940.2	51190	33.67	51819.6	33273	8.03	-80.9	0.27	1.3	2.83	7.93	104	8.11	1.2759	12.718
6/27/2021	17:21:20	0	Avalon	0	2.8	0.6	17.507	43875.7	51203.8	33.68	51838.7	33282	8.03	-80.9	0.21	1.07	2.89	8.1	104	8.13	1.2768	12.726
6/27/2021	17:21:40	0	Avalon	0	2.8	0.6	17.511	43881.5	51205.2	33.68	51839.8	33283	8.03	-81	0.19	0.99	2.8	7.85	104.1	8.13	1.2768	12.727
6/27/2021	17:22:00	0	Avalon	0	2.8	0.6	17.465	43829.8	51198	33.68	51835.5	33279	8.03	-81.1	0.24	1.18	2.68	7.51	104.4	8.16	1.2447	12.407
6/27/2021	17:22:20	0	Avalon	0	2.8	0.6	17.926	44265.7	51181.5	33.67	51788.3	33268	8.03	-81.1	0.14	0.81	2.56	7.17	104.7	8.11	0.9138	9.11
6/27/2021	17:22:40	0	Avalon	0	2.8	0.6	18.022	44362.6	51184	33.67	51784.2	33270	8.04	-81.3	0.05	0.42	2.51	7.02	104.6	8.09	0.6523	6.503
6/27/2021	17:23:00	0	Avalon	0	2.8	0.6	18.013	44352.5	51183.4	33.67	51784.2	33269	8.04	-81.3	0.03	0.38	2.75	7.71	104.5	8.09	0.6512	6.491
6/27/2021	17:23:20	0	Avalon	0	2.8	0.7	18	44340.8	51184.4	33.67	51786.1	33270	8.04	-81.3	0.06	0.47	2.59	7.25	104.5	8.08	0.6546	6.526
6/27/2021	17:23:40	0	Avalon	0	2.8	0.7	17.978	44321.7	51186.3	33.68	51789.6	33271	8.04	-81.3	0.1	0.65	2.52	7.06	104.5	8.09	0.6541	6.521
6/27/2021	17:24:00	0	Avalon	0	2.8	0.7	17.958	44300.9	51185.3	33.67	51789.9	33270	8.04	-81.3	0.1	0.62	2.4	6.72	104.5	8.09	0.6535	6.515
6/27/2021	17:24:20	0	Avalon	0	2.8	0.7	17.96	44301.8	51184.3	33.67	51788.8	33270	8.04	-81.3	0.11	0.67	2.59	7.24	104.5	8.09	0.6538	6.518
6/27/2021	17:24:40	0	Avalon	0	2.8	0.7	17.96	44301.6	51184.5	33.67	51789	33270	8.04	-81.4	0.07	0.53	2.49	6.98	104.5	8.1	0.6539	6.518
6/27/2021	17:25:00	0	Avalon	0	2.8	0.7	18.04	44377.4	51181.1	33.67	51780	33268	8.04	-81.4	0.04	0.38	2.3	6.44	104.7	8.1	0.4583	4.569
6/27/2021	17:25:20	0	Avalon	0	2.8	0.7	17.976	44317.5	51183.9	33.67	51787.2	33270	8.04	-81.4	0.09	0.61	2.44	6.83	104.6	8.1	0.5411	5.394
6/27/2021	17:25:40	0	Avalon	0	2.8	0.8	17.963	44305.8	51185.1	33.67	51789.4	33270	8.04	-81.4	0.04	0.41	2.59	7.24	104.5	8.1	0.6379	6.36
6/27/2021	17:26:00	0	Avalon	0	2.8	0.8	17.961	44303.3	51185.1	33.67	51789.6	33270	8.04	-81.4	0.09	0.59	2.59	7.24	104.6	8.1	0.6521	6.5
6/27/2021	17:26:20	0	Avalon	0	2.8	0.8	17.954	44295.5	51183.7	33.67	51788.6	33269	8.04	-81.4	0.03	0.36	2.31	6.48	104.5	8.1	0.6558	6.537
6/27/2021	17:26:40	0	Avalon	0	2.8	0.8	17.956	44297.3	51183.7	33.67	51788.5	33269	8.04	-81.4	0.03	0.34	2.39	6.7	104.5	8.1	0.6167	6.147
6/27/2021	17:27:00	0	Avalon	0	2.8	0.8	18.003	44343.2	51183.2	33.67	51784.7	33269	8.04	-81.5	0.04	0.39	2.26	6.34	104.6	8.09	0.5304	5.288
6/27/2021	17:27:20	0	Avalon	0	2.8	0.8	17.977	44318.3	51184.1	33.67	51787.5	33270	8.04	-81.4	0.05	0.43	2.59	7.25	104.5	8.09	0.6518	6.498
6/27/2021	17:27:40	0	Avalon	0	2.8	0.8	17.978	44319.4	51184	33.67	51787.2	33270	8.04	-81.4	0.04	0.38	2.47	6.93	104.5	8.09	0.6543	6.523
6/27/2021	17:28:00	0	Avalon	0	2.8	0.8	17.977	44317.6	51183.2	33.67	51786.5	33269	8.04	-81.4	0.05	0.44	2.45	6.85	104.5	8.09	0.6546	6.526
6/27/2021	17:28:20	0	Avalon	0	2.8	0.8	18.031	44369.5	51182.7	33.67	51782.4	33269	8.04	-81.6	0.02	0.3	2.33	6.53	104.7	8.1	0.4353	4.339
6/27/2021	17:28:40	0	Avalon	0	2.8	0.8	18.351	44685.2	51187.8	33.68	51765.4	33272	8.05	-81.9	-0.01	0.21	2.25	6.29	105.3	8.1	0.1345	1.341
6/27/2021	17:29:00	0	Avalon	0	2.8	0.8	18.558	44885.7	51183.4	33.68	51746.1	33269	8.04	-81.9	0.03	0.34	2.23	6.23	105.2	8.05	0.0684	0.682
6/27/2021	17:29:20	0	Avalon	0	2.8	0.8	18.632	44969.4	51197.8	33.69	51755.5	33279	8.04	-81.9	-0.03	0.13	2.12	5.94	105.2	8.04	0.0711	0.709
6/27/2021	17:29:40	0	Avalon	0	2.8	0.8	18.756	45069.6	51173.2	33.67	51721.6	33263	8.04	-82	-0.04	0.09	2.1	5.89	105.2	8.02	0.0655	0.653
6/27/2021	17:30:00	0	Avalon	0	2.8	0.9	18.719	45037.4	51176.6	33.67	51727.6	33265	8.05	-82	-0.1	-0.16	2.11	5.9	105.1	8.02	0.0516	0.514
6/27/2021	17:30:20	0	Avalon	0	2.8	0.9	18.698	45021.1	51181.7	33.68	51734.3	33268	8.05	-82	0	0.22	2.26	6.32	105.1	8.02	0.0572	0.57
