# Supplementary material for: Dynamics of pH at Santa Catalina Island
Source: PLoS One. 2023 Dec 7;18(12):e0290039. doi: 10.1371/journal.pone.0290039 (PMC10703214; doi:10.1371/journal.pone.0290039)
Supplement: S11 Dataset — (TXT) [file pone.0290039.s013.txt]

KOR Export File
File Created:7/24/2020 5:48:57 PM
Sonde ID	Sonde 18M103147
User ID	YSI
Site	Avalon
Template	Depth Profiling Standard 20sec
Averaging Mode	Rapid
Time Zone	(UTC) Coordinated Universal Time
Devices List:
Name	SN	Firmware	Corresponding Data Column(s)
Data Collection Device			1;2;3;4;5
EXO1 Sonde	18M103147	1.0.68	6;7
Total Algae BGA-PE	17K104828	3.0.0	8;9;10;11
Wiped CT	20A104513	3.0.5	12;13;14;15;16;17
Optical DO	20A100841	3.0.0	18;19
pH	20A102061	3.0.0	20;21
Depth Non-Vented 0-250m	18H105525	3.0.0	22;23
1	2	3	4	5	6	7	8	9	10	11	12	13	14	15	16	17	18	19	20	21	22	23
Date (MM/DD/YYYY)	Time (HH:MM:SS)	Time (Fract. Sec)	Site Name	Fault Code	Battery V	Cable Pwr V	Chlorophyll RFU	Chlorophyll �g/L	BGA-PE RFU	BGA-PE �g/L	Temp �C	Cond �S/cm	SpCond �S/cm	Sal psu	nLF Cond �S/cm	TDS mg/L	ODO % sat	ODO mg/L	pH	pH mV	Press bar a	Depth m
7/24/2020	16:03:20	0	Avalon	0	2.8	1.1	0.05	-0.71	0.98	2.75	20.74	46824.6	50970.7	33.52	51362.7	33131	109.9	8.09	7.94	-68.6	0.0559	0.557
7/24/2020	16:03:40	0	Avalon	0	2.8	1.1	0.01	-0.84	0.94	2.63	20.748	46878.3	51022.4	33.55	51414.3	33165	110.3	8.11	7.97	-70	0.0709	0.707
7/24/2020	16:04:00	0	Avalon	0	2.8	1.1	0.01	-0.84	1	2.81	20.754	46876.9	51014	33.55	51405.3	33159	110.4	8.12	7.98	-71	0.0745	0.743
7/24/2020	16:04:20	0	Avalon	0	2.8	1.1	0.01	-0.87	0.97	2.72	20.756	46880.1	51016	33.55	51407.1	33160	110.6	8.14	8	-71.7	0.0743	0.741
7/24/2020	16:04:40	0	Avalon	0	2.8	1.1	0.03	-0.77	1.07	3.01	20.76	46918.4	51052.9	33.58	51444	33184	110.6	8.14	8.01	-72.5	0.0642	0.64
7/24/2020	16:05:00	0	Avalon	0	2.8	1.1	0.02	-0.8	0.99	2.78	20.762	46918.1	51050.2	33.57	51441.1	33183	110.7	8.14	8.02	-73.1	0.1312	1.309
7/24/2020	16:05:20	0	Avalon	0	2.8	1.1	0	-0.91	1.05	2.95	20.704	46850.6	51038.5	33.56	51434.1	33175	110.2	8.12	8.03	-73.6	0.6503	6.487
7/24/2020	16:05:40	0	Avalon	0	2.8	1.1	0.02	-0.83	0.95	2.66	20.689	46858.2	51062.2	33.58	51459.2	33190	110.2	8.12	8.04	-73.9	0.6787	6.772
7/24/2020	16:06:00	0	Avalon	0	2.8	1.1	0.03	-0.78	1.11	3.1	20.704	46880.1	51070.1	33.59	51465.9	33196	110.3	8.12	8.04	-74.2	0.686	6.843
7/24/2020	16:06:20	0	Avalon	0	2.8	1.1	0	-0.9	1.03	2.89	20.722	46915.9	51091	33.6	51485.6	33209	110.3	8.12	8.04	-74.4	0.6112	6.098
7/24/2020	16:06:40	0	Avalon	0	2.8	1.1	0.04	-0.74	1.02	2.84	20.737	46910	51067.7	33.59	51460.8	33194	110.2	8.11	8.05	-74.6	0.6107	6.093
7/24/2020	16:07:00	0	Avalon	0	2.8	1.1	0.04	-0.74	1.06	2.97	20.703	46873.9	51065.1	33.58	51461	33192	110.2	8.11	8.05	-74.7	0.6964	6.948
7/24/2020	16:07:20	0	Avalon	0	2.8	1.1	0.02	-0.82	0.95	2.66	20.724	46909	51080.4	33.6	51474.6	33202	110.3	8.12	8.05	-74.9	0.6899	6.882
7/24/2020	16:07:40	0	Avalon	0	2.8	1.1	0.05	-0.71	1.05	2.93	20.709	46882.8	51068.6	33.59	51464	33195	110.3	8.12	8.06	-75	0.6874	6.858
7/24/2020	16:08:00	0	Avalon	0	2.8	1.1	0.02	-0.8	0.97	2.73	20.702	46875.7	51068.2	33.59	51464.2	33194	110.3	8.12	8.06	-75.1	0.6989	6.973
7/24/2020	16:08:20	0	Avalon	0	2.8	1.1	0.02	-0.81	1.02	2.87	20.715	46895.5	51075.8	33.59	51470.8	33199	110.3	8.12	8.06	-75.2	0.7019	7.003
7/24/2020	16:08:40	0	Avalon	0	2.8	1.1	0.03	-0.79	1.13	3.16	20.724	46903.2	51074.3	33.59	51468.5	33198	110.3	8.11	8.06	-75.3	0.6923	6.907
7/24/2020	16:09:00	0	Avalon	0	2.8	1.1	0.02	-0.81	1.02	2.87	20.713	46890.5	51071.8	33.59	51466.9	33197	110.2	8.11	8.06	-75.4	0.6923	6.907
7/24/2020	16:09:20	0	Avalon	0	2.8	1.1	0.04	-0.74	0.97	2.73	20.725	46909.4	51079.8	33.6	51474	33202	110.3	8.12	8.06	-75.5	0.6969	6.953
7/24/2020	16:09:40	0	Avalon	0	2.8	1.1	0.01	-0.83	1.04	2.91	20.734	46922.2	51084.7	33.6	51478.2	33205	110.2	8.11	8.06	-75.5	0.6949	6.932
7/24/2020	16:10:00	0	Avalon	0	2.8	1.1	0.03	-0.77	0.99	2.77	20.739	46918.9	51075.9	33.59	51468.9	33199	110.2	8.11	8.07	-75.6	0.7003	6.987
7/24/2020	16:10:20	0	Avalon	0	2.8	1.1	0	-0.87	1.02	2.87	20.677	46827.6	51041.7	33.57	51439.5	33177	109.8	8.09	8.07	-75.6	0.9828	9.805
7/24/2020	16:10:40	0	Avalon	0	2.8	1	0.05	-0.69	1.11	3.1	20.6	46779.5	51071.6	33.59	51476	33197	109.1	8.05	8.07	-75.5	1.2475	12.445
7/24/2020	16:11:00	0	Avalon	0	2.8	1	0.01	-0.84	1.04	2.92	20.607	46792.5	51078.3	33.59	51482.2	33201	109.1	8.05	8.07	-75.6	1.2388	12.359
7/24/2020	16:11:20	0	Avalon	0	2.8	1	0.02	-0.83	1	2.81	20.6	46780.7	51072.9	33.59	51477.3	33197	109	8.04	8.07	-75.6	1.2339	12.31
7/24/2020	16:11:40	0	Avalon	0	2.8	1	0.03	-0.75	1.08	3.02	20.595	46783.6	51081.2	33.6	51486.1	33203	108.9	8.04	8.07	-75.7	1.263	12.6
7/24/2020	16:12:00	0	Avalon	0	2.8	1	0.05	-0.71	1.09	3.04	20.613	46808.7	51089.7	33.6	51493.2	33208	109.2	8.05	8.07	-75.8	1.1789	11.76
7/24/2020	16:12:20	0	Avalon	0	2.8	1	0.06	-0.64	1.08	3.01	20.602	46790.1	51081.3	33.59	51485.6	33203	109	8.04	8.07	-75.8	1.2862	12.831
7/24/2020	16:12:40	0	Avalon	0	2.8	1	0.04	-0.74	0.97	2.71	20.594	46783	51081.4	33.6	51486.4	33203	108.9	8.04	8.07	-75.8	1.2912	12.881
7/24/2020	16:13:00	0	Avalon	0	2.8	1	0.05	-0.71	1.2	3.36	20.603	46799	51089.8	33.6	51494.2	33208	109	8.04	8.07	-75.9	1.2862	12.831
7/24/2020	16:13:20	0	Avalon	0	2.8	1	0.06	-0.66	1.19	3.34	20.595	46785.7	51083.8	33.6	51488.8	33204	108.9	8.04	8.07	-76	1.2778	12.748
7/24/2020	16:13:40	0	Avalon	0	2.8	1	0.03	-0.78	1.05	2.93	20.605	46799.8	51088.8	33.6	51493	33208	109	8.04	8.07	-76	1.284	12.809
7/24/2020	16:14:00	0	Avalon	0	2.8	1	0	-0.88	1.02	2.85	20.608	46800	51085.2	33.6	51489.1	33205	109	8.04	8.07	-76.1	1.2877	12.846
7/24/2020	16:14:20	0	Avalon	0	2.8	1	0.02	-0.81	0.91	2.54	20.609	46800.3	51084.8	33.6	51488.6	33205	109.1	8.04	8.08	-76.1	1.2884	12.853
7/24/2020	16:14:40	0	Avalon	0	2.8	1	0.01	-0.86	0.96	2.69	20.612	46807.7	51089.1	33.6	51492.6	33208	109.1	8.05	8.08	-76.2	1.281	12.78
7/24/2020	16:15:00	0	Avalon	0	2.8	1	0.05	-0.71	1.06	2.97	20.61	46803.4	51087.3	33.6	51491.1	33207	109.1	8.05	8.08	-76.2	1.27	12.669
7/24/2020	16:15:20	0	Avalon	0	2.8	1	0	-0.89	1.09	3.06	20.607	46800.4	51086.4	33.6	51490.3	33206	109.1	8.04	8.08	-76.3	1.2847	12.816
7/24/2020	16:15:40	0	Avalon	0	2.8	1	0.06	-0.66	1.04	2.92	20.604	46787.4	51075.5	33.59	51479.6	33199	108.9	8.04	8.08	-76.3	1.3589	13.557
7/24/2020	16:16:00	0	Avalon	0	2.8	1	0.06	-0.65	1.08	3.03	20.034	46012.9	50831	33.41	51278.7	33040	105.7	7.88	8.06	-75.2	1.8305	18.261
7/24/2020	16:16:20	0	Avalon	0	2.8	1	0.04	-0.72	1.11	3.11	20.199	46556.7	51259.6	33.73	51698.4	33319	106.7	7.93	8.07	-75.7	1.7377	17.332
7/24/2020	16:16:40	0	Avalon	0	2.8	1	0.07	-0.61	1.2	3.37	19.728	45645.5	50750.6	33.35	51221.2	32988	104.4	7.82	8.06	-74.9	1.812	18.076
7/24/2020	16:17:00	0	Avalon	0	2.8	1	0.11	-0.46	1.34	3.74	19.085	45193.6	50948.9	33.5	51470.7	33117	103.3	7.84	8.05	-74.5	1.8587	18.536
7/24/2020	16:17:20	0	Avalon	0	2.8	1	0.13	-0.39	1.23	3.44	19.054	45244.6	51042.1	33.57	51567.3	33177	103.7	7.87	8.05	-74.2	1.8798	18.746
7/24/2020	16:17:40	0	Avalon	0	2.8	1	0.11	-0.47	1.2	3.36	19.264	45697.9	51322.8	33.78	51835.2	33360	104.2	7.88	8.05	-74.1	1.8838	18.784
7/24/2020	16:18:00	0	Avalon	0	2.8	1	0.12	-0.4	1.2	3.35	19.803	45928.7	50988.2	33.53	51455.7	33142	104.6	7.83	8.05	-74.4	1.8216	18.169
7/24/2020	16:18:20	0	Avalon	0	2.8	1	0.13	-0.38	1.16	3.25	19.294	45444.1	51002.1	33.54	51508.8	33151	103.2	7.8	8.05	-74.2	1.8459	18.409
7/24/2020	16:18:40	0	Avalon	0	2.8	1	0.06	-0.66	1.15	3.22	19.647	46031.2	51275.9	33.74	51758.5	33329	104.4	7.84	8.05	-74.6	1.874	18.688
7/24/2020	16:19:00	0	Avalon	0	2.8	1	0.05	-0.68	1.04	2.92	20.262	46560.2	51195	33.68	51628	33277	106.5	7.91	8.06	-75.2	1.8623	18.575
7/24/2020	16:19:20	0	Avalon	0	2.8	1	0.07	-0.6	1.09	3.05	20.376	46549.9	51058.3	33.58	51480.8	33188	107.1	7.93	8.07	-75.5	1.8463	18.418
7/24/2020	16:19:40	0	Avalon	0	2.8	1	0.07	-0.6	1.15	3.22	20.184	46423.3	51125.6	33.63	51564.3	33232	106.5	7.92	8.07	-75.5	1.8641	18.593
7/24/2020	16:20:00	0	Avalon	0	2.8	1	0.08	-0.57	1.19	3.34	20.433	46659.6	51119.1	33.62	51537.6	33227	107.6	7.96	8.07	-75.9	1.8	17.955
7/24/2020	16:20:20	0	Avalon	0	2.8	1	0.07	-0.62	1.27	3.57	20.367	46518.8	51034.6	33.56	51457.8	33173	107.2	7.94	8.07	-75.8	1.8369	18.324
7/24/2020	16:20:40	0	Avalon	0	2.8	1	0.09	-0.52	1.08	3.02	20.282	46543.9	51154	33.65	51585	33250	106.9	7.93	8.07	-75.9	1.8735	18.688
7/24/2020	16:21:00	0	Avalon	0	2.8	1	0.05	-0.7	1.08	3.02	20.458	46670.5	51104.5	33.61	51520.9	33218	107.6	7.96	8.08	-76.2	1.7796	17.753
7/24/2020	16:21:20	0	Avalon	0	2.8	1	0.21	-0.04	1.44	4.04	19.343	44581.5	49953.5	32.77	50442.4	32470	102.1	7.7	8.05	-74.3	2.1404	21.359
7/24/2020	16:21:40	0	Avalon	0	2.8	1	0.51	1.15	2.24	6.28	15.946	41951.9	50723.3	33.3	51444.4	32970	98.4	7.94	8.03	-72.8	2.4428	24.347
7/24/2020	16:22:00	0	Avalon	0	2.8	1	0.53	1.21	2.37	6.63	15.896	42027.8	50873.6	33.41	51600.3	33068	98.3	7.93	8.01	-71.4	2.4328	24.246
7/24/2020	16:22:20	0	Avalon	0	2.8	1	0.54	1.27	2.26	6.34	15.774	41949.6	50923.6	33.45	51657.6	33100	98.5	7.97	8	-70.6	2.449	24.405
7/24/2020	16:22:40	0	Avalon	0	2.8	1	0.46	0.97	2.24	6.26	15.969	42185.2	50979.4	33.49	51703.7	33137	98.6	7.94	7.99	-70.1	2.4194	24.11
7/24/2020	16:23:00	0	Avalon	0	2.8	1	0.51	1.16	2.33	6.52	15.9	42086.1	50938.8	33.46	51666.1	33110	98.1	7.91	7.98	-69.8	2.4577	24.493
7/24/2020	16:23:20	0	Avalon	0	2.8	1	0.48	1.03	2.26	6.32	15.707	41949.5	51002	33.5	51740.6	33151	98.1	7.95	7.98	-69.6	2.511	25.022
7/24/2020	16:23:40	0	Avalon	0	2.8	1	0.61	1.55	2.55	7.13	15.692	41958.9	51032.6	33.52	51772.6	33171	98.1	7.95	7.97	-69.4	2.5107	25.018
7/24/2020	16:24:00	0	Avalon	0	2.8	1	0.57	1.38	2.62	7.34	15.721	41901.6	50927.3	33.45	51664.2	33103	98.2	7.95	7.97	-69.2	2.4974	24.887
7/24/2020	16:24:20	0	Avalon	0	2.8	0.9	0.58	1.42	2.51	7.01	15.683	41954.7	51036.9	33.53	51777.3	33174	97.9	7.93	7.97	-69.1	2.5018	24.93
7/24/2020	16:24:40	0	Avalon	0	2.8	0.9	0.51	1.15	2.42	6.78	15.575	41802.7	50980	33.48	51725.3	33137	97.4	7.91	7.97	-68.9	2.5248	25.158
7/24/2020	16:25:00	0	Avalon	0	2.8	0.9	0.54	1.25	2.38	6.65	15.636	41862.1	50980.2	33.49	51722.4	33137	97.8	7.93	7.97	-69	2.5361	25.272
7/24/2020	16:25:20	0	Avalon	0	2.8	0.9	0.51	1.13	2.47	6.93	15.723	41947.5	50980.5	33.49	51718	33137	97.9	7.93	7.97	-69	2.5388	25.299
7/24/2020	16:25:40	0	Avalon	0	2.8	0.9	0.52	1.2	2.43	6.79	15.749	41969.9	50977.4	33.49	51713.6	33135	98	7.93	7.97	-69.1	2.54	25.311
7/24/2020	16:26:00	0	Avalon	0	2.8	0.8	0.52	1.19	2.52	7.06	15.764	41978.4	50970.1	33.48	51705.3	33131	98.2	7.94	7.97	-69.2	2.5418	25.329
7/24/2020	16:26:20	0	Avalon	0	2.8	0.8	0.54	1.25	2.45	6.85	15.8	42027.6	50987.8	33.49	51721.4	33142	98.3	7.95	7.97	-69.2	2.5463	25.374
7/24/2020	16:26:40	0	Avalon	0	2.8	0.8	0.48	1.04	2.54	7.12	15.808	42022.6	50971.1	33.48	51703.9	33131	98.3	7.94	7.97	-69.2	2.5441	25.353
7/24/2020	16:27:00	0	Avalon	0	2.8	0.7	0.44	0.87	2.39	6.69	15.165	41158	50671	33.25	51431.7	32936	95.8	7.84	7.95	-68.2	2.8681	28.583
7/24/2020	16:27:20	0	Avalon	0	2.8	0.7	0.39	0.67	2.18	6.11	14.617	40817.9	50915.2	33.41	51705.8	33095	92.3	7.64	7.94	-67.2	3.0437	30.324
7/24/2020	16:27:40	0	Avalon	0	2.8	0.7	0.44	0.88	2.38	6.67	14.591	40838.6	50972.2	33.45	51764.9	33132	91.5	7.57	7.93	-66.9	3.0578	30.464
7/24/2020	16:28:00	0	Avalon	0	2.8	0.6	0.4	0.7	2.34	6.55	14.565	40781.5	50932.6	33.42	51725.8	33106	90.7	7.52	7.93	-66.5	3.0552	30.438
7/24/2020	16:28:20	0	Avalon	0	2.8	0.6	0.42	0.77	2.36	6.62	14.567	40829.9	50990.3	33.46	51784.3	33144	90.4	7.49	7.93	-66.5	3.0765	30.65
7/24/2020	16:28:40	0	Avalon	0	2.8	0.5	0.4	0.72	2.37	6.63	14.562	40826.3	50991.9	33.46	51786.1	33145	90.3	7.48	7.92	-66.4	3.1088	30.972
7/24/2020	16:29:00	0	Avalon	0	2.8	0.5	0.44	0.87	2.28	6.39	14.557	40823.1	50994.8	33.47	51789.3	33147	90.1	7.47	7.93	-66.5	3.1009	30.893
7/24/2020	16:29:20	0	Avalon	0	2.8	0.4	0.44	0.85	2.4	6.72	14.547	40810.3	50990.8	33.46	51785.7	33144	89.9	7.45	7.93	-66.6	3.1005	30.888
7/24/2020	16:29:40	0	Avalon	0	2.8	0.4	0.43	0.84	2.4	6.73	14.543	40814.9	51001.9	33.47	51797.2	33151	90	7.46	7.94	-67.2	3.0737	30.621
7/24/2020	16:30:00	0	Avalon	0	2.8	0.4	0.46	0.95	2.43	6.8	14.544	40810	50993.4	33.47	51788.4	33146	90.2	7.47	7.94	-67.3	3.075	30.635
7/24/2020	16:30:20	0	Avalon	0	2.8	0.4	0.49	1.08	2.55	7.13	14.546	40818	51001.5	33.47	51796.6	33151	90.1	7.46	7.94	-67.4	3.0879	30.763
7/24/2020	16:30:40	0	Avalon	0	2.8	0.3	0.45	0.92	2.51	7.04	14.541	40913	51126.5	33.56	51923.8	33232	90.1	7.47	7.94	-67.3	3.0806	30.69
7/24/2020	16:31:00	0	Avalon	0	2.8	0.3	0.42	0.77	2.43	6.81	14.535	40801.9	50994.5	33.47	51790	33146	89.8	7.45	7.94	-67.4	3.1105	30.988
7/24/2020	16:31:20	0	Avalon	0	2.8	0.3	0.4	0.7	2.35	6.58	14.535	40804.8	50999	33.47	51794.5	33149	89.7	7.44	7.94	-67.4	3.1283	31.165
7/24/2020	16:31:40	0	Avalon	0	2.8	0.3	0.43	0.82	2.39	6.69	14.535	40800.6	50993.5	33.47	51788.9	33146	89.9	7.45	7.94	-67.4	3.1223	31.106
7/24/2020	16:32:00	0	Avalon	0	2.8	0.2	0.41	0.75	2.46	6.89	14.538	40807	50997.2	33.47	51792.6	33148	90	7.46	7.94	-67.5	3.1208	31.09
7/24/2020	16:32:20	0	Avalon	0	2.8	0.2	0.45	0.9	2.45	6.87	14.557	40880.7	51066.8	33.52	51862.4	33193	90.7	7.52	7.95	-67.8	2.9069	28.959
7/24/2020	16:32:40	0	Avalon	0	2.8	0.2	0.51	1.16	2.65	7.42	15.198	41575.3	51155.3	33.6	51922.2	33251	94.8	7.75	7.97	-69.1	2.5389	25.295
7/24/2020	16:33:00	0	Avalon	0	2.8	0.2	0.57	1.39	2.74	7.68	15.441	41715.9	51034.7	33.52	51787.7	33173	96.5	7.85	7.98	-69.6	2.5081	24.991
7/24/2020	16:33:20	0	Avalon	0	2.8	0.2	0.55	1.31	2.71	7.58	15.394	41578.2	50919.8	33.44	51673.4	33098	96.4	7.85	7.98	-69.7	2.5	24.911
7/24/2020	16:33:40	0	Avalon	0	2.8	0.2	0.58	1.42	2.73	7.64	15.68	42075.5	51190.2	33.64	51933.1	33274	97.7	7.92	7.99	-70.4	2.4594	24.505
7/24/2020	16:34:00	0	Avalon	0	2.8	0.2	0.59	1.48	2.77	7.77	15.686	41790.9	50832	33.38	51569.1	33041	97.2	7.87	7.99	-70.3	2.4499	24.415
7/24/2020	16:34:20	0	Avalon	0	2.8	0.2	0.58	1.43	2.68	7.5	15.395	41643.9	51000.6	33.49	51755.4	33150	96.7	7.88	7.99	-70.2	2.4759	24.67
7/24/2020	16:34:40	0	Avalon	0	2.8	0.2	0.59	1.45	2.75	7.69	15.412	41736.7	51095.6	33.57	51851.1	33212	97.1	7.91	7.99	-70.3	2.4943	24.852
7/24/2020	16:35:00	0	Avalon	0	2.8	0.2	0.61	1.53	2.83	7.92	15.609	41678.7	50785.9	33.34	51526.5	33011	97	7.87	7.99	-70.3	2.4807	24.722
7/24/2020	16:35:20	0	Avalon	0	2.8	0.2	0.58	1.44	2.8	7.83	15.278	41500.8	50964.2	33.47	51724.4	33127	96.4	7.88	7.99	-70.1	2.4896	24.807
7/24/2020	16:35:40	0	Avalon	0	2.8	0.2	0.59	1.48	2.8	7.84	15.281	41507.9	50969.9	33.47	51730	33130	96.2	7.86	7.99	-70	2.5054	24.964
7/24/2020	16:36:00	0	Avalon	0	2.8	0.2	0.62	1.6	2.8	7.84	15.265	41486.6	50962.8	33.46	51723.6	33126	96.2	7.86	7.99	-70	2.5013	24.923
7/24/2020	16:36:20	0	Avalon	0	2.8	0.2	0.54	1.28	2.68	7.49	15.334	41581.8	50997.2	33.49	51755.1	33148	96.2	7.85	7.99	-70	2.499	24.9
7/24/2020	16:36:40	0	Avalon	0	2.8	0.2	0.59	1.46	2.82	7.88	15.564	41854.4	51056.5	33.54	51803.5	33187	97.4	7.91	7.99	-70.5	2.4978	24.888
7/24/2020	16:37:00	0	Avalon	0	2.8	0.2	0.6	1.49	2.68	7.51	15.78	41959.9	50928	33.45	51661.8	33103	97.8	7.91	8	-70.8	2.4826	24.74
7/24/2020	16:37:20	0	Avalon	0	2.8	0.2	0.54	1.25	2.64	7.38	15.879	42093.5	50973.6	33.49	51702.7	33133	98.2	7.92	8	-71	2.4181	24.096
7/24/2020	16:37:40	0	Avalon	0	2.8	0.2	0.67	1.79	2.75	7.71	15.432	41596.9	50898.2	33.42	51649.6	33084	96.5	7.86	7.99	-70.4	2.4781	24.694
7/24/2020	16:38:00	0	Avalon	0	2.8	0.2	0.55	1.3	2.51	7.02	15.747	42102.1	51142.9	33.61	51881.5	33243	97.7	7.91	8	-70.9	2.4484	24.396
7/24/2020	16:38:20	0	Avalon	0	2.8	0.2	0.29	0.27	2.02	5.65	16.389	42839.8	51277.4	33.72	51982.2	33330	99.2	7.92	8.01	-71.3	2.2165	22.087
7/24/2020	16:38:40	0	Avalon	0	2.8	0.2	0.2	-0.1	1.77	4.96	18.372	44910.8	51425.9	33.85	52004.4	33427	103.2	7.93	8.04	-73.6	1.9448	19.386
7/24/2020	16:39:00	0	Avalon	0	2.8	0.2	0.21	-0.04	1.81	5.06	18.727	44992.9	51117.3	33.62	51667.2	33226	104.5	7.98	8.06	-74.7	1.9161	19.106
7/24/2020	16:39:20	0	Avalon	0	2.8	0.2	0.21	-0.04	1.61	4.51	18.874	45318.9	51326.7	33.78	51868.2	33362	105.1	8	8.07	-75.3	1.8392	18.338
7/24/2020	16:39:40	0	Avalon	0	2.8	0.2	0.08	-0.57	1.3	3.63	20.284	46685.3	51309.4	33.76	51741.6	33351	108	8.01	8.09	-76.8	1.4873	14.834
7/24/2020	16:40:00	0	Avalon	0	2.8	0.2	0.1	-0.51	1.54	4.32	20.422	46655.9	51125.7	33.63	51545	33232	107.9	7.99	8.1	-77.5	1.6652	16.61
7/24/2020	16:40:20	0	Avalon	0	2.8	0.3	0.18	-0.19	1.57	4.4	19.25	45274.9	50858.1	33.43	51366.3	33058	104.4	7.9	8.09	-76.8	1.861	18.561
7/24/2020	16:40:40	0	Avalon	0	2.8	0.3	0.1	-0.5	1.39	3.89	19.819	46095.6	51158.9	33.65	51626.8	33253	105.6	7.9	8.1	-77.1	1.7806	17.759
7/24/2020	16:41:00	0	Avalon	0	2.8	0.4	0.2	-0.08	1.65	4.62	19.153	45230.9	50915.9	33.48	51432.2	33095	104.1	7.89	8.09	-76.8	1.8894	18.843
7/24/2020	16:41:20	0	Avalon	0	2.8	0.4	0.16	-0.25	1.45	4.07	18.994	45306.6	51177.8	33.67	51708.8	33266	104.9	7.97	8.09	-76.7	1.8689	18.636
7/24/2020	16:41:40	0	Avalon	0	2.8	0.5	0.15	-0.3	1.43	4.01	19.313	45398.6	50927.7	33.48	51432	33103	104.2	7.87	8.09	-76.8	1.8333	18.284
7/24/2020	16:42:00	0	Avalon	0	2.8	0.5	0.17	-0.22	1.59	4.45	19.083	45310.9	51084.9	33.6	51608.3	33205	104.6	7.93	8.09	-76.8	1.8687	18.635
7/24/2020	16:42:20	0	Avalon	0	2.8	0.5	0.17	-0.2	1.54	4.31	19.21	45388.9	51031.8	33.56	51545.2	33171	104.5	7.91	8.09	-76.8	1.8893	18.841
7/24/2020	16:42:40	0	Avalon	0	2.8	0.6	0.17	-0.21	1.57	4.4	19.059	45222.4	51010.4	33.55	51534.9	33157	104.4	7.93	8.09	-76.8	1.8929	18.877
7/24/2020	16:43:00	0	Avalon	0	2.8	0.6	0.16	-0.26	1.54	4.32	19.133	45353.1	51077	33.59	51596.6	33200	104.7	7.93	8.09	-76.8	1.9009	18.956
7/24/2020	16:43:20	0	Avalon	0	2.8	0.7	0.16	-0.27	1.53	4.27	19.272	45561.8	51160.1	33.66	51670.2	33254	104.9	7.93	8.09	-76.9	1.901	18.957
7/24/2020	16:43:40	0	Avalon	0	2.8	0.7	0.16	-0.26	1.41	3.95	19.26	45467.6	51066	33.59	51576	33193	104.5	7.9	8.09	-76.9	1.9037	18.985
7/24/2020	16:44:00	0	Avalon	0	2.8	0.7	0.07	-0.62	1.23	3.43	20.399	46731.7	51235.5	33.71	51657.7	33303	108	7.99	8.11	-78.2	1.5011	14.972
7/24/2020	16:44:20	0	Avalon	0	2.8	0.8	0.02	-0.82	1.19	3.33	20.581	46830	51146.9	33.64	51553.5	33246	108.7	8.02	8.12	-78.7	1.315	13.118
7/24/2020	16:44:40	0	Avalon	0	2.8	0.8	0.05	-0.7	1.14	3.2	20.599	46828.4	51125.8	33.63	51530.7	33232	109	8.04	8.13	-79	1.2886	12.855
7/24/2020	16:45:00	0	Avalon	0	2.8	0.8	0.06	-0.64	1.35	3.79	20.604	46826.4	51118.9	33.62	51523.5	33227	109.1	8.05	8.13	-79.1	1.2764	12.733
7/24/2020	16:45:20	0	Avalon	0	2.8	0.8	0.06	-0.63	1.23	3.46	20.605	46826.6	51117.7	33.62	51522.1	33226	109.1	8.05	8.13	-79.2	1.279	12.759
7/24/2020	16:45:40	0	Avalon	0	2.8	0.9	0.02	-0.83	1.24	3.47	20.604	46823.8	51115.2	33.62	51519.6	33225	109.1	8.04	8.13	-79.2	1.2828	12.797
7/24/2020	16:46:00	0	Avalon	0	2.8	0.9	0.03	-0.76	1.23	3.45	20.607	46826.9	51115.6	33.62	51519.8	33225	109.2	8.05	8.13	-79.3	1.2884	12.852
7/24/2020	16:46:20	0	Avalon	0	2.8	0.9	0.06	-0.65	1.3	3.63	20.609	46824	51110.2	33.62	51514.1	33222	109.3	8.06	8.13	-79.4	1.2813	12.782
7/24/2020	16:46:40	0	Avalon	0	2.8	0.9	0.05	-0.7	1.26	3.51	20.616	46830.5	51110.2	33.62	51513.6	33222	109.3	8.06	8.13	-79.4	1.2831	12.8
7/24/2020	16:47:00	0	Avalon	0	2.8	0.9	0.06	-0.67	1.19	3.33	20.624	46843.3	51115.9	33.62	51518.7	33225	109.3	8.06	8.13	-79.5	1.2896	12.865
7/24/2020	16:47:20	0	Avalon	0	2.8	0.9	0.05	-0.69	1.2	3.35	20.629	46848.4	51116	33.62	51518.4	33225	109.3	8.06	8.13	-79.5	1.2906	12.875
7/24/2020	16:47:40	0	Avalon	0	2.8	0.9	0.06	-0.65	1.2	3.37	20.644	46861.1	51113.5	33.62	51514.7	33224	109.3	8.05	8.13	-79.5	1.1918	11.889
7/24/2020	16:48:00	0	Avalon	0	2.8	0.9	0.02	-0.81	1.2	3.37	20.639	46856.2	51113.4	33.62	51514.9	33224	109.2	8.05	8.14	-79.5	1.288	12.849
7/24/2020	16:48:20	0	Avalon	0	2.8	1	0.06	-0.67	1.15	3.22	20.646	46868.1	51119.5	33.62	51520.5	33228	109.2	8.05	8.14	-79.6	1.2922	12.891
7/24/2020	16:48:40	0	Avalon	0	2.8	1	0.04	-0.74	1.22	3.41	20.659	46878	51116.3	33.62	51516.3	33226	109.2	8.04	8.14	-79.6	1.2811	12.78
7/24/2020	16:49:00	0	Avalon	0	2.8	1	0.02	-0.8	1.14	3.18	20.662	46881.6	51117.4	33.62	51517.1	33226	109.1	8.04	8.14	-79.6	1.2731	12.701
7/24/2020	16:49:20	0	Avalon	0	2.8	1	0.05	-0.71	1.24	3.48	20.651	46864.8	51110.2	33.62	51510.8	33222	109.1	8.04	8.14	-79.6	1.2849	12.819
7/24/2020	16:49:40	0	Avalon	0	2.7	1	0.05	-0.7	1.27	3.57	20.659	46874.2	51111.9	33.62	51511.8	33223	109.1	8.04	8.14	-79.6	1.2807	12.776
7/24/2020	16:50:00	0	Avalon	0	2.8	1	0.07	-0.61	1.16	3.25	20.647	46868.9	51119.1	33.62	51520	33227	109.1	8.04	8.14	-79.6	1.2824	12.793
7/24/2020	16:50:20	0	Avalon	0	2.8	1	0.05	-0.68	1.3	3.63	20.646	46855.5	51106	33.61	51506.9	33219	109.1	8.04	8.14	-79.6	1.2917	12.886
7/24/2020	16:50:40	0	Avalon	0	2.7	1	0.05	-0.69	1.15	3.23	20.674	46895.7	51119.7	33.62	51518.4	33228	109.4	8.06	8.14	-79.7	0.9776	9.753
7/24/2020	16:51:00	0	Avalon	0	2.7	1	0.06	-0.64	1.28	3.59	20.721	46946.5	51125.4	33.63	51520.3	33232	110.1	8.1	8.14	-79.7	0.6757	6.741
7/24/2020	16:51:20	0	Avalon	0	2.7	1	0.05	-0.68	1.19	3.32	20.74	46960.3	51120	33.62	51513.3	33228	110.2	8.11	8.14	-79.8	0.6665	6.649
7/24/2020	16:51:40	0	Avalon	0	2.8	1	0.06	-0.65	1.25	3.51	20.746	46960	51113.1	33.62	51505.8	33224	110.1	8.1	8.14	-79.8	0.6628	6.612
7/24/2020	16:52:00	0	Avalon	0	2.8	1	0.06	-0.65	1.23	3.44	20.742	46950.9	51107	33.62	51500	33220	110.2	8.1	8.14	-79.8	0.637	6.355
7/24/2020	16:52:20	0	Avalon	0	2.7	1	0.04	-0.73	1.29	3.62	20.755	46981.4	51126.6	33.63	51518.6	33232	110.2	8.11	8.14	-79.8	0.6211	6.196
7/24/2020	16:52:40	0	Avalon	0	2.7	1	0.04	-0.75	1.25	3.51	20.76	46976.3	51116.2	33.62	51507.8	33226	110	8.09	8.14	-79.8	0.6355	6.34
7/24/2020	16:53:00	0	Avalon	0	2.7	1	0.04	-0.72	1.22	3.41	20.762	46978.2	51115.7	33.62	51507.1	33225	110	8.09	8.14	-79.8	0.6596	6.58
7/24/2020	16:53:20	0	Avalon	0	2.7	1	0.04	-0.73	1.19	3.32	20.763	46979.8	51116.1	33.62	51507.4	33225	110	8.09	8.14	-79.8	0.6718	6.702
7/24/2020	16:53:40	0	Avalon	0	2.7	1	0.09	-0.55	1.59	4.45	20.753	46967.8	51113.9	33.62	51506	33224	110	8.09	8.14	-79.8	0.6713	6.697
7/24/2020	16:54:00	0	Avalon	0	2.7	1	0.03	-0.77	1.26	3.54	20.744	46953.3	51107.4	33.62	51500.2	33220	110.1	8.1	8.14	-79.8	0.6711	6.695
7/24/2020	16:54:20	0	Avalon	0	2.7	1	0.07	-0.62	1.18	3.3	20.73	46944.5	51113.6	33.62	51507.7	33224	110.2	8.11	8.14	-79.8	0.6728	6.712
7/24/2020	16:54:40	0	Avalon	0	2.7	1	0.05	-0.69	1.22	3.42	20.731	46942.3	51109.6	33.62	51503.5	33221	110.2	8.11	8.14	-79.8	0.6739	6.723
7/24/2020	16:55:00	0	Avalon	0	2.8	1	0.04	-0.74	1.13	3.16	20.737	46952.3	51114.7	33.62	51508.2	33225	110.2	8.11	8.14	-79.8	0.6739	6.723
7/24/2020	16:55:20	0	Avalon	0	2.8	1	0.06	-0.64	1.2	3.36	20.729	46935.5	51104.2	33.61	51498.3	33218	110.2	8.11	8.14	-79.8	0.6731	6.715
7/24/2020	16:55:40	0	Avalon	0	2.8	1	0.06	-0.65	1.16	3.25	20.734	46947	51111.4	33.62	51505.1	33222	110.2	8.11	8.14	-79.8	0.6679	6.663
7/24/2020	16:56:00	0	Avalon	0	2.8	1	0.06	-0.65	1.32	3.69	20.739	46954.9	51114.6	33.62	51507.9	33225	110.2	8.11	8.14	-79.8	0.667	6.654
7/24/2020	16:56:20	0	Avalon	0	2.8	1	0.04	-0.74	1.22	3.42	20.744	46959.9	51115.2	33.62	51508.1	33225	110.3	8.11	8.14	-79.8	0.6021	6.007
7/24/2020	16:56:40	0	Avalon	0	2.8	1	0.03	-0.79	1.15	3.22	20.779	46996.4	51118	33.62	51508	33227	110.5	8.12	8.14	-79.8	0.2204	2.198
7/24/2020	16:57:00	0	Avalon	0	2.8	1	0.02	-0.8	1.05	2.94	20.784	46992.6	51107.9	33.62	51497.4	33220	110.5	8.13	8.14	-79.8	0.076	0.758
7/24/2020	16:57:20	0	Avalon	0	2.8	1	0.01	-0.84	1.08	3.03	20.785	46990.3	51105	33.62	51494.4	33218	110.6	8.13	8.14	-79.8	0.0735	0.733
7/24/2020	16:57:40	0	Avalon	0	2.8	1	0.02	-0.81	1.15	3.21	20.785	46992.5	51107.3	33.62	51496.8	33220	110.6	8.13	8.14	-79.9	0.0727	0.725
7/24/2020	16:58:00	0	Avalon	0	2.8	1	0.01	-0.86	1.19	3.34	20.785	46993.9	51108.1	33.62	51497.5	33220	110.5	8.13	8.14	-79.9	0.0735	0.733
7/24/2020	16:58:20	0	Avalon	0	2.8	1	0.05	-0.7	1.15	3.23	20.784	46991.4	51106.6	33.62	51496.1	33219	110.6	8.13	8.14	-79.9	0.075	0.748
7/24/2020	16:58:40	0	Avalon	0	2.7	1	0.01	-0.86	1.13	3.18	20.784	46991.6	51106.8	33.62	51496.3	33219	110.6	8.13	8.14	-79.9	0.0759	0.758
7/24/2020	16:59:00	0	Avalon	0	2.7	1	0.06	-0.64	1.19	3.34	20.784	46989.7	51104.6	33.62	51494.1	33218	110.6	8.13	8.14	-79.9	0.0759	0.757
