# Supplementary material for: Dynamics of pH at Santa Catalina Island
Source: PLoS One. 2023 Dec 7;18(12):e0290039. doi: 10.1371/journal.pone.0290039 (PMC10703214; doi:10.1371/journal.pone.0290039)
Supplement: S12 Dataset — (TXT) [file pone.0290039.s014.txt]

KOR Export File
File Created:8/20/2020 7:43:31 PM
Sonde ID	Sonde 18M103147
User ID	YSI
Site	Avalon
Template	Depth Profiling Standard 20sec
Averaging Mode	Rapid
Time Zone	(UTC) Coordinated Universal Time
Devices List:
Name	SN	Firmware	Corresponding Data Column(s)
Data Collection Device			1;2;3;4;5
EXO1 Sonde	18M103147	1.0.68	6;7
Total Algae BGA-PE	17K104828	3.0.0	8;9;10;11
Wiped CT	20A104513	3.0.5	12;13;14;15;16;17
Optical DO	20A100841	3.0.0	18;19
pH	20A102061	3.0.0	20;21
Depth Non-Vented 0-250m	18H105525	3.0.0	22;23
1	2	3	4	5	6	7	8	9	10	11	12	13	14	15	16	17	18	19	20	21	22	23
Date (MM/DD/YYYY)	Time (HH:MM:SS)	Time (Fract. Sec)	Site Name	Fault Code	Battery V	Cable Pwr V	Chlorophyll RFU	Chlorophyll �g/L	BGA-PE RFU	BGA-PE �g/L	Temp �C	Cond �S/cm	SpCond �S/cm	Sal psu	nLF Cond �S/cm	TDS mg/L	ODO % sat	ODO mg/L	pH	pH mV	Press bar a	Depth m
8/20/2020	15:59:00	0	Avalon	0	2.9	1.5	0.38	1.91	5.24	14.69	24.422	0	0	0	0	0	98.5	8.23	6.71	-0.4	0.0176	0.181
8/20/2020	15:59:20	0	Avalon	0	2.9	1.5	0.53	2.51	2.43	6.79	24.16	4878.8	5009.3	3.28	5022.4	3256	98.6	8.26	7.19	-29.2	0.0176	0.181
8/20/2020	15:59:40	0	Avalon	0	2.9	1.5	0	0.39	0.8	2.23	22.127	47278.8	50048.5	32.88	50318.2	32532	104.2	7.5	7.84	-66.8	0.1139	1.137
8/20/2020	16:00:00	0	Avalon	0	2.9	1.5	0.01	0.4	0.86	2.42	21.529	47632	51014.5	33.54	51340.1	33159	107.4	7.79	7.86	-68.1	0.1275	1.273
8/20/2020	16:00:20	0	Avalon	0	2.9	1.5	0.01	0.4	0.92	2.57	21.614	47786.3	51090.2	33.6	51408.8	33209	108.1	7.83	7.87	-68.6	0.1304	1.301
8/20/2020	16:00:40	0	Avalon	0	2.9	1.5	-0.01	0.34	0.89	2.49	21.812	48078.1	51196.8	33.67	51498.9	33278	108.4	7.82	7.87	-69	0.1312	1.309
8/20/2020	16:01:00	0	Avalon	0	2.9	1.4	0	0.38	0.89	2.5	21.841	47947.1	51022.5	33.54	51320.6	33165	107.7	7.76	7.89	-69.6	0.1287	1.284
8/20/2020	16:01:20	0	Avalon	0	2.9	1.4	0.02	0.46	0.93	2.59	21.603	47718.6	51028.7	33.55	51347.9	33169	107.9	7.82	7.89	-70	0.1292	1.29
8/20/2020	16:01:40	0	Avalon	0	2.9	1.4	0	0.36	0.93	2.61	21.461	47697.9	51156.4	33.65	51488.8	33252	108.5	7.88	7.9	-70.4	0.1349	1.346
8/20/2020	16:02:00	0	Avalon	0	2.9	1.4	0.03	0.48	0.91	2.55	21.512	47734.3	51141.7	33.64	51469.6	33242	108.6	7.88	7.91	-70.7	0.1383	1.38
8/20/2020	16:02:20	0	Avalon	0	2.9	1.4	0.01	0.4	1.02	2.86	21.319	47472	51061.3	33.58	51405.2	33190	108.6	7.9	7.95	-73.1	0.139	1.387
8/20/2020	16:02:40	0	Avalon	0	2.9	1.4	0.01	0.43	1.02	2.87	21.089	47287.4	51104.8	33.61	51468.7	33218	109.1	7.98	7.99	-75.5	0.1394	1.391
8/20/2020	16:03:00	0	Avalon	0	2.9	1.3	0.02	0.44	0.93	2.61	21.261	47510.6	51165	33.66	51514.7	33257	109.3	7.97	7.99	-75.7	0.1391	1.388
8/20/2020	16:03:20	0	Avalon	0	2.9	1.3	0.03	0.49	1.08	3.04	21.111	47316	51111.9	33.62	51473.9	33223	109.1	7.97	8.01	-76.7	0.1377	1.373
8/20/2020	16:03:40	0	Avalon	0	2.9	1.3	0.02	0.46	0.94	2.64	21.337	47635.5	51220.1	33.7	51563.7	33293	109.3	7.95	8.01	-76.8	0.1332	1.329
8/20/2020	16:04:00	0	Avalon	0	2.9	1.3	0.03	0.49	0.99	2.77	21.224	47393.8	51076.5	33.59	51428.6	33200	108.6	7.92	8.02	-77.4	0.1305	1.302
8/20/2020	16:04:20	0	Avalon	0	2.9	1.3	0.04	0.53	1.06	2.96	21.028	47229.6	51106.8	33.61	51475.9	33219	109.2	7.99	8.03	-77.7	0.1363	1.36
8/20/2020	16:04:40	0	Avalon	0	2.9	1.3	0.04	0.55	1.08	3.03	20.974	47187.2	51117.1	33.62	51490.7	33226	109.5	8.02	8.03	-77.8	0.1997	1.992
8/20/2020	16:05:00	0	Avalon	0	2.9	1.3	0.21	1.22	1.41	3.95	19.935	46090.4	51026.1	33.56	51483.6	33167	108.6	8.11	8.04	-78.4	0.5888	5.873
8/20/2020	16:05:20	0	Avalon	0	2.8	1.3	0.26	1.43	1.56	4.37	19.584	45767.2	51047.1	33.58	51532.2	33181	108.8	8.17	8.04	-78.3	0.6214	6.198
8/20/2020	16:05:40	0	Avalon	0	2.8	1.3	0.25	1.36	1.46	4.09	19.527	45762.3	51104.9	33.62	51595.1	33218	109.3	8.22	8.04	-78	0.6563	6.545
8/20/2020	16:06:00	0	Avalon	0	2.8	1.2	0.23	1.3	1.54	4.32	19.525	45764.3	51108.4	33.62	51598.6	33220	109.4	8.23	8.03	-77.8	0.6758	6.74
8/20/2020	16:06:20	0	Avalon	0	2.8	1.2	0.29	1.53	1.59	4.46	19.509	45752.6	51112.8	33.62	51604.3	33223	109.4	8.23	8.03	-77.8	0.6798	6.779
8/20/2020	16:06:40	0	Avalon	0	2.9	1.2	0.27	1.45	1.59	4.44	19.507	45757	51120.8	33.63	51612.6	33229	109.5	8.24	8.03	-77.8	0.6822	6.804
8/20/2020	16:07:00	0	Avalon	0	2.9	1.2	0.21	1.23	1.45	4.07	19.626	45985.1	51246.9	33.72	51730.8	33310	109.9	8.25	8.03	-77.6	0.646	6.443
8/20/2020	16:07:20	0	Avalon	0	2.9	1.2	0.22	1.24	1.54	4.32	19.938	46168.1	51108.9	33.62	51566.9	33221	109.4	8.16	8.03	-77.7	0.5964	5.949
8/20/2020	16:07:40	0	Avalon	0	2.9	1.2	0.23	1.28	1.51	4.22	19.848	46080	51109.4	33.62	51574.6	33221	109.3	8.17	8.03	-77.9	0.6357	6.34
8/20/2020	16:08:00	0	Avalon	0	2.9	1.2	0.19	1.14	1.44	4.04	19.795	46056	51140.7	33.64	51610.4	33241	109.3	8.18	8.03	-77.9	0.6734	6.716
8/20/2020	16:08:20	0	Avalon	0	2.9	1.2	0.19	1.13	1.42	3.96	20.085	46373.8	51178.7	33.67	51625.8	33266	109.6	8.16	8.03	-77.9	0.5912	5.896
8/20/2020	16:08:40	0	Avalon	0	2.9	1.2	0.35	1.76	1.62	4.55	20.004	46213.4	51088.1	33.61	51540.7	33207	109.3	8.15	8.04	-78.1	0.6351	6.335
8/20/2020	16:09:00	0	Avalon	0	2.9	1.2	0.21	1.2	1.48	4.13	19.901	46145.4	51124.5	33.63	51585.7	33231	109.4	8.18	8.04	-78.2	0.6738	6.72
8/20/2020	16:09:20	0	Avalon	0	2.9	1.1	0.2	1.17	1.43	4.01	19.972	46243.2	51156.6	33.66	51612.6	33252	109.7	8.18	8.04	-78.2	0.6647	6.63
8/20/2020	16:09:40	0	Avalon	0	2.9	1.1	0.17	1.05	1.46	4.09	20.08	46379	51189.5	33.68	51637.1	33273	109.8	8.17	8.04	-78.2	0.6512	6.495
8/20/2020	16:10:00	0	Avalon	0	2.9	1.1	0.17	1.05	1.51	4.23	20.154	46423.6	51158.4	33.66	51599.8	33253	109.5	8.14	8.04	-78.2	0.6714	6.697
8/20/2020	16:10:20	0	Avalon	0	2.9	1.1	0.3	1.59	1.56	4.38	19.743	45682.5	50773.8	33.37	51243.3	33003	107.7	8.07	8.04	-78.5	0.9562	9.538
8/20/2020	16:10:40	0	Avalon	0	2.9	1.1	0.47	2.25	2.09	5.84	18.48	44675.4	51029.7	33.56	51596.2	33169	108.4	8.32	8.05	-78.7	1.2171	12.136
8/20/2020	16:11:00	0	Avalon	0	2.8	1.1	0.42	2.07	1.92	5.36	18.419	44579.9	50987.4	33.53	51557.7	33142	108.4	8.32	8.04	-78.2	1.2103	12.068
8/20/2020	16:11:20	0	Avalon	0	2.8	1.1	0.49	2.34	2.07	5.8	18.226	44474.5	51084.4	33.6	51669.5	33205	108.5	8.36	8.04	-77.8	1.2499	12.462
8/20/2020	16:11:40	0	Avalon	0	2.8	1.1	0.43	2.11	2.04	5.71	18.442	44976	51420	33.85	51993.9	33423	109.7	8.42	8.03	-77.5	1.1047	11.012
8/20/2020	16:12:00	0	Avalon	0	2.8	1.1	0.3	1.59	1.78	4.97	19.161	45318.4	51003.8	33.54	51520.3	33152	109.4	8.28	8.03	-77.7	1.0336	10.308
8/20/2020	16:12:20	0	Avalon	0	2.8	1.1	0.45	2.16	2.07	5.79	18.326	44666.5	51193.1	33.68	51772.5	33276	108.8	8.37	8.04	-77.8	1.1528	11.493
8/20/2020	16:12:40	0	Avalon	0	2.8	1.1	0.3	1.59	1.69	4.74	19.063	45401.8	51210.4	33.7	51736.6	33287	109.9	8.34	8.03	-77.7	0.9894	9.866
8/20/2020	16:13:00	0	Avalon	0	2.8	1.1	0.4	1.99	1.87	5.24	18.544	44692.5	50976.4	33.52	51537.7	33135	108.5	8.32	8.04	-77.9	1.1234	11.202
8/20/2020	16:13:20	0	Avalon	0	2.8	1	0.54	2.53	2.22	6.23	17.498	43497.4	50767.4	33.36	51396.8	32999	106.3	8.31	8.03	-77.4	1.2532	12.495
8/20/2020	16:13:40	0	Avalon	0	2.8	1	0.53	2.48	2.31	6.48	16.972	43188.5	51009.5	33.53	51675.8	33156	105.6	8.34	8.03	-77	1.2829	12.787
8/20/2020	16:14:00	0	Avalon	0	2.8	1	0.45	2.16	2.17	6.07	17.947	44577.9	51525.2	33.92	52134.5	33491	108.8	8.42	8.02	-76.7	1.1134	11.097
8/20/2020	16:14:20	0	Avalon	0	2.8	1	0.53	2.48	2.2	6.17	17.491	43463	50733.8	33.34	51363.1	32977	106.3	8.31	8.02	-76.7	1.2071	12.036
8/20/2020	16:14:40	0	Avalon	0	2.8	1	0.56	2.6	2.47	6.93	16.871	43001.8	50903.3	33.45	51574.3	33087	104.9	8.3	8.02	-76.4	1.2668	12.627
8/20/2020	16:15:00	0	Avalon	0	2.8	1	0.53	2.49	2.31	6.46	16.352	42591.3	51017.6	33.53	51720.9	33161	103.3	8.26	8.01	-75.7	1.33	13.255
8/20/2020	16:15:20	0	Avalon	0	2.8	1	0.58	2.68	2.45	6.86	16.581	43035.1	51283.9	33.73	51977.5	33335	104.4	8.3	8.01	-75.5	1.2304	12.261
8/20/2020	16:15:40	0	Avalon	0	2.8	1	0.52	2.47	2.56	7.16	16.646	42808.6	50933.6	33.47	51618.4	33107	104.2	8.28	8	-75.4	1.2377	12.337
8/20/2020	16:16:00	0	Avalon	0	2.8	1	0.53	2.5	2.48	6.95	16.13	42373.9	51016.3	33.52	51732.1	33161	102.2	8.2	8	-75	1.7936	17.875
8/20/2020	16:16:20	0	Avalon	0	2.8	1	0.54	2.54	2.44	6.83	16.087	42377.1	51071.6	33.56	51790.7	33197	101.9	8.18	7.99	-74.7	1.7451	17.39
8/20/2020	16:16:40	0	Avalon	0	2.8	1	0.51	2.43	2.46	6.88	16.054	42348.3	51075.2	33.57	51796.2	33199	101.7	8.18	7.99	-74.6	1.7713	17.651
8/20/2020	16:17:00	0	Avalon	0	2.8	1	0.51	2.4	2.42	6.77	16.023	42323.8	51082.6	33.57	51805.4	33204	101.6	8.17	7.99	-74.5	1.8892	18.826
8/20/2020	16:17:20	0	Avalon	0	2.8	1	0.53	2.48	2.47	6.91	16.061	42362.5	51084.9	33.57	51805.6	33205	101.7	8.18	7.99	-74.4	1.8207	18.144
8/20/2020	16:17:40	0	Avalon	0	2.8	1	0.48	2.29	2.33	6.52	16.061	42363.8	51086.4	33.57	51807.1	33206	101.6	8.17	7.99	-74.4	1.8137	18.073
8/20/2020	16:18:00	0	Avalon	0	2.8	1	0.54	2.55	2.4	6.73	16.026	42339.1	51098.1	33.58	51820.9	33214	101.5	8.17	7.99	-74.4	1.8561	18.496
8/20/2020	16:18:20	0	Avalon	0	2.8	0.9	0.5	2.39	2.44	6.84	16.058	42367.8	51093.8	33.58	51814.8	33211	101.6	8.16	7.99	-74.4	1.788	17.818
8/20/2020	16:18:40	0	Avalon	0	2.8	0.9	0.56	2.6	2.47	6.91	16.018	42326.3	51091.7	33.58	51814.9	33210	101.4	8.16	7.99	-74.3	1.8996	18.93
8/20/2020	16:19:00	0	Avalon	0	2.8	0.9	0.57	2.65	2.65	7.43	16.04	42359.8	51106.2	33.59	51828.4	33219	101.6	8.17	7.99	-74.4	1.8493	18.428
8/20/2020	16:19:20	0	Avalon	0	2.8	0.9	0.54	2.52	2.68	7.5	16.095	42403.9	51094.4	33.58	51813.4	33211	101.8	8.18	7.99	-74.4	1.7572	17.51
8/20/2020	16:19:40	0	Avalon	0	2.8	0.9	0.53	2.5	2.6	7.27	16.109	42407.5	51081.8	33.57	51799.8	33203	101.7	8.17	7.99	-74.5	1.8224	18.161
8/20/2020	16:20:00	0	Avalon	0	2.8	0.9	0.54	2.52	2.48	6.94	16.013	42310	51077.7	33.57	51801	33201	101.4	8.16	7.99	-74.4	1.8839	18.773
8/20/2020	16:20:20	0	Avalon	0	2.8	0.9	0.57	2.64	2.6	7.27	16.041	42356.7	51101	33.58	51823	33216	101.4	8.15	7.99	-74.4	1.8845	18.779
8/20/2020	16:20:40	0	Avalon	0	2.8	0.8	0.55	2.56	2.69	7.53	16.082	42394.8	51098.2	33.58	51817.9	33214	101.6	8.16	7.99	-74.4	1.8189	18.126
8/20/2020	16:21:00	0	Avalon	0	2.8	0.8	0.52	2.45	2.53	7.08	16.076	42390.4	51100.2	33.58	51820.3	33215	101.6	8.16	7.99	-74.5	1.8331	18.267
8/20/2020	16:21:20	0	Avalon	0	2.8	0.8	0.49	2.35	2.58	7.23	15.97	42156.3	50937.6	33.46	51661	33109	100.6	8.1	7.98	-74.2	2.0339	20.269
8/20/2020	16:21:40	0	Avalon	0	2.8	0.8	0.65	2.98	2.89	8.08	14.657	40883.2	50946.6	33.44	51735.7	33115	95	7.86	7.96	-72.6	2.4747	24.656
8/20/2020	16:22:00	0	Avalon	0	2.8	0.7	0.65	2.97	2.94	8.24	14.54	40859.1	51059.9	33.52	51856.1	33189	93.6	7.75	7.95	-72.1	2.4908	24.814
8/20/2020	16:22:20	0	Avalon	0	2.8	0.7	0.67	3.05	2.99	8.37	14.518	40835.7	51058	33.51	51855.3	33188	93.2	7.73	7.94	-71.7	2.4979	24.885
8/20/2020	16:22:40	0	Avalon	0	2.8	0.7	0.67	3.04	2.92	8.17	15.028	41810.8	51652.4	33.97	52435	33574	96.2	7.88	7.95	-72.2	2.0444	20.363
8/20/2020	16:23:00	0	Avalon	0	2.8	0.6	0.54	2.52	2.77	7.76	16.08	42435.3	51150.3	33.62	51870.8	33248	100.4	8.06	7.98	-73.8	1.6773	16.714
8/20/2020	16:23:20	0	Avalon	0	2.8	0.6	0.52	2.48	2.79	7.8	15.803	42019.1	50969.9	33.48	51702.8	33130	99.8	8.06	7.98	-73.8	2.0531	20.46
8/20/2020	16:23:40	0	Avalon	0	2.8	0.6	0.56	2.63	2.79	7.81	15.787	42202	51215.8	33.66	51953.3	33290	99.6	8.05	7.98	-73.9	2.0374	20.3
8/20/2020	16:24:00	0	Avalon	0	2.8	0.6	0.53	2.48	2.67	7.48	15.916	42121.7	50961.9	33.48	51688.7	33125	100.1	8.06	7.98	-74.1	2.0195	20.126
8/20/2020	16:24:20	0	Avalon	0	2.8	0.5	0.69	3.14	2.91	8.15	15.067	41352.2	51032.9	33.51	51804.2	33171	97	7.95	7.97	-73.1	2.185	21.77
8/20/2020	16:24:40	0	Avalon	0	2.8	0.5	0.52	2.44	2.64	7.4	15.552	41902.2	51129	33.59	51877.6	33234	98.2	7.97	7.97	-73.5	2.0495	20.421
8/20/2020	16:25:00	0	Avalon	0	2.8	0.5	0.54	2.54	2.74	7.66	15.153	41367.4	50947.1	33.45	51712.9	33116	96.7	7.91	7.97	-73.1	2.173	21.652
8/20/2020	16:25:20	0	Avalon	0	2.8	0.5	0.59	2.73	2.8	7.84	15.163	41560.9	51178.2	33.62	51947.3	33266	96.8	7.92	7.96	-72.9	2.1311	21.232
8/20/2020	16:25:40	0	Avalon	0	2.8	0.5	0.6	2.76	2.97	8.32	14.901	41220.7	51072.3	33.54	51852.4	33197	95.7	7.87	7.96	-72.6	2.2419	22.336
8/20/2020	16:26:00	0	Avalon	0	2.8	0.5	0.6	2.78	2.92	8.18	14.857	41182.6	51078.4	33.54	51860.6	33201	95.4	7.85	7.96	-72.4	2.2365	22.281
8/20/2020	16:26:20	0	Avalon	0	2.8	0.4	0.65	2.96	2.92	8.17	14.807	41147.8	51095.6	33.55	51880.4	33212	95	7.83	7.95	-72.3	2.3188	23.101
8/20/2020	16:26:40	0	Avalon	0	2.8	0.4	0.6	2.78	3.04	8.52	14.854	41196.4	51098.5	33.55	51881.1	33214	95.2	7.83	7.95	-72.3	2.314	23.054
8/20/2020	16:27:00	0	Avalon	0	2.8	0.4	0.61	2.81	3	8.39	14.704	41011.5	51049.8	33.51	51838.5	33182	94.3	7.79	7.95	-72	2.4237	24.146
8/20/2020	16:27:20	0	Avalon	0	2.8	0.4	0.63	2.91	2.98	8.33	14.03	40294.2	50974.1	33.44	51790.4	33133	89.5	7.5	7.92	-70.3	3.0575	30.458
8/20/2020	16:27:40	0	Avalon	0	2.8	0.4	0.62	2.87	3.08	8.61	14.07	40428	51095.5	33.53	51912.3	33212	88.6	7.41	7.92	-70.2	2.8725	28.613
8/20/2020	16:28:00	0	Avalon	0	2.8	0.3	0.62	2.87	2.93	8.19	13.943	40326.9	51124.4	33.54	51946.7	33231	87.7	7.36	7.91	-69.7	3.0004	29.886
8/20/2020	16:28:20	0	Avalon	0	2.8	0.3	0.62	2.85	3.01	8.44	14.345	40787.1	51210.7	33.62	52017.8	33287	90.3	7.51	7.93	-70.8	2.5803	25.702
8/20/2020	16:28:40	0	Avalon	0	2.8	0.3	0.59	2.72	2.96	8.29	14.394	40750.7	51103.4	33.54	51906.7	33217	91.6	7.61	7.93	-70.9	2.6846	26.743
8/20/2020	16:29:00	0	Avalon	0	2.8	0.3	0.61	2.82	2.87	8.05	14.525	40889.8	51116.9	33.56	51914.8	33226	92.5	7.67	7.94	-71.3	2.5179	25.082
8/20/2020	16:29:20	0	Avalon	0	2.8	0.3	0.63	2.9	2.96	8.27	14.393	40774.9	51134.8	33.57	51938.7	33238	92.2	7.66	7.93	-71.1	2.6313	26.212
8/20/2020	16:29:40	0	Avalon	0	2.8	0.3	0.59	2.75	2.96	8.28	14.741	41139.6	51166.7	33.6	51955.7	33258	93.8	7.74	7.94	-71.7	2.3052	22.964
8/20/2020	16:30:00	0	Avalon	0	2.8	0.2	0.65	2.98	2.99	8.37	14.639	40971.9	51080.2	33.53	51872.4	33202	93.7	7.75	7.94	-71.7	2.4822	24.728
8/20/2020	16:30:20	0	Avalon	0	2.8	0.2	0.58	2.68	2.9	8.12	14.626	40933.2	51046.4	33.51	51838.6	33180	93.5	7.73	7.94	-71.7	2.5174	25.079
8/20/2020	16:30:40	0	Avalon	0	2.8	0.2	0.67	3.07	2.98	8.35	14.534	40899.1	51117.5	33.56	51914.9	33226	93	7.71	7.94	-71.6	2.5547	25.45
8/20/2020	16:31:00	0	Avalon	0	2.8	0.2	0.56	2.62	2.77	7.75	14.556	40871	51054.4	33.51	51849.8	33185	93.1	7.71	7.94	-71.6	2.5733	25.636
8/20/2020	16:31:20	0	Avalon	0	2.8	0.2	0.59	2.72	2.72	7.61	14.498	40856.6	51108.9	33.55	51907.8	33221	92.6	7.68	7.94	-71.5	2.6472	26.371
8/20/2020	16:31:40	0	Avalon	0	2.8	0.2	0.62	2.87	2.87	8.03	14.469	40826.9	51106.1	33.55	51906.2	33219	92.5	7.67	7.94	-71.4	2.7695	27.589
8/20/2020	16:32:00	0	Avalon	0	2.8	0.2	0.65	2.97	2.9	8.12	14.546	40905.3	51110.6	33.55	51907.4	33222	93	7.7	7.94	-71.6	2.6559	26.457
8/20/2020	16:32:20	0	Avalon	0	2.8	0.2	0.61	2.81	2.8	7.84	14.548	40895.4	51096.1	33.54	51892.6	33212	93.1	7.71	7.94	-71.7	2.6527	26.426
8/20/2020	16:32:40	0	Avalon	0	2.8	0.2	0.62	2.87	2.83	7.93	14.404	40731.2	51065.8	33.52	51868.1	33193	92.1	7.65	7.94	-71.3	2.8158	28.05
8/20/2020	16:33:00	0	Avalon	0	2.8	0.2	0.6	2.76	2.84	7.94	14.569	40934.7	51119.8	33.56	51915.8	33228	92.8	7.68	7.94	-71.6	2.6063	25.963
8/20/2020	16:33:20	0	Avalon	0	2.8	0.2	0.66	3.04	3.09	8.64	14.849	41219.8	51134.7	33.58	51918.1	33238	94.5	7.78	7.95	-72.2	2.3408	23.32
8/20/2020	16:33:40	0	Avalon	0	2.8	0.2	0.62	2.87	2.94	8.22	15.269	41732.8	51262	33.68	52027.1	33320	96.6	7.89	7.96	-72.8	2.2455	22.37
8/20/2020	16:34:00	0	Avalon	0	2.8	0.2	0.58	2.69	2.87	8.04	15.919	42287.1	51161.6	33.63	51891.2	33255	99.3	8	7.98	-73.9	2.1293	21.217
8/20/2020	16:34:20	0	Avalon	0	2.8	0.2	0.66	3.01	3.11	8.71	14.991	41201.5	50938.3	33.44	51711.7	33110	96.2	7.9	7.97	-73	2.3404	23.319
8/20/2020	16:34:40	0	Avalon	0	2.8	0.2	0.65	2.97	3.17	8.87	15.625	42189	51397.2	33.79	52145.8	33408	98.7	8	7.98	-73.7	1.8827	18.756
8/20/2020	16:35:00	0	Avalon	0	2.8	0.2	0.55	2.59	2.89	8.08	15.966	42194.3	50992.5	33.5	51717	33145	99.6	8.02	7.98	-74.2	2.1475	21.4
8/20/2020	16:35:20	0	Avalon	0	2.8	0.2	0.67	3.05	3.11	8.7	14.933	41172.4	50972.2	33.46	51749	33132	95.9	7.89	7.97	-73.1	2.3635	23.549
8/20/2020	16:35:40	0	Avalon	0	2.8	0.2	0.68	3.09	3.05	8.55	15.6	42212.2	51454.5	33.83	52205.2	33445	98.5	7.99	7.98	-73.7	1.9582	19.508
8/20/2020	16:36:00	0	Avalon	0	2.8	0.2	0.56	2.61	2.82	7.9	15.852	42024.6	50917.5	33.44	51647	33096	99.1	8	7.98	-74.2	2.2196	22.119
8/20/2020	16:36:20	0	Avalon	0	2.8	0.2	0.68	3.09	2.92	8.18	15.725	42229.1	51323.8	33.74	52066.3	33360	99.3	8.03	7.98	-74.2	2.1024	20.946
8/20/2020	16:36:40	0	Avalon	0	2.8	0.2	0.6	2.76	2.87	8.03	15.974	42272.9	51078.3	33.57	51803.7	33201	100	8.05	7.99	-74.6	2.1977	21.9
8/20/2020	16:37:00	0	Avalon	0	2.8	0.2	0.58	2.69	2.79	7.8	15.989	42296.4	51088.5	33.57	51813.2	33208	100.2	8.07	7.99	-74.7	2.2065	21.988
8/20/2020	16:37:20	0	Avalon	0	2.8	0.2	0.6	2.77	2.97	8.31	15.962	42282.2	51103.6	33.58	51830	33217	100.2	8.07	7.99	-74.8	2.2044	21.967
8/20/2020	16:37:40	0	Avalon	0	2.8	0.2	0.66	3.03	2.96	8.28	15.625	41826.4	50947.3	33.46	51689.3	33116	98.7	8	7.99	-74.2	2.3024	22.943
8/20/2020	16:38:00	0	Avalon	0	2.8	0.2	0.64	2.92	2.8	7.85	15.96	42304.1	51133.8	33.61	51860.8	33237	100	8.05	7.99	-74.7	2.1935	21.857
8/20/2020	16:38:20	0	Avalon	0	2.8	0.2	0.66	3.01	3.04	8.51	15.045	41361.4	51072.9	33.54	51846	33197	96.6	7.92	7.98	-73.6	2.3621	23.534
8/20/2020	16:38:40	0	Avalon	0	2.8	0.2	0.64	2.95	2.96	8.29	15.987	42807.2	51714.3	34.03	52448	33614	101.6	8.17	7.99	-74.7	1.8902	18.83
8/20/2020	16:39:00	0	Avalon	0	2.8	0.2	0.57	2.65	2.76	7.71	16.195	42448.5	51030.1	33.53	51742.4	33170	101.2	8.12	8	-75.1	1.8831	18.766
8/20/2020	16:39:20	0	Avalon	0	2.8	0.2	0.61	2.83	2.66	7.44	16.106	42475.8	51168	33.63	51887.4	33259	101.7	8.17	8	-75.2	1.8763	18.697
8/20/2020	16:39:40	0	Avalon	0	2.8	0.2	0.32	1.67	2.02	5.65	19.088	45734.8	51565	33.95	52092.4	33517	108.8	8.25	8.01	-76.5	1.5871	15.821
8/20/2020	16:40:00	0	Avalon	0	2.8	0.3	0.26	1.41	1.87	5.25	19.735	46338.4	51524.4	33.93	52002.6	33491	109.7	8.22	8.03	-77.5	1.3165	13.128
8/20/2020	16:40:20	0	Avalon	0	2.8	0.3	0.24	1.33	1.74	4.87	20.204	46478.4	51163.8	33.66	51601	33256	108.7	8.07	8.04	-78.4	1.3351	13.317
8/20/2020	16:40:40	0	Avalon	0	2.8	0.3	0.24	1.35	1.73	4.86	19.955	46303.8	51242.7	33.72	51700.8	33308	108.7	8.11	8.05	-79	1.487	14.831
8/20/2020	16:41:00	0	Avalon	0	2.8	0.4	0.2	1.18	1.63	4.56	20.266	46612.2	51246.4	33.72	51679.5	33310	109.2	8.1	8.05	-79.1	1.3455	13.421
8/20/2020	16:41:20	0	Avalon	0	2.8	0.4	0.21	1.23	1.69	4.74	20.19	46481.7	51184.1	33.67	51622.8	33270	108.8	8.08	8.06	-79.5	1.4318	14.281
8/20/2020	16:41:40	0	Avalon	0	2.8	0.5	0.2	1.17	1.65	4.62	20.255	46576	51218.7	33.7	51652.5	33292	108.9	8.08	8.06	-79.6	1.4317	14.28
8/20/2020	16:42:00	0	Avalon	0	2.8	0.5	0.23	1.28	1.68	4.71	20.292	46561.5	51162	33.66	51592.2	33255	108.7	8.06	8.07	-79.8	1.457	14.533
8/20/2020	16:42:20	0	Avalon	0	2.8	0.6	0.22	1.24	1.77	4.97	19.984	46290.3	51195.2	33.68	51650.4	33277	108.6	8.1	8.07	-80	1.6015	15.974
8/20/2020	16:42:40	0	Avalon	0	2.8	0.6	0.19	1.14	1.64	4.59	20.458	46709.4	51145.4	33.64	51562	33245	108.9	8.05	8.07	-79.9	1.4756	14.719
8/20/2020	16:43:00	0	Avalon	0	2.8	0.7	0.23	1.29	1.8	5.04	20.045	46377	51226.4	33.7	51677.2	33297	108.7	8.1	8.07	-80.1	1.6137	16.095
8/20/2020	16:43:20	0	Avalon	0	2.8	0.8	0.21	1.22	1.69	4.72	20.377	46633.3	51149.5	33.65	51572.8	33247	108.8	8.06	8.07	-80.1	1.4895	14.858
8/20/2020	16:43:40	0	Avalon	0	2.8	0.8	0.24	1.35	1.76	4.93	20.113	46347.5	51118.2	33.62	51562.4	33227	108.4	8.06	8.07	-80.2	1.618	16.138
8/20/2020	16:44:00	0	Avalon	0	2.8	0.8	0.17	1.08	1.69	4.73	20.423	46817.1	51304.3	33.76	51725.2	33348	109.4	8.09	8.07	-80.1	1.4211	14.174
8/20/2020	16:44:20	0	Avalon	0	2.8	0.9	0.22	1.27	1.8	5.04	20.221	46473.3	51140.1	33.64	51575.9	33241	108.6	8.06	8.07	-80.3	1.5345	15.307
8/20/2020	16:44:40	0	Avalon	0	2.8	0.9	0.14	0.94	1.56	4.36	20.715	47127.4	51330.8	33.78	51727.8	33365	109.6	8.07	8.07	-80	1.2379	12.348
8/20/2020	16:45:00	0	Avalon	0	2.8	0.9	0.15	0.97	1.54	4.31	20.871	47167	51205.2	33.68	51588.2	33283	109.2	8.01	8.07	-80.3	1.2072	12.043
8/20/2020	16:45:20	0	Avalon	0	2.8	0.9	0.16	1.01	1.6	4.47	20.744	47127	51298.2	33.75	51692.6	33344	109.6	8.06	8.07	-80.4	1.151	11.482
8/20/2020	16:45:40	0	Avalon	0	2.8	0.9	0.13	0.89	1.54	4.3	20.983	47293.8	51224.1	33.7	51597.8	33296	109.2	7.99	8.07	-80.4	1.0735	10.709
8/20/2020	16:46:00	0	Avalon	0	2.8	0.9	0.14	0.94	1.5	4.2	20.964	47293.3	51244.7	33.71	51620.2	33309	109.4	8.01	8.08	-80.5	1.079	10.764
8/20/2020	16:46:20	0	Avalon	0	2.8	1	0.15	0.97	1.57	4.4	20.841	47102.1	51166.4	33.66	51551.5	33258	109	8	8.08	-80.7	1.198	11.951
8/20/2020	16:46:40	0	Avalon	0	2.8	1	0.15	0.99	1.53	4.28	20.813	47101.7	51196	33.68	51583.8	33277	109.1	8.02	8.08	-80.7	1.2143	12.113
8/20/2020	16:47:00	0	Avalon	0	2.8	1	0.14	0.93	1.58	4.42	20.97	47309.7	51256.3	33.72	51631.4	33317	109.4	8.01	8.08	-80.5	1.0647	10.621
8/20/2020	16:47:20	0	Avalon	0	2.8	1	0.15	0.96	1.56	4.36	20.997	47267.4	51179.4	33.66	51551.5	33267	108.8	7.96	8.08	-80.6	1.1822	11.795
8/20/2020	16:47:40	0	Avalon	0	2.8	1	0.16	1.01	1.63	4.57	21.013	47298	51197	33.68	51568	33278	108.9	7.97	8.08	-80.6	1.1089	11.062
8/20/2020	16:48:00	0	Avalon	0	2.8	1	0.17	1.07	1.56	4.36	20.71	46924.7	51110.7	33.62	51506.2	33222	108.5	7.99	8.08	-80.9	1.1817	11.788
8/20/2020	16:48:20	0	Avalon	0	2.8	1	0.18	1.08	1.48	4.15	20.585	46868.9	51185.2	33.67	51591.8	33270	109.1	8.05	8.08	-80.8	1.1907	11.878
8/20/2020	16:48:40	0	Avalon	0	2.8	1	0.21	1.22	1.68	4.7	20.344	46541.9	51083.6	33.6	51508.9	33204	108.7	8.06	8.08	-80.8	1.1887	11.858
8/20/2020	16:49:00	0	Avalon	0	2.8	1	0.21	1.21	1.68	4.71	20.261	46655.3	51300.8	33.76	51734.9	33346	109.6	8.13	8.08	-80.7	1.1392	11.363
8/20/2020	16:49:20	0	Avalon	0	2.8	1	0.21	1.2	1.54	4.33	20.476	46901.4	51339	33.79	51755.8	33370	109.8	8.12	8.08	-80.5	1.022	10.194
8/20/2020	16:49:40	0	Avalon	0	2.8	1	0.18	1.09	1.58	4.43	20.639	46916.4	51178.6	33.67	51580.6	33266	109.3	8.05	8.08	-80.6	1.0031	10.007
8/20/2020	16:50:00	0	Avalon	0	2.8	1	0.12	0.87	1.5	4.19	21.046	47401.3	51275.1	33.74	51643.9	33329	109.8	8.03	8.07	-80.3	0.7128	7.111
8/20/2020	16:50:20	0	Avalon	0	2.8	1	0.11	0.8	1.44	4.02	21.181	47523.1	51262.9	33.73	51620.1	33321	109.5	7.99	8.07	-80.4	0.5397	5.385
8/20/2020	16:50:40	0	Avalon	0	2.8	1	0.07	0.67	1.42	3.97	21.336	47596.9	51177.8	33.66	51521.1	33266	108.2	7.87	8.07	-80.3	0.5143	5.131
8/20/2020	16:51:00	0	Avalon	0	2.8	1	0.1	0.76	1.39	3.9	21.209	47503.3	51211.4	33.69	51565.8	33287	109	7.95	8.08	-80.7	0.6261	6.247
8/20/2020	16:51:20	0	Avalon	0	2.8	1	0.11	0.83	1.45	4.06	21.208	47503.8	51212.8	33.69	51567.3	33288	109.3	7.97	8.08	-80.7	0.6307	6.292
8/20/2020	16:51:40	0	Avalon	0	2.8	1	0.11	0.82	1.42	3.98	21.221	47517.6	51214	33.69	51567.4	33289	109.3	7.97	8.08	-80.7	0.6298	6.284
8/20/2020	16:52:00	0	Avalon	0	2.8	1	0.1	0.76	1.46	4.1	21.23	47526.1	51213.8	33.69	51566.4	33289	109.2	7.96	8.08	-80.7	0.6432	6.417
8/20/2020	16:52:20	0	Avalon	0	2.8	1	0.08	0.69	1.45	4.06	21.235	47530.3	51212.9	33.69	51565.1	33288	109.2	7.96	8.08	-80.7	0.6438	6.423
8/20/2020	16:52:40	0	Avalon	0	2.8	1	0.11	0.8	1.46	4.09	21.248	47547.3	51218	33.69	51569.1	33292	109.2	7.96	8.08	-80.7	0.6317	6.303
8/20/2020	16:53:00	0	Avalon	0	2.8	1	0.14	0.94	1.52	4.25	21.262	47565.4	51222.7	33.7	51572.7	33295	109.3	7.96	8.08	-80.8	0.6367	6.353
8/20/2020	16:53:20	0	Avalon	0	2.8	1	0.09	0.72	1.35	3.79	21.363	47628.5	51183.2	33.67	51524.2	33269	109	7.93	8.08	-80.7	0.5168	5.156
8/20/2020	16:53:40	0	Avalon	0	2.8	1	0.1	0.77	1.4	3.93	21.282	47576	51213.1	33.69	51561.4	33289	109.1	7.94	8.08	-80.8	0.643	6.415
8/20/2020	16:54:00	0	Avalon	0	2.8	1	0.1	0.77	1.32	3.69	21.284	47578.1	51212.7	33.69	51560.7	33288	109.2	7.95	8.08	-80.8	0.5968	5.955
8/20/2020	16:54:20	0	Avalon	0	2.8	1	0.1	0.77	1.38	3.86	21.306	47605.7	51220.1	33.69	51566.3	33293	109.1	7.94	8.08	-80.8	0.5905	5.892
8/20/2020	16:54:40	0	Avalon	0	2.8	1	0.08	0.71	1.37	3.82	21.323	47623.8	51221.7	33.69	51566.5	33294	109.2	7.94	8.08	-80.8	0.6085	6.072
8/20/2020	16:55:00	0	Avalon	0	2.8	1	0.11	0.81	1.4	3.93	21.327	47621	51214.2	33.69	51558.6	33289	109.1	7.94	8.08	-80.8	0.6226	6.212
8/20/2020	16:55:20	0	Avalon	0	2.8	1	0.09	0.74	1.33	3.74	21.326	47622.4	51216.3	33.69	51560.7	33291	109	7.93	8.08	-80.8	0.6429	6.414
8/20/2020	16:55:40	0	Avalon	0	2.8	1.1	0.06	0.63	1.23	3.44	21.724	48398	51634	34	51946.6	33562	110.6	7.99	8.07	-80.3	0.4353	4.343
8/20/2020	16:56:00	0	Avalon	0	2.8	1.1	0.03	0.48	1.2	3.36	22.875	49253.9	51338.1	33.76	51544.6	33370	109.1	7.72	8.07	-80.4	0.0945	0.943
8/20/2020	16:56:20	0	Avalon	0	2.8	1.1	0.01	0.4	1.13	3.17	22.907	49248.7	51299.8	33.73	51503.1	33345	108.8	7.7	8.07	-80.9	0.0978	0.976
8/20/2020	16:56:40	0	Avalon	0	2.8	1.1	0	0.38	1.04	2.91	23.014	49424.2	51374.2	33.79	51567.9	33393	109	7.7	8.08	-81	0.1001	0.999
8/20/2020	16:57:00	0	Avalon	0	2.8	1.1	-0.01	0.34	1.02	2.86	23.366	49813.5	51420	33.82	51580.7	33423	109.2	7.66	8.08	-81.2	0.0707	0.705
8/20/2020	16:57:20	0	Avalon	0	2.8	1.1	0	0.36	1.11	3.1	23.136	49494	51322.2	33.75	51504.3	33359	108.7	7.66	8.08	-81.5	0.047	0.469
8/20/2020	16:57:40	0	Avalon	0	2.8	1.1	0.35	1.77	5	13.99	23.454	1562.5	1616.7	1.06	1622.1	1051	102.7	8.67	7.99	-75.9	0.0328	0.335
