# Supplementary material for: Dynamics of pH at Santa Catalina Island
Source: PLoS One. 2023 Dec 7;18(12):e0290039. doi: 10.1371/journal.pone.0290039 (PMC10703214; doi:10.1371/journal.pone.0290039)
Supplement: S13 Dataset — (TXT) [file pone.0290039.s015.txt]

KOR Export File
File Created:8/22/2021 9:00:49 AM
Sonde ID	Sonde 18M103147
User ID	YSI
Site	Avalon
Template	Depth Profiling Standard 20sec
Averaging Mode	Rapid
Time Zone	(UTC) Coordinated Universal Time
Devices List:
Name	SN	Firmware	Corresponding Data Column(s)
Data Collection Device			1;2;3;4;5
EXO1 Sonde	18M103147	1.0.68	6;7
Wiped CT	21A101069	3.0.5	8;9;10;11;12;13
pH	17F100785	3.0.0	14;15
Total Algae BGA-PE	21A100874	3.0.5	16;17;18;19
Optical DO	17D107394	3.0.0	20;21
Depth Non-Vented 0-250m	18H105525	3.0.0	22;23
1	2	3	4	5	6	7	8	9	10	11	12	13	14	15	16	17	18	19	20	21	22	23
Date (MM/DD/YYYY)	Time (HH:MM:SS)	Time (Fract. Sec)	Site Name	Fault Code	Battery V	Cable Pwr V	Temp �C	Cond �S/cm	SpCond �S/cm	Sal psu	nLF Cond �S/cm	TDS mg/L	pH	pH mV	Chlorophyll RFU	Chlorophyll �g/L	BGA-PE RFU	BGA-PE �g/L	ODO % sat	ODO mg/L	Press bar a	Depth m
8/21/2021	16:19:40	0	Avalon	0	2.8	1.3	21.28	47449.9	51078.9	33.59	51426.4	33201	7.85	-72	-0.06	0.12	1.91	5.34	102	7.43	0.0306	0.306
8/21/2021	16:20:00	0	Avalon	0	2.8	1.3	21.299	47510.7	51125.2	33.63	51471.4	33231	7.86	-72.7	-0.05	0.15	1.84	5.17	102.4	7.46	0.0296	0.295
8/21/2021	16:20:20	0	Avalon	0	2.8	1.3	21.303	47465.1	51071	33.59	51416.4	33196	7.88	-73.8	-0.06	0.1	1.84	5.15	102.6	7.47	0.0294	0.294
8/21/2021	16:20:40	0	Avalon	0	2.8	1.3	21.318	47509.9	51104.2	33.61	51448.6	33218	7.89	-74.6	-0.04	0.18	1.78	4.99	103.1	7.51	0.0298	0.297
8/21/2021	16:21:00	0	Avalon	0	2.8	1.3	21.306	47469.9	51072.9	33.59	51418	33197	7.9	-75.2	-0.04	0.17	1.83	5.13	103.1	7.51	0.0317	0.316
8/21/2021	16:21:20	0	Avalon	0	2.8	1.3	21.282	47463.4	51092.1	33.6	51439.5	33210	7.91	-75.8	-0.03	0.22	1.74	4.87	103.3	7.53	0.0324	0.323
8/21/2021	16:21:40	0	Avalon	0	2.8	1.3	21.331	47525.8	51107.5	33.61	51450.8	33220	7.92	-76.2	-0.06	0.1	2.02	5.65	103.3	7.52	0.0317	0.317
8/21/2021	16:22:00	0	Avalon	0	2.8	1.3	21.326	47515.6	51101.4	33.61	51445.1	33216	7.93	-76.9	-0.04	0.18	1.95	5.46	103.3	7.52	0.0319	0.318
8/21/2021	16:22:20	0	Avalon	0	2.8	1.2	21.273	47436.9	51072.4	33.59	51420.4	33197	7.94	-77.4	-0.08	0.02	2	5.59	103.2	7.52	0.0324	0.323
8/21/2021	16:22:40	0	Avalon	0	2.8	1.2	21.235	47419	51093	33.6	51444.4	33210	7.94	-77.8	-0.1	-0.05	1.85	5.17	103.1	7.52	0.0327	0.327
8/21/2021	16:23:00	0	Avalon	0	2.8	1.2	21.302	47532.4	51145.8	33.64	51491.9	33245	7.96	-78.4	-0.12	-0.15	1.83	5.11	103.7	7.55	0.0324	0.323
8/21/2021	16:23:20	0	Avalon	0	2.8	1.2	21.483	47697.1	51132.4	33.63	51462.7	33236	7.97	-79.2	-0.05	0.13	1.84	5.16	104.4	7.58	0.0345	0.344
8/21/2021	16:23:40	0	Avalon	0	2.8	1.2	21.517	47705.5	51104.6	33.61	51431.7	33218	7.97	-79.5	-0.05	0.13	1.72	4.82	104.5	7.58	0.0381	0.38
8/21/2021	16:24:00	0	Avalon	0	2.8	1.2	21.537	47736.9	51117.8	33.62	51443.3	33227	7.98	-79.7	-0.07	0.05	1.66	4.64	104.4	7.57	0.037	0.37
8/21/2021	16:24:20	0	Avalon	0	2.8	1.2	21.534	47728.8	51112.1	33.61	51437.8	33223	7.98	-80	-0.04	0.19	1.82	5.11	104.5	7.58	0.0349	0.348
8/21/2021	16:24:40	0	Avalon	0	2.8	1.2	21.542	47742.8	51119.4	33.62	51444.6	33228	7.99	-80.3	-0.02	0.25	1.64	4.58	104.5	7.58	0.0343	0.343
8/21/2021	16:25:00	0	Avalon	0	2.8	1.2	21.564	47762.5	51116.9	33.62	51440.1	33226	7.99	-80.6	-0.04	0.2	1.69	4.73	104.6	7.58	0.0339	0.338
8/21/2021	16:25:20	0	Avalon	0	2.8	1.2	21.57	47769.6	51119	33.62	51441.8	33227	7.99	-80.7	-0.05	0.14	1.7	4.77	104.5	7.57	0.0338	0.337
8/21/2021	16:25:40	0	Avalon	0	2.8	1.2	21.569	47766.9	51117	33.62	51439.9	33226	8	-80.9	-0.04	0.19	1.77	4.97	104.5	7.58	0.0356	0.355
8/21/2021	16:26:00	0	Avalon	0	2.8	1.2	21.56	47751.6	51109.1	33.61	51432.6	33221	8	-81	0	0.34	1.52	4.26	104.5	7.58	0.0378	0.377
8/21/2021	16:26:20	0	Avalon	0	2.8	1.2	21.547	47743.9	51114.9	33.62	51439.6	33225	8	-81.1	-0.07	0.06	1.8	5.05	104.6	7.58	0.0367	0.367
8/21/2021	16:26:40	0	Avalon	0	2.8	1.2	21.557	47757.6	51119	33.62	51442.9	33227	8	-81.2	-0.08	0.04	1.89	5.29	104.5	7.58	0.0363	0.362
8/21/2021	16:27:00	0	Avalon	0	2.8	1.2	21.558	47755.3	51115.8	33.62	51439.6	33225	8	-81.4	-0.05	0.16	1.77	4.96	104.6	7.58	0.0439	0.438
8/21/2021	16:27:20	0	Avalon	0	2.8	1.2	21.556	47756.5	51118.9	33.62	51442.8	33227	8.01	-81.4	-0.07	0.06	1.93	5.4	104.9	7.6	0.0638	0.636
8/21/2021	16:27:40	0	Avalon	0	2.8	1.2	21.558	47758.1	51118.8	33.62	51442.6	33227	8.01	-81.5	-0.07	0.05	1.83	5.13	104.9	7.6	0.079	0.788
8/21/2021	16:28:00	0	Avalon	0	2.8	1.2	21.552	47749.8	51116.5	33.62	51440.8	33226	8.01	-81.6	-0.06	0.11	1.84	5.15	105	7.61	0.0871	0.87
8/21/2021	16:28:20	0	Avalon	0	2.8	1.2	21.551	47747.6	51115.1	33.62	51439.5	33225	8.01	-81.7	-0.1	-0.05	1.71	4.78	105	7.61	0.289	2.884
8/21/2021	16:28:40	0	Avalon	0	2.8	1.2	21.421	47671.4	51168.8	33.65	51504.7	33260	8.01	-81.8	-0.03	0.23	1.76	4.92	105.4	7.66	0.6626	6.611
8/21/2021	16:29:00	0	Avalon	0	2.8	1.2	21.415	47635.7	51137.2	33.63	51473.4	33239	8.01	-81.9	-0.05	0.15	2.03	5.69	105.5	7.66	0.67	6.685
8/21/2021	16:29:20	0	Avalon	0	2.8	1.1	21.42	47620.3	51115.9	33.62	51451.6	33225	8.01	-81.9	-0.01	0.3	2.04	5.72	105.4	7.66	0.6716	6.701
8/21/2021	16:29:40	0	Avalon	0	2.8	1.1	21.419	47617.3	51112.9	33.61	51448.6	33223	8.02	-82	-0.02	0.25	1.81	5.07	105.6	7.67	0.6718	6.704
8/21/2021	16:30:00	0	Avalon	0	2.8	1.2	21.433	47632.2	51115.2	33.62	51449.8	33225	8.02	-82.1	-0.06	0.09	1.77	4.95	105.5	7.67	0.5881	5.868
8/21/2021	16:30:20	0	Avalon	0	2.8	1.1	21.404	47600	51110.1	33.61	51447.2	33222	8.02	-82.1	-0.07	0.07	1.84	5.16	105.6	7.68	0.6321	6.308
8/21/2021	16:30:40	0	Avalon	0	2.8	1.1	21.44	47657.3	51134.5	33.63	51468.6	33237	8.02	-82.2	-0.06	0.12	1.81	5.06	105.7	7.68	0.5985	5.972
8/21/2021	16:31:00	0	Avalon	0	2.8	1.1	21.427	47611.8	51098.7	33.6	51433.6	33214	8.02	-82.2	-0.03	0.23	1.79	5.01	105.5	7.67	0.592	5.907
8/21/2021	16:31:20	0	Avalon	0	2.8	1.1	21.402	47610	51123.8	33.62	51461.2	33230	8.02	-82.2	0.01	0.38	1.94	5.42	105.6	7.68	0.6329	6.315
8/21/2021	16:31:40	0	Avalon	0	2.8	1.1	21.4	47599.2	51114	33.61	51451.4	33224	8.02	-82.3	-0.05	0.13	1.85	5.19	105.6	7.68	0.6354	6.34
8/21/2021	16:32:00	0	Avalon	0	2.8	1.1	21.526	47746	51139.8	33.63	51466.5	33241	8.02	-82.3	0.01	0.4	1.96	5.49	105.2	7.63	0.396	3.952
8/21/2021	16:32:20	0	Avalon	0	2.8	1.1	21.472	47649.8	51092.7	33.6	51423.8	33210	8.02	-82.4	-0.05	0.14	1.89	5.3	105.1	7.63	0.6001	5.988
8/21/2021	16:32:40	0	Avalon	0	2.8	1.1	21.427	47624.5	51112.8	33.61	51447.8	33223	8.02	-82.4	0	0.34	1.76	4.91	105.6	7.67	0.6727	6.712
8/21/2021	16:33:00	0	Avalon	0	2.8	1.1	21.435	47634.4	51115.1	33.62	51449.4	33225	8.02	-82.5	-0.04	0.17	1.81	5.07	105.6	7.68	0.658	6.565
8/21/2021	16:33:20	0	Avalon	0	2.8	1.1	21.43	47630	51115.8	33.62	51450.7	33225	8.02	-82.5	-0.04	0.19	1.84	5.15	105.6	7.67	0.6543	6.529
8/21/2021	16:33:40	0	Avalon	0	2.8	1.1	21.24	47314.3	50970.9	33.51	51320.6	33131	8.02	-82.3	-0.02	0.27	1.93	5.4	104.8	7.64	1.0273	10.251
8/21/2021	16:34:00	0	Avalon	0	2.8	1.1	20.815	46962.5	51042.1	33.56	51428.5	33177	8.02	-82.2	-0.02	0.27	1.77	4.97	105.3	7.74	1.2237	12.209
8/21/2021	16:34:20	0	Avalon	0	2.8	1.1	20.757	46922.3	51059.6	33.58	51451	33189	8.02	-82.2	-0.01	0.29	1.99	5.57	105.7	7.77	1.2417	12.387
8/21/2021	16:34:40	0	Avalon	0	2.8	1.1	20.736	46940.1	51102.3	33.61	51495.8	33216	8.02	-82.4	0	0.33	1.91	5.36	105.8	7.79	1.2659	12.629
8/21/2021	16:35:00	0	Avalon	0	2.8	1.1	20.791	46993.4	51102.3	33.61	51491.2	33216	8.03	-82.7	0.02	0.45	2.04	5.71	105.7	7.77	1.2636	12.606
8/21/2021	16:35:20	0	Avalon	0	2.8	1.1	20.813	46998.1	51083.7	33.6	51470.6	33204	8.03	-83	0.02	0.44	1.97	5.53	105.4	7.74	1.2651	12.621
8/21/2021	16:35:40	0	Avalon	0	2.8	1.1	20.799	46978.8	51077	33.59	51465.1	33200	8.04	-83.2	-0.01	0.29	2.03	5.69	105.3	7.74	1.2874	12.844
8/21/2021	16:36:00	0	Avalon	0	2.8	1.1	20.742	46920.6	51074.5	33.59	51467.3	33198	8.04	-83.2	0.02	0.41	2.03	5.69	105.1	7.74	1.2879	12.849
8/21/2021	16:36:20	0	Avalon	0	2.8	1.1	20.748	46941.1	51090.3	33.6	51482.7	33209	8.04	-83.5	0.01	0.39	2.05	5.74	105.6	7.77	1.2798	12.768
8/21/2021	16:36:40	0	Avalon	0	2.8	1.1	20.731	46905.8	51070.2	33.59	51463.9	33196	8.05	-83.7	-0.02	0.27	1.96	5.49	105.5	7.77	1.2871	12.84
8/21/2021	16:37:00	0	Avalon	0	2.8	1.1	20.715	46902.2	51083	33.6	51478.1	33204	8.05	-83.8	-0.01	0.32	2	5.59	105.7	7.78	1.2887	12.856
8/21/2021	16:37:20	0	Avalon	0	2.8	1.1	20.713	46894.8	51077.4	33.59	51472.6	33200	8.05	-83.9	0.03	0.48	2.05	5.75	105.8	7.79	1.2872	12.842
8/21/2021	16:37:40	0	Avalon	0	2.8	1.1	20.697	46887.3	51085.6	33.6	51482.2	33206	8.05	-84	-0.03	0.23	1.96	5.49	105.9	7.8	1.2958	12.927
8/21/2021	16:38:00	0	Avalon	0	2.8	1.1	20.7	46884.4	51079.4	33.59	51475.6	33202	8.05	-84.1	0.01	0.38	1.9	5.33	106.1	7.81	1.2935	12.904
8/21/2021	16:38:20	0	Avalon	0	2.8	1.1	20.708	46897.5	51085.7	33.6	51481.3	33206	8.06	-84.2	0.01	0.39	2.12	5.93	106.4	7.83	1.2955	12.924
8/21/2021	16:38:40	0	Avalon	0	2.8	1.1	20.691	46863.3	51066.1	33.58	51463	33193	8.06	-84.3	0	0.34	2.13	5.97	106.4	7.84	1.3024	12.993
8/21/2021	16:39:00	0	Avalon	0	2.8	1.1	19.867	45454.1	50375.9	33.08	50830.3	32744	8.06	-84.3	-0.03	0.22	1.99	5.56	104.4	7.8	1.4667	14.636
8/21/2021	16:39:20	0	Avalon	0	2.8	1.1	17.912	44008	50898.7	33.46	51502.9	33084	8.06	-83.8	0.09	0.69	2.16	6.05	107.9	8.38	1.8659	18.603
8/21/2021	16:39:40	0	Avalon	0	2.8	1.1	18.016	44179.7	50981	33.52	51579.3	33138	8.07	-84.2	0.01	0.38	2.21	6.2	109.4	8.47	1.8421	18.365
8/21/2021	16:40:00	0	Avalon	0	2.8	1.1	18.014	44242.4	51055.6	33.57	51654.9	33186	8.07	-84.2	0.07	0.62	2.14	6	109.8	8.5	1.812	18.066
8/21/2021	16:40:20	0	Avalon	0	2.8	1.1	17.992	44133.2	50952.3	33.5	51551.8	33119	8.07	-84.2	0.05	0.56	2.48	6.94	109.6	8.49	1.8306	18.251
8/21/2021	16:40:40	0	Avalon	0	2.8	1.1	17.993	44191.1	51019.8	33.55	51620.1	33163	8.07	-84.2	0.01	0.4	2.15	6.03	109.8	8.51	1.8519	18.463
8/21/2021	16:41:00	0	Avalon	0	2.8	1	18.143	44385	51075.8	33.59	51666.6	33199	8.07	-84.3	0.04	0.51	2.37	6.63	110.2	8.51	1.7801	17.747
8/21/2021	16:41:20	0	Avalon	0	2.8	1	18.122	44253.9	50946.1	33.49	51536.6	33115	8.07	-84.3	0	0.33	2.3	6.43	109.9	8.49	1.8457	18.403
8/21/2021	16:41:40	0	Avalon	0	2.8	1	17.965	44132.4	50982.1	33.52	51583.8	33138	8.07	-84.2	0.03	0.47	2.24	6.27	109.9	8.51	1.8704	18.648
8/21/2021	16:42:00	0	Avalon	0	2.8	1	18.169	44461.7	51135.1	33.63	51724.8	33238	8.07	-84.3	0	0.36	2.46	6.89	110.5	8.53	1.6577	16.527
8/21/2021	16:42:20	0	Avalon	0	2.8	1	18.261	44424.9	50987.9	33.53	51569.4	33142	8.07	-84.4	0.05	0.53	2.38	6.66	110.3	8.5	1.7708	17.656
8/21/2021	16:42:40	0	Avalon	0	2.8	1	18.036	44190.3	50969.8	33.51	51566.6	33130	8.07	-84.3	0.01	0.39	2.34	6.56	109.9	8.51	1.8853	18.797
8/21/2021	16:43:00	0	Avalon	0	2.8	1	18.057	44248.7	51014.3	33.54	51610.2	33159	8.07	-84.3	0.1	0.73	2.27	6.35	110.1	8.51	1.8774	18.717
8/21/2021	16:43:20	0	Avalon	0	2.8	1	18.025	44191.1	50983.4	33.52	51581.1	33139	8.07	-84.3	0.01	0.38	2.39	6.68	110	8.51	1.8759	18.703
8/21/2021	16:43:40	0	Avalon	0	2.8	1	17.971	44152.9	51000	33.53	51601.6	33150	8.07	-84.3	0.05	0.55	2.39	6.69	110	8.52	1.9066	19.009
8/21/2021	16:44:00	0	Avalon	0	2.8	1	17.965	44153.7	51008.1	33.54	51610.2	33155	8.07	-84.3	0.03	0.47	2.34	6.55	110	8.52	1.9263	19.204
8/21/2021	16:44:20	0	Avalon	0	2.8	1	18.013	44182.1	50985.7	33.52	51584.2	33141	8.07	-84.3	0.06	0.59	2.43	6.82	110	8.52	1.8617	18.561
8/21/2021	16:44:40	0	Avalon	0	2.8	1	17.154	43221.6	50837.5	33.41	51489.9	33044	8.05	-83.3	0.08	0.67	2.45	6.85	108	8.5	2.3641	23.568
8/21/2021	16:45:00	0	Avalon	0	2.8	1	16.911	43028	50890.1	33.44	51558.6	33079	8.05	-83.1	0.07	0.62	2.71	7.58	107.6	8.52	2.4762	24.683
8/21/2021	16:45:20	0	Avalon	0	2.8	1	16.879	43070.3	50976.9	33.5	51648.5	33135	8.05	-83	0.1	0.75	2.61	7.3	107.6	8.51	2.4983	24.902
8/21/2021	16:45:40	0	Avalon	0	2.8	1	16.843	43053.2	50998.9	33.52	51672.9	33149	8.05	-83	0.09	0.71	2.74	7.67	107.5	8.51	2.517	25.088
8/21/2021	16:46:00	0	Avalon	0	2.8	1	16.787	43004.3	51005.6	33.52	51683.2	33154	8.05	-82.8	0.17	1.03	2.87	8.04	107.4	8.51	2.5258	25.175
8/21/2021	16:46:20	0	Avalon	0	2.8	1	16.88	43148.1	51069.6	33.57	51742.4	33195	8.05	-82.9	0.08	0.66	2.83	7.92	107.7	8.52	2.3214	23.137
8/21/2021	16:46:40	0	Avalon	0	2.8	1	16.913	43125.2	51003.2	33.52	51673.1	33152	8.05	-82.9	0.09	0.71	2.78	7.78	107.6	8.51	2.3555	23.478
8/21/2021	16:47:00	0	Avalon	0	2.8	1	16.875	43085.3	50999.9	33.52	51672	33150	8.05	-82.9	0.12	0.84	2.69	7.52	107.6	8.51	2.3771	23.693
8/21/2021	16:47:20	0	Avalon	0	2.8	0.9	16.821	43018.4	50982.8	33.51	51657.9	33139	8.05	-82.9	0.13	0.86	2.72	7.62	107.4	8.51	2.4422	24.342
8/21/2021	16:47:40	0	Avalon	0	2.8	0.9	16.712	42911.8	50982	33.51	51663.7	33138	8.05	-82.7	0.15	0.93	2.86	8.02	107.3	8.52	2.5075	24.993
8/21/2021	16:48:00	0	Avalon	0	2.8	0.9	16.764	43007.7	51037.2	33.55	51716.7	33174	8.05	-82.8	0.1	0.76	2.86	8.01	107.5	8.53	2.4398	24.317
8/21/2021	16:48:20	0	Avalon	0	2.8	0.9	16.861	43075.1	51003.5	33.52	51676.5	33152	8.05	-82.9	0.11	0.79	2.79	7.81	107.6	8.51	2.3874	23.796
8/21/2021	16:48:40	0	Avalon	0	2.8	0.9	16.631	42798.1	50939.6	33.47	51625.5	33111	8.04	-82.6	0.21	1.18	3.04	8.51	107	8.51	2.5013	24.93
8/21/2021	16:49:00	0	Avalon	0	2.8	0.9	16.5	42734	51016.7	33.53	51711.5	33161	8.04	-82.4	0.34	1.71	3.13	8.76	106.7	8.5	2.5335	25.249
8/21/2021	16:49:20	0	Avalon	0	2.8	0.9	16.623	42901.2	51073.4	33.57	51761.7	33198	8.04	-82.6	0.17	1.03	3.09	8.65	107.1	8.51	2.5486	25.4
8/21/2021	16:49:40	0	Avalon	0	2.8	0.9	16.793	43033.2	51033.4	33.54	51711	33172	8.05	-82.8	0.11	0.79	2.62	7.35	107.5	8.52	2.5327	25.243
8/21/2021	16:50:00	0	Avalon	0	2.8	0.9	16.75	42855.4	50868.4	33.42	51546.2	33064	8.04	-82.6	0.23	1.26	3	8.4	107	8.48	2.6376	26.29
8/21/2021	16:50:20	0	Avalon	0	2.8	0.9	15.149	41323.4	50899.2	33.41	51664.4	33084	7.99	-79.5	0.19	1.1	2.94	8.22	100.8	8.25	3.0678	30.568
8/21/2021	16:50:40	0	Avalon	0	2.8	0.8	14.945	41227.3	51027.2	33.5	51804.4	33168	7.99	-79	0.17	1.03	2.89	8.08	98.5	8.09	3.1107	30.992
8/21/2021	16:51:00	0	Avalon	0	2.8	0.8	15.009	41378.6	51137.2	33.58	51913.1	33239	7.99	-79.1	0.19	1.12	3.24	9.08	98.4	8.07	3.0362	30.249
8/21/2021	16:51:20	0	Avalon	0	2.8	0.8	15.095	41403	51062.5	33.53	51833.1	33191	7.99	-79.2	0.18	1.06	3.26	9.12	98.9	8.1	3.0236	30.124
8/21/2021	16:51:40	0	Avalon	0	2.8	0.8	16.083	42755.2	51539.6	33.9	52265.2	33501	8.02	-81.4	0.21	1.17	3.06	8.56	103.2	8.29	2.6639	26.538
8/21/2021	16:52:00	0	Avalon	0	2.8	0.7	16.198	42346.3	50900.9	33.44	51611.1	33086	8.02	-81.3	0.25	1.35	3.14	8.8	104.3	8.36	2.8833	28.736
8/21/2021	16:52:20	0	Avalon	0	2.8	0.7	15.62	41841.9	50973.5	33.48	51716.2	33133	8.01	-80.4	0.23	1.26	3.48	9.74	102.3	8.3	2.9422	29.318
8/21/2021	16:52:40	0	Avalon	0	2.8	0.7	16.432	42813.3	51193.3	33.66	51894.4	33276	8.04	-82.1	0.1	0.73	2.89	8.1	105.2	8.4	2.7608	27.511
8/21/2021	16:53:00	0	Avalon	0	2.8	0.7	16.077	42352.4	51053.4	33.55	51772.8	33185	8.02	-81.2	0.33	1.65	3.32	9.29	104.4	8.39	2.904	28.94
8/21/2021	16:53:20	0	Avalon	0	2.8	0.6	16.371	42509.2	50896.3	33.44	51596.8	33083	8.03	-81.8	0.21	1.2	3.2	8.95	105.3	8.41	2.8809	28.712
8/21/2021	16:53:40	0	Avalon	0	2.8	0.6	15.766	41967.6	50952.6	33.47	51687.3	33119	8.01	-80.7	0.25	1.33	3.44	9.62	103.1	8.34	3.0061	29.956
8/21/2021	16:54:00	0	Avalon	0	2.8	0.6	15.756	42037.7	51051.5	33.54	51788.4	33183	8.01	-80.7	0.29	1.51	3.26	9.12	102.7	8.3	2.9963	29.857
8/21/2021	16:54:20	0	Avalon	0	2.8	0.6	15.382	41552.8	50901.2	33.42	51655	33086	8	-79.8	0.22	1.24	3.04	8.51	101.1	8.24	3.0616	30.508
8/21/2021	16:54:40	0	Avalon	0	2.8	0.6	15.211	41597.8	51164.4	33.61	51930.9	33257	8	-79.6	0.27	1.43	3.14	8.78	100	8.18	3.0331	30.219
8/21/2021	16:55:00	0	Avalon	0	2.8	0.6	15.521	41827.2	51074.1	33.55	51823.6	33198	8.01	-80.2	0.3	1.53	3.46	9.69	101.2	8.22	2.9386	29.28
8/21/2021	16:55:20	0	Avalon	0	2.8	0.5	15.269	41443.4	50901.6	33.42	51661	33086	7.99	-79.5	0.22	1.22	3.12	8.75	100.3	8.19	3.0298	30.19
8/21/2021	16:55:40	0	Avalon	0	2.8	0.5	15.361	42027.7	51515.8	33.87	52279.9	33485	8	-80.1	0.24	1.33	3.2	8.97	100.9	8.22	2.8839	28.727
8/21/2021	16:56:00	0	Avalon	0	2.8	0.5	16.735	43065.3	51140.6	33.62	51823	33241	8.04	-82.4	0.17	1.01	2.93	8.21	106	8.41	2.5718	25.631
8/21/2021	16:56:20	0	Avalon	0	2.8	0.5	16.893	43144.3	51048.6	33.56	51720.2	33182	8.04	-82.7	0.1	0.73	2.81	7.88	107.2	8.48	2.4688	24.606
8/21/2021	16:56:40	0	Avalon	0	2.8	0.5	17.132	43522.1	51222.9	33.69	51882.2	33295	8.05	-83.1	0.13	0.88	2.82	7.9	108.2	8.52	2.0912	20.842
8/21/2021	16:57:00	0	Avalon	0	2.8	0.5	17.127	43310.3	50974.8	33.51	51631	33134	8.05	-83.1	0.14	0.92	2.91	8.15	107.8	8.49	2.214	22.069
8/21/2021	16:57:20	0	Avalon	0	2.8	0.5	17.011	43218.4	51000.5	33.52	51664.3	33150	8.05	-83.1	0.11	0.79	2.76	7.73	107.7	8.5	2.3663	23.586
8/21/2021	16:57:40	0	Avalon	0	2.8	0.5	17.068	43302	51034.1	33.55	51694.8	33172	8.05	-83.3	0.14	0.9	2.87	8.05	107.9	8.5	2.2076	22.004
8/21/2021	16:58:00	0	Avalon	0	2.8	0.5	17.113	43295.8	50974.5	33.51	51631.6	33133	8.05	-83.3	0.12	0.81	2.79	7.8	107.8	8.49	2.181	21.74
8/21/2021	16:58:20	0	Avalon	0	2.8	0.5	16.985	43168.9	50971.7	33.5	51636.8	33132	8.05	-83.3	0.14	0.91	2.66	7.46	107.6	8.5	2.4084	24.006
8/21/2021	16:58:40	0	Avalon	0	2.8	0.5	16.893	43098.2	50993.7	33.52	51664.6	33146	8.05	-83.2	0.12	0.82	2.93	8.2	107.5	8.5	2.4628	24.548
8/21/2021	16:59:00	0	Avalon	0	2.8	0.5	16.892	43129.6	51032.7	33.55	51704.2	33171	8.05	-83.2	0.13	0.88	2.71	7.59	107.6	8.51	2.4009	23.93
8/21/2021	16:59:20	0	Avalon	0	2.8	0.5	17.073	43300.6	51026.6	33.54	51686.9	33167	8.06	-83.4	0.06	0.57	2.72	7.62	107.9	8.5	2.1365	21.296
8/21/2021	16:59:40	0	Avalon	0	2.8	0.5	17.051	43251	50993.3	33.52	51654.6	33146	8.06	-83.4	0.07	0.61	2.62	7.34	107.8	8.5	2.2767	22.693
8/21/2021	17:00:00	0	Avalon	0	2.8	0.5	17.123	43319.1	50990.1	33.52	51646.7	33144	8.06	-83.5	0.07	0.63	2.84	7.96	107.9	8.5	2.1167	21.099
8/21/2021	17:00:20	0	Avalon	0	2.8	0.5	17.087	43296.7	51005.8	33.53	51665	33154	8.06	-83.4	0.14	0.89	2.72	7.61	107.8	8.5	2.1438	21.369
8/21/2021	17:00:40	0	Avalon	0	2.8	0.5	17.009	43188.4	50967.1	33.5	51630.6	33129	8.06	-83.4	0.11	0.8	2.67	7.48	107.7	8.5	2.3479	23.403
8/21/2021	17:01:00	0	Avalon	0	2.8	0.6	16.92	43125.1	50995	33.52	51664.4	33147	8.05	-83.3	0.13	0.88	2.83	7.91	107.5	8.5	2.4196	24.117
8/21/2021	17:01:20	0	Avalon	0	2.8	0.5	16.916	43138.1	51015.6	33.53	51685.5	33160	8.05	-83.3	0.15	0.93	2.71	7.58	107.6	8.51	2.4357	24.277
8/21/2021	17:01:40	0	Avalon	0	2.8	0.5	17.056	43329.9	51081.6	33.58	51743.7	33203	8.06	-83.6	0.1	0.76	2.57	7.18	108	8.52	2.1116	21.047
8/21/2021	17:02:00	0	Avalon	0	2.8	0.6	17.906	44145.7	51065.6	33.58	51672.3	33193	8.07	-84.5	0.02	0.44	2.49	6.96	109.8	8.52	1.8887	18.829
8/21/2021	17:02:20	0	Avalon	0	2.8	0.6	17.964	44167.7	51024.4	33.55	51626.7	33166	8.07	-84.6	0.02	0.41	2.55	7.13	110.1	8.53	1.8892	18.834
8/21/2021	17:02:40	0	Avalon	0	2.8	0.6	18.065	44279.9	51040.5	33.56	51636.1	33176	8.08	-84.8	0.08	0.69	2.41	6.76	110.4	8.54	1.7886	17.832
8/21/2021	17:03:00	0	Avalon	0	2.8	0.6	18.058	44222.3	50982.1	33.52	51577.5	33138	8.08	-84.9	0.03	0.46	2.37	6.62	110.2	8.53	1.8208	18.154
8/21/2021	17:03:20	0	Avalon	0	2.8	0.6	18.003	44187.3	51003.9	33.54	51603.3	33153	8.08	-84.9	0.01	0.41	2.41	6.76	110.2	8.53	1.8826	18.769
8/21/2021	17:03:40	0	Avalon	0	2.8	0.6	17.996	44184.9	51009.2	33.54	51609.2	33156	8.08	-84.9	-0.01	0.32	2.42	6.78	110.2	8.53	1.8932	18.875
8/21/2021	17:04:00	0	Avalon	0	2.8	0.6	18.07	44288.2	51045.4	33.57	51640.8	33180	8.08	-85	0.03	0.46	2.41	6.74	110.4	8.54	1.8448	18.393
8/21/2021	17:04:20	0	Avalon	0	2.8	0.6	18.019	44189.9	50988.8	33.53	51587	33143	8.08	-85	0.05	0.53	2.38	6.66	110.2	8.53	1.8761	18.705
8/21/2021	17:04:40	0	Avalon	0	2.8	0.7	18.013	44203.2	51011.3	33.54	51610.2	33157	8.08	-85	0.03	0.46	2.29	6.42	110.2	8.54	1.8976	18.919
8/21/2021	17:05:00	0	Avalon	0	2.8	0.7	18.018	44216.2	51020.2	33.55	51618.9	33163	8.08	-85	0.01	0.39	2.46	6.89	110.3	8.54	1.9069	19.011
8/21/2021	17:05:20	0	Avalon	0	2.8	0.7	18.121	44303.8	51004.8	33.54	51596.1	33153	8.08	-85.1	0.05	0.53	2.37	6.64	110.4	8.53	1.8284	18.229
8/21/2021	17:05:40	0	Avalon	0	2.8	0.7	18.112	44311.2	51024.6	33.55	51616.8	33166	8.08	-85.1	-0.03	0.23	2.37	6.62	110.5	8.54	1.8417	18.361
8/21/2021	17:06:00	0	Avalon	0	2.8	0.7	18.172	44348.2	50999	33.53	51586.8	33149	8.08	-85.1	0.02	0.42	2.37	6.63	110.4	8.52	1.7343	17.292
8/21/2021	17:06:20	0	Avalon	0	2.8	0.7	18.158	44339.5	51004.6	33.54	51593.5	33153	8.08	-85.2	0.03	0.46	2.43	6.81	110.5	8.53	1.7478	17.426
8/21/2021	17:06:40	0	Avalon	0	2.8	0.8	18.15	44343.9	51018.8	33.55	51608.3	33162	8.08	-85.2	0.02	0.44	2.47	6.93	110.5	8.53	1.7904	17.85
8/21/2021	17:07:00	0	Avalon	0	2.8	0.8	18.186	44360.6	50998	33.53	51584.9	33149	8.08	-85.2	0.1	0.76	2.36	6.62	110.4	8.52	1.784	17.787
8/21/2021	17:07:20	0	Avalon	0	2.8	0.8	18.158	44340.9	51006.2	33.54	51595	33154	8.08	-85.2	0.06	0.6	2.46	6.89	110.5	8.53	1.8057	18.004
8/21/2021	17:07:40	0	Avalon	0	2.8	0.8	18.119	44308.2	51012.4	33.54	51604	33158	8.08	-85.2	0.06	0.58	2.32	6.48	110.5	8.54	1.8816	18.76
8/21/2021	17:08:00	0	Avalon	0	2.7	0.8	18.317	44540	51057.9	33.58	51636.4	33188	8.08	-85.1	-0.01	0.32	2.36	6.61	110.6	8.51	1.35	13.46
8/21/2021	17:08:20	0	Avalon	0	2.7	0.8	18.414	44598.6	51016.1	33.55	51587.2	33160	8.08	-85.1	0.04	0.5	2.37	6.64	109.9	8.44	1.2744	12.707
8/21/2021	17:08:40	0	Avalon	0	2.7	0.8	18.502	44725	51063.8	33.59	51629.3	33191	8.08	-85.1	0.01	0.39	2.31	6.46	109.9	8.43	1.27	12.663
8/21/2021	17:09:00	0	Avalon	0	2.7	0.8	18.576	44748.4	51006.9	33.54	51566.4	33154	8.08	-85.1	0.05	0.55	2.08	5.82	109.6	8.39	1.2599	12.563
8/21/2021	17:09:20	0	Avalon	0	2.7	0.8	18.508	44712	51041.4	33.57	51606.2	33177	8.08	-85.2	0.01	0.4	2.52	7.06	109.7	8.41	1.2627	12.59
8/21/2021	17:09:40	0	Avalon	0	2.7	0.8	18.505	44683.6	51011.5	33.55	51576.1	33157	8.08	-85.2	0.04	0.51	2.45	6.87	109.5	8.4	1.2763	12.726
8/21/2021	17:10:00	0	Avalon	0	2.7	0.8	18.601	44795.6	51033.1	33.56	51591.2	33172	8.08	-85.2	0.07	0.63	2.3	6.45	109.6	8.39	1.2833	12.797
8/21/2021	17:10:20	0	Avalon	0	2.7	0.9	18.604	44782.2	51013.9	33.55	51571.5	33159	8.08	-85.2	0	0.35	2.2	6.17	109.5	8.39	1.2821	12.784
8/21/2021	17:10:40	0	Avalon	0	2.7	0.9	18.49	44643.9	50983.4	33.53	51548.8	33139	8.08	-85.2	-0.04	0.18	2.33	6.51	109.5	8.4	1.2789	12.753
8/21/2021	17:11:00	0	Avalon	0	2.7	0.9	18.461	44636	51006.4	33.54	51574.1	33154	8.08	-85.2	0.03	0.48	2.37	6.64	109.6	8.41	1.2652	12.616
8/21/2021	17:11:20	0	Avalon	0	2.7	0.9	18.459	44628.1	50999	33.54	51566.7	33149	8.08	-85.2	0.09	0.69	2.24	6.28	109.6	8.42	1.2596	12.56
8/21/2021	17:11:40	0	Avalon	0	2.7	0.9	18.508	44789.8	51132.5	33.64	51698.4	33236	8.08	-85.2	-0.02	0.27	2.36	6.6	110.1	8.45	1.1967	11.932
8/21/2021	17:12:00	0	Avalon	0	2.7	0.9	18.692	44681.9	50798.5	33.39	51347	33019	8.08	-85.3	-0.01	0.3	2.29	6.4	108.5	8.29	1.2086	12.053
8/21/2021	17:12:20	0	Avalon	0	2.7	0.9	18.294	44456.1	50986.2	33.53	51565.4	33141	8.08	-85.4	-0.01	0.31	2.26	6.32	109.8	8.46	1.2762	12.724
8/21/2021	17:12:40	0	Avalon	0	2.7	0.9	18.277	44449.5	50998.5	33.54	51579.1	33149	8.08	-85.3	0.04	0.5	2.38	6.66	110.1	8.49	1.2804	12.767
8/21/2021	17:13:00	0	Avalon	0	2.7	0.9	18.265	44439.4	50999.5	33.54	51580.8	33150	8.08	-85.3	0.02	0.43	2.2	6.16	110.2	8.49	1.2824	12.786
8/21/2021	17:13:20	0	Avalon	0	2.7	0.9	18.261	44438.9	51003.9	33.54	51585.6	33153	8.08	-85.3	-0.03	0.22	2.23	6.23	110.2	8.49	1.2842	12.805
8/21/2021	17:13:40	0	Avalon	0	2.7	0.9	19.622	46298.2	51608.5	33.99	52095.3	33546	8.08	-85.4	0.02	0.44	2.19	6.13	112.2	8.43	1.0408	10.377
8/21/2021	17:14:00	0	Avalon	0	2.7	0.9	21.13	47450.2	51239.5	33.71	51600.9	33306	8.08	-86	-0.05	0.17	2.13	5.95	109.4	7.99	0.685	6.833
8/21/2021	17:14:20	0	Avalon	0	2.7	0.9	21.243	47482.3	51153.4	33.65	51504.5	33250	8.09	-86.2	-0.01	0.29	2.05	5.73	108.4	7.9	0.6736	6.721
8/21/2021	17:14:40	0	Avalon	0	2.7	0.9	21.271	47488.1	51129.9	33.63	51478.5	33234	8.09	-86.4	0.01	0.38	2.09	5.84	108.1	7.88	0.6773	6.758
8/21/2021	17:15:00	0	Avalon	0	2.7	0.9	21.278	47487	51120.9	33.62	51468.8	33229	8.09	-86.5	-0.01	0.31	2.1	5.89	108.1	7.87	0.6512	6.498
8/21/2021	17:15:20	0	Avalon	0	2.7	0.9	21.276	47485.4	51121.3	33.62	51469.3	33229	8.09	-86.6	-0.02	0.25	1.89	5.28	108	7.87	0.6721	6.706
8/21/2021	17:15:40	0	Avalon	0	2.7	1	21.286	47491.2	51117.3	33.62	51464.5	33226	8.1	-86.7	-0.03	0.21	1.93	5.4	108	7.87	0.6817	6.802
8/21/2021	17:16:00	0	Avalon	0	2.7	1	21.376	47569.3	51106.8	33.61	51446.1	33219	8.1	-86.8	-0.06	0.09	1.97	5.51	107.7	7.83	0.5466	5.454
8/21/2021	17:16:20	0	Avalon	0	2.8	1	21.281	47470.8	51100.3	33.61	51447.7	33215	8.1	-86.8	0	0.34	1.76	4.93	107.8	7.85	0.6662	6.647
8/21/2021	17:16:40	0	Avalon	0	2.8	1	21.278	47475	51108.2	33.61	51456.1	33220	8.1	-87	-0.07	0.06	1.87	5.25	107.9	7.86	0.6638	6.624
8/21/2021	17:17:00	0	Avalon	0	2.8	1	21.276	47478	51113.8	33.62	51461.9	33224	8.1	-87	-0.03	0.22	1.87	5.25	107.9	7.86	0.6671	6.656
8/21/2021	17:17:20	0	Avalon	0	2.8	1	21.271	47440.7	51078.7	33.59	51426.9	33201	8.1	-87	-0.03	0.23	1.85	5.18	107.9	7.86	0.6797	6.782
8/21/2021	17:17:40	0	Avalon	0	2.8	1	21.267	47437.6	51079.9	33.59	51428.5	33202	8.1	-87.1	-0.09	-0.03	1.85	5.19	107.9	7.86	0.682	6.805
8/21/2021	17:18:00	0	Avalon	0	2.8	1	21.26	47434.1	51082.8	33.59	51431.9	33204	8.1	-87.1	-0.04	0.17	1.83	5.12	107.9	7.86	0.6822	6.807
8/21/2021	17:18:20	0	Avalon	0	2.8	1	21.265	47445.7	51090	33.6	51438.8	33209	8.1	-87.2	-0.03	0.21	2.01	5.64	107.9	7.86	0.6817	6.802
8/21/2021	17:18:40	0	Avalon	0	2.8	1	21.277	47471.2	51105.7	33.61	51453.7	33219	8.1	-87.1	-0.01	0.31	1.91	5.35	107.9	7.86	0.571	5.698
8/21/2021	17:19:00	0	Avalon	0	2.7	1	21.27	47475.8	51117.7	33.62	51466.3	33227	8.1	-87.1	-0.05	0.15	1.89	5.3	107.9	7.86	0.6643	6.628
8/21/2021	17:19:20	0	Avalon	0	2.7	1	21.267	47446.3	51089.3	33.6	51438	33208	8.1	-87.1	-0.02	0.28	2.08	5.83	107.9	7.86	0.6741	6.726
8/21/2021	17:19:40	0	Avalon	0	2.7	1	21.264	47444.6	51090.7	33.6	51439.6	33209	8.1	-87.2	-0.06	0.11	1.93	5.39	107.9	7.86	0.6724	6.709
8/21/2021	17:20:00	0	Avalon	0	2.7	1	21.27	47476.5	51119	33.62	51467.6	33227	8.11	-87.2	-0.05	0.15	1.92	5.38	108	7.87	0.62	6.187
8/21/2021	17:20:20	0	Avalon	0	2.7	1	21.5	47838	51266	33.73	51595.8	33323	8.1	-87.2	-0.1	-0.07	1.86	5.21	107.4	7.79	0.1791	1.787
8/21/2021	17:20:40	0	Avalon	0	2.7	1	21.57	47767.5	51116	33.62	51438.7	33225	8.1	-87.2	-0.07	0.06	1.9	5.31	106.7	7.73	0.0772	0.77
8/21/2021	17:21:00	0	Avalon	0	2.7	1	21.572	47764	51110.8	33.61	51433.3	33222	8.1	-87.2	-0.07	0.07	1.88	5.26	106.6	7.73	0.0812	0.81
8/21/2021	17:21:20	0	Avalon	0	2.7	1	21.585	47780.3	51114.6	33.62	51436	33224	8.1	-87.3	-0.09	-0.01	1.84	5.15	106.6	7.72	0.0733	0.732
8/21/2021	17:21:40	0	Avalon	0	2.7	1	21.592	47793.1	51120.7	33.62	51441.5	33228	8.1	-87.3	-0.12	-0.12	1.8	5.04	106.6	7.72	0.0497	0.495
8/21/2021	17:22:00	0	Avalon	0	2.7	1	21.592	47792.8	51120.7	33.62	51441.6	33228	8.11	-87.3	-0.03	0.22	1.66	4.63	106.6	7.72	0.0345	0.345
8/21/2021	17:22:20	0	Avalon	0	2.7	1	21.579	47762.5	51102	33.61	51423.8	33216	8.1	-87.2	-0.07	0.06	2	5.59	106.5	7.72	0.0297	0.296
8/21/2021	17:22:40	0	Avalon	0	2.7	1	21.568	47765.8	51116.3	33.62	51439.1	33226	8.1	-87.3	-0.02	0.26	1.77	4.96	106.5	7.72	0.0296	0.295
8/21/2021	17:23:00	0	Avalon	0	2.7	1	21.558	47757.7	51118.5	33.62	51442.3	33227	8.11	-87.3	-0.05	0.16	1.86	5.21	106.6	7.73	0.0355	0.354
8/21/2021	17:23:20	0	Avalon	0	2.7	1.1	21.55	47749.4	51117.8	33.62	51442.2	33227	8.1	-87	-0.08	0.03	1.93	5.4	106.1	7.69	0.0408	0.407
8/21/2021	17:23:40	0	Avalon	0	2.7	1.1	21.552	47755.1	51121.7	33.62	51446	33229	8.11	-87.3	-0.03	0.22	1.9	5.32	106.5	7.72	0.0379	0.378
8/21/2021	17:24:00	0	Avalon	0	2.7	1.1	21.53	47728.3	51116.3	33.62	51442.5	33226	8.1	-87.3	-0.08	0.01	1.85	5.18	106.6	7.73	0.0343	0.342
8/21/2021	17:24:20	0	Avalon	0	2.7	1.1	21.513	47713.1	51117.7	33.62	51445.4	33227	8.1	-87.2	-0.04	0.18	2.02	5.65	106.6	7.73	0.033	0.329
8/21/2021	17:24:40	0	Avalon	0	2.7	1.1	21.524	47729.5	51123.3	33.62	51450	33230	8.1	-87.2	-0.13	-0.16	1.87	5.23	106.7	7.74	0.032	0.319
8/21/2021	17:25:00	0	Avalon	0	2.7	1.1	21.528	47733.3	51123.6	33.62	51450	33230	8.1	-87.2	-0.07	0.08	1.87	5.22	106.6	7.73	0.032	0.319
8/21/2021	17:25:20	0	Avalon	0	2.7	1.1	21.531	47740.7	51127.9	33.63	51454.1	33233	8.1	-87.2	-0.05	0.15	1.9	5.32	106.6	7.73	0.0327	0.326
8/21/2021	17:25:40	0	Avalon	0	2.7	1.1	21.532	47736	51122.6	33.62	51448.7	33230	8.11	-87.3	-0.05	0.13	1.91	5.34	106.6	7.73	0.0332	0.331
8/21/2021	17:26:00	0	Avalon	0	2.7	1.1	21.516	47713.5	51114.7	33.62	51442.1	33225	8.11	-87.3	-0.04	0.18	1.76	4.92	106.7	7.74	0.0341	0.34
8/21/2021	17:26:20	0	Avalon	0	2.7	1.1	21.48	47667.6	51103	33.61	51433.3	33217	8.11	-87.3	-0.04	0.18	1.77	4.96	106.9	7.76	0.0337	0.336
8/21/2021	17:26:40	0	Avalon	0	2.7	1.1	21.482	47683.6	51118.8	33.62	51449.2	33227	8.11	-87.3	0	0.33	1.84	5.16	107	7.77	0.0323	0.323
8/21/2021	17:27:00	0	Avalon	0	2.7	1.1	21.406	47600.5	51108.8	33.61	51445.6	33221	8.1	-86.8	-0.05	0.15	1.68	4.71	106.1	7.71	0.0326	0.326
8/21/2021	17:27:20	0	Avalon	0	2.7	1.1	21.416	47631.9	51132.6	33.63	51468.8	33236	8.1	-87	-0.05	0.15	1.99	5.58	106.2	7.72	0.0332	0.331
8/21/2021	17:27:40	0	Avalon	0	2.7	1.1	21.478	47687.1	51126.8	33.63	51457.6	33232	8.1	-87.2	-0.06	0.1	2.03	5.7	106.6	7.74	0.0339	0.338
8/21/2021	17:28:00	0	Avalon	0	2.7	1.1	21.523	47739.4	51135.8	33.63	51462.8	33238	8.1	-87.2	-0.07	0.07	1.99	5.56	106.6	7.74	0.034	0.34
8/21/2021	17:28:20	0	Avalon	0	2.7	1.1	21.567	47776.8	51129.5	33.63	51452.6	33234	8.1	-87.1	-0.05	0.15	1.95	5.46	106.5	7.72	0.0329	0.328
8/21/2021	17:28:40	0	Avalon	0	2.7	1.1	21.553	47751.2	51116.1	33.62	51440.2	33225	8.1	-87.2	-0.07	0.08	1.94	5.44	106.4	7.72	0.0324	0.323
8/21/2021	17:29:00	0	Avalon	0	2.7	1.1	21.538	47737.5	51117.3	33.62	51442.8	33226	8.1	-87.1	-0.06	0.09	1.93	5.41	106.3	7.71	0.0342	0.341
8/21/2021	17:29:20	0	Avalon	0	2.7	1.1	21.511	47708.8	51114.9	33.62	51442.7	33225	8.1	-87	0.01	0.37	1.98	5.56	106.1	7.7	0.0349	0.348
8/21/2021	17:29:40	0	Avalon	0	2.7	1.1	21.385	47566.8	51094.3	33.6	51432.8	33211	8.1	-86.9	-0.07	0.07	1.89	5.29	105.8	7.69	0.0331	0.33
8/21/2021	17:30:00	0	Avalon	0	2.7	1.1	21.293	47488.9	51107.9	33.61	51454.5	33220	8.1	-86.9	-0.05	0.15	1.82	5.09	105.9	7.71	0.033	0.329
8/21/2021	17:30:20	0	Avalon	0	2.7	1.1	21.361	47575.5	51129.2	33.63	51470.1	33234	8.09	-86.3	-0.08	0.04	1.93	5.41	105.2	7.65	0.0329	0.328
8/21/2021	17:30:40	0	Avalon	0	2.7	1.1	21.331	47536.5	51119.2	33.62	51462.6	33228	8.09	-86.4	-0.06	0.12	1.89	5.29	104.8	7.63	0.0327	0.326
8/21/2021	17:31:00	0	Avalon	0	2.7	1.1	21.302	47513.1	51124.2	33.63	51470	33231	8.09	-86.3	-0.08	0.01	1.93	5.4	104.6	7.62	0.033	0.33
8/21/2021	17:31:20	0	Avalon	0	2.7	1.1	21.295	47479.2	51094.6	33.6	51440.9	33212	8.09	-86.1	-0.1	-0.07	1.91	5.34	103.9	7.57	0.0335	0.334
8/21/2021	17:31:40	0	Avalon	0	2.7	1.1	21.149	47250.9	50999.3	33.53	51357.1	33150	8.09	-86.1	-0.02	0.28	1.83	5.13	103.8	7.58	0.0344	0.343
8/21/2021	17:32:00	0	Avalon	0	2.7	1.1	20.971	47203.7	51140.2	33.64	51514.4	33241	8.08	-85.9	-0.05	0.14	2.17	6.08	104	7.62	0.0342	0.341
8/21/2021	17:32:20	0	Avalon	0	2.7	1.1	21.097	47319.1	51130.9	33.63	51494.3	33235	8.08	-85.8	-0.06	0.09	2.06	5.78	103.5	7.57	0.0343	0.342
8/21/2021	17:32:40	0	Avalon	0	2.7	1.1	21.148	47349.3	51109.5	33.62	51468.5	33221	8.08	-85.8	-0.06	0.09	2.09	5.84	103	7.53	0.0385	0.384
8/21/2021	17:33:00	0	Avalon	0	2.7	1.1	20.803	46868.7	50951.6	33.5	51338.1	33119	8.09	-86	0.01	0.37	1.9	5.31	103	7.57	0.0454	0.452
8/21/2021	17:33:20	0	Avalon	0	2.7	1.1	20.818	47058.7	51146	33.65	51533	33245	8.08	-85.8	-0.02	0.27	1.99	5.56	104.7	7.7	0.0454	0.453
