# Supplementary material for: Dynamics of pH at Santa Catalina Island
Source: PLoS One. 2023 Dec 7;18(12):e0290039. doi: 10.1371/journal.pone.0290039 (PMC10703214; doi:10.1371/journal.pone.0290039)
Supplement: S14 Dataset — (TXT) [file pone.0290039.s016.txt]

KOR Export File
File Created:9/1/2019 7:18:11 PM
Sonde ID	Sonde 18M103147
User ID	YSI
Site	Avalon
Template	Depth Profiling Standard 20sec
Averaging Mode	Rapid
Time Zone	(UTC) Coordinated Universal Time
Devices List:
Name	SN	Firmware	Corresponding Data Column(s)
Data Collection Device			1;2;3;4;5
EXO1 Sonde	18M103147	1.0.68	6;7
pH	18M102562	3.0.0	8;9
Conductivity/Temp	17C104812	3.0.5	10;11;12;13;14;15
Depth Non-Vented 0-250m	18H105525	3.0.0	16;17
1	2	3	4	5	6	7	8	9	10	11	12	13	14	15	16	17
Date (MM/DD/YYYY)	Time (HH:MM:SS)	Time (Fract. Sec)	Site Name	Fault Code	Battery V	Cable Pwr V	pH	pH mV	Temp �C	Cond �S/cm	SpCond �S/cm	Sal psu	nLF Cond �S/cm	TDS mg/L	Press bar a	Depth m
9/1/2019	15:37:00	0	Avalon	0	2.3	1.2	8.12	-101.8	23.173	49859.1	51659.5	34	51838.9	33579	0.0459	0.459
9/1/2019	15:37:20	0	Avalon	0	2.3	1.2	8.13	-102.6	23.179	49943.8	51743.9	34.06	51923.4	33634	0.0616	0.615
9/1/2019	15:37:40	0	Avalon	0	2.3	1.2	8.14	-103.3	23.18	49950.5	51749	34.06	51928.3	33637	0.0637	0.636
9/1/2019	15:38:00	0	Avalon	0	2.3	1.2	8.16	-104	23.179	49953.7	51754.2	34.07	51933.7	33640	0.0647	0.645
9/1/2019	15:38:20	0	Avalon	0	2.3	1.2	8.17	-104.8	23.171	49948.3	51756.4	34.07	51936.6	33642	0.0653	0.651
9/1/2019	15:38:40	0	Avalon	0	2.3	1.2	8.18	-105.4	23.171	49949.1	51757	34.07	51937.1	33642	0.0669	0.667
9/1/2019	15:39:00	0	Avalon	0	2.3	1.2	8.19	-105.7	23.18	49956.8	51755.6	34.07	51934.9	33641	0.0778	0.777
9/1/2019	15:39:20	0	Avalon	0	2.3	1.2	8.21	-107.2	23.015	49792.5	51751.5	34.06	51946.1	33638	0.4415	4.406
9/1/2019	15:39:40	0	Avalon	0	2.3	1.2	8.22	-107.5	22.759	49519.2	51733.6	34.05	51952.4	33627	0.6745	6.731
9/1/2019	15:40:00	0	Avalon	0	2.3	1.2	8.22	-107.7	22.753	49513	51733.5	34.05	51952.9	33627	0.6793	6.779
9/1/2019	15:40:20	0	Avalon	0	2.3	1.2	8.22	-107.8	22.748	49508.9	51734.3	34.06	51954.2	33627	0.6801	6.787
9/1/2019	15:40:40	0	Avalon	0	2.3	1.2	8.22	-107.9	22.743	49503.5	51733.1	34.05	51953.4	33627	0.6801	6.787
9/1/2019	15:41:00	0	Avalon	0	2.3	1.2	8.23	-108	22.742	49501.7	51733.3	34.05	51953.8	33627	0.6802	6.787
9/1/2019	15:41:20	0	Avalon	0	2.3	1.2	8.23	-108	22.742	49499.4	51730.8	34.05	51951.2	33625	0.6781	6.766
9/1/2019	15:41:40	0	Avalon	0	2.3	1.2	8.23	-108.1	22.77	49536.3	51739.6	34.06	51957.4	33631	0.6602	6.588
9/1/2019	15:42:00	0	Avalon	0	2.3	1.2	8.23	-108.1	22.753	49512.5	51732.6	34.05	51952	33626	0.6567	6.553
9/1/2019	15:42:20	0	Avalon	0	2.3	1.2	8.23	-108.1	22.753	49512.6	51732.4	34.05	51951.7	33626	0.6753	6.738
9/1/2019	15:42:40	0	Avalon	0	2.3	1.2	8.23	-108.2	22.751	49508.8	51730.4	34.05	51950	33625	0.6811	6.796
9/1/2019	15:43:00	0	Avalon	0	2.3	1.2	8.23	-108.2	22.756	49513.3	51730.7	34.05	51949.8	33625	0.6804	6.79
9/1/2019	15:43:20	0	Avalon	0	2.3	1.2	8.23	-108.3	22.769	49526	51730	34.05	51947.9	33625	0.6713	6.699
9/1/2019	15:43:40	0	Avalon	0	2.3	1.2	8.23	-108.3	22.765	49520.4	51728.9	34.05	51947.2	33624	0.6702	6.687
9/1/2019	15:44:00	0	Avalon	0	2.3	1.2	8.23	-108.3	22.769	49525.8	51730	34.05	51947.9	33625	0.6802	6.787
9/1/2019	15:44:20	0	Avalon	0	2.3	1.1	8.23	-108.3	22.768	49522.5	51727.3	34.05	51945.2	33623	0.6866	6.851
9/1/2019	15:44:40	0	Avalon	0	2.3	1.2	8.23	-108.1	22.481	49230.5	51716.9	34.05	51961.2	33616	1.0445	10.422
9/1/2019	15:45:00	0	Avalon	0	2.3	1.2	8.23	-107.9	22.367	49112.5	51712.7	34.04	51967.6	33613	1.249	12.462
9/1/2019	15:45:20	0	Avalon	0	2.3	1.2	8.23	-107.8	22.293	49037.7	51711.7	34.04	51973.4	33613	1.2674	12.645
9/1/2019	15:45:40	0	Avalon	0	2.3	1.2	8.23	-107.9	22.337	49080.3	51710.6	34.04	51968.4	33612	1.2801	12.772
9/1/2019	15:46:00	0	Avalon	0	2.3	1.1	8.23	-107.9	22.312	49056.3	51710.8	34.04	51970.8	33612	1.2787	12.758
9/1/2019	15:46:20	0	Avalon	0	2.3	1.1	8.23	-107.9	22.303	49040.7	51704.1	34.04	51964.9	33608	1.2789	12.76
9/1/2019	15:46:40	0	Avalon	0	2.3	1.2	8.23	-107.9	22.277	49024.6	51714.2	34.05	51977.3	33614	1.2837	12.807
9/1/2019	15:47:00	0	Avalon	0	2.3	1.1	8.23	-108.1	22.351	49092.3	51708.5	34.04	51964.9	33611	1.2842	12.813
9/1/2019	15:47:20	0	Avalon	0	2.3	1.1	8.23	-108.1	22.337	49081.8	51712.1	34.04	51969.8	33613	1.284	12.811
9/1/2019	15:47:40	0	Avalon	0	2.3	1.1	8.23	-108.1	22.347	49090.3	51710.4	34.04	51967.2	33612	1.2851	12.822
9/1/2019	15:48:00	0	Avalon	0	2.3	1.1	8.23	-108.2	22.351	49092.3	51708.6	34.04	51965.1	33611	1.2838	12.809
9/1/2019	15:48:20	0	Avalon	0	2.3	1.1	8.23	-108.2	22.365	49105.4	51708.2	34.04	51963.4	33610	1.1973	11.946
9/1/2019	15:48:40	0	Avalon	0	2.3	1.1	8.23	-108.2	22.348	49088.1	51707.6	34.04	51964.3	33610	1.2292	12.265
9/1/2019	15:49:00	0	Avalon	0	2.3	1.1	8.23	-108.2	22.344	49085.8	51709.3	34.04	51966.3	33611	1.266	12.631
9/1/2019	15:49:20	0	Avalon	0	2.3	1.1	8.23	-108.2	22.336	49077.7	51709	34.04	51966.8	33611	1.2826	12.797
9/1/2019	15:49:40	0	Avalon	0	2.3	1.1	8.23	-108.2	22.336	49075.7	51706.9	34.04	51964.7	33609	1.2846	12.817
9/1/2019	15:50:00	0	Avalon	0	2.3	1.1	8.23	-108.3	22.332	49071.4	51702.5	34.04	51960.2	33607	1.3054	13.024
9/1/2019	15:50:20	0	Avalon	0	2.3	1.1	8.13	-101.1	17.509	44258.6	51636	33.99	52270.4	33563	1.8493	18.428
9/1/2019	15:50:40	0	Avalon	0	2.3	1.1	8.09	-98.9	16.863	43514.5	51521.1	33.91	52200.7	33489	1.9082	19.014
9/1/2019	15:51:00	0	Avalon	0	2.3	1.1	8.09	-98.7	16.858	43498.1	51508.4	33.9	52188.3	33480	1.9087	19.019
9/1/2019	15:51:20	0	Avalon	0	2.3	1.1	8.09	-98.5	16.826	43465.4	51506.7	33.89	52188.5	33479	1.9073	19.006
9/1/2019	15:51:40	0	Avalon	0	2.3	1.1	8.08	-98.2	16.735	43384	51516.7	33.9	52204.2	33486	1.9094	19.026
9/1/2019	15:52:00	0	Avalon	0	2.3	1.1	8.08	-98.1	16.764	43389.3	51490.2	33.88	52175.7	33469	1.9061	18.993
9/1/2019	15:52:20	0	Avalon	0	2.3	1.1	8.08	-98.1	16.674	43331.1	51523.8	33.91	52215	33490	1.8904	18.837
9/1/2019	15:52:40	0	Avalon	0	2.3	1.1	8.07	-97.3	16.335	42988.4	51513.5	33.89	52224.7	33484	1.8965	18.895
9/1/2019	15:53:00	0	Avalon	0	2.3	1	8.07	-97.1	16.28	42924.1	51501.8	33.88	52216	33476	1.9135	19.065
9/1/2019	15:53:20	0	Avalon	0	2.3	1	8.06	-96.9	16.247	42885.9	51495.1	33.88	52211.1	33472	1.9162	19.091
9/1/2019	15:53:40	0	Avalon	0	2.3	1	8.06	-96.7	16.14	42800.2	51518.6	33.89	52240.9	33487	1.9158	19.087
9/1/2019	15:54:00	0	Avalon	0	2.3	1	8.06	-96.4	16.069	42718	51503.7	33.88	52229.8	33477	1.9152	19.081
9/1/2019	15:54:20	0	Avalon	0	2.3	1	8.05	-96.3	15.992	42640.6	51500.2	33.88	52230.5	33475	1.9132	19.061
9/1/2019	15:54:40	0	Avalon	0	2.3	1	8.05	-96	15.879	42528.6	51500	33.87	52236.5	33475	1.9134	19.062
9/1/2019	15:55:00	0	Avalon	0	2.3	1	8.05	-96	15.911	42554.9	51494.8	33.87	52229.6	33472	1.9194	19.123
9/1/2019	15:55:20	0	Avalon	0	2.3	1	8.06	-96.5	16.188	42831.7	51499.5	33.88	52218.8	33475	1.9179	19.108
9/1/2019	15:55:40	0	Avalon	0	2.3	1	8.05	-96.4	15.895	42530.7	51471.8	33.85	52206.2	33457	1.983	19.756
9/1/2019	15:56:00	0	Avalon	0	2.3	0.9	8	-93.2	14.707	41383	51508.8	33.85	52304.4	33481	2.4706	24.607
9/1/2019	15:56:20	0	Avalon	0	2.3	0.9	8	-92.9	14.668	41344	51508.2	33.85	52305.7	33480	2.4973	24.873
9/1/2019	15:56:40	0	Avalon	0	2.3	0.9	7.99	-92.5	14.501	41217.4	51555	33.88	52360.7	33511	2.5114	25.012
9/1/2019	15:57:00	0	Avalon	0	2.3	0.9	7.98	-91.7	14.271	40986.2	51548	33.87	52363.6	33506	2.5227	25.124
9/1/2019	15:57:20	0	Avalon	0	2.3	0.9	7.97	-91	14.059	40768.1	51538.3	33.85	52362.6	33500	2.5214	25.11
9/1/2019	15:57:40	0	Avalon	0	2.3	0.8	7.97	-91	14.114	40809.6	51523	33.84	52344.8	33490	2.5214	25.111
9/1/2019	15:58:00	0	Avalon	0	2.3	0.7	7.97	-91.2	14.181	40873.4	51519.3	33.84	52338.3	33488	2.5177	25.074
9/1/2019	15:58:20	0	Avalon	0	2.3	0.7	7.97	-91.2	14.206	40891.5	51512.4	33.84	52330.2	33483	2.5053	24.951
9/1/2019	15:58:40	0	Avalon	0	2.3	0.6	7.97	-91.2	14.2	40894.5	51522.6	33.85	52340.8	33490	2.5142	25.039
9/1/2019	15:59:00	0	Avalon	0	2.3	0.6	7.97	-91.3	14.201	40894.4	51521.4	33.84	52339.6	33489	2.5281	25.177
9/1/2019	15:59:20	0	Avalon	0	2.3	0.5	7.97	-91.3	14.217	40909.7	51520.7	33.84	52338.2	33488	2.5271	25.167
9/1/2019	15:59:40	0	Avalon	0	2.3	0.5	7.97	-91.3	14.22	40914.7	51522.9	33.85	52340.3	33490	2.5285	25.181
9/1/2019	16:00:00	0	Avalon	0	2.3	0.4	7.97	-91.3	14.183	40886.3	51532.8	33.85	52351.9	33496	2.5302	25.198
9/1/2019	16:00:20	0	Avalon	0	2.3	0.4	7.97	-91	14.085	40788.6	51532.1	33.85	52355.2	33496	2.529	25.186
9/1/2019	16:00:40	0	Avalon	0	2.3	0.3	7.97	-91	14.133	40828	51522.3	33.84	52343.3	33489	2.5273	25.169
9/1/2019	16:01:00	0	Avalon	0	2.3	0.3	7.97	-91.2	14.187	40882.9	51523.1	33.85	52341.8	33490	2.5967	25.861
9/1/2019	16:01:20	0	Avalon	0	2.3	0.3	7.95	-89.8	13.55	40289.6	51565.5	33.85	52409.6	33518	3.0753	30.623
9/1/2019	16:01:40	0	Avalon	0	2.3	0.3	7.94	-89.4	13.456	40190.2	51557.7	33.84	52405.3	33513	3.1305	31.171
9/1/2019	16:02:00	0	Avalon	0	2.3	0.2	7.94	-89.3	13.45	40181.3	51554.7	33.84	52402.5	33511	3.1407	31.274
9/1/2019	16:02:20	0	Avalon	0	2.3	0.2	7.94	-89.3	13.45	40179.2	51551.2	33.84	52398.9	33508	3.1403	31.27
9/1/2019	16:02:40	0	Avalon	0	2.3	0.2	7.94	-89.3	13.451	40180.6	51552.7	33.84	52400.4	33509	3.1409	31.275
9/1/2019	16:03:00	0	Avalon	0	2.3	0.2	7.94	-89.3	13.448	40175.9	51549.8	33.84	52397.6	33507	3.1262	31.129
9/1/2019	16:03:20	0	Avalon	0	2.3	0.2	7.94	-89.3	13.448	40176	51550.3	33.84	52398.1	33508	3.1038	30.906
9/1/2019	16:03:40	0	Avalon	0	2.3	0.1	7.94	-89.3	13.46	40188.1	51550.6	33.84	52398	33508	3.0991	30.859
9/1/2019	16:04:00	0	Avalon	0	2.3	0.1	7.94	-89.3	13.463	40194.3	51554.8	33.84	52402.1	33511	3.1102	30.97
9/1/2019	16:04:20	0	Avalon	0	2.3	0.1	7.94	-89.3	13.465	40195.7	51554.1	33.84	52401.3	33510	3.1286	31.153
9/1/2019	16:04:40	0	Avalon	0	2.3	0.1	7.94	-89.3	13.598	40308.9	51532.9	33.83	52375	33496	3.1338	31.206
9/1/2019	16:05:00	0	Avalon	0	2.3	0.1	7.95	-90.1	13.909	40607.5	51524.3	33.83	52354.4	33491	3.0357	30.23
9/1/2019	16:05:20	0	Avalon	0	2.3	0.1	7.96	-90.5	13.919	40650.3	51562.8	33.86	52393	33516	3.0595	30.467
9/1/2019	16:05:40	0	Avalon	0	2.3	0.1	7.96	-90.4	13.934	40650.5	51544.6	33.85	52374	33504	3.0813	30.685
9/1/2019	16:06:00	0	Avalon	0	2.3	0.1	7.96	-90.3	13.888	40598.7	51537.5	33.84	52368.6	33499	3.1017	30.887
9/1/2019	16:06:20	0	Avalon	0	2.3	0.1	7.96	-90.5	13.942	40659.2	51545.6	33.85	52374.7	33505	3.1231	31.101
9/1/2019	16:06:40	0	Avalon	0	2.3	0.1	7.97	-91.4	14.306	41001.2	51525.7	33.85	52339.5	33492	2.8408	28.291
9/1/2019	16:07:00	0	Avalon	0	2.3	0.1	7.99	-92.1	14.526	41201.5	51505.8	33.84	52309.6	33479	2.5139	25.037
9/1/2019	16:07:20	0	Avalon	0	2.3	0.1	7.99	-92.3	14.547	41229.5	51514.6	33.85	52317.7	33485	2.4998	24.897
9/1/2019	16:07:40	0	Avalon	0	2.3	0.1	7.99	-92.4	14.57	41243.8	51504.3	33.84	52306.2	33478	2.4352	24.254
9/1/2019	16:08:00	0	Avalon	0	2.3	0.1	7.99	-92.6	14.594	41269	51505.8	33.85	52306.6	33479	2.4145	24.048
9/1/2019	16:08:20	0	Avalon	0	2.3	0.1	7.99	-92.5	14.563	41243.2	51512	33.85	52314.3	33483	2.5028	24.928
9/1/2019	16:08:40	0	Avalon	0	2.3	0.1	7.99	-92.4	14.532	41212.8	51513.2	33.85	52317	33484	2.5023	24.922
9/1/2019	16:09:00	0	Avalon	0	2.3	0.1	7.99	-92.4	14.555	41233.4	51510	33.85	52312.7	33482	2.5031	24.931
9/1/2019	16:09:20	0	Avalon	0	2.3	0.1	7.99	-92.6	14.577	41252.4	51506.4	33.84	52308	33479	2.5032	24.932
9/1/2019	16:09:40	0	Avalon	0	2.3	0.1	7.99	-92.6	14.57	41245.6	51505.7	33.84	52307.6	33479	2.5027	24.926
9/1/2019	16:10:00	0	Avalon	0	2.3	0.1	7.99	-92.6	14.586	41262.5	51507.9	33.85	52309.1	33480	2.5059	24.958
9/1/2019	16:10:20	0	Avalon	0	2.3	0.1	7.99	-92.4	14.509	41192.1	51514.6	33.85	52319.4	33484	2.5131	25.03
9/1/2019	16:10:40	0	Avalon	0	2.3	0.1	7.99	-92.5	14.542	41221.2	51509.8	33.85	52313	33481	2.5173	25.072
9/1/2019	16:11:00	0	Avalon	0	2.3	0.1	7.99	-92.5	14.545	41222.9	51508.3	33.85	52311.4	33480	2.5168	25.066
9/1/2019	16:11:20	0	Avalon	0	2.3	0.1	7.99	-92.5	14.55	41225.8	51505.8	33.84	52308.6	33479	2.5108	25.007
9/1/2019	16:11:40	0	Avalon	0	2.3	0.1	7.99	-92.6	14.555	41230.9	51506.6	33.84	52309.2	33479	2.4866	24.765
9/1/2019	16:12:00	0	Avalon	0	2.3	0.1	7.99	-92.4	14.493	41179.7	51518.2	33.85	52323.8	33487	2.4763	24.662
9/1/2019	16:12:20	0	Avalon	0	2.3	0.1	7.99	-92.3	14.491	41173.3	51513.7	33.85	52319.2	33484	2.4668	24.569
9/1/2019	16:12:40	0	Avalon	0	2.3	0.1	8.02	-94.3	15.493	42172.4	51538.3	33.89	52295.7	33500	2.0521	20.441
9/1/2019	16:13:00	0	Avalon	0	2.3	0.1	8.07	-97.7	16.649	43273	51485.6	33.88	52177.8	33466	1.9131	19.063
9/1/2019	16:13:20	0	Avalon	0	2.3	0.1	8.08	-98	16.705	43333.6	51492.8	33.88	52181.9	33470	1.9161	19.092
9/1/2019	16:13:40	0	Avalon	0	2.3	0.1	8.09	-98.3	16.832	43465.4	51499.6	33.89	52180.9	33475	1.9102	19.034
9/1/2019	16:14:00	0	Avalon	0	2.3	0.1	8.09	-98.5	16.883	43510.9	51494.7	33.89	52172.9	33472	1.9048	18.98
9/1/2019	16:14:20	0	Avalon	0	2.3	0.1	8.1	-99	17.15	43787.9	51511	33.9	52172.7	33482	1.8102	18.039
9/1/2019	16:14:40	0	Avalon	0	2.3	0.1	8.09	-98.9	17.011	43639.3	51497.2	33.89	52167.4	33473	1.9079	19.012
9/1/2019	16:15:00	0	Avalon	0	2.3	0.1	8.1	-99	17.073	43698	51494.1	33.89	52160.4	33471	1.911	19.043
9/1/2019	16:15:20	0	Avalon	0	2.3	0.1	8.1	-99	17.045	43672.9	51497	33.89	52165.1	33473	1.9088	19.021
9/1/2019	16:15:40	0	Avalon	0	2.3	0.1	8.1	-99.2	17.137	43765.7	51499.2	33.89	52161.5	33474	1.8544	18.48
9/1/2019	16:16:00	0	Avalon	0	2.3	0.1	8.1	-99.1	17.062	43690.3	51497.6	33.89	52164.6	33473	1.8769	18.704
9/1/2019	16:16:20	0	Avalon	0	2.3	0.1	8.1	-99	17.04	43662.9	51491.8	33.89	52160.2	33470	1.8935	18.868
9/1/2019	16:16:40	0	Avalon	0	2.3	0.2	8.1	-99	17.046	43671	51493.9	33.89	52162	33471	1.8851	18.785
9/1/2019	16:17:00	0	Avalon	0	2.3	0.2	8.1	-99	16.988	43616.8	51497.7	33.89	52169.4	33473	1.886	18.794
9/1/2019	16:17:20	0	Avalon	0	2.3	0.2	8.09	-98.8	16.898	43543	51513.4	33.9	52190.9	33484	1.9089	19.021
9/1/2019	16:17:40	0	Avalon	0	2.3	0.2	8.09	-98.8	16.972	43599.1	51495.3	33.89	52168	33472	1.9157	19.09
9/1/2019	16:18:00	0	Avalon	0	2.3	0.2	8.1	-99.2	17.233	43889	51537.5	33.92	52194.4	33499	1.8272	18.208
9/1/2019	16:18:20	0	Avalon	0	2.3	0.2	8.2	-106.2	21.516	48255.6	51704	34.04	52034	33608	1.3814	13.779
9/1/2019	16:18:40	0	Avalon	0	2.3	0.2	8.24	-108.4	22.21	48938.1	51692.8	34.03	51962	33600	1.2695	12.666
9/1/2019	16:19:00	0	Avalon	0	2.3	0.3	8.24	-108.5	22.21	48947.6	51702.4	34.04	51971.6	33607	1.2712	12.683
9/1/2019	16:19:20	0	Avalon	0	2.3	0.3	8.24	-108.6	22.205	48942.1	51702.4	34.04	51972.1	33607	1.2739	12.71
9/1/2019	16:19:40	0	Avalon	0	2.3	0.4	8.24	-108.6	22.226	48960	51699.4	34.04	51967.1	33605	1.2721	12.692
9/1/2019	16:20:00	0	Avalon	0	2.3	0.4	8.24	-108.6	22.191	48935.1	51708.8	34.04	51979.7	33611	1.2609	12.58
9/1/2019	16:20:20	0	Avalon	0	2.3	0.5	8.24	-108.4	22.099	48854.8	51720.1	34.05	51999.4	33618	1.2658	12.628
9/1/2019	16:20:40	0	Avalon	0	2.3	0.6	8.24	-108.4	22.124	48880.1	51720.6	34.05	51997.7	33618	1.2761	12.731
9/1/2019	16:21:00	0	Avalon	0	2.3	0.7	8.23	-108.3	22.136	48873.2	51701	34.04	51976.9	33606	1.2756	12.726
9/1/2019	16:21:20	0	Avalon	0	2.3	0.7	8.23	-108.3	22.125	48853.2	51691.7	34.03	51968.6	33600	1.2761	12.731
9/1/2019	16:21:40	0	Avalon	0	2.3	0.8	8.23	-108.4	22.175	48911.1	51701.4	34.04	51973.8	33606	1.2772	12.742
9/1/2019	16:22:00	0	Avalon	0	2.3	0.9	8.24	-108.4	22.223	48964.5	51707.3	34.04	51975.4	33610	1.2142	12.115
9/1/2019	16:22:20	0	Avalon	0	2.3	0.9	8.23	-108.2	22.094	48834.3	51704.1	34.04	51983.8	33608	1.2488	12.459
9/1/2019	16:22:40	0	Avalon	0	2.3	0.9	8.23	-108.1	22.03	48763.6	51696.2	34.04	51981.7	33603	1.2679	12.649
9/1/2019	16:23:00	0	Avalon	0	2.3	0.9	8.23	-108.1	22.052	48797.6	51709.4	34.04	51993	33611	1.2762	12.732
9/1/2019	16:23:20	0	Avalon	0	2.3	0.9	8.23	-108.3	22.178	48915.5	51702.9	34.04	51975.1	33607	1.2704	12.675
9/1/2019	16:23:40	0	Avalon	0	2.3	1	8.24	-108.4	22.191	48928.4	51702.9	34.04	51973.9	33607	1.2666	12.636
9/1/2019	16:24:00	0	Avalon	0	2.3	1	8.23	-108.4	22.197	48935	51703.1	34.04	51973.5	33607	1.2669	12.64
9/1/2019	16:24:20	0	Avalon	0	2.3	1	8.24	-109.1	22.748	49513.8	51740.8	34.06	51960.8	33632	0.8527	8.509
9/1/2019	16:24:40	0	Avalon	0	2.3	1	8.25	-109.4	22.844	49609.5	51739.8	34.06	51950.7	33631	0.6585	6.571
9/1/2019	16:25:00	0	Avalon	0	2.3	1	8.25	-109.4	22.842	49608.7	51741.3	34.06	51952.4	33632	0.6642	6.628
9/1/2019	16:25:20	0	Avalon	0	2.3	1	8.25	-109.4	22.849	49613.4	51739.1	34.06	51949.6	33630	0.6662	6.648
9/1/2019	16:25:40	0	Avalon	0	2.3	1	8.25	-109.4	22.853	49616.4	51738.5	34.06	51948.7	33630	0.6613	6.599
9/1/2019	16:26:00	0	Avalon	0	2.3	1	8.25	-109.4	22.858	49625.5	51742.3	34.06	51951.9	33632	0.6529	6.515
9/1/2019	16:26:20	0	Avalon	0	2.3	1	8.25	-109.4	22.857	49621.4	51739.1	34.06	51948.8	33630	0.6591	6.577
9/1/2019	16:26:40	0	Avalon	0	2.3	1	8.25	-109.4	22.86	49625	51739.6	34.06	51949	33631	0.666	6.646
9/1/2019	16:27:00	0	Avalon	0	2.3	1	8.25	-109.4	22.861	49623.7	51737.8	34.06	51947.2	33630	0.6672	6.658
9/1/2019	16:27:20	0	Avalon	0	2.3	1	8.25	-109.4	22.85	49613.7	51738.7	34.06	51949.1	33630	0.6689	6.674
9/1/2019	16:27:40	0	Avalon	0	2.3	1	8.25	-109.4	22.85	49613.7	51738.7	34.06	51949.1	33630	0.6675	6.661
9/1/2019	16:28:00	0	Avalon	0	2.3	1	8.25	-109.4	22.853	49617.4	51739.3	34.06	51949.4	33631	0.6698	6.683
9/1/2019	16:28:20	0	Avalon	0	2.3	1	8.25	-109.4	22.852	49616.5	51738.7	34.06	51948.8	33630	0.6714	6.7
9/1/2019	16:28:40	0	Avalon	0	2.3	1	8.25	-109.4	22.857	49621.8	51739.4	34.06	51949.2	33631	0.6726	6.712
9/1/2019	16:29:00	0	Avalon	0	2.3	1.1	8.25	-109.4	22.857	49621	51738.2	34.06	51947.9	33630	0.6305	6.291
9/1/2019	16:29:20	0	Avalon	0	2.3	1	8.25	-109.4	22.852	49614.2	51736.4	34.06	51946.6	33629	0.6424	6.411
9/1/2019	16:29:40	0	Avalon	0	2.3	1.1	8.25	-109.4	22.867	49633.8	51743	34.06	51951.9	33633	0.5231	5.22
9/1/2019	16:30:00	0	Avalon	0	2.3	1.1	8.23	-108.6	23.326	50109.5	51765.2	34.07	51930.6	33647	0.1382	1.379
9/1/2019	16:30:20	0	Avalon	0	2.3	1.1	8.22	-108	23.43	50210.7	51763.3	34.07	51918.8	33646	0.0678	0.677
9/1/2019	16:30:40	0	Avalon	0	2.3	1.1	8.22	-107.9	23.428	50214.4	51768.8	34.07	51924.5	33650	0.0606	0.605
9/1/2019	16:31:00	0	Avalon	0	2.3	1.1	8.22	-108	23.411	50195.7	51767.1	34.07	51924.4	33649	0.0561	0.559
9/1/2019	16:31:20	0	Avalon	0	2.3	1.1	8.22	-108.1	23.414	50198.2	51766.2	34.07	51923.2	33648	0.0563	0.562
9/1/2019	16:31:40	0	Avalon	0	2.3	1.1	8.22	-108	23.421	50208.3	51770.1	34.07	51926.5	33651	0.0613	0.612
