# Supplementary material for: Dynamics of pH at Santa Catalina Island
Source: PLoS One. 2023 Dec 7;18(12):e0290039. doi: 10.1371/journal.pone.0290039 (PMC10703214; doi:10.1371/journal.pone.0290039)
Supplement: S15 Dataset — (TXT) [file pone.0290039.s017.txt]

KOR Export File
File Created:9/25/2020 4:41:55 PM
Sonde ID	Sonde 18M103147
User ID	YSI
Site	Avalon
Template	Depth Profiling Standard 20sec
Averaging Mode	Rapid
Time Zone	(UTC) Coordinated Universal Time
Devices List:
Name	SN	Firmware	Corresponding Data Column(s)
Data Collection Device			1;2;3;4;5
EXO1 Sonde	18M103147	1.0.68	6;7
Total Algae BGA-PE	17K104828	3.0.0	8;9;10;11
Wiped CT	20A104513	3.0.5	12;13;14;15;16;17
Optical DO	20A100841	3.0.0	18;19
pH	20A102061	3.0.0	20;21
Depth Non-Vented 0-250m	18H105525	3.0.0	22;23
1	2	3	4	5	6	7	8	9	10	11	12	13	14	15	16	17	18	19	20	21	22	23
Date (MM/DD/YYYY)	Time (HH:MM:SS)	Time (Fract. Sec)	Site Name	Fault Code	Battery V	Cable Pwr V	Chlorophyll RFU	Chlorophyll �g/L	BGA-PE RFU	BGA-PE �g/L	Temp �C	Cond �S/cm	SpCond �S/cm	Sal psu	nLF Cond �S/cm	TDS mg/L	ODO % sat	ODO mg/L	pH	pH mV	Press bar a	Depth m
9/25/2020	16:03:00	0	Avalon	0	2.8	1.2	-0.04	0.2	0.75	2.1	21.031	47083.6	50945.7	33.5	51313.4	33115	104	7.62	7.86	-68.3	0.0386	0.385
9/25/2020	16:03:20	0	Avalon	0	2.8	1.2	-0.02	0.28	0.63	1.77	21.005	47121.7	51014	33.55	51384.3	33159	104.3	7.64	7.88	-69.3	0.0599	0.597
9/25/2020	16:03:40	0	Avalon	0	2.8	1.2	-0.02	0.3	0.7	1.97	21.016	47134.2	51016.4	33.55	51385.8	33161	104.4	7.65	7.88	-69.6	0.0731	0.729
9/25/2020	16:04:00	0	Avalon	0	2.8	1.2	-0.03	0.23	0.74	2.07	21.018	47124.6	51003.8	33.54	51373	33152	104.4	7.65	7.89	-69.9	0.0774	0.773
9/25/2020	16:04:20	0	Avalon	0	2.8	1.2	-0.01	0.31	0.67	1.88	21.006	47108	50998.7	33.54	51368.8	33149	104.4	7.65	7.89	-70.2	0.0805	0.803
9/25/2020	16:04:40	0	Avalon	0	2.8	1.2	-0.01	0.31	0.68	1.89	21.032	47177.7	51047.2	33.57	51415.6	33181	104.6	7.65	7.9	-70.4	0.084	0.838
9/25/2020	16:05:00	0	Avalon	0	2.8	1.2	-0.03	0.24	0.72	2	21.115	47246.7	51034.2	33.56	51395.5	33172	104.5	7.64	7.9	-70.6	0.0853	0.851
9/25/2020	16:05:20	0	Avalon	0	2.8	1.2	-0.04	0.2	0.67	1.87	21.11	47226.6	51017.5	33.55	51379	33161	104.5	7.64	7.9	-70.9	0.0737	0.736
9/25/2020	16:05:40	0	Avalon	0	2.8	1.2	-0.04	0.21	0.7	1.96	21.098	47224.8	51028	33.56	51390.6	33168	104.5	7.64	7.91	-71.1	0.0623	0.622
9/25/2020	16:06:00	0	Avalon	0	2.8	1.2	-0.06	0.14	0.68	1.92	21.053	47170.1	51016.2	33.55	51382.5	33161	104.5	7.65	7.91	-71.2	0.0694	0.692
9/25/2020	16:06:20	0	Avalon	0	2.8	1.2	0.01	0.42	0.65	1.83	21.095	47235.3	51042.3	33.57	51405.2	33177	104.5	7.64	7.91	-71.3	0.0746	0.744
9/25/2020	16:06:40	0	Avalon	0	2.8	1.2	-0.03	0.23	0.74	2.06	21.037	47123.6	50982	33.52	51349.3	33138	104.3	7.64	7.92	-71.5	0.0763	0.761
9/25/2020	16:07:00	0	Avalon	0	2.8	1.2	-0.01	0.31	0.74	2.07	21.036	47182	51047.7	33.57	51415.7	33181	104.5	7.65	7.92	-71.6	0.0799	0.798
9/25/2020	16:07:20	0	Avalon	0	2.8	1.2	-0.04	0.2	0.66	1.86	21.126	47269.7	51047.5	33.57	51407.9	33181	104.5	7.64	7.92	-71.7	0.0804	0.802
9/25/2020	16:07:40	0	Avalon	0	2.8	1.2	-0.05	0.17	0.64	1.8	21.144	47277.9	51036.8	33.56	51395.5	33174	104.4	7.63	7.92	-71.9	0.0763	0.761
9/25/2020	16:08:00	0	Avalon	0	2.8	1.2	-0.04	0.19	0.58	1.62	21.109	47217.2	51007.9	33.54	51369.4	33155	104.4	7.63	7.92	-72.1	0.0771	0.769
9/25/2020	16:08:20	0	Avalon	0	2.8	1.1	-0.03	0.26	0.63	1.77	21.07	47186.9	51016.6	33.55	51381.5	33161	104.5	7.64	7.93	-72.2	0.0843	0.841
9/25/2020	16:08:40	0	Avalon	0	2.8	1.1	-0.04	0.19	0.69	1.94	21.035	47136.6	50998	33.53	51365.7	33149	104.3	7.63	7.93	-72.3	0.24	2.394
9/25/2020	16:09:00	0	Avalon	0	2.8	1.1	0	0.36	0.7	1.97	21.031	47142.4	51008.8	33.54	51376.8	33156	104.2	7.63	7.93	-72.4	0.3824	3.816
9/25/2020	16:09:20	0	Avalon	0	2.8	1.1	0.01	0.42	0.71	2	20.997	47146.1	51049.8	33.57	51421	33182	104.3	7.64	7.93	-72.5	0.4374	4.364
9/25/2020	16:09:40	0	Avalon	0	2.8	1.1	-0.02	0.29	0.7	1.96	21.029	47168.2	51039	33.56	51407.5	33175	104.2	7.63	7.93	-72.6	0.4476	4.466
9/25/2020	16:10:00	0	Avalon	0	2.8	1.1	0	0.38	0.74	2.07	21.039	47156.7	51016.7	33.55	51384.2	33161	104.2	7.63	7.94	-72.7	0.3229	3.222
9/25/2020	16:10:20	0	Avalon	0	2.8	1.1	0.02	0.44	0.73	2.03	20.958	47071.3	51009.2	33.54	51383.5	33156	103.9	7.62	7.94	-72.8	0.615	6.136
9/25/2020	16:10:40	0	Avalon	0	2.8	1.1	-0.03	0.26	0.79	2.2	20.976	47106.1	51028.1	33.56	51400.9	33168	103.9	7.62	7.94	-72.9	0.6355	6.341
9/25/2020	16:11:00	0	Avalon	0	2.8	1.1	0.01	0.4	0.76	2.13	20.932	47045.2	51008.5	33.54	51384.9	33156	103.8	7.61	7.94	-72.9	0.6043	6.029
9/25/2020	16:11:20	0	Avalon	0	2.8	1.1	0.01	0.41	0.8	2.23	20.852	46965.1	51005.7	33.54	51388.7	33154	103.7	7.62	7.94	-73	0.6077	6.063
9/25/2020	16:11:40	0	Avalon	0	2.8	1.1	0.01	0.39	0.83	2.32	20.893	47093.7	51103.8	33.61	51484.3	33217	104.1	7.64	7.94	-73	0.4852	4.84
9/25/2020	16:12:00	0	Avalon	0	2.8	1.1	0	0.37	0.68	1.91	21	47130	51028.3	33.56	51399.1	33168	103.8	7.6	7.94	-73.1	0.5985	5.972
9/25/2020	16:12:20	0	Avalon	0	2.8	1.1	0	0.36	0.8	2.24	20.918	47033.7	51010.4	33.54	51388	33157	103.6	7.6	7.95	-73.3	0.6601	6.586
9/25/2020	16:12:40	0	Avalon	0	2.8	1.1	-0.02	0.3	0.82	2.3	20.9	47045.9	51043	33.57	51422.3	33178	103.8	7.62	7.95	-73.4	0.6721	6.706
9/25/2020	16:13:00	0	Avalon	0	2.8	1.1	0	0.34	0.78	2.19	20.902	47061.5	51058.4	33.58	51437.7	33188	103.8	7.62	7.95	-73.4	0.6734	6.719
9/25/2020	16:13:20	0	Avalon	0	2.8	1.1	-0.02	0.29	0.72	2.03	20.893	46976.7	50975.1	33.52	51354.5	33134	103.6	7.61	7.95	-73.5	0.6064	6.051
9/25/2020	16:13:40	0	Avalon	0	2.8	1.1	0	0.35	0.78	2.17	20.945	47051.5	51001.1	33.54	51376.4	33151	103.7	7.61	7.95	-73.6	0.6236	6.222
9/25/2020	16:14:00	0	Avalon	0	2.8	1.1	0	0.35	0.76	2.14	20.917	47027.8	51004.7	33.54	51382.3	33153	103.6	7.6	7.95	-73.6	0.668	6.665
9/25/2020	16:14:20	0	Avalon	0	2.8	1.1	-0.02	0.29	0.69	1.92	20.925	47087.2	51061.6	33.58	51439	33190	104	7.63	7.95	-73.7	0.5131	5.119
9/25/2020	16:14:40	0	Avalon	0	2.8	1.1	0	0.36	0.73	2.04	21.02	47169.3	51050.2	33.57	51419.5	33183	103.9	7.61	7.95	-73.8	0.5506	5.494
9/25/2020	16:15:00	0	Avalon	0	2.8	1.1	-0.01	0.33	0.79	2.22	21.021	47157	51036.1	33.56	51405.3	33173	103.7	7.6	7.96	-73.9	0.6734	6.719
9/25/2020	16:15:20	0	Avalon	0	2.8	1.1	0.01	0.38	0.83	2.31	21.024	47152.7	51027.2	33.55	51396	33168	103.6	7.59	7.96	-74	0.8011	7.993
9/25/2020	16:15:40	0	Avalon	0	2.8	1.1	0.02	0.46	0.84	2.35	20.769	46879.4	51000.5	33.53	51390.4	33150	103.1	7.58	7.96	-74.1	1.1934	11.907
9/25/2020	16:16:00	0	Avalon	0	2.8	1.1	-0.01	0.33	0.68	1.9	21.019	47195.6	51080	33.59	51449.6	33202	104	7.62	7.96	-74	0.4886	4.874
9/25/2020	16:16:20	0	Avalon	0	2.8	1.1	-0.02	0.28	0.66	1.86	21.019	47147	51027	33.55	51396.2	33168	103.7	7.6	7.96	-74.2	0.7097	7.081
9/25/2020	16:16:40	0	Avalon	0	2.8	1.1	0.02	0.43	0.75	2.11	20.919	47053.3	51031	33.56	51408.7	33170	103.2	7.57	7.96	-74.2	1.2501	12.473
9/25/2020	16:17:00	0	Avalon	0	2.8	1.1	0.01	0.41	0.84	2.36	20.971	47110.4	51038.2	33.56	51411.6	33175	103.6	7.59	7.96	-74.3	0.8381	8.362
9/25/2020	16:17:20	0	Avalon	0	2.8	1.1	0.02	0.43	0.75	2.1	21.003	47147.4	51044	33.57	51414.7	33179	103.6	7.59	7.96	-74.4	0.8683	8.664
9/25/2020	16:17:40	0	Avalon	0	2.8	1.1	0.03	0.5	0.77	2.16	21.018	47169.7	51052.5	33.57	51422	33184	103.4	7.57	7.96	-74.4	1.1006	10.981
9/25/2020	16:18:00	0	Avalon	0	2.8	1.1	0.01	0.42	0.74	2.08	21.023	47162.2	51039.4	33.56	51408.4	33176	103.4	7.57	7.97	-74.5	1.0335	10.312
9/25/2020	16:18:20	0	Avalon	0	2.8	1.1	0.01	0.42	0.86	2.41	20.989	47126.2	51035.9	33.56	51407.7	33173	103.3	7.57	7.97	-74.6	1.1742	11.715
9/25/2020	16:18:40	0	Avalon	0	2.8	1.1	0.04	0.51	0.79	2.22	20.98	47118.7	51037.7	33.56	51410.3	33174	103.3	7.57	7.97	-74.6	1.1998	11.971
9/25/2020	16:19:00	0	Avalon	0	2.8	1.1	-0.01	0.34	0.71	1.98	21.007	47145.9	51038.9	33.56	51409.3	33175	103.4	7.57	7.97	-74.7	1.0601	10.577
9/25/2020	16:19:20	0	Avalon	0	2.8	1.1	0.02	0.44	0.84	2.35	20.984	47120.3	51035	33.56	51407.2	33173	103.3	7.57	7.97	-74.7	1.1775	11.749
9/25/2020	16:19:40	0	Avalon	0	2.8	1.1	0.03	0.47	0.75	2.1	20.982	47125.8	51042.9	33.56	51415.4	33178	103.4	7.57	7.97	-74.8	1.1857	11.83
9/25/2020	16:20:00	0	Avalon	0	2.8	1.1	-0.01	0.34	0.8	2.24	20.998	47144.2	51046.5	33.57	51417.7	33180	103.4	7.58	7.97	-74.8	1.1086	11.061
9/25/2020	16:20:20	0	Avalon	0	2.8	1.1	0.02	0.46	0.77	2.15	21.007	47157.9	51051.1	33.57	51421.5	33183	103.3	7.57	7.97	-74.9	1.2416	12.388
9/25/2020	16:20:40	0	Avalon	0	2.8	1.1	0.02	0.44	0.85	2.39	20.991	47128.5	51036.1	33.56	51407.7	33173	103.2	7.56	7.97	-74.9	1.2578	12.55
9/25/2020	16:21:00	0	Avalon	0	2.8	1.1	0.04	0.52	0.75	2.09	20.982	47129.5	51047.5	33.57	51420	33181	103.4	7.58	7.97	-75	1.1173	11.147
9/25/2020	16:21:20	0	Avalon	0	2.8	1.1	0.04	0.53	0.82	2.31	20.84	46897.5	50944.2	33.49	51327.7	33114	102.7	7.54	7.98	-75.1	1.6224	16.187
9/25/2020	16:21:40	0	Avalon	0	2.8	1.1	0.06	0.59	0.84	2.34	20.64	46866	51124.9	33.63	51526.5	33231	103.3	7.61	7.98	-75	1.6108	16.07
9/25/2020	16:22:00	0	Avalon	0	2.8	1.1	0.04	0.51	0.74	2.08	20.99	47151.6	51062.5	33.58	51434.4	33191	103.5	7.58	7.97	-74.9	1.1968	11.94
9/25/2020	16:22:20	0	Avalon	0	2.8	1.1	0	0.37	0.76	2.13	20.966	47121.9	51055.5	33.57	51429.3	33186	103.2	7.56	7.98	-75.1	1.3916	13.884
9/25/2020	16:22:40	0	Avalon	0	2.8	1.1	0.02	0.43	0.88	2.47	20.884	47022.2	51033.7	33.56	51414.2	33172	102.9	7.55	7.98	-75.2	1.6508	16.47
9/25/2020	16:23:00	0	Avalon	0	2.8	1.1	0.05	0.56	0.85	2.39	20.878	46993.5	51009.6	33.54	51390.5	33156	103	7.56	7.98	-75.2	1.5392	15.357
9/25/2020	16:23:20	0	Avalon	0	2.8	1.1	0.08	0.7	0.92	2.57	20.6	46668.4	50948.8	33.5	51352.1	33117	102.7	7.58	7.98	-75.3	1.7961	17.919
9/25/2020	16:23:40	0	Avalon	0	2.8	1.1	0.07	0.64	0.93	2.61	20.478	46611.3	51017.4	33.55	51431.4	33161	103	7.62	7.98	-75.2	1.7567	17.525
9/25/2020	16:24:00	0	Avalon	0	2.8	1.1	0.04	0.53	0.9	2.52	20.554	46814.2	51159.7	33.65	51568.7	33254	103.6	7.65	7.98	-75.1	1.567	15.631
9/25/2020	16:24:20	0	Avalon	0	2.7	1.1	0	0.37	0.83	2.33	20.934	47121.8	51090.4	33.6	51467.2	33209	103.5	7.59	7.98	-75.1	1.4443	14.41
9/25/2020	16:24:40	0	Avalon	0	2.7	1.1	0.08	0.67	0.87	2.44	20.594	46643.8	50928.5	33.48	51332.2	33104	102.6	7.58	7.98	-75.4	1.8146	18.104
9/25/2020	16:25:00	0	Avalon	0	2.8	1.1	0.09	0.71	0.97	2.71	20.416	46557.1	51024.7	33.55	51443.8	33166	103.1	7.63	7.98	-75.4	1.9012	18.966
9/25/2020	16:25:20	0	Avalon	0	2.8	1.1	0.06	0.58	0.95	2.65	20.547	46772.9	51122.1	33.62	51531.4	33229	103.5	7.64	7.98	-75.3	1.6896	16.855
9/25/2020	16:25:40	0	Avalon	0	2.7	1.1	0.04	0.53	0.8	2.23	20.911	47065.2	51051.9	33.57	51430.4	33184	103.3	7.58	7.98	-75.3	1.5116	15.081
9/25/2020	16:26:00	0	Avalon	0	2.7	1.1	0.03	0.48	0.84	2.35	20.595	46702.5	50992.5	33.53	51396.7	33145	102.9	7.59	7.99	-75.6	1.8101	18.058
9/25/2020	16:26:20	0	Avalon	0	2.7	1.1	0.06	0.61	0.94	2.63	20.565	46695.9	51017.1	33.55	51423.9	33161	103	7.6	7.99	-75.6	1.8456	18.412
9/25/2020	16:26:40	0	Avalon	0	2.7	1.1	0.03	0.48	0.84	2.36	20.826	47064.5	51142.7	33.64	51529.1	33243	103.6	7.61	7.98	-75.5	1.527	15.234
9/25/2020	16:27:00	0	Avalon	0	2.7	1.1	0.04	0.51	0.92	2.59	20.58	46609.4	50905	33.46	51309.5	33088	102.2	7.55	7.99	-75.7	2.1668	21.618
9/25/2020	16:27:20	0	Avalon	0	2.7	1.1	0.08	0.69	0.97	2.71	20.433	46562.4	51012.2	33.54	51429.8	33158	101.9	7.54	7.99	-75.7	2.4683	24.623
9/25/2020	16:27:40	0	Avalon	0	2.7	1.1	0.09	0.72	0.96	2.68	20.49	46624.7	51019.2	33.55	51432.2	33162	101.8	7.53	7.99	-75.6	2.2504	22.45
9/25/2020	16:28:00	0	Avalon	0	2.7	1.1	0.07	0.65	1.05	2.93	20.452	46576	51007	33.54	51423.1	33155	102.1	7.55	7.99	-75.8	2.1458	21.406
9/25/2020	16:28:20	0	Avalon	0	2.7	1.1	0.06	0.59	0.93	2.62	20.526	46668.1	51029.1	33.55	51439.3	33169	102.9	7.6	7.99	-75.9	1.8745	18.7
9/25/2020	16:28:40	0	Avalon	0	2.7	1.1	0.07	0.65	0.89	2.5	20.441	46581.1	51023.9	33.55	51441	33166	102.5	7.58	7.99	-76	2.1831	21.778
9/25/2020	16:29:00	0	Avalon	0	2.7	1.1	0.07	0.64	0.97	2.7	20.494	46640.3	51032.2	33.56	51445	33171	101.9	7.53	7.99	-75.9	2.3543	23.486
9/25/2020	16:29:20	0	Avalon	0	2.7	1.1	0.04	0.52	0.92	2.58	20.496	46629.3	51017.6	33.55	51430.1	33161	101.8	7.52	8	-76.1	2.1681	21.629
9/25/2020	16:29:40	0	Avalon	0	2.7	1.1	0.07	0.64	0.9	2.51	20.481	46633.2	51038.6	33.56	51452.5	33175	101.7	7.52	8	-76.2	2.398	23.922
9/25/2020	16:30:00	0	Avalon	0	2.7	1.1	0.07	0.64	0.92	2.57	20.446	46576.5	51014.1	33.54	51430.7	33159	102	7.55	8	-76.5	2.1625	21.572
9/25/2020	16:30:20	0	Avalon	0	2.7	1.1	0.07	0.63	1.01	2.82	20.44	46584	51028.4	33.55	51445.6	33168	102.5	7.58	8	-76.6	2.1987	21.933
9/25/2020	16:30:40	0	Avalon	0	2.7	1.1	0.08	0.66	0.93	2.61	20.485	46626.6	51026.8	33.55	51440.2	33167	101.9	7.53	8	-76.6	2.3619	23.562
9/25/2020	16:31:00	0	Avalon	0	2.7	1.1	0.06	0.6	0.96	2.68	20.476	46619.2	51029	33.55	51443.3	33169	102.3	7.57	8.01	-76.8	2.1098	21.047
9/25/2020	16:31:20	0	Avalon	0	2.8	1.1	0.06	0.61	0.92	2.57	20.463	46599.7	51021.3	33.55	51436.6	33164	102	7.55	8.01	-77	2.4113	24.055
9/25/2020	16:31:40	0	Avalon	0	2.8	1.1	0.1	0.77	0.94	2.63	20.454	46594.4	51025.4	33.55	51441.4	33166	102.3	7.57	8.01	-77.1	2.1848	21.795
9/25/2020	16:32:00	0	Avalon	0	2.8	1.1	0.07	0.65	1.05	2.93	20.494	46660	51055.1	33.57	51468.1	33186	102.8	7.6	8.02	-77.3	2.0903	20.852
9/25/2020	16:32:20	0	Avalon	0	2.8	1.1	0.09	0.71	0.89	2.48	20.537	46680.8	51030.5	33.55	51439.8	33170	102.5	7.57	8.02	-77.4	2.3581	23.524
9/25/2020	16:32:40	0	Avalon	0	2.7	1.1	0.11	0.8	1.08	3.02	20.518	46659.7	51028.4	33.55	51439.2	33168	101.8	7.52	8.02	-77.3	2.4913	24.853
9/25/2020	16:33:00	0	Avalon	0	2.7	1	0.09	0.72	1.03	2.89	20.479	46620.8	51026.9	33.55	51440.9	33168	101.5	7.5	8.02	-77.4	2.5078	25.017
9/25/2020	16:33:20	0	Avalon	0	2.7	1.1	0.08	0.68	0.97	2.71	20.54	46716.6	51067.4	33.58	51476.8	33194	102	7.53	8.02	-77.4	2.0654	20.604
9/25/2020	16:33:40	0	Avalon	0	2.7	1	0.18	1.09	1.27	3.57	20.146	45852.3	50527.6	33.19	50963.1	32843	100.1	7.45	8.03	-77.9	2.667	26.611
9/25/2020	16:34:00	0	Avalon	0	2.7	1	0.37	1.85	1.93	5.41	18.598	44698.1	50925.8	33.48	51482.8	33102	101.1	7.74	8.03	-78	2.9332	29.249
9/25/2020	16:34:20	0	Avalon	0	2.7	1.1	0.26	1.39	1.58	4.42	19.096	45201.2	50946.8	33.5	51467.8	33115	102.8	7.8	8.03	-77.7	2.7842	27.766
9/25/2020	16:34:40	0	Avalon	0	2.7	1	0.2	1.18	1.41	3.95	19.432	46035.7	51523.4	33.92	52025.2	33490	104.9	7.91	8.03	-77.8	2.4517	24.444
9/25/2020	16:35:00	0	Avalon	0	2.7	1	0.06	0.6	0.97	2.73	20.551	46759.5	51102.4	33.61	51511.1	33217	103.1	7.62	8.03	-78.3	1.8231	18.186
9/25/2020	16:35:20	0	Avalon	0	2.7	1	0.05	0.57	0.95	2.66	20.618	46782.8	51056.3	33.57	51459.2	33187	102.5	7.56	8.04	-78.9	1.988	19.833
9/25/2020	16:35:40	0	Avalon	0	2.7	1	0.13	0.86	1.24	3.48	20.17	46006.8	50676.6	33.3	51111.9	32940	100.7	7.49	8.05	-79.4	2.5125	25.068
9/25/2020	16:36:00	0	Avalon	0	2.7	1	0.32	1.65	1.57	4.4	19.038	45059.8	50849.1	33.42	51373.2	33052	102.1	7.76	8.06	-79.7	2.8645	28.568
9/25/2020	16:36:20	0	Avalon	0	2.7	1	0.1	0.75	1	2.79	20.198	46622	51334.2	33.78	51773.5	33367	103.9	7.72	8.04	-78.7	2.2	21.941
9/25/2020	16:36:40	0	Avalon	0	2.7	1	0.06	0.61	0.93	2.61	20.586	46761.3	51067.3	33.58	51472.9	33194	102.3	7.55	8.05	-79	2.0022	19.974
9/25/2020	16:37:00	0	Avalon	0	2.7	1	0.05	0.57	0.94	2.62	20.564	46680.9	51001.4	33.53	51408.2	33151	101.5	7.49	8.05	-79.2	2.3893	23.836
9/25/2020	16:37:20	0	Avalon	0	2.7	1	0.21	1.22	1.27	3.56	19.588	45493.2	50733.8	33.34	51215.2	32977	101.5	7.63	8.06	-79.9	2.7909	27.839
9/25/2020	16:37:40	0	Avalon	0	2.7	1	0.26	1.39	1.43	3.99	19.19	45464.1	51141.8	33.64	51657.9	33242	103.4	7.83	8.06	-79.6	2.7239	27.162
9/25/2020	16:38:00	0	Avalon	0	2.7	1	0.11	0.79	1.03	2.9	20.117	46174.2	50922.8	33.48	51365	33100	102.1	7.6	8.04	-78.9	2.5102	25.04
9/25/2020	16:38:20	0	Avalon	0	2.7	1	0.37	1.86	1.44	4.02	19.503	45548.9	50890.9	33.45	51380.7	33079	102.5	7.72	8.06	-79.6	2.7762	27.69
9/25/2020	16:38:40	0	Avalon	0	2.7	1	0.09	0.71	1.01	2.83	20.055	46349.7	51188.1	33.67	51637.7	33272	103.4	7.71	8.04	-78.9	2.5538	25.47
9/25/2020	16:39:00	0	Avalon	0	2.7	1	0.08	0.67	1.08	3.02	20.456	46595.2	51023	33.55	51438.7	33165	101.7	7.52	8.05	-79	2.4311	24.252
9/25/2020	16:39:20	0	Avalon	0	2.7	1	0.09	0.72	0.91	2.55	20.531	46748.1	51112	33.61	51522.5	33223	102	7.53	8.05	-79.2	2.2935	22.878
9/25/2020	16:39:40	0	Avalon	0	2.7	1	0.06	0.58	0.92	2.57	20.619	46775.6	51046.6	33.57	51449.3	33180	101.8	7.51	8.05	-79.5	2.2821	22.766
9/25/2020	16:40:00	0	Avalon	0	2.7	1	0.07	0.66	0.97	2.72	20.468	46493.9	50897.3	33.46	51310.9	33083	100.9	7.46	8.05	-79.6	2.4541	24.483
9/25/2020	16:40:20	0	Avalon	0	2.7	1	0.21	1.2	1.26	3.54	19.778	45854.9	50934.6	33.49	51403.6	33107	102.2	7.66	8.07	-80	2.5177	25.113
9/25/2020	16:40:40	0	Avalon	0	2.7	1	0.09	0.72	0.96	2.69	20.508	46755.3	51144.5	33.64	51557.1	33244	102.6	7.58	8.05	-79.4	2.1751	21.697
9/25/2020	16:41:00	0	Avalon	0	2.7	1	0.08	0.68	0.87	2.44	20.708	46910.8	51100.9	33.61	51496.7	33216	102.8	7.57	8.06	-79.7	1.7584	17.542
9/25/2020	16:41:20	0	Avalon	0	2.7	1	0.05	0.57	0.89	2.49	20.774	46914.2	51033	33.56	51422.7	33171	102.9	7.57	8.06	-79.9	1.8287	18.244
9/25/2020	16:41:40	0	Avalon	0	2.7	1	0.05	0.58	0.93	2.61	20.66	46794	51023.1	33.55	51422.2	33165	102.4	7.55	8.06	-79.9	2.0437	20.389
9/25/2020	16:42:00	0	Avalon	0	2.7	1	0.09	0.73	0.97	2.71	20.502	46525.1	50895.8	33.46	51306.7	33082	101.3	7.49	8.06	-79.8	2.4042	23.986
9/25/2020	16:42:20	0	Avalon	0	2.7	1	0.14	0.93	1.16	3.25	20.09	46223.8	51008	33.54	51453.3	33155	101.7	7.58	8.06	-79.9	2.5064	25.001
9/25/2020	16:42:40	0	Avalon	0	2.7	1	0.09	0.73	0.97	2.71	20.536	46778.3	51140.3	33.64	51550.7	33241	102.5	7.57	8.06	-79.6	2.0528	20.477
9/25/2020	16:43:00	0	Avalon	0	2.7	1	0.05	0.57	0.92	2.57	20.648	46777.4	51018.4	33.55	51418.5	33162	102.1	7.53	8.06	-79.8	2.2155	22.103
9/25/2020	16:43:20	0	Avalon	0	2.7	1	0.08	0.68	0.95	2.67	20.602	46765.3	51054.3	33.57	51458.4	33185	101.8	7.51	8.06	-79.8	2.2558	22.503
9/25/2020	16:43:40	0	Avalon	0	2.7	1	0.06	0.6	0.84	2.35	20.686	46838.3	51044.8	33.57	51442	33179	102.4	7.55	8.06	-80	1.9126	19.081
9/25/2020	16:44:00	0	Avalon	0	2.7	1	0.08	0.68	0.87	2.45	20.619	46754	51023	33.55	51425.5	33165	101.9	7.52	8.06	-79.9	2.3068	23.013
9/25/2020	16:44:20	0	Avalon	0	2.7	1	0.06	0.59	0.88	2.48	20.586	46742.8	51047.1	33.57	51452.5	33181	101.7	7.51	8.06	-79.9	2.37	23.643
9/25/2020	16:44:40	0	Avalon	0	2.7	1	0.05	0.55	0.82	2.31	20.673	46829.6	51049	33.57	51447.3	33182	102.5	7.55	8.06	-80	1.9183	19.137
9/25/2020	16:45:00	0	Avalon	0	2.7	1	0.1	0.74	0.95	2.65	20.695	46850.1	51048	33.57	51444.4	33181	102.8	7.57	8.06	-80.1	1.7918	17.875
9/25/2020	16:45:20	0	Avalon	0	2.7	1	0.07	0.63	0.86	2.41	20.704	46845.7	51032.8	33.56	51428.3	33171	102.8	7.57	8.06	-80.1	1.774	17.698
9/25/2020	16:45:40	0	Avalon	0	2.7	1	0.09	0.73	0.93	2.61	20.692	46845.8	51046.3	33.57	51443	33180	102.9	7.58	8.06	-80.2	1.7923	17.881
9/25/2020	16:46:00	0	Avalon	0	2.7	1	0.03	0.49	0.91	2.55	20.836	47001.5	51062.8	33.58	51447.6	33191	103.4	7.6	8.06	-80.2	1.4991	14.956
9/25/2020	16:46:20	0	Avalon	0	2.7	1	0.05	0.56	0.99	2.76	20.722	46853.9	51022.4	33.55	51416.4	33165	102.8	7.57	8.07	-80.2	1.7804	17.762
9/25/2020	16:46:40	0	Avalon	0	2.7	1	0.07	0.62	0.89	2.49	20.692	46840.1	51039.6	33.56	51436.2	33176	102.7	7.56	8.06	-80.2	1.7792	17.75
9/25/2020	16:47:00	0	Avalon	0	2.7	1	0.07	0.65	1.05	2.94	20.701	46851.8	51043.1	33.56	51439	33178	102.6	7.56	8.06	-80.2	1.8581	18.538
9/25/2020	16:47:20	0	Avalon	0	2.7	1	0.06	0.61	0.93	2.6	20.701	46846.7	51037.4	33.56	51433.2	33174	102.6	7.56	8.06	-80.2	1.898	18.935
9/25/2020	16:47:40	0	Avalon	0	2.7	1	0.03	0.46	0.92	2.59	20.775	46945.1	51065.9	33.58	51455.8	33193	103.1	7.58	8.06	-80.2	1.5603	15.567
9/25/2020	16:48:00	0	Avalon	0	2.7	1.1	0.06	0.61	0.97	2.73	20.745	46888.1	51036.2	33.56	51428.4	33174	102.9	7.57	8.07	-80.3	1.7465	17.425
9/25/2020	16:48:20	0	Avalon	0	2.7	1	0.07	0.65	0.85	2.37	20.771	46918.4	51041	33.56	51431.1	33177	103	7.57	8.07	-80.3	1.7916	17.874
9/25/2020	16:48:40	0	Avalon	0	2.7	1	0.09	0.71	0.97	2.7	20.728	46867.8	51031.2	33.56	51424.7	33170	102.8	7.56	8.07	-80.3	1.8265	18.222
9/25/2020	16:49:00	0	Avalon	0	2.7	1	0.07	0.66	0.94	2.62	20.794	46995.6	51101.2	33.61	51489.8	33216	103.2	7.59	8.07	-80.3	1.5773	15.736
9/25/2020	16:49:20	0	Avalon	0	2.7	1	0.04	0.53	0.91	2.55	20.852	46995.1	51038.4	33.56	51421.6	33175	103.2	7.58	8.07	-80.3	1.621	16.172
9/25/2020	16:49:40	0	Avalon	0	2.7	1.1	0.07	0.64	0.88	2.47	20.803	46944	51034.3	33.56	51421.6	33172	103	7.57	8.07	-80.4	1.8493	18.45
9/25/2020	16:50:00	0	Avalon	0	2.7	1.1	0.04	0.5	0.85	2.39	20.872	47031.7	51057.5	33.57	51439.4	33187	103.5	7.6	8.07	-80.4	1.4261	14.228
9/25/2020	16:50:20	0	Avalon	0	2.7	1.1	0.01	0.42	0.77	2.16	20.915	47076	51059.9	33.58	51438.1	33189	103.6	7.6	8.07	-80.4	1.2913	12.884
9/25/2020	16:50:40	0	Avalon	0	2.7	1.1	0.04	0.54	0.84	2.36	20.935	47085.7	51048.8	33.57	51425.3	33182	103.8	7.61	8.07	-80.4	1.081	10.786
9/25/2020	16:51:00	0	Avalon	0	2.7	1.1	0.02	0.46	0.78	2.17	20.967	47103.4	51034	33.56	51407.7	33172	103.7	7.6	8.07	-80.4	1.0464	10.441
9/25/2020	16:51:20	0	Avalon	0	2.7	1.1	-0.01	0.33	0.75	2.11	20.971	47141	51071.8	33.59	51445.5	33197	104	7.62	8.07	-80.4	0.905	9.03
9/25/2020	16:51:40	0	Avalon	0	2.7	1	0.01	0.41	0.76	2.12	20.986	47117.1	51029.3	33.55	51401.3	33169	103.6	7.59	8.07	-80.5	0.9938	9.915
9/25/2020	16:52:00	0	Avalon	0	2.7	1.1	0.07	0.63	0.89	2.48	20.925	47079.4	51052.8	33.57	51430.1	33184	103.6	7.6	8.07	-80.5	1.2266	12.238
9/25/2020	16:52:20	0	Avalon	0	2.7	1.1	0.01	0.4	0.77	2.17	20.941	47073.4	51029.5	33.56	51405.3	33169	103.6	7.6	8.07	-80.5	1.0576	10.552
9/25/2020	16:52:40	0	Avalon	0	2.7	1.1	0.04	0.52	0.81	2.27	20.942	47092.8	51049.2	33.57	51425	33182	103.7	7.6	8.07	-80.5	1.1426	11.4
9/25/2020	16:53:00	0	Avalon	0	2.7	1.1	0.02	0.44	0.83	2.32	20.903	47047.6	51042	33.56	51421.1	33177	103.5	7.6	8.07	-80.5	1.2436	12.407
9/25/2020	16:53:20	0	Avalon	0	2.7	1.1	0.03	0.48	0.73	2.05	20.915	47079	51063.4	33.58	51441.7	33191	103.7	7.61	8.07	-80.5	1.1731	11.704
9/25/2020	16:53:40	0	Avalon	0	2.7	1	0.02	0.45	0.87	2.43	20.931	47070.3	51036.6	33.56	51413.3	33174	103.6	7.59	8.07	-80.5	1.2568	12.539
9/25/2020	16:54:00	0	Avalon	0	2.7	1.1	0.05	0.55	0.9	2.51	20.935	47091.5	51055.3	33.57	51431.8	33186	103.6	7.6	8.07	-80.5	1.2431	12.402
9/25/2020	16:54:20	0	Avalon	0	2.7	1.1	0.04	0.53	0.86	2.42	20.961	47157.6	51099.9	33.61	51474.5	33215	103.9	7.62	8.07	-80.4	0.9656	9.634
9/25/2020	16:54:40	0	Avalon	0	2.7	1.1	0.01	0.4	0.83	2.32	20.998	47137.5	51038.8	33.56	51409.9	33175	103.5	7.58	8.07	-80.5	1.0469	10.445
9/25/2020	16:55:00	0	Avalon	0	2.7	1.1	0.03	0.47	0.87	2.44	20.952	47105.2	51052.3	33.57	51427.3	33184	103.6	7.59	8.07	-80.5	1.2071	12.044
9/25/2020	16:55:20	0	Avalon	0	2.7	1.1	0.02	0.45	0.82	2.28	20.959	47105.9	51046.1	33.57	51420.5	33180	103.5	7.59	8.07	-80.5	1.1897	11.87
9/25/2020	16:55:40	0	Avalon	0	2.7	1.1	0.02	0.44	0.79	2.21	20.973	47140	51068.3	33.58	51441.8	33194	103.8	7.61	8.07	-80.5	0.9605	9.583
9/25/2020	16:56:00	0	Avalon	0	2.7	1.1	-0.02	0.26	0.73	2.05	21.057	47213.2	51058.8	33.58	51425.1	33188	103.8	7.6	8.07	-80.4	0.6749	6.734
9/25/2020	16:56:20	0	Avalon	0	2.7	1.1	-0.02	0.29	0.77	2.15	21.076	47237.6	51065	33.58	51429.7	33192	103.8	7.59	8.07	-80.4	0.6567	6.552
9/25/2020	16:56:40	0	Avalon	0	2.7	1.1	-0.02	0.27	0.75	2.1	21.082	47228.4	51048.2	33.57	51412.2	33181	103.9	7.6	8.07	-80.5	0.48	4.789
9/25/2020	16:57:00	0	Avalon	0	2.7	1.1	-0.03	0.24	0.67	1.87	21.193	47336.3	51048.2	33.57	51402.9	33181	103.6	7.56	8.07	-80.4	0.4866	4.856
9/25/2020	16:57:20	0	Avalon	0	2.7	1.1	-0.03	0.24	0.74	2.06	21.089	47258.2	51073.9	33.59	51437.6	33198	103.7	7.59	8.07	-80.5	0.6114	6.1
9/25/2020	16:57:40	0	Avalon	0	2.7	1.1	0	0.36	0.72	2.01	21.15	47299.6	51053.3	33.57	51411.6	33185	103.6	7.57	8.07	-80.4	0.6316	6.302
9/25/2020	16:58:00	0	Avalon	0	2.7	1.1	-0.04	0.21	0.67	1.88	21.137	47273.8	51039.1	33.56	51398.4	33175	103.4	7.56	8.07	-80.5	0.622	6.206
9/25/2020	16:58:20	0	Avalon	0	2.7	1.1	0	0.35	0.68	1.9	21.116	47277	51065.3	33.58	51426.6	33192	103.6	7.57	8.07	-80.5	0.6297	6.283
9/25/2020	16:58:40	0	Avalon	0	2.7	1.1	-0.04	0.22	0.71	1.99	21.157	47310.2	51058	33.58	51415.8	33188	103.5	7.56	8.07	-80.4	0.6323	6.309
9/25/2020	16:59:00	0	Avalon	0	2.7	1.1	-0.01	0.31	0.74	2.08	21.141	47298.7	51062.8	33.58	51422	33191	103.5	7.56	8.07	-80.5	0.6359	6.345
9/25/2020	16:59:20	0	Avalon	0	2.7	1.1	-0.04	0.2	0.79	2.21	21.121	47274.2	51056.5	33.57	51417.3	33187	103.5	7.56	8.07	-80.5	0.6664	6.649
9/25/2020	16:59:40	0	Avalon	0	2.7	1.1	-0.02	0.28	0.68	1.9	21.143	47294	51055.1	33.57	51414.1	33186	103.7	7.58	8.07	-80.5	0.4117	4.108
9/25/2020	17:00:00	0	Avalon	0	2.7	1.1	-0.02	0.26	0.65	1.82	21.112	47248.8	51039.1	33.56	51400.5	33175	103.6	7.57	8.07	-80.5	0.5024	5.013
9/25/2020	17:00:20	0	Avalon	0	2.7	1.1	0.02	0.43	0.79	2.22	21.061	47209.2	51050.3	33.57	51416.2	33183	103.7	7.59	8.07	-80.6	0.6593	6.578
9/25/2020	17:00:40	0	Avalon	0	2.7	1.1	-0.02	0.27	0.67	1.87	21.059	47219.8	51063.4	33.58	51429.5	33191	103.8	7.6	8.07	-80.5	0.6607	6.593
9/25/2020	17:01:00	0	Avalon	0	2.7	1.1	-0.02	0.3	0.75	2.1	21.076	47223.4	51049.4	33.57	51414	33182	103.7	7.58	8.07	-80.5	0.646	6.445
9/25/2020	17:01:20	0	Avalon	0	2.7	1.1	-0.02	0.28	0.77	2.17	21.071	47218	51049.2	33.57	51414.3	33182	103.7	7.58	8.07	-80.5	0.6373	6.359
9/25/2020	17:01:40	0	Avalon	0	2.7	1.1	-0.07	0.09	0.66	1.85	21.179	47377	51107.6	33.61	51463.9	33220	104.1	7.6	8.07	-80.4	0.2466	2.461
9/25/2020	17:02:00	0	Avalon	0	2.7	1.1	-0.1	-0.02	0.62	1.74	21.319	47481.9	51072.4	33.59	51416.4	33197	104.1	7.58	8.07	-80.4	0.0709	0.708
9/25/2020	17:02:20	0	Avalon	0	2.7	1.1	-0.07	0.08	0.64	1.8	21.31	47469.4	51068.9	33.58	51413.7	33195	104.1	7.58	8.07	-80.5	0.0675	0.673
9/25/2020	17:02:40	0	Avalon	0	2.7	1.1	-0.12	-0.11	0.61	1.7	21.326	47480.2	51063.1	33.58	51406.5	33191	104.2	7.59	8.07	-80.5	0.0598	0.597
9/25/2020	17:03:00	0	Avalon	0	2.7	1.1	-0.07	0.09	0.64	1.79	21.326	47481.7	51065.3	33.58	51408.8	33192	104.3	7.59	8.07	-80.6	0.0548	0.547
9/25/2020	17:03:20	0	Avalon	0	2.7	1.1	-0.08	0.05	0.64	1.8	21.319	47471.4	51060.8	33.58	51404.7	33190	104.2	7.59	8.07	-80.6	0.0632	0.631
9/25/2020	17:03:40	0	Avalon	0	2.7	1.1	-0.08	0.03	0.66	1.84	21.328	47488.5	51070.4	33.59	51413.7	33196	104.2	7.59	8.07	-80.6	0.0674	0.673
9/25/2020	17:04:00	0	Avalon	0	2.7	1.1	-0.09	-0.01	0.68	1.89	21.331	47489.9	51068.8	33.58	51411.8	33195	104.2	7.59	8.07	-80.6	0.068	0.678
9/25/2020	17:04:20	0	Avalon	0	2.7	1.1	-0.07	0.09	0.72	2	21.311	47438.6	51033.9	33.56	51378.3	33172	104.1	7.58	8.07	-80.7	0.0683	0.681
9/25/2020	17:04:40	0	Avalon	0	2.7	1.1	-0.08	0.06	0.62	1.75	21.321	47482.7	51072	33.59	51416	33197	104.2	7.59	8.07	-80.6	0.0625	0.624
9/25/2020	17:05:00	0	Avalon	0	2.7	1.1	-0.08	0.02	0.55	1.54	21.33	47481.3	51059.9	33.58	51402.9	33189	104.1	7.58	8.07	-80.6	0.0523	0.522
9/25/2020	17:05:20	0	Avalon	0	2.7	1.1	-0.11	-0.06	0.65	1.82	21.304	47446.1	51049.5	33.57	51394.7	33182	103.9	7.57	8.07	-80.5	0.0445	0.444
9/25/2020	17:05:40	0	Avalon	0	2.7	1.1	-0.07	0.07	0.6	1.69	21.321	47481.7	51070	33.59	51413.9	33196	103.9	7.57	8.07	-80.5	0.0387	0.386
9/25/2020	17:06:00	0	Avalon	0	2.7	1.1	-0.09	-0.01	0.6	1.67	21.352	47499.6	51056.8	33.57	51397.9	33187	104	7.57	8.07	-80.6	0.0359	0.358
9/25/2020	17:06:20	0	Avalon	0	2.7	1.1	-0.06	0.14	0.6	1.69	21.25	47388.2	51044	33.57	51393.7	33179	103.7	7.56	8.07	-80.5	0.0386	0.385
9/25/2020	17:06:40	0	Avalon	0	2.7	1.1	-0.06	0.12	0.65	1.81	21.281	47427.5	51054	33.57	51401.2	33185	103.8	7.56	8.07	-80.5	0.0405	0.404
9/25/2020	17:07:00	0	Avalon	0	2.7	1.1	-0.08	0.03	0.58	1.61	21.265	47426.5	51070.5	33.59	51419.2	33196	103.9	7.57	8.07	-80.5	0.038	0.379
9/25/2020	17:07:20	0	Avalon	0	2.7	1.1	-0.07	0.08	0.58	1.64	21.286	47432.7	51054.7	33.57	51401.5	33186	103.8	7.57	8.07	-80.5	0.0352	0.351
9/25/2020	17:07:40	0	Avalon	0	2.7	1.1	-0.07	0.09	0.65	1.81	21.28	47419.8	51046.6	33.57	51393.8	33180	103.9	7.57	8.07	-80.5	0.0354	0.353
9/25/2020	17:08:00	0	Avalon	0	2.7	1.1	-0.05	0.15	0.61	1.7	21.29	47454	51073.9	33.59	51420.6	33198	104.1	7.59	8.07	-80.5	0.0362	0.361
9/25/2020	17:08:20	0	Avalon	0	2.7	1.1	-0.06	0.11	0.68	1.9	21.203	47297.5	50995	33.53	51348.4	33147	104.6	7.63	8.07	-80.8	0.0375	0.374
9/25/2020	17:08:40	0	Avalon	0	2.7	1.1	-0.08	0.05	0.67	1.87	21.01	47128.2	51016.2	33.55	51386.1	33161	104.4	7.65	8.07	-80.6	0.0396	0.395
9/25/2020	17:09:00	0	Avalon	0	2.7	1.1	-0.05	0.15	0.69	1.92	20.937	47066.6	51026.4	33.56	51402.5	33167	104.3	7.65	8.07	-80.5	0.033	0.329
9/25/2020	17:09:20	0	Avalon	0	2.7	1.1	-0.02	0.27	0.75	2.09	20.732	46821.2	50975.8	33.52	51368.5	33134	103.8	7.64	8.07	-80.3	0.0294	0.294
9/25/2020	17:09:40	0	Avalon	0	2.7	1.1	-0.04	0.21	0.91	2.55	20.693	46807.3	51003.6	33.54	51399.9	33152	103.8	7.65	8.06	-80.1	0.0295	0.295
9/25/2020	17:10:00	0	Avalon	0	2.7	1.1	-0.05	0.16	0.64	1.8	20.686	46812.3	51016.1	33.55	51413	33160	103.7	7.64	8.06	-79.9	0.029	0.289
9/25/2020	17:10:20	0	Avalon	0	2.7	1.1	-0.05	0.17	0.74	2.06	20.679	46825.2	51038.3	33.57	51436	33175	103.9	7.66	8.06	-79.9	0.0343	0.342
9/25/2020	17:10:40	0	Avalon	0	2.7	1.1	-0.06	0.14	0.61	1.72	20.636	46748	50998.4	33.54	51399.3	33149	103.8	7.65	8.06	-79.9	0.0365	0.364
9/25/2020	17:11:00	0	Avalon	0	2.7	1.1	-0.05	0.17	0.74	2.06	20.72	46837.6	51006.7	33.54	51400.7	33154	103.8	7.64	8.06	-79.9	0.0346	0.346
9/25/2020	17:11:20	0	Avalon	0	2.7	1.1	-0.05	0.15	0.74	2.06	20.755	46875.7	51012.1	33.55	51403.3	33158	103.9	7.64	8.06	-79.9	0.0353	0.353
9/25/2020	17:11:40	0	Avalon	0	2.7	1.1	-0.04	0.19	0.72	2.01	20.667	46786.9	51008.6	33.55	51407.1	33156	103.8	7.65	8.06	-79.9	0.0358	0.357
9/25/2020	17:12:00	0	Avalon	0	2.7	1.1	-0.05	0.17	0.66	1.85	20.693	46833.4	51031.3	33.56	51427.7	33170	103.9	7.65	8.06	-79.9	0.0373	0.372
9/25/2020	17:12:20	0	Avalon	0	2.7	1.1	-0.07	0.1	0.71	2	20.68	46807	51016.3	33.55	51413.7	33161	103.9	7.66	8.06	-79.9	0.0379	0.378
9/25/2020	17:12:40	0	Avalon	0	2.7	1.1	-0.04	0.19	0.75	2.11	20.675	46785.1	50997.4	33.54	51395.1	33148	103.9	7.66	8.06	-79.9	0.0364	0.364
9/25/2020	17:13:00	0	Avalon	0	2.7	1.1	-0.04	0.19	0.67	1.88	20.725	46859.6	51026.1	33.56	51419.9	33167	104.1	7.66	8.06	-79.9	0.04	0.399
9/25/2020	17:13:20	0	Avalon	0	2.7	1.1	-0.06	0.13	0.7	1.96	20.659	46809.3	51041.5	33.57	51440.9	33177	104.3	7.69	8.06	-80	0.0402	0.401
9/25/2020	17:13:40	0	Avalon	0	2.7	1.1	-0.03	0.22	0.75	2.09	20.716	46850.7	51025.7	33.56	51420.1	33167	104.3	7.68	8.06	-80	0.0334	0.333
9/25/2020	17:14:00	0	Avalon	0	2.7	1.1	-0.04	0.2	0.77	2.15	20.74	46876.4	51028.7	33.56	51421.3	33169	104.4	7.68	8.06	-80.1	0.0309	0.308
9/25/2020	17:14:20	0	Avalon	0	2.7	1.1	-0.05	0.18	0.78	2.19	20.785	46915.8	51023.5	33.56	51412.2	33165	104.5	7.68	8.06	-80.1	0.0326	0.325
9/25/2020	17:14:40	0	Avalon	0	2.7	1.1	-0.05	0.16	0.75	2.1	20.851	46969.5	51012.1	33.55	51395.3	33158	104.6	7.68	8.06	-80.2	0.037	0.37
9/25/2020	17:15:00	0	Avalon	0	2.7	1.1	-0.04	0.22	0.73	2.03	20.836	46944.3	51000.2	33.54	51384.5	33150	104.5	7.68	8.06	-80.2	0.0431	0.43
9/25/2020	17:15:20	0	Avalon	0	2.7	1.1	-0.05	0.16	0.58	1.64	20.839	46982.1	51039.1	33.57	51423.6	33175	104.7	7.69	8.06	-80.2	0.0502	0.501
9/25/2020	17:15:40	0	Avalon	0	2.7	1.1	-0.07	0.07	0.68	1.9	21.068	47235.2	51070.7	33.59	51436.2	33196	104.7	7.66	8.06	-80.1	0.0509	0.508
9/25/2020	17:16:00	0	Avalon	0	2.7	1.1	-0.08	0.06	0.65	1.82	21.032	47171.2	51039.6	33.57	51407.8	33176	104.5	7.65	8.06	-80.3	0.0462	0.461
9/25/2020	17:16:20	0	Avalon	0	2.7	1.1	-0.02	0.28	0.72	2.02	20.957	47051	50988.4	33.53	51362.5	33142	104.4	7.66	8.07	-80.4	0.0488	0.487
9/25/2020	17:16:40	0	Avalon	0	2.7	1.1	-0.02	0.29	0.77	2.16	20.87	46997.6	51022.4	33.55	51404.1	33165	104.6	7.68	8.07	-80.4	0.0666	0.665
