# Supplementary material for: Dynamics of pH at Santa Catalina Island
Source: PLoS One. 2023 Dec 7;18(12):e0290039. doi: 10.1371/journal.pone.0290039 (PMC10703214; doi:10.1371/journal.pone.0290039)
Supplement: S16 Dataset — (TXT) [file pone.0290039.s018.txt]

KOR Export File
File Created:12/12/2021 2:33:18 PM
Sonde ID	Sonde 18M103147
User ID	YSI
Site	Avalon
Template	Depth Profiling Standard 20sec
Averaging Mode	Rapid
Time Zone	(UTC) Coordinated Universal Time
Devices List:
Name	SN	Firmware	Corresponding Data Column(s)
Data Collection Device			1;2;3;4;5
EXO1 Sonde	18M103147	1.0.68	6;7
Wiped CT	21A101069	3.0.5	8;9;10;11;12;13
pH	17F100785	3.0.0	14;15
Total Algae BGA-PE	21A100874	3.0.5	16;17;18;19
Optical DO	17D107394	3.0.0	20;21
Depth Non-Vented 0-250m	18H105525	3.0.0	22;23
1	2	3	4	5	6	7	8	9	10	11	12	13	14	15	16	17	18	19	20	21	22	23
Date (MM/DD/YYYY)	Time (HH:MM:SS)	Time (Fract. Sec)	Site Name	Fault Code	Battery V	Cable Pwr V	Temp �C	Cond �S/cm	SpCond �S/cm	Sal psu	nLF Cond �S/cm	TDS mg/L	pH	pH mV	Chlorophyll RFU	Chlorophyll �g/L	BGA-PE RFU	BGA-PE �g/L	ODO % sat	ODO mg/L	Press bar a	Depth m
12/12/2021	17:22:40	0	Avalon	0	2.2	0.2	16.325	42123.3	50485.2	33.15	51182.5	32815	8	-85.3	0.85	3.63	2.23	6.24	102.1	8.18	0.0286	0.286
12/12/2021	17:23:00	0	Avalon	0	2.2	0.3	16.352	42173.7	50518.4	33.17	51214.9	32837	8.02	-86.6	0.52	2.3	2.55	7.13	101.9	8.17	0.0289	0.288
12/12/2021	17:23:20	0	Avalon	0	2.2	0.3	16.36	42205.1	50546.7	33.19	51243.1	32855	8.03	-87.4	1.53	6.36	2.46	6.88	101.9	8.16	0.0279	0.278
12/12/2021	17:23:40	0	Avalon	0	2.3	0.3	16.381	42289.7	50623.8	33.25	51320	32905	8.04	-87.8	0.33	1.54	2.43	6.8	102.1	8.17	0.0277	0.276
12/12/2021	17:24:00	0	Avalon	0	2.3	0.3	16.389	42302	50629.1	33.25	51324.9	32909	8.04	-88	0.25	1.26	2.71	7.59	102.1	8.17	0.0283	0.282
12/12/2021	17:24:20	0	Avalon	0	2.3	0.3	16.39	42167.4	50467	33.13	51160.6	32804	8.05	-88.2	0.22	1.13	2.51	7.03	102.1	8.18	0.0285	0.284
12/12/2021	17:24:40	0	Avalon	0	2.3	0.3	16.389	42272.1	50593	33.22	51288.4	32885	8.05	-88.3	0.25	1.23	2.61	7.31	102.1	8.17	0.0286	0.285
12/12/2021	17:25:00	0	Avalon	0	2.3	0.3	16.393	42338.6	50668	33.28	51364.2	32934	8.05	-88.4	0	0.22	2.52	7.07	102.1	8.17	0.0298	0.297
12/12/2021	17:25:20	0	Avalon	0	2.3	0.3	16.39	42248.8	50563.8	33.2	51258.7	32866	8.05	-88.5	0.41	1.88	2.83	7.91	102.1	8.17	0.0303	0.302
12/12/2021	17:25:40	0	Avalon	0	2.3	0.3	16.395	42298.8	50618.4	33.24	51313.8	32902	8.05	-88.6	0.1	0.62	2.57	7.2	102.1	8.17	0.0295	0.294
12/12/2021	17:26:00	0	Avalon	0	2.3	0.3	16.397	42341.2	50666.6	33.28	51362.5	32933	8.05	-88.6	0.11	0.66	2.6	7.27	102.2	8.17	0.0303	0.302
12/12/2021	17:26:20	0	Avalon	0	2.3	0.3	16.396	42346.3	50673.4	33.28	51369.5	32938	8.05	-88.7	0.04	0.38	2.48	6.93	102.2	8.17	0.0321	0.32
12/12/2021	17:26:40	0	Avalon	0	2.3	0.3	16.396	42347.8	50675.6	33.28	51371.7	32939	8.06	-88.7	0	0.23	2.46	6.89	102.2	8.18	0.0403	0.402
12/12/2021	17:27:00	0	Avalon	0	2.3	0.3	16.396	42346.2	50673.9	33.28	51370	32938	8.06	-88.8	-0.01	0.19	2.6	7.29	102.2	8.18	0.0527	0.526
12/12/2021	17:27:20	0	Avalon	0	2.3	0.3	16.394	42347.8	50677.5	33.29	51373.7	32940	8.06	-88.8	-0.04	0.1	2.38	6.66	102.3	8.18	0.0603	0.601
12/12/2021	17:27:40	0	Avalon	0	2.3	0.3	16.402	42349.4	50671.1	33.28	51366.8	32936	8.06	-88.9	0.02	0.3	2.47	6.9	102.3	8.18	0.0635	0.633
12/12/2021	17:28:00	0	Avalon	0	2.3	0.3	16.399	42350.3	50675.4	33.28	51371.3	32939	8.06	-88.9	0.01	0.3	2.6	7.27	102.3	8.18	0.0642	0.64
12/12/2021	17:28:20	0	Avalon	0	2.3	0.3	16.399	42351.7	50676.9	33.29	51372.9	32940	8.06	-89	0.03	0.34	2.61	7.32	102.3	8.18	0.0649	0.647
12/12/2021	17:28:40	0	Avalon	0	2.3	0.3	16.4	42351.7	50675.4	33.28	51371.3	32939	8.06	-89	0.05	0.46	2.26	6.32	102.3	8.18	0.0656	0.654
12/12/2021	17:29:00	0	Avalon	0	2.4	0.3	16.405	42359.6	50678.9	33.29	51374.5	32941	8.06	-89	0.04	0.39	2.64	7.4	102.3	8.18	0.066	0.658
12/12/2021	17:29:20	0	Avalon	0	2.4	0.3	16.407	42359.2	50676.6	33.29	51372	32940	8.06	-89.1	0.08	0.55	2.52	7.04	102.3	8.18	0.0659	0.657
12/12/2021	17:29:40	0	Avalon	0	2.4	0.3	16.406	42359	50677.2	33.29	51372.7	32940	8.06	-89.1	0.02	0.31	2.54	7.12	102.3	8.18	0.0656	0.654
12/12/2021	17:30:00	0	Avalon	0	2.4	0.3	16.408	42360.8	50677.1	33.29	51372.5	32940	8.06	-89.1	-0.02	0.15	2.63	7.38	102.3	8.18	0.0657	0.655
12/12/2021	17:30:20	0	Avalon	0	2.4	0.3	16.408	42361.5	50678.5	33.29	51374	32941	8.06	-89.1	0.02	0.31	2.15	6.02	102.3	8.18	0.0657	0.655
12/12/2021	17:30:40	0	Avalon	0	2.4	0.3	16.408	42361	50677.5	33.29	51373	32940	8.06	-89.1	0.04	0.42	2.5	7.01	102.3	8.18	0.0656	0.654
12/12/2021	17:31:00	0	Avalon	0	2.4	0.3	16.409	42362.3	50677.9	33.29	51373.2	32941	8.06	-89.2	-0.01	0.2	2.4	6.72	102.3	8.18	0.0659	0.656
12/12/2021	17:31:20	0	Avalon	0	2.3	0.3	16.41	42362.4	50677.1	33.29	51372.5	32940	8.06	-89.2	-0.01	0.2	2.35	6.59	102.4	8.19	0.0768	0.766
12/12/2021	17:31:40	0	Avalon	0	2.3	0.3	16.41	42360.6	50674.9	33.28	51370.1	32939	8.06	-89.2	-0.02	0.18	2.73	7.63	102.4	8.19	0.1076	1.072
12/12/2021	17:32:00	0	Avalon	0	2.3	0.3	16.409	42360	50674.8	33.28	51370.1	32939	8.06	-89.2	-0.01	0.21	2.54	7.11	102.3	8.18	0.1403	1.398
12/12/2021	17:32:20	0	Avalon	0	2.3	0.3	16.399	42359.5	50686.5	33.29	51382.6	32946	8.06	-89.2	-0.01	0.19	2.62	7.34	102.3	8.19	0.5118	5.102
12/12/2021	17:32:40	0	Avalon	0	2.3	0.3	16.389	42343.3	50678.9	33.28	51375.5	32941	8.06	-89.2	0.05	0.46	2.61	7.3	102.3	8.18	0.6494	6.473
12/12/2021	17:33:00	0	Avalon	0	2.3	0.3	16.389	42343.5	50678	33.28	51374.6	32941	8.06	-89.2	0.04	0.41	2.8	7.85	102.2	8.18	0.6564	6.543
12/12/2021	17:33:20	0	Avalon	0	2.3	0.3	16.388	42342.4	50678.2	33.28	51374.8	32941	8.06	-89.2	0.07	0.52	2.56	7.17	102.2	8.18	0.66	6.579
12/12/2021	17:33:40	0	Avalon	0	2.3	0.3	16.388	42344.4	50680.3	33.29	51376.9	32942	8.06	-89.3	0.1	0.63	2.75	7.69	102.2	8.18	0.6613	6.592
12/12/2021	17:34:00	0	Avalon	0	2.3	0.3	16.39	42342.4	50676.2	33.28	51372.7	32940	8.06	-89.3	0.06	0.5	2.51	7.03	102.2	8.18	0.6607	6.586
12/12/2021	17:34:20	0	Avalon	0	2.3	0.3	16.391	42344.9	50677.5	33.28	51373.9	32940	8.06	-89.3	0.06	0.47	2.8	7.84	102.2	8.18	0.6629	6.608
12/12/2021	17:34:40	0	Avalon	0	2.3	0.3	16.39	42342.4	50675.9	33.28	51372.4	32939	8.06	-89.3	0.08	0.56	2.69	7.53	102.2	8.17	0.6649	6.628
12/12/2021	17:35:00	0	Avalon	0	2.3	0.3	16.385	42338.6	50677.1	33.28	51373.8	32940	8.06	-89.3	0.02	0.34	2.7	7.56	102.2	8.18	0.6679	6.657
12/12/2021	17:35:20	0	Avalon	0	2.3	0.3	16.378	42331.5	50677.1	33.28	51374.3	32940	8.06	-89.3	0.03	0.37	2.5	6.99	102.1	8.17	0.6711	6.69
12/12/2021	17:35:40	0	Avalon	0	2.3	0.3	16.377	42329.5	50676	33.28	51373.2	32939	8.06	-89.3	0.07	0.53	2.39	6.7	102	8.17	0.6713	6.691
12/12/2021	17:36:00	0	Avalon	0	2.3	0.3	16.375	42330.8	50679.4	33.28	51376.8	32942	8.06	-89.3	0.03	0.38	2.74	7.68	102	8.17	0.6706	6.685
12/12/2021	17:36:20	0	Avalon	0	2.3	0.3	16.384	42339.6	50679.2	33.28	51376.1	32942	8.07	-89.3	0.05	0.43	2.84	7.96	102.1	8.17	0.6694	6.672
12/12/2021	17:36:40	0	Avalon	0	2.3	0.3	16.39	42344.2	50678.2	33.28	51374.7	32941	8.07	-89.3	0.05	0.46	2.69	7.54	102.2	8.17	0.6713	6.692
12/12/2021	17:37:00	0	Avalon	0	2.3	0.3	16.387	42341.1	50677.5	33.28	51374.1	32940	8.07	-89.3	0.05	0.43	2.68	7.49	102.2	8.17	0.6734	6.713
12/12/2021	17:37:20	0	Avalon	0	2.3	0.3	16.387	42341.1	50677.8	33.28	51374.4	32941	8.07	-89.3	0.08	0.56	2.44	6.82	102.1	8.17	0.6703	6.682
12/12/2021	17:37:40	0	Avalon	0	2.3	0.3	16.385	42338.3	50676.4	33.28	51373.1	32940	8.07	-89.3	0.04	0.4	2.61	7.3	102.2	8.17	0.6695	6.674
12/12/2021	17:38:00	0	Avalon	0	2.3	0.3	16.312	42232.7	50634.5	33.25	51334.8	32912	8.06	-88.9	0.05	0.45	2.81	7.86	101.5	8.13	1.1837	11.799
12/12/2021	17:38:20	0	Avalon	0	2.3	0.3	16.254	42216.4	50683.1	33.28	51387.4	32944	8.06	-88.7	0.15	0.84	2.79	7.83	100.6	8.07	1.2673	12.632
12/12/2021	17:38:40	0	Avalon	0	2.3	0.3	16.245	42199.2	50672.3	33.28	51376.9	32937	8.05	-88.7	0.12	0.7	2.87	8.04	100.3	8.05	1.289	12.849
12/12/2021	17:39:00	0	Avalon	0	2.3	0.3	16.195	42144.7	50665.1	33.27	51372.4	32932	8.05	-88.5	0.1	0.63	2.69	7.53	99.9	8.03	1.3087	13.045
12/12/2021	17:39:20	0	Avalon	0	2.3	0.3	16.204	42176.3	50692.4	33.29	51399.6	32950	8.05	-88.6	0.08	0.55	2.89	8.09	99.9	8.02	1.3176	13.133
12/12/2021	17:39:40	0	Avalon	0	2.3	0.3	16.204	42141.2	50650.1	33.26	51356.7	32923	8.05	-88.6	0.13	0.76	2.86	8	99.9	8.02	1.3206	13.163
12/12/2021	17:40:00	0	Avalon	0	2.3	0.3	16.159	42118.4	50675.5	33.28	51385	32939	8.05	-88.5	0.08	0.57	2.77	7.74	99.6	8.01	1.322	13.178
12/12/2021	17:40:20	0	Avalon	0	2.3	0.3	16.218	42199	50703.6	33.3	51410.1	32957	8.05	-88.7	0.09	0.61	2.56	7.16	99.9	8.02	1.3213	13.17
12/12/2021	17:40:40	0	Avalon	0	2.4	0.3	16.252	42225	50696.3	33.29	51400.9	32953	8.06	-88.8	0.1	0.65	2.85	7.99	100.2	8.04	1.3179	13.137
12/12/2021	17:41:00	0	Avalon	0	2.4	0.3	16.274	42234.4	50681.3	33.28	51384.4	32943	8.06	-88.9	0.15	0.85	2.66	7.45	100.4	8.05	1.3132	13.09
12/12/2021	17:41:20	0	Avalon	0	2.4	0.3	16.252	42197.3	50662.7	33.27	51366.8	32931	8.06	-88.8	0.12	0.71	2.87	8.05	100.3	8.04	1.3136	13.094
12/12/2021	17:41:40	0	Avalon	0	2.4	0.3	16.21	42179.2	50689.3	33.29	51396.1	32948	8.05	-88.6	0.05	0.43	2.82	7.91	100	8.03	1.3203	13.16
12/12/2021	17:42:00	0	Avalon	0	2.4	0.3	16.227	42195.1	50688.4	33.29	51394.2	32947	8.06	-88.7	0.1	0.63	2.96	8.29	100	8.03	1.3242	13.199
12/12/2021	17:42:20	0	Avalon	0	2.4	0.3	16.233	42190.2	50676.1	33.28	51381.5	32939	8.06	-88.7	0.12	0.7	2.86	8.01	100.1	8.03	1.3259	13.217
12/12/2021	17:42:40	0	Avalon	0	2.4	0.3	16.234	42199.1	50685	33.28	51390.4	32945	8.06	-88.7	0.11	0.69	2.75	7.7	100.1	8.03	1.3265	13.222
12/12/2021	17:43:00	0	Avalon	0	2.4	0.3	16.206	42155.7	50666	33.27	51372.8	32933	8.05	-88.6	0.04	0.42	2.8	7.83	99.8	8.02	1.3265	13.222
12/12/2021	17:43:20	0	Avalon	0	2.4	0.3	16.236	42171.2	50648.1	33.26	51352.9	32921	8.06	-88.8	0.14	0.81	2.73	7.65	100	8.02	1.3997	13.952
12/12/2021	17:43:40	0	Avalon	0	2.4	0.3	15.944	41865.1	50621	33.23	51341.5	32904	8.04	-87.8	0.09	0.62	2.7	7.55	98.7	7.96	1.8593	18.532
12/12/2021	17:44:00	0	Avalon	0	2.4	0.3	15.812	41739.8	50623.6	33.23	51351.2	32905	8.03	-87.3	0.12	0.72	2.87	8.02	97.6	7.9	1.8856	18.794
12/12/2021	17:44:20	0	Avalon	0	2.4	0.3	15.783	41728.6	50643.6	33.24	51373	32918	8.03	-87.3	0.08	0.56	2.95	8.26	97.3	7.88	1.9045	18.982
12/12/2021	17:44:40	0	Avalon	0	2.4	0.3	15.733	41657.2	50616.2	33.22	51348	32901	8.03	-87.1	0.15	0.85	2.89	8.1	96.9	7.86	1.9145	19.082
12/12/2021	17:45:00	0	Avalon	0	2.4	0.3	15.711	41667.4	50655.2	33.25	51388.6	32926	8.03	-87	0.13	0.76	2.99	8.37	96.8	7.85	1.9154	19.09
12/12/2021	17:45:20	0	Avalon	0	2.4	0.3	15.725	41663.8	50633.7	33.24	51366.2	32912	8.03	-87	0.17	0.9	2.77	7.75	96.8	7.85	1.9173	19.109
12/12/2021	17:45:40	0	Avalon	0	2.4	0.3	15.674	41617.5	50636.7	33.24	51371.8	32914	8.03	-86.9	0.08	0.54	2.83	7.92	96.6	7.84	1.918	19.117
12/12/2021	17:46:00	0	Avalon	0	2.4	0.3	15.643	41581.7	50629.6	33.23	51366.2	32909	8.02	-86.8	0.14	0.8	2.95	8.25	96.5	7.83	1.9225	19.161
12/12/2021	17:46:20	0	Avalon	0	2.4	0.3	15.725	41688	50663.2	33.26	51396	32931	8.03	-87.1	0.12	0.7	2.96	8.28	96.7	7.84	1.9291	19.227
12/12/2021	17:46:40	0	Avalon	0	2.4	0.3	15.731	41686.4	50653.6	33.25	51386	32925	8.03	-87.1	0.17	0.9	2.87	8.05	96.8	7.84	1.9289	19.225
12/12/2021	17:47:00	0	Avalon	0	2.4	0.3	15.737	41694.8	50657	33.25	51389.1	32927	8.03	-87.1	0.09	0.6	2.78	7.77	96.8	7.84	1.9214	19.151
12/12/2021	17:47:20	0	Avalon	0	2.4	0.2	15.76	41719.6	50659.9	33.26	51390.9	32929	8.03	-87.2	0.08	0.58	2.9	8.12	96.9	7.85	1.9259	19.195
12/12/2021	17:47:40	0	Avalon	0	2.4	0.3	15.777	41733.3	50657	33.25	51387	32927	8.03	-87.3	0.09	0.61	2.68	7.51	97	7.86	1.9363	19.299
12/12/2021	17:48:00	0	Avalon	0	2.4	0.2	15.844	41826	50691.6	33.28	51418.6	32950	8.04	-87.5	0.12	0.72	2.9	8.13	97.4	7.88	1.9378	19.314
12/12/2021	17:48:20	0	Avalon	0	2.4	0.2	15.905	41864.1	50665.7	33.26	51389	32933	8.04	-87.7	0.1	0.64	2.87	8.04	97.8	7.9	1.9372	19.308
12/12/2021	17:48:40	0	Avalon	0	2.4	0.2	15.923	41888.7	50674.7	33.27	51397.1	32939	8.04	-87.8	0.06	0.48	2.97	8.33	98.1	7.92	1.9372	19.308
12/12/2021	17:49:00	0	Avalon	0	2.4	0.2	15.655	41499.2	50513.5	33.14	51247.7	32834	8.02	-86.8	0.2	1.02	2.94	8.23	97	7.87	2.392	23.842
12/12/2021	17:49:20	0	Avalon	0	2.3	0.2	15.481	41418.9	50623.8	33.22	51368.7	32905	8.02	-86.3	0.16	0.89	3.03	8.48	96.4	7.85	2.4844	24.76
12/12/2021	17:49:40	0	Avalon	0	2.3	0.2	15.475	41394.4	50599.6	33.2	51344.4	32890	8.02	-86.3	0.2	1.03	2.93	8.19	96.2	7.84	2.5075	24.991
12/12/2021	17:50:00	0	Avalon	0	2.4	0.2	15.568	41515.5	50638.4	33.23	51379.1	32915	8.02	-86.6	0.1	0.64	3.04	8.53	96.3	7.84	2.5241	25.157
12/12/2021	17:50:20	0	Avalon	0	2.4	0.2	15.597	41539.3	50633.3	33.23	51372.4	32912	8.02	-86.7	0.14	0.82	2.7	7.57	96.3	7.83	2.5343	25.258
12/12/2021	17:50:40	0	Avalon	0	2.4	0.2	15.599	41548.3	50640.9	33.24	51380	32917	8.02	-86.7	0.18	0.98	2.92	8.17	96.3	7.83	2.5406	25.321
12/12/2021	17:51:00	0	Avalon	0	2.4	0.2	15.629	41562.6	50623.4	33.22	51360.7	32905	8.02	-86.8	0.14	0.81	2.99	8.36	96.3	7.83	2.541	25.325
12/12/2021	17:51:20	0	Avalon	0	2.4	0.2	15.654	41609.8	50652.1	33.24	51388.5	32924	8.02	-86.8	0.12	0.72	2.9	8.13	96.4	7.83	2.5394	25.309
12/12/2021	17:51:40	0	Avalon	0	2.4	0.2	15.668	41622.7	50651.1	33.24	51386.8	32923	8.03	-86.9	0.14	0.8	2.95	8.27	96.4	7.82	2.5403	25.318
12/12/2021	17:52:00	0	Avalon	0	2.4	0.2	15.687	41649.5	50660.7	33.25	51395.5	32929	8.03	-86.9	0.16	0.89	2.69	7.53	96.5	7.83	2.5426	25.341
12/12/2021	17:52:20	0	Avalon	0	2.4	0.2	15.748	41720.9	50676.3	33.26	51408.1	32940	8.03	-87.2	0.23	1.17	3.15	8.83	96.7	7.84	2.5375	25.29
12/12/2021	17:52:40	0	Avalon	0	2.4	0.2	15.738	41697.2	50659.3	33.25	51391.4	32929	8.03	-87.1	0.15	0.83	2.8	7.84	96.7	7.84	2.5323	25.239
12/12/2021	17:53:00	0	Avalon	0	2.4	0.2	15.727	41662.5	50629.5	33.23	51361.7	32909	8.03	-87.1	0.12	0.71	2.86	8	96.6	7.83	2.5374	25.29
12/12/2021	17:53:20	0	Avalon	0	2.4	0.2	15.709	41658.2	50645.9	33.24	51379.4	32920	8.03	-87	0.13	0.78	2.81	7.87	96.5	7.83	2.5446	25.361
12/12/2021	17:53:40	0	Avalon	0	2.4	0.2	15.694	41640.4	50641.4	33.24	51375.6	32917	8.03	-87	0.14	0.79	2.55	7.13	96.5	7.83	2.5445	25.361
12/12/2021	17:54:00	0	Avalon	0	2.4	0.2	15.673	41611.8	50631.6	33.23	51366.7	32911	8.03	-86.9	0.15	0.84	2.89	8.09	96.4	7.82	2.5436	25.351
12/12/2021	17:54:20	0	Avalon	0	2.4	0.2	15.584	41433.7	50517.2	33.14	51255.2	32836	8.02	-86.6	0.16	0.9	2.97	8.3	96	7.81	2.6682	26.594
12/12/2021	17:54:40	0	Avalon	0	2.4	0.2	15.17	41090	50587	33.18	51346.8	32882	8	-85.2	0.09	0.62	2.92	8.16	93.6	7.68	3.0885	30.78
12/12/2021	17:55:00	0	Avalon	0	2.4	0.2	15.114	41062	50620.3	33.21	51383.4	32903	8	-85	0.13	0.77	2.77	7.76	92.5	7.59	3.1184	31.077
12/12/2021	17:55:20	0	Avalon	0	2.4	0.2	15.114	41075	50636.6	33.22	51399.9	32914	8	-85	0.17	0.92	3.1	8.68	92.3	7.57	3.1204	31.096
12/12/2021	17:55:40	0	Avalon	0	2.4	0.2	15.069	41011.7	50611.6	33.2	51376.7	32898	7.99	-84.8	0.05	0.45	2.81	7.88	91.9	7.55	3.1055	30.948
12/12/2021	17:56:00	0	Avalon	0	2.4	0.2	14.991	40938.9	50615.1	33.2	51384	32900	7.99	-84.6	0.11	0.69	2.8	7.84	91.4	7.52	3.1208	31.1
12/12/2021	17:56:20	0	Avalon	0	2.4	0.2	14.946	40900.4	50620.4	33.2	51391.4	32903	7.99	-84.5	0.11	0.69	2.99	8.38	91	7.5	3.1348	31.239
12/12/2021	17:56:40	0	Avalon	0	2.4	0.2	14.76	40643.1	50523.8	33.13	51301.8	32840	7.97	-83.7	0.09	0.62	2.72	7.62	90	7.44	3.1338	31.23
12/12/2021	17:57:00	0	Avalon	0	2.4	0.2	14.541	40491.4	50599.6	33.18	51388.7	32890	7.96	-83.1	0.09	0.61	2.94	8.22	88.9	7.38	3.132	31.209
12/12/2021	17:57:20	0	Avalon	0	2.4	0.2	14.437	40372.8	50576.1	33.16	51369.2	32874	7.96	-82.7	0.09	0.6	2.79	7.82	88.2	7.34	3.1228	31.117
12/12/2021	17:57:40	0	Avalon	0	2.4	0.2	14.362	40312	50591.8	33.17	51388.5	32885	7.95	-82.4	0.12	0.73	2.86	8.01	87.8	7.31	3.1269	31.157
12/12/2021	17:58:00	0	Avalon	0	2.4	0.1	14.328	40278.1	50590.5	33.16	51388.6	32884	7.95	-82.3	0.09	0.59	2.81	7.86	87.5	7.3	3.1275	31.163
12/12/2021	17:58:20	0	Avalon	0	2.4	0.1	14.292	40247.5	50595.3	33.17	51394.9	32887	7.95	-82.2	0.09	0.59	2.85	7.97	87.3	7.28	3.1263	31.151
12/12/2021	17:58:40	0	Avalon	0	2.4	0.1	14.257	40211.3	50591.9	33.16	51392.9	32885	7.95	-82.1	0.11	0.69	2.96	8.27	87	7.27	3.1356	31.244
12/12/2021	17:59:00	0	Avalon	0	2.4	0.1	14.273	40242.3	50612.4	33.18	51413.2	32898	7.95	-82.1	0.08	0.54	2.93	8.21	87	7.27	3.0472	30.362
12/12/2021	17:59:20	0	Avalon	0	2.4	0.1	14.258	40222.7	50605.2	33.17	51406.4	32893	7.95	-82.1	0.13	0.77	2.88	8.08	87	7.26	3.0749	30.638
12/12/2021	17:59:40	0	Avalon	0	2.4	0.1	14.262	40227.6	50606.6	33.17	51407.7	32894	7.95	-82.1	0.1	0.63	2.87	8.03	87	7.26	3.1101	30.989
12/12/2021	18:00:00	0	Avalon	0	2.4	0.1	14.477	40633.4	50859.4	33.37	51655.5	33059	7.96	-82.8	0.16	0.88	2.81	7.87	88	7.32	2.7737	27.635
12/12/2021	18:00:20	0	Avalon	0	2.4	0.1	15.033	41036.9	50686.6	33.26	51454.5	32946	7.99	-84.7	0.12	0.72	3.03	8.5	90.7	7.46	2.5408	25.319
12/12/2021	18:00:40	0	Avalon	0	2.4	0.1	15.086	41061.7	50653.5	33.23	51418.4	32925	7.99	-84.9	0.07	0.5	3.03	8.49	91.6	7.52	2.5304	25.217
12/12/2021	18:01:00	0	Avalon	0	2.4	0.1	15.085	41053.1	50643.9	33.23	51408.7	32919	7.99	-84.9	0.1	0.63	2.78	7.78	91.8	7.53	2.5236	25.148
12/12/2021	18:01:20	0	Avalon	0	2.4	0.1	15.089	41060.7	50648.5	33.23	51413.2	32922	7.99	-84.9	0.07	0.51	2.93	8.2	91.8	7.54	2.5227	25.14
12/12/2021	18:01:40	0	Avalon	0	2.4	0.1	15.118	41086.7	50645.9	33.23	51409.1	32920	7.99	-85	0.1	0.63	2.82	7.9	92	7.55	2.5228	25.141
12/12/2021	18:02:00	0	Avalon	0	2.4	0.1	15.115	41068.6	50627.5	33.21	51390.6	32908	7.99	-85	0.14	0.8	2.94	8.22	92.1	7.55	2.513	25.044
12/12/2021	18:02:20	0	Avalon	0	2.4	0.1	15.091	41052.9	50636.3	33.22	51400.7	32914	7.99	-84.9	0.06	0.5	2.98	8.36	91.9	7.54	2.5125	25.038
12/12/2021	18:02:40	0	Avalon	0	2.4	0.1	15.12	41090.5	50648.9	33.23	51412.1	32922	8	-85	0.11	0.67	2.92	8.18	92	7.55	2.5129	25.043
12/12/2021	18:03:00	0	Avalon	0	2.4	0.1	15.134	41098.9	50641.5	33.23	51403.9	32917	8	-85.1	0.07	0.51	2.98	8.34	92.2	7.56	2.5036	24.95
12/12/2021	18:03:20	0	Avalon	0	2.4	0.1	15.144	41102.4	50633.9	33.22	51395.7	32912	8	-85.1	0.15	0.85	3.06	8.57	92.3	7.57	2.5148	25.061
12/12/2021	18:03:40	0	Avalon	0	2.4	0.1	15.153	41115.1	50639.7	33.22	51401.2	32916	8	-85.1	0.1	0.66	3.08	8.62	92.3	7.57	2.5231	25.144
12/12/2021	18:04:00	0	Avalon	0	2.4	0.1	15.174	41128	50630	33.22	51390.3	32910	8	-85.2	0.17	0.93	3.08	8.61	92.7	7.6	2.5188	25.101
12/12/2021	18:04:20	0	Avalon	0	2.4	0.1	15.188	41137.3	50624.5	33.21	51384	32906	8	-85.3	0.13	0.77	3	8.39	92.9	7.61	2.5185	25.099
12/12/2021	18:04:40	0	Avalon	0	2.4	0.1	15.199	41145.5	50621.3	33.21	51380.2	32904	8	-85.3	0.21	1.08	3.07	8.59	93.1	7.63	2.5202	25.116
12/12/2021	18:05:00	0	Avalon	0	2.4	0.1	15.211	41155.4	50620.2	33.21	51378.5	32903	8	-85.4	0.18	0.96	3.27	9.16	93.3	7.64	2.5161	25.076
12/12/2021	18:05:20	0	Avalon	0	2.4	0.1	15.199	41142.5	50617.9	33.21	51376.8	32902	8	-85.3	0.11	0.69	2.86	8.02	93.3	7.64	2.5099	25.013
12/12/2021	18:05:40	0	Avalon	0	2.4	0.1	15.208	41146.3	50612.5	33.21	51370.8	32898	8	-85.4	0.15	0.86	2.79	7.82	93.3	7.64	2.5059	24.973
12/12/2021	18:06:00	0	Avalon	0	2.4	0.1	15.293	41282.1	50679.7	33.26	51434.9	32942	8.01	-85.8	0.21	1.09	3.14	8.8	93.8	7.68	2.3154	23.075
12/12/2021	18:06:20	0	Avalon	0	2.4	0.1	15.599	41570.6	50669.2	33.26	51408.8	32935	8.02	-86.8	0.15	0.83	3.41	9.55	95.7	7.77	1.9366	19.301
12/12/2021	18:06:40	0	Avalon	0	2.4	0.1	15.631	41581.2	50643.3	33.24	51380.8	32918	8.03	-86.9	0.11	0.7	3.11	8.71	96.1	7.8	1.9228	19.164
12/12/2021	18:07:00	0	Avalon	0	2.4	0.1	15.639	41582.4	50636.2	33.24	51373.1	32914	8.03	-86.9	0.11	0.66	2.86	8.02	96.2	7.81	1.9166	19.102
12/12/2021	18:07:20	0	Avalon	0	2.4	0.1	15.635	41581.8	50640.2	33.24	51377.5	32916	8.03	-86.9	0.17	0.91	3.01	8.44	96.3	7.82	1.908	19.016
12/12/2021	18:07:40	0	Avalon	0	2.4	0.1	15.648	41591.7	50636.5	33.24	51373	32914	8.03	-87	0.17	0.94	2.8	7.85	96.4	7.82	1.9069	19.005
12/12/2021	18:08:00	0	Avalon	0	2.4	0.1	15.63	41568.7	50629.4	33.23	51366.7	32909	8.03	-86.9	0.12	0.73	2.9	8.13	96.3	7.82	1.9128	19.064
12/12/2021	18:08:20	0	Avalon	0	2.4	0.1	15.651	41595.7	50638	33.24	51374.4	32915	8.03	-87	0.13	0.77	2.91	8.15	96.5	7.83	1.9034	18.971
12/12/2021	18:08:40	0	Avalon	0	2.4	0.1	15.651	41592.8	50634.1	33.23	51370.4	32912	8.03	-87	0.11	0.67	2.86	8	96.5	7.83	1.8991	18.928
12/12/2021	18:09:00	0	Avalon	0	2.4	0.1	15.663	41612.4	50644.5	33.24	51380.3	32919	8.03	-87	0.14	0.81	2.89	8.1	96.5	7.84	1.9127	19.063
12/12/2021	18:09:20	0	Avalon	0	2.4	0.1	15.666	41603.3	50628.9	33.23	51364.3	32909	8.03	-87	0.11	0.69	2.74	7.67	96.6	7.84	1.9155	19.092
12/12/2021	18:09:40	0	Avalon	0	2.4	0.1	15.71	41668.1	50656.4	33.25	51390	32927	8.03	-87.2	0.12	0.73	2.99	8.38	96.8	7.85	1.912	19.056
12/12/2021	18:10:00	0	Avalon	0	2.4	0.1	15.751	41694.2	50639.9	33.24	51371.1	32916	8.03	-87.3	0.11	0.67	2.8	7.84	96.9	7.85	1.911	19.047
12/12/2021	18:10:20	0	Avalon	0	2.4	0.1	15.832	41801	50674.3	33.27	51401.6	32938	8.04	-87.6	0.11	0.69	2.9	8.11	97.3	7.87	1.9155	19.091
12/12/2021	18:10:40	0	Avalon	0	2.4	0.1	15.876	41841.6	50672.8	33.27	51397.8	32937	8.04	-87.8	0.17	0.9	3	8.4	97.6	7.89	1.9171	19.107
12/12/2021	18:11:00	0	Avalon	0	2.4	0.1	15.832	41766.1	50631.8	33.24	51358.5	32911	8.04	-87.6	0.14	0.8	2.78	7.78	97.5	7.89	1.9135	19.072
12/12/2021	18:11:20	0	Avalon	0	2.4	0.1	15.912	41911.6	50714.9	33.3	51438.5	32965	8.04	-87.9	0.09	0.61	3.02	8.45	97.8	7.9	1.7709	17.651
12/12/2021	18:11:40	0	Avalon	0	2.4	0.1	16.19	42214.6	50757.1	33.34	51466	32992	8.06	-88.9	0.09	0.6	2.96	8.3	99.3	7.97	1.3442	13.398
12/12/2021	18:12:00	0	Avalon	0	2.4	0.1	16.289	42261.3	50696.2	33.29	51398.7	32953	8.06	-89.2	0.07	0.5	2.83	7.92	100.2	8.03	1.3045	13.003
12/12/2021	18:12:20	0	Avalon	0	2.4	0.1	16.301	42268.8	50691.6	33.29	51393.4	32950	8.06	-89.2	0.17	0.94	2.79	7.81	100.5	8.06	1.2997	12.955
12/12/2021	18:12:40	0	Avalon	0	2.4	0.2	16.31	42275.6	50689.1	33.29	51390.3	32948	8.06	-89.3	0.14	0.82	3.02	8.47	100.7	8.06	1.2954	12.912
12/12/2021	18:13:00	0	Avalon	0	2.4	0.2	16.318	42278.4	50683.1	33.28	51383.8	32944	8.07	-89.3	0.12	0.74	2.98	8.35	100.8	8.07	1.301	12.969
12/12/2021	18:13:20	0	Avalon	0	2.4	0.2	16.313	42273.9	50683.7	33.28	51384.7	32944	8.07	-89.3	0.12	0.73	2.7	7.55	100.8	8.07	1.305	13.008
12/12/2021	18:13:40	0	Avalon	0	2.4	0.2	16.332	42298.5	50691.4	33.29	51391.4	32949	8.07	-89.4	0.11	0.7	2.96	8.28	101	8.09	1.3014	12.972
12/12/2021	18:14:00	0	Avalon	0	2.4	0.2	16.336	42296.5	50684.1	33.29	51383.8	32945	8.07	-89.4	0.16	0.87	2.85	7.99	101.1	8.09	1.2888	12.847
12/12/2021	18:14:20	0	Avalon	0	2.4	0.2	16.335	42291.4	50678.4	33.28	51378.1	32941	8.07	-89.4	0.1	0.65	2.71	7.58	101.1	8.09	1.2935	12.893
12/12/2021	18:14:40	0	Avalon	0	2.4	0.2	16.325	42290.8	50689.9	33.29	51390.3	32948	8.07	-89.3	0.07	0.53	2.6	7.29	101	8.09	1.3025	12.983
12/12/2021	18:15:00	0	Avalon	0	2.4	0.2	16.337	42290	50674.5	33.28	51373.9	32938	8.07	-89.4	0.19	1	2.85	7.98	101.2	8.1	1.2613	12.573
12/12/2021	18:15:20	0	Avalon	0	2.4	0.2	16.319	42282.6	50686.5	33.29	51387.2	32946	8.07	-89.3	0.1	0.63	2.92	8.17	101	8.09	1.2834	12.793
12/12/2021	18:15:40	0	Avalon	0	2.4	0.2	16.342	42303.1	50684.9	33.29	51384.2	32945	8.07	-89.4	0.13	0.74	2.89	8.08	101.2	8.1	1.292	12.879
12/12/2021	18:16:00	0	Avalon	0	2.4	0.2	16.349	42309.4	50684.5	33.29	51383.4	32945	8.07	-89.5	0.06	0.49	2.62	7.35	101.4	8.12	1.1987	11.949
12/12/2021	18:16:20	0	Avalon	0	2.4	0.2	16.33	42284.7	50676	33.28	51375.8	32939	8.07	-89.4	0.08	0.54	2.88	8.07	101.2	8.1	1.2936	12.895
12/12/2021	18:16:40	0	Avalon	0	2.4	0.2	16.326	42287.4	50685	33.29	51385.3	32945	8.07	-89.4	0.13	0.75	2.8	7.84	101	8.09	1.3073	13.031
12/12/2021	18:17:00	0	Avalon	0	2.4	0.2	16.347	42314.6	50693.2	33.29	51392.4	32951	8.07	-89.5	0.08	0.55	2.8	7.84	101.2	8.1	1.0978	10.943
12/12/2021	18:17:20	0	Avalon	0	2.4	0.2	16.396	42355.8	50685.8	33.29	51382.1	32946	8.07	-89.7	0.01	0.3	2.59	7.26	101.9	8.15	0.7029	7.007
12/12/2021	18:17:40	0	Avalon	0	2.4	0.2	16.401	42355.7	50678.9	33.28	51374.8	32941	8.07	-89.7	-0.01	0.2	2.41	6.74	102	8.16	0.6726	6.705
12/12/2021	18:18:00	0	Avalon	0	2.4	0.2	16.403	42354.7	50675.8	33.28	51371.5	32939	8.07	-89.7	0	0.23	2.58	7.22	102.1	8.17	0.6672	6.651
12/12/2021	18:18:20	0	Avalon	0	2.4	0.2	16.403	42350.3	50670.5	33.28	51366.1	32936	8.07	-89.7	0.02	0.32	2.52	7.05	102.2	8.17	0.6555	6.534
12/12/2021	18:18:40	0	Avalon	0	2.4	0.2	16.39	42343.4	50677.6	33.28	51374.1	32940	8.07	-89.7	0.04	0.4	2.73	7.63	102.1	8.17	0.6561	6.541
12/12/2021	18:19:00	0	Avalon	0	2.4	0.3	16.39	42350.6	50686.4	33.29	51383.1	32946	8.07	-89.7	0.08	0.57	2.61	7.3	102.1	8.17	0.6685	6.664
12/12/2021	18:19:20	0	Avalon	0	2.4	0.3	16.41	42358	50672.1	33.28	51367.4	32937	8.07	-89.7	0.03	0.36	2.52	7.06	102.2	8.17	0.6656	6.635
12/12/2021	18:19:40	0	Avalon	0	2.4	0.3	16.393	42343.6	50674	33.28	51370.2	32938	8.07	-89.7	0.05	0.43	2.52	7.06	102.1	8.17	0.6584	6.563
12/12/2021	18:20:00	0	Avalon	0	2.4	0.3	16.39	42344.1	50678.4	33.28	51374.9	32941	8.07	-89.7	0.05	0.42	2.6	7.28	102.1	8.17	0.6654	6.633
12/12/2021	18:20:20	0	Avalon	0	2.4	0.3	16.387	42342.6	50679.3	33.29	51376	32942	8.07	-89.7	0.04	0.38	2.56	7.16	102.1	8.17	0.6703	6.682
12/12/2021	18:20:40	0	Avalon	0	2.4	0.3	16.394	42348.7	50678.5	33.28	51374.8	32941	8.07	-89.7	0.02	0.32	2.57	7.19	102.1	8.17	0.6702	6.681
12/12/2021	18:21:00	0	Avalon	0	2.4	0.3	16.392	42345.6	50678	33.28	51374.4	32941	8.07	-89.7	0.03	0.36	2.58	7.22	102.1	8.17	0.6709	6.688
12/12/2021	18:21:20	0	Avalon	0	2.4	0.3	16.392	42346.1	50677.8	33.28	51374.1	32941	8.07	-89.7	0.02	0.3	2.45	6.87	102.1	8.17	0.6706	6.685
12/12/2021	18:21:40	0	Avalon	0	2.4	0.3	16.394	42346.4	50676.4	33.28	51372.6	32940	8.07	-89.7	0.02	0.34	2.61	7.31	102.2	8.17	0.6635	6.614
12/12/2021	18:22:00	0	Avalon	0	2.4	0.3	16.394	42349.6	50680.4	33.29	51376.6	32942	8.07	-89.7	0.03	0.37	2.52	7.05	102.1	8.17	0.6626	6.605
12/12/2021	18:22:20	0	Avalon	0	2.4	0.3	16.41	42367.6	50683.6	33.29	51379.1	32944	8.07	-89.7	0	0.25	2.4	6.72	102.2	8.18	0.6684	6.663
12/12/2021	18:22:40	0	Avalon	0	2.4	0.3	16.418	42374.1	50681.2	33.29	51376.1	32943	8.07	-89.7	0.01	0.29	2.54	7.1	102.3	8.18	0.6383	6.363
12/12/2021	18:23:00	0	Avalon	0	2.4	0.3	16.426	42379.6	50679.2	33.29	51373.7	32941	8.07	-89.7	0.03	0.36	2.62	7.34	102.3	8.18	0.1952	1.946
12/12/2021	18:23:20	0	Avalon	0	2.4	0.3	16.439	42393.1	50680	33.29	51373.7	32942	8.07	-89.7	0.04	0.38	2.44	6.83	102.4	8.18	0.0639	0.637
12/12/2021	18:23:40	0	Avalon	0	2.4	0.3	16.443	42393.8	50675.8	33.29	51369.2	32939	8.07	-89.7	0.05	0.43	2.47	6.93	102.4	8.18	0.0615	0.613
12/12/2021	18:24:00	0	Avalon	0	2.4	0.3	16.445	42396.5	50677	33.29	51370.3	32940	8.07	-89.7	0.01	0.28	2.51	7.03	102.4	8.18	0.0606	0.604
12/12/2021	18:24:20	0	Avalon	0	2.4	0.3	16.443	42393	50675	33.29	51368.3	32939	8.07	-89.7	0.02	0.34	2.37	6.65	102.3	8.18	0.0567	0.566
12/12/2021	18:24:40	0	Avalon	0	2.4	0.3	16.447	42398.1	50677	33.29	51370.2	32940	8.07	-89.7	0	0.24	2.62	7.35	102.3	8.18	0.0463	0.462
12/12/2021	18:25:00	0	Avalon	0	2.4	0.3	16.45	42400.6	50676.5	33.29	51369.5	32940	8.07	-89.7	0.07	0.54	2.6	7.28	102.3	8.18	0.0393	0.392
12/12/2021	18:25:20	0	Avalon	0	2.4	0.3	16.449	42399.3	50675.7	33.29	51368.8	32939	8.07	-89.7	0.01	0.26	2.16	6.03	102.4	8.18	0.0387	0.386
12/12/2021	18:25:40	0	Avalon	0	2.4	0.3	16.445	42394.6	50674.9	33.29	51368.2	32939	8.07	-89.7	-0.01	0.21	2.53	7.07	102.3	8.18	0.0385	0.384
12/12/2021	18:26:00	0	Avalon	0	2.4	0.3	16.441	42392.7	50677.5	33.29	51371.1	32940	8.07	-89.7	-0.04	0.08	2.58	7.21	102.3	8.18	0.0393	0.392
12/12/2021	18:26:20	0	Avalon	0	2.4	0.3	16.442	42389.2	50671.4	33.28	51364.8	32936	8.07	-89.7	0.01	0.29	2.62	7.33	102.3	8.18	0.0391	0.39
12/12/2021	18:26:40	0	Avalon	0	2.4	0.3	16.441	42392.4	50677.5	33.29	51371.1	32940	8.07	-89.7	0.03	0.36	2.54	7.1	102.3	8.17	0.0375	0.374
12/12/2021	18:27:00	0	Avalon	0	2.4	0.3	16.435	42384.4	50674.7	33.28	51368.6	32939	8.07	-89.7	-0.01	0.22	2.33	6.52	102.3	8.17	0.0378	0.377
12/12/2021	18:27:20	0	Avalon	0	2.4	0.3	16.437	42388.1	50676.3	33.29	51370.1	32940	8.07	-89.7	0	0.22	2.39	6.68	102.3	8.17	0.0384	0.383
12/12/2021	18:27:40	0	Avalon	0	2.4	0.3	16.44	42391.5	50676.5	33.29	51370	32940	8.07	-89.7	-0.02	0.16	2.29	6.42	102.3	8.17	0.0387	0.386
12/12/2021	18:28:00	0	Avalon	0	2.4	0.3	16.43	42380.3	50674.9	33.28	51369.1	32939	8.07	-89.7	-0.02	0.18	2.28	6.38	102.2	8.17	0.0384	0.383
12/12/2021	18:28:20	0	Avalon	0	2.4	0.3	16.435	42385.9	50676.4	33.29	51370.3	32940	8.07	-89.7	0.03	0.35	2.55	7.13	102.2	8.17	0.0378	0.377
12/12/2021	18:28:40	0	Avalon	0	2.4	0.3	16.441	42392.4	50676.9	33.29	51370.4	32940	8.07	-89.7	0.04	0.39	2.56	7.16	102.2	8.17	0.0382	0.381
12/12/2021	18:29:00	0	Avalon	0	2.4	0.3	16.442	42393.1	50677.1	33.29	51370.6	32940	8.07	-89.7	-0.02	0.16	2.58	7.21	102.2	8.17	0.04	0.399
12/12/2021	18:29:20	0	Avalon	0	2.4	0.3	16.438	42389.7	50677.6	33.29	51371.3	32940	8.07	-89.6	0.01	0.3	2.41	6.76	102.2	8.17	0.0404	0.402
12/12/2021	18:29:40	0	Avalon	0	2.4	0.3	16.438	42392.1	50680.4	33.29	51374.1	32942	8.07	-89.6	0.01	0.27	2.42	6.78	102.2	8.16	0.0398	0.396
