# Supplementary material for: Dynamics of pH at Santa Catalina Island
Source: PLoS One. 2023 Dec 7;18(12):e0290039. doi: 10.1371/journal.pone.0290039 (PMC10703214; doi:10.1371/journal.pone.0290039)
Supplement: S17 Dataset — (TXT) [file pone.0290039.s019.txt]

KOR Export File
File Created:1/21/2018 2:08:12 PM
Sonde ID	Sonde 17D108371 CMS-1
User ID	YSI
Site	Avalon
Template	Depth Profiling Standard 20sec
Averaging Mode	Rapid
Time Zone	(UTC) Coordinated Universal Time
Devices List:
Name	SN	Firmware	Corresponding Data Column(s)
Data Collection Device			1;2;3;4;5
EXO2 Sonde	17D108371	1.0.35	6;7
pH	17F100785	3.0.0	8;9
Optical DO	17D107394	3.0.0	10;11
Total Algae BGA-PE	17K104828	3.0.0	12;13;14;15
Conductivity/Temp	17C104812	3.0.5	16;17;18;19;20;21
Depth Non-Vented 0-100m	17C103815	3.0.0	22;23
1	2	3	4	5	6	7	8	9	10	11	12	13	14	15	16	17	18	19	20	21	22	23
Date (MM/DD/YYYY)	Time (HH:MM:SS)	Time (Fract. Sec)	Site Name	Fault Code	Battery V	Cable Pwr V	pH	pH mV	ODO % sat	ODO mg/L	Chlorophyll RFU	Chlorophyll µg/L	BGA-PE RFU	BGA-PE µg/L	Temp °C	Cond µS/cm	SpCond µS/cm	Sal psu	nLF Cond µS/cm	TDS mg/L	Press bar a	Depth m
1/21/2018	17:06:20	0	Avalon	0	5.8	0	8.42	-247.3	108.6	8.71	-0.02	0.55	0.72	2.02	16.115	42555.5	51253.8	33.7	51973.9	33315	0.0874	0.871
1/21/2018	17:06:40	0	Avalon	0	5.8	0	8.61	-256.9	107.2	8.6	-0.01	0.61	0.84	2.35	16.118	42564.3	51260	33.71	51980	33319	0.0942	0.939
1/21/2018	17:07:00	0	Avalon	0	5.8	0	8.78	-265.4	106.2	8.52	0	0.64	0.77	2.15	16.119	42572.3	51269	33.72	51989	33325	0.1013	1.01
1/21/2018	17:07:20	0	Avalon	0	5.8	0	8.92	-272.7	105.6	8.47	-0.07	0.37	0.7	1.96	16.121	42572.3	51267.1	33.71	51987	33324	0.1021	1.018
1/21/2018	17:07:40	0	Avalon	0	5.8	0	9.04	-278.8	105.3	8.44	-0.05	0.46	0.7	1.97	16.122	42575.9	51270	33.72	51989.9	33325	0.1985	1.978
1/21/2018	17:08:00	0	Avalon	0	5.8	0	9.14	-283.9	105.5	8.46	-0.05	0.44	0.67	1.89	16.12	42576.6	51272.9	33.72	51993	33327	0.3112	3.101
1/21/2018	17:08:20	0	Avalon	0	5.8	0	9.23	-288	104.9	8.41	-0.03	0.54	0.69	1.94	16.12	42576.4	51272.4	33.72	51992.4	33327	0.3552	3.54
1/21/2018	17:08:40	0	Avalon	0	5.8	0	9.3	-291.5	104.6	8.39	-0.04	0.47	0.72	2.03	16.121	42574.8	51269.8	33.72	51989.8	33325	0.3964	3.95
1/21/2018	17:09:00	0	Avalon	0	5.8	0	9.35	-294.3	104.4	8.37	0.03	0.76	0.81	2.26	16.12	42575.2	51271.2	33.72	51991.2	33326	0.5697	5.677
1/21/2018	17:09:20	0	Avalon	0	5.8	0	9.4	-296.6	104.3	8.37	0.01	0.69	0.81	2.26	16.12	42576.4	51272	33.72	51992	33327	0.6979	6.954
1/21/2018	17:09:40	0	Avalon	0	5.8	0	9.44	-298.5	104.3	8.36	0.01	0.7	0.82	2.29	16.117	42574.2	51273	33.72	51993.2	33327	0.703	7.005
1/21/2018	17:10:00	0	Avalon	0	5.8	0	9.47	-300	104.2	8.36	0.06	0.88	0.79	2.22	16.114	42569.7	51271.4	33.72	51991.8	33326	0.7053	7.029
1/21/2018	17:10:20	0	Avalon	0	5.8	0	9.49	-301.3	104.1	8.35	0.02	0.74	0.78	2.19	16.113	42571.4	51274.6	33.72	51995.1	33328	0.7104	7.08
1/21/2018	17:10:40	0	Avalon	0	5.8	0	9.51	-302.3	104.1	8.35	-0.01	0.6	0.89	2.5	16.116	42570.9	51270.4	33.71	51990.6	33326	0.7145	7.12
1/21/2018	17:11:00	0	Avalon	0	5.8	0	9.53	-303.2	104.1	8.35	0.03	0.75	0.81	2.26	16.117	42572.5	51271.3	33.72	51991.4	33326	0.716	7.135
1/21/2018	17:11:20	0	Avalon	0	5.8	0	9.54	-304	104.2	8.36	0.02	0.73	0.79	2.21	16.115	42570.5	51270.8	33.71	51991.1	33326	0.7166	7.141
1/21/2018	17:11:40	0	Avalon	0	5.8	0	9.56	-304.5	104.2	8.35	-0.01	0.61	0.84	2.35	16.118	42572.2	51269.7	33.71	51989.8	33325	0.7158	7.133
1/21/2018	17:12:00	0	Avalon	0	5.8	0	9.57	-305	104.2	8.35	0	0.64	0.79	2.21	16.122	42575.3	51268.6	33.71	51988.5	33325	0.7005	6.981
1/21/2018	17:12:20	0	Avalon	0	5.8	0	9.57	-305.5	104.2	8.36	0	0.65	0.77	2.15	16.122	42575	51268.1	33.71	51987.9	33324	0.7006	6.981
1/21/2018	17:12:40	0	Avalon	0	5.8	0	9.58	-306	104.2	8.36	0	0.66	0.79	2.23	16.117	42571.1	51270.1	33.71	51990.3	33326	0.7066	7.041
1/21/2018	17:13:00	0	Avalon	0	5.8	0	9.59	-306.3	104.1	8.35	0.01	0.69	0.74	2.07	16.115	42570.7	51271.8	33.72	51992.1	33327	0.693	6.906
1/21/2018	17:13:20	0	Avalon	0	5.8	0	9.6	-306.6	104.1	8.35	0.02	0.72	0.75	2.1	16.115	42568.3	51268.7	33.71	51989	33325	0.7007	6.982
1/21/2018	17:13:40	0	Avalon	0	5.8	0	9.6	-306.8	104.2	8.35	0	0.66	0.76	2.12	16.117	42572.2	51271.1	33.71	51991.3	33326	0.7144	7.119
1/21/2018	17:14:00	0	Avalon	0	5.8	0	9.61	-307	104.1	8.35	0.02	0.71	0.83	2.31	16.116	42571.3	51271.2	33.72	51991.5	33326	0.7176	7.151
1/21/2018	17:14:20	0	Avalon	0	5.8	0	9.61	-307.2	104.1	8.35	0	0.65	0.76	2.12	16.115	42569.1	51269.4	33.71	51989.7	33325	0.7338	7.312
1/21/2018	17:14:40	0	Avalon	0	5.8	0	9.61	-307.3	104.1	8.35	0.05	0.87	0.84	2.36	16.117	42569.7	51268	33.71	51988.2	33324	1.1544	11.504
1/21/2018	17:15:00	0	Avalon	0	5.8	0	9.61	-307.4	104.1	8.35	0.08	0.95	0.89	2.48	16.116	42569.8	51269.9	33.71	51990.2	33325	1.3087	13.041
1/21/2018	17:15:20	0	Avalon	0	5.8	0	9.61	-307.5	104.1	8.35	0.07	0.92	0.87	2.43	16.116	42570.2	51270.4	33.71	51990.7	33326	1.3101	13.055
1/21/2018	17:15:40	0	Avalon	0	5.8	0	9.61	-307.5	104.1	8.35	0.04	0.82	0.91	2.55	16.117	42574.6	51273.7	33.71	51993.9	33328	1.3127	13.081
1/21/2018	17:16:00	0	Avalon	0	5.8	0	9.62	-307.5	104.1	8.35	0.06	0.87	0.9	2.51	16.117	42574	51273	33.71	51993.2	33327	1.3153	13.107
1/21/2018	17:16:20	0	Avalon	0	5.8	0	9.61	-307.5	104.1	8.35	0.06	0.89	0.91	2.54	16.117	42572.3	51271.4	33.71	51991.6	33326	1.3156	13.11
1/21/2018	17:16:40	0	Avalon	0	5.8	0	9.62	-307.5	104.1	8.35	0.06	0.88	0.85	2.38	16.116	42572.4	51272.6	33.71	51992.9	33327	1.313	13.084
1/21/2018	17:17:00	0	Avalon	0	5.8	0	9.62	-307.6	104.1	8.35	0.06	0.9	0.87	2.44	16.116	42573	51273.3	33.71	51993.6	33328	1.3092	13.046
1/21/2018	17:17:20	0	Avalon	0	5.8	0	9.62	-307.6	104.1	8.35	0.09	1.02	0.93	2.61	16.117	42573.9	51272.7	33.71	51992.9	33327	1.3131	13.085
1/21/2018	17:17:40	0	Avalon	0	5.8	0	9.62	-307.6	104.2	8.35	0.08	0.96	0.94	2.64	16.117	42573.5	51272.7	33.71	51992.9	33327	1.2587	12.543
1/21/2018	17:18:00	0	Avalon	0	5.8	0	9.62	-307.7	104.1	8.35	0.05	0.83	0.85	2.37	16.115	42568.3	51268.9	33.71	51989.2	33325	1.2216	12.173
1/21/2018	17:18:20	0	Avalon	0	5.8	0	9.62	-307.6	104.1	8.35	0.05	0.84	0.88	2.46	16.115	42568.5	51269.7	33.71	51990	33325	1.3044	12.998
1/21/2018	17:18:40	0	Avalon	0	5.8	0	9.62	-307.7	104.1	8.35	0.07	0.92	0.97	2.72	16.115	42571.7	51272.6	33.71	51992.9	33327	1.3154	13.108
1/21/2018	17:19:00	0	Avalon	0	5.8	0	9.62	-307.7	104.1	8.35	0.06	0.87	0.82	2.29	16.115	42569.6	51270.7	33.71	51991	33326	1.2392	12.348
1/21/2018	17:19:20	0	Avalon	0	5.8	0	9.62	-307.7	104.1	8.35	0.02	0.73	0.8	2.25	16.115	42571.4	51272	33.71	51992.3	33327	1.1605	11.564
1/21/2018	17:19:40	0	Avalon	0	5.8	0	9.62	-307.7	104.1	8.35	0.02	0.74	0.85	2.38	16.116	42570.2	51270	33.71	51990.3	33326	1.283	12.785
1/21/2018	17:20:00	0	Avalon	0	5.8	0	9.62	-307.7	104.1	8.35	0.02	0.72	0.86	2.4	16.117	42573.3	51272.4	33.71	51992.6	33327	1.306	13.014
1/21/2018	17:20:20	0	Avalon	0	5.8	0	9.62	-307.7	104	8.35	0.05	0.84	0.82	2.3	16.117	42571.6	51269.9	33.71	51990.1	33325	1.3151	13.104
1/21/2018	17:20:40	0	Avalon	0	5.8	0	9.62	-307.7	104.1	8.35	0.04	0.82	0.88	2.46	16.117	42570.4	51269.5	33.71	51989.7	33325	1.3164	13.117
1/21/2018	17:21:00	0	Avalon	0	5.8	0	9.62	-307.7	104.1	8.35	0.05	0.83	0.92	2.58	16.116	42570.9	51271	33.71	51991.2	33326	1.4868	14.816
1/21/2018	17:21:20	0	Avalon	0	5.8	0	9.62	-307.8	104.1	8.35	0.08	0.98	0.89	2.51	16.105	42563.3	51274.1	33.71	51994.9	33328	1.9047	18.98
1/21/2018	17:21:40	0	Avalon	0	5.8	0	9.62	-307.9	104.1	8.35	0.09	1	0.87	2.42	16.105	42564.9	51275.9	33.71	51996.8	33329	1.9036	18.968
1/21/2018	17:22:00	0	Avalon	0	5.8	0	9.62	-307.9	104	8.35	0.06	0.91	0.83	2.32	16.096	42556.5	51276.7	33.71	51998.1	33330	1.8713	18.647
1/21/2018	17:22:20	0	Avalon	0	5.8	0	9.62	-307.9	104	8.35	0.06	0.91	0.87	2.44	16.092	42554.2	51278.7	33.72	52000.4	33331	1.8607	18.542
1/21/2018	17:22:40	0	Avalon	0	5.8	0	9.62	-307.9	103.9	8.34	0.07	0.94	0.9	2.51	16.092	42553.1	51277.7	33.71	51999.4	33331	1.8879	18.813
1/21/2018	17:23:00	0	Avalon	0	5.8	0	9.62	-307.6	104	8.35	0.05	0.83	0.93	2.61	16.108	42565.4	51273.1	33.71	51993.8	33328	1.7028	16.968
1/21/2018	17:23:20	0	Avalon	0	5.8	0	9.62	-307.5	104.1	8.35	0.07	0.91	0.86	2.42	16.112	42570	51274	33.71	51994.5	33328	1.8077	18.013
1/21/2018	17:23:40	0	Avalon	0	5.8	0	9.61	-307.5	104.1	8.35	0.06	0.91	0.85	2.37	16.116	42572.4	51273	33.71	51993.3	33327	1.8711	18.645
1/21/2018	17:24:00	0	Avalon	0	5.8	0	9.62	-307.6	104.1	8.35	0.1	1.04	0.91	2.54	16.112	42570.3	51275.2	33.71	51995.8	33329	1.9075	19.007
1/21/2018	17:24:20	0	Avalon	0	5.8	0	9.62	-307.5	104.1	8.35	0.09	1.01	0.86	2.4	16.115	42571.6	51273.2	33.71	51993.6	33328	1.9276	19.208
1/21/2018	17:24:40	0	Avalon	0	5.8	0	9.62	-307.6	104.2	8.36	0.06	0.87	0.82	2.29	16.116	42572.7	51272.9	33.71	51993.2	33327	1.8022	17.959
1/21/2018	17:25:00	0	Avalon	0	5.8	0	9.62	-307.9	104	8.35	0.04	0.81	0.84	2.36	16.091	42550.1	51274.8	33.71	51996.5	33329	1.829	18.226
1/21/2018	17:25:20	0	Avalon	0	5.8	0	9.62	-308	103.9	8.34	0.08	0.95	0.89	2.48	16.078	42540.1	51278.1	33.71	52000.6	33331	1.9288	19.22
1/21/2018	17:25:40	0	Avalon	0	5.8	0	9.62	-307.9	103.9	8.34	0.07	0.91	0.87	2.44	16.078	42541	51279.7	33.72	52002.3	33332	1.9426	19.358
1/21/2018	17:26:00	0	Avalon	0	5.8	0	9.62	-307.8	103.8	8.34	0.05	0.86	0.86	2.4	16.071	42533.3	51278.3	33.71	52001.2	33331	2.3018	22.937
1/21/2018	17:26:20	0	Avalon	0	5.8	0	9.62	-307.7	103.7	8.33	0.05	0.85	0.88	2.46	16.068	42532.2	51281.3	33.71	52004.4	33333	2.4908	24.82
1/21/2018	17:26:40	0	Avalon	0	5.8	0	9.62	-307.6	103.7	8.33	0.06	0.87	0.87	2.43	16.065	42530	51282.1	33.72	52005.4	33333	2.5167	25.077
1/21/2018	17:27:00	0	Avalon	0	5.8	0	9.61	-307.4	103.7	8.32	0.08	0.95	0.87	2.45	16.066	42530.2	51280.8	33.71	52004	33332	2.4538	24.451
1/21/2018	17:27:20	0	Avalon	0	5.8	0	9.61	-307.3	103.7	8.33	0.06	0.89	0.86	2.42	16.068	42530.2	51278	33.71	52001	33331	2.4084	23.999
1/21/2018	17:27:40	0	Avalon	0	5.8	0	9.61	-307.2	103.6	8.32	0.09	1.02	0.9	2.53	16.063	42525.4	51278.3	33.71	52001.6	33331	2.4317	24.231
1/21/2018	17:28:00	0	Avalon	0	5.8	0	9.61	-307	103.6	8.32	0.09	0.99	0.78	2.18	16.062	42522	51275.2	33.71	51998.5	33329	2.4711	24.623
1/21/2018	17:28:20	0	Avalon	0	5.8	0	9.6	-306.9	103.6	8.32	0.07	0.91	0.8	2.24	16.063	42525	51278.2	33.71	52001.5	33331	2.491	24.822
1/21/2018	17:28:40	0	Avalon	0	5.8	0	9.6	-306.8	103.6	8.32	0.07	0.92	0.94	2.64	16.063	42526.5	51279.6	33.71	52003	33332	2.5082	24.993
1/21/2018	17:29:00	0	Avalon	0	5.8	0	9.6	-306.6	103.7	8.33	0.06	0.89	0.86	2.4	16.075	42536.2	51276.9	33.71	51999.6	33330	2.3224	23.142
1/21/2018	17:29:20	0	Avalon	0	5.8	0	9.6	-306.5	103.8	8.33	0.05	0.86	0.86	2.42	16.075	42538.3	51279.3	33.71	52001.9	33332	2.3582	23.498
1/21/2018	17:29:40	0	Avalon	0	5.8	0	9.6	-306.6	103.8	8.33	0.08	0.97	0.83	2.32	16.073	42538.6	51282.3	33.72	52005.1	33334	2.4596	24.509
1/21/2018	17:30:00	0	Avalon	0	5.8	0	9.6	-306.5	103.8	8.33	0.08	0.98	0.8	2.24	16.075	42539.9	51282.1	33.72	52004.8	33333	2.5681	25.59
1/21/2018	17:30:20	0	Avalon	0	5.8	0	9.59	-306.5	103.8	8.33	0.07	0.93	0.84	2.34	16.08	42544	51281.2	33.71	52003.6	33333	2.5655	25.563
1/21/2018	17:30:40	0	Avalon	0	5.8	0	9.59	-306.4	103.9	8.34	0.06	0.87	0.81	2.27	16.082	42544.8	51279.3	33.71	52001.6	33332	2.5326	25.237
1/21/2018	17:31:00	0	Avalon	0	5.8	0	9.59	-306.4	103.9	8.34	0.05	0.84	0.83	2.33	16.088	42554	51283.5	33.72	52005.5	33334	2.4878	24.79
1/21/2018	17:31:20	0	Avalon	0	5.8	0	9.59	-306.5	103.9	8.34	0.09	1.01	0.86	2.42	16.085	42551.3	51283.6	33.72	52005.7	33334	2.4853	24.765
1/21/2018	17:31:40	0	Avalon	0	5.8	0	9.6	-306.7	103.7	8.33	0.06	0.87	0.92	2.59	16.06	42526	51282.4	33.71	52006	33334	2.9823	29.717
1/21/2018	17:32:00	0	Avalon	0	5.8	0	9.6	-306.6	103.6	8.32	0.07	0.94	0.84	2.35	16.057	42522	51280.9	33.71	52004.6	33333	3.0563	30.454
1/21/2018	17:32:20	0	Avalon	0	5.8	0	9.6	-306.5	103.6	8.32	0.09	1.01	0.91	2.54	16.056	42519.8	51280.1	33.71	52003.9	33332	3.0706	30.597
1/21/2018	17:32:40	0	Avalon	0	5.8	0	9.59	-306.4	103.6	8.32	0.09	1.01	0.88	2.46	16.058	42522.4	51280.9	33.71	52004.6	33333	3.0742	30.632
1/21/2018	17:33:00	0	Avalon	0	5.8	0	9.59	-306.3	103.6	8.32	0.09	0.99	0.87	2.44	16.056	42519.4	51279.3	33.71	52003	33332	3.0756	30.646
1/21/2018	17:33:20	0	Avalon	0	5.8	0	9.59	-306.2	103.6	8.32	0.1	1.04	0.83	2.33	16.061	42525.8	51281.1	33.71	52004.6	33333	2.8643	28.541
1/21/2018	17:33:40	0	Avalon	0	5.8	0	9.59	-306.1	103.6	8.32	0.07	0.92	0.89	2.5	16.061	42526.6	51281.9	33.71	52005.4	33333	2.8397	28.296
1/21/2018	17:34:00	0	Avalon	0	5.8	0	9.59	-306.1	103.6	8.32	0.08	0.96	0.8	2.25	16.059	42523.8	51281.2	33.71	52004.8	33333	2.9705	29.599
1/21/2018	17:34:20	0	Avalon	0	5.8	0	9.59	-306	103.6	8.32	0.06	0.89	0.85	2.38	16.059	42525.8	51284.1	33.71	52007.7	33335	3.0125	30.018
1/21/2018	17:34:40	0	Avalon	0	5.8	0	9.59	-306	103.5	8.32	0.04	0.8	0.78	2.17	16.056	42519.4	51279.3	33.71	52003	33332	3.0467	30.358
1/21/2018	17:35:00	0	Avalon	0	5.8	0	9.59	-306	103.5	8.31	0.1	1.04	0.83	2.32	16.048	42512.5	51280.3	33.71	52004.5	33332	3.072	30.61
1/21/2018	17:35:20	0	Avalon	0	5.8	0	9.58	-305.9	103.5	8.31	0.06	0.89	0.85	2.39	16.05	42513.2	51279.5	33.71	52003.6	33332	3.1008	30.897
1/21/2018	17:35:40	0	Avalon	0	5.8	0	9.58	-305.8	103.5	8.31	0.08	0.96	0.81	2.27	16.058	42522.6	51280.7	33.71	52004.3	33332	2.9252	29.148
1/21/2018	17:36:00	0	Avalon	0	5.8	0	9.58	-305.7	103.6	8.32	0.08	0.96	0.87	2.44	16.059	42522.7	51279.4	33.71	52002.9	33332	2.8776	28.673
1/21/2018	17:36:20	0	Avalon	0	5.8	0	9.58	-305.7	103.6	8.32	0.07	0.92	0.88	2.46	16.058	42524.7	51283.3	33.71	52006.9	33334	2.95	29.395
1/21/2018	17:36:40	0	Avalon	0	5.8	0	9.58	-305.7	103.5	8.32	0.06	0.87	0.84	2.36	16.058	42519.2	51276.9	33.71	52000.5	33330	2.9353	29.249
1/21/2018	17:37:00	0	Avalon	0	5.8	0	9.58	-305.7	103.5	8.32	0.06	0.9	0.83	2.33	16.057	42520.6	51279.4	33.71	52003.1	33332	2.8532	28.43
1/21/2018	17:37:20	0	Avalon	0	5.8	0	9.58	-305.6	103.7	8.33	0.05	0.86	0.91	2.56	16.072	42536.3	51280.9	33.71	52003.8	33333	2.5619	25.528
1/21/2018	17:37:40	0	Avalon	0	5.8	0	9.58	-305.6	103.8	8.33	0.13	1.16	1.18	3.31	16.073	42537.8	51281.8	33.72	52004.7	33333	2.5253	25.163
1/21/2018	17:38:00	0	Avalon	0	5.8	0	9.58	-305.7	103.8	8.33	0.08	0.96	0.86	2.42	16.077	42541	51280.3	33.71	52002.8	33332	2.475	24.662
1/21/2018	17:38:20	0	Avalon	0	5.8	0	9.58	-305.7	103.9	8.34	0.06	0.89	0.89	2.5	16.081	42544.7	51281	33.72	52003.4	33333	2.4206	24.12
1/21/2018	17:38:40	0	Avalon	0	5.8	0	9.58	-305.8	103.9	8.34	0.1	1.05	0.96	2.7	16.079	42544.5	51282.1	33.72	52004.6	33333	2.4029	23.944
1/21/2018	17:39:00	0	Avalon	0	5.8	0	9.58	-305.9	103.8	8.33	0.06	0.89	0.94	2.62	16.079	42542.4	51280.1	33.71	52002.5	33332	2.4161	24.075
1/21/2018	17:39:20	0	Avalon	0	5.8	0	9.58	-305.9	103.8	8.33	0.05	0.84	0.86	2.4	16.077	42542.2	51281.8	33.72	52004.4	33333	2.4536	24.449
1/21/2018	17:39:40	0	Avalon	0	5.8	0	9.58	-306	103.8	8.34	0.05	0.84	0.82	2.3	16.079	42543.5	51281.3	33.72	52003.8	33333	2.4699	24.612
1/21/2018	17:40:00	0	Avalon	0	5.8	0	9.58	-306	103.9	8.34	0.08	0.96	0.89	2.49	16.081	42545.1	51281.4	33.72	52003.7	33333	2.4932	24.843
1/21/2018	17:40:20	0	Avalon	0	5.8	0	9.58	-306	103.9	8.34	0.07	0.94	0.92	2.59	16.083	42548.6	51282.5	33.72	52004.8	33334	2.3927	23.842
1/21/2018	17:40:40	0	Avalon	0	5.8	0	9.58	-305.9	104	8.35	0.08	0.96	0.91	2.55	16.101	42562.8	51278.7	33.72	51999.9	33331	2.0513	20.44
1/21/2018	17:41:00	0	Avalon	0	5.8	0	9.58	-306	104.1	8.35	0.08	0.96	0.87	2.42	16.096	42557.7	51277.9	33.71	51999.3	33331	2.1935	21.858
1/21/2018	17:41:20	0	Avalon	0	5.8	0	9.59	-306.1	104	8.35	0.03	0.78	0.83	2.32	16.091	42555.2	51281.1	33.72	52002.8	33333	2.3939	23.854
1/21/2018	17:41:40	0	Avalon	0	5.8	0	9.59	-306.2	104	8.34	0.05	0.83	0.85	2.38	16.093	42556.2	51280.1	33.71	52001.7	33332	2.4372	24.285
1/21/2018	17:42:00	0	Avalon	0	5.8	0	9.59	-306.2	104	8.35	0.06	0.87	0.89	2.49	16.095	42558.2	51280	33.71	52001.5	33332	2.3936	23.851
1/21/2018	17:42:20	0	Avalon	0	5.8	0	9.59	-306.2	104	8.35	0.08	0.99	0.87	2.43	16.099	42561.9	51279.8	33.72	52001.2	33332	2.2033	21.955
1/21/2018	17:42:40	0	Avalon	0	5.8	0	9.59	-306.2	104.2	8.36	0.09	0.99	0.86	2.41	16.106	42563.2	51273.3	33.71	51994.1	33328	1.9279	19.21
1/21/2018	17:43:00	0	Avalon	0	5.8	0	9.59	-306.3	104.2	8.36	0.06	0.89	0.87	2.44	16.105	42563.1	51273.8	33.71	51994.7	33328	1.8608	18.542
1/21/2018	17:43:20	0	Avalon	0	5.7	0	9.59	-306.4	104.1	8.36	0.08	0.97	0.89	2.49	16.102	42561.9	51276.4	33.71	51997.5	33330	1.8937	18.87
1/21/2018	17:43:40	0	Avalon	0	5.7	0	9.59	-306.5	104.1	8.36	0.09	1	0.95	2.65	16.103	42564.5	51278.5	33.72	51999.6	33331	1.9118	19.051
1/21/2018	17:44:00	0	Avalon	0	5.7	0	9.6	-306.5	104.2	8.36	0.1	1.05	0.88	2.46	16.103	42562.8	51276.4	33.71	51997.5	33330	1.9121	19.054
1/21/2018	17:44:20	0	Avalon	0	5.7	0	9.6	-306.6	104.1	8.36	0.12	1.14	0.96	2.69	16.104	42564	51277	33.71	51998.1	33330	1.9191	19.124
1/21/2018	17:44:40	0	Avalon	0	5.7	0	9.6	-306.6	104.1	8.35	0.09	1.02	0.93	2.6	16.102	42564.7	51279.4	33.72	52000.5	33332	1.925	19.182
1/21/2018	17:45:00	0	Avalon	0	5.8	0	9.6	-306.6	104.1	8.36	0.09	0.99	0.92	2.57	16.104	42563	51275	33.71	51995.9	33329	1.927	19.202
1/21/2018	17:45:20	0	Avalon	0	5.7	0	9.6	-306.7	104.2	8.36	0.09	1	0.84	2.35	16.104	42564.3	51277.3	33.71	51998.3	33330	1.9215	19.147
1/21/2018	17:45:40	0	Avalon	0	5.7	0	9.6	-306.7	104.1	8.36	0.11	1.08	0.84	2.34	16.104	42561.8	51273.6	33.71	51994.6	33328	1.919	19.122
1/21/2018	17:46:00	0	Avalon	0	5.7	0	9.6	-306.7	104.2	8.36	0.09	1.01	0.97	2.71	16.104	42564	51276.3	33.71	51997.3	33330	1.919	19.122
1/21/2018	17:46:20	0	Avalon	0	5.7	0	9.6	-306.7	104.2	8.36	0.07	0.92	0.97	2.73	16.104	42562.5	51274.9	33.71	51995.9	33329	1.8907	18.841
1/21/2018	17:46:40	0	Avalon	0	5.8	0	9.6	-306.7	104.1	8.36	0.06	0.91	0.91	2.55	16.103	42562.7	51276.3	33.71	51997.4	33330	1.8804	18.737
1/21/2018	17:47:00	0	Avalon	0	5.8	0	9.6	-306.8	104.1	8.36	0.08	0.97	0.89	2.49	16.103	42564	51278.1	33.72	51999.2	33331	1.9032	18.965
1/21/2018	17:47:20	0	Avalon	0	5.8	0	9.6	-306.8	104.1	8.35	0.11	1.07	0.92	2.57	16.103	42563.1	51276.3	33.71	51997.4	33330	1.9206	19.139
1/21/2018	17:47:40	0	Avalon	0	5.8	0	9.6	-306.8	104.1	8.35	0.09	0.99	0.92	2.57	16.102	42562.7	51277	33.71	51998.1	33330	1.9234	19.166
1/21/2018	17:48:00	0	Avalon	0	5.8	0	9.6	-306.8	104.1	8.35	0.08	0.96	1.01	2.83	16.102	42562.6	51276.9	33.71	51998	33330	1.9228	19.16
1/21/2018	17:48:20	0	Avalon	0	5.8	0	9.6	-306.8	104.1	8.35	0.07	0.93	0.98	2.75	16.102	42563.2	51277.5	33.71	51998.6	33330	1.9297	19.229
1/21/2018	17:48:40	0	Avalon	0	5.8	0	9.6	-306.8	104.1	8.35	0.09	1	0.9	2.51	16.102	42562.7	51277.2	33.71	51998.3	33330	1.9168	19.1
1/21/2018	17:49:00	0	Avalon	0	5.8	0	9.6	-306.8	104.1	8.36	0.08	0.97	0.89	2.48	16.104	42563.4	51276.3	33.71	51997.3	33330	1.7109	17.048
1/21/2018	17:49:20	0	Avalon	0	5.7	0	9.6	-306.8	104.2	8.36	0.07	0.92	0.9	2.52	16.11	42564.5	51270.6	33.71	51991.2	33326	1.346	13.413
1/21/2018	17:49:40	0	Avalon	0	5.7	0	9.6	-306.8	104.2	8.36	0.03	0.77	0.85	2.38	16.11	42566	51272.4	33.71	51993	33327	1.3256	13.209
1/21/2018	17:50:00	0	Avalon	0	5.7	0	9.6	-306.9	104.2	8.36	0.09	1	0.94	2.64	16.109	42564.6	51270.8	33.71	51991.4	33326	1.332	13.273
1/21/2018	17:50:20	0	Avalon	0	5.7	0	9.6	-306.9	104.2	8.36	0.03	0.78	0.75	2.1	16.112	42569.9	51274.7	33.72	51995.2	33329	1.3311	13.264
1/21/2018	17:50:40	0	Avalon	0	5.7	0	9.6	-307	104.2	8.36	0.04	0.83	0.88	2.46	16.109	42567	51274.1	33.71	51994.8	33328	1.3281	13.234
1/21/2018	17:51:00	0	Avalon	0	5.7	0	9.61	-307	104.2	8.36	0.05	0.86	0.8	2.24	16.109	42564.7	51271.6	33.71	51992.3	33327	1.3243	13.197
1/21/2018	17:51:20	0	Avalon	0	5.7	0	9.61	-307	104.2	8.36	0.06	0.91	0.85	2.37	16.11	42566.5	51272.9	33.71	51993.5	33327	1.3148	13.102
1/21/2018	17:51:40	0	Avalon	0	5.7	0	9.61	-307.1	104.2	8.36	0.11	1.07	1.09	3.04	16.111	42567.7	51272.5	33.71	51993	33327	1.302	12.974
1/21/2018	17:52:00	0	Avalon	0	5.7	0	9.61	-307.1	104.2	8.36	0.03	0.76	0.79	2.2	16.112	42569.2	51273.3	33.71	51993.8	33328	1.3098	13.052
1/21/2018	17:52:20	0	Avalon	0	5.7	0	9.61	-307.1	104.2	8.36	0.05	0.83	0.83	2.32	16.112	42567.9	51272.3	33.71	51992.8	33327	1.326	13.213
1/21/2018	17:52:40	0	Avalon	0	5.7	0	9.61	-307.2	104.2	8.36	0.06	0.88	0.85	2.39	16.109	42564.3	51270.8	33.71	51991.4	33326	1.3299	13.253
1/21/2018	17:53:00	0	Avalon	0	5.7	0	9.61	-307.2	104.2	8.36	0.02	0.72	0.81	2.28	16.111	42566.6	51271.7	33.71	51992.3	33327	1.1392	11.352
1/21/2018	17:53:20	0	Avalon	0	5.7	0	9.61	-307.2	104.3	8.36	0.02	0.74	0.85	2.38	16.115	42570.4	51271.8	33.71	51992.1	33327	1.0977	10.938
1/21/2018	17:53:40	0	Avalon	0	5.7	0	9.61	-307.2	104.3	8.37	0.04	0.82	0.85	2.38	16.112	42569.6	51274.3	33.72	51994.8	33328	1.2555	12.511
1/21/2018	17:54:00	0	Avalon	0	5.7	0	9.61	-307.3	104.2	8.36	0.04	0.82	0.8	2.23	16.111	42567.5	51272.8	33.71	51993.3	33327	1.298	12.934
1/21/2018	17:54:20	0	Avalon	0	5.7	0	9.61	-307.3	104.2	8.36	0.05	0.84	0.81	2.27	16.113	42569.9	51272.9	33.71	51993.4	33327	1.3265	13.218
1/21/2018	17:54:40	0	Avalon	0	5.7	0	9.61	-307.3	104.3	8.37	0.01	0.67	0.76	2.14	16.112	42565.5	51269	33.71	51989.4	33325	0.949	9.456
1/21/2018	17:55:00	0	Avalon	0	5.7	0	9.61	-307.3	104.3	8.37	-0.02	0.56	0.72	2.02	16.114	42566.6	51268.2	33.71	51988.5	33324	0.7132	7.107
1/21/2018	17:55:20	0	Avalon	0	5.7	0	9.61	-307.4	104.3	8.36	-0.03	0.52	0.71	1.99	16.114	42568.1	51269.8	33.71	51990.2	33325	0.7136	7.111
1/21/2018	17:55:40	0	Avalon	0	5.7	0	9.61	-307.4	104.3	8.36	-0.03	0.54	0.71	1.99	16.116	42570.5	51269.8	33.71	51990	33325	0.7149	7.124
1/21/2018	17:56:00	0	Avalon	0	5.7	0	9.61	-307.4	104.3	8.37	-0.01	0.59	0.86	2.41	16.117	42570.7	51268.9	33.71	51989	33325	0.7144	7.119
1/21/2018	17:56:20	0	Avalon	0	5.7	0	9.61	-307.4	104.3	8.37	-0.02	0.56	0.82	2.3	16.117	42571.7	51270.4	33.71	51990.6	33326	0.7162	7.136
1/21/2018	17:56:40	0	Avalon	0	5.7	0	9.61	-307.5	104.3	8.37	-0.03	0.54	0.71	1.99	16.118	42569.8	51267.5	33.71	51987.6	33324	0.7164	7.139
1/21/2018	17:57:00	0	Avalon	0	5.7	0	9.61	-307.5	104.3	8.36	-0.03	0.52	0.76	2.12	16.118	42570	51267.6	33.71	51987.7	33324	0.7154	7.129
1/21/2018	17:57:20	0	Avalon	0	5.7	0	9.62	-307.5	104.3	8.37	0.02	0.72	0.71	1.98	16.118	42570.4	51267.6	33.71	51987.7	33324	0.7144	7.119
1/21/2018	17:57:40	0	Avalon	0	5.7	0	9.62	-307.6	104.3	8.37	-0.03	0.54	0.71	1.99	16.117	42570.9	51269	33.71	51989.1	33325	0.7081	7.056
1/21/2018	17:58:00	0	Avalon	0	5.7	0	9.62	-307.6	104.3	8.36	-0.03	0.52	0.69	1.94	16.119	42569.4	51265.8	33.71	51985.9	33323	0.6869	6.845
1/21/2018	17:58:20	0	Avalon	0	5.7	0	9.62	-307.6	104.3	8.36	-0.01	0.59	0.7	1.95	16.118	42572.6	51270.2	33.71	51990.3	33326	0.6908	6.884
1/21/2018	17:58:40	0	Avalon	0	5.7	0	9.62	-307.6	104.3	8.37	-0.03	0.53	0.72	2.02	16.12	42572.7	51268.3	33.71	51988.3	33324	0.7118	7.093
1/21/2018	17:59:00	0	Avalon	0	5.7	0	9.62	-307.7	104.3	8.36	-0.02	0.57	0.65	1.82	16.12	42572.5	51267.4	33.71	51987.3	33324	0.7169	7.144
1/21/2018	17:59:20	0	Avalon	0	5.7	0	9.62	-307.7	104.3	8.37	-0.04	0.47	0.68	1.91	16.119	42570.6	51267.4	33.71	51987.5	33324	0.7171	7.145
1/21/2018	17:59:40	0	Avalon	0	5.7	0	9.62	-307.8	104.3	8.37	-0.04	0.5	0.71	1.98	16.119	42570.2	51266.7	33.71	51986.8	33323	0.7164	7.139
1/21/2018	18:00:00	0	Avalon	0	5.7	0	9.62	-307.8	104.3	8.37	-0.04	0.48	0.72	2.01	16.122	42570.6	51263.9	33.71	51983.7	33322	0.58	5.78
1/21/2018	18:00:20	0	Avalon	0	5.7	0	9.62	-307.6	104.3	8.37	-0.08	0.33	0.61	1.71	16.137	42586	51264	33.71	51983	33322	0.1736	1.73
1/21/2018	18:00:40	0	Avalon	0	5.7	0	9.61	-307.5	104.3	8.36	-0.08	0.31	0.57	1.6	16.146	42595.5	51265	33.71	51983.5	33322	0.122	1.216
1/21/2018	18:01:00	0	Avalon	0	5.7	0	9.61	-307.5	104.3	8.36	-0.07	0.36	0.62	1.72	16.155	42605.3	51266.7	33.71	51984.8	33323	0.1222	1.218
1/21/2018	18:01:20	0	Avalon	0	5.7	0	9.62	-307.6	104.3	8.36	-0.04	0.49	0.62	1.74	16.155	42603.8	51264.8	33.71	51982.8	33322	0.1231	1.227
1/21/2018	18:01:40	0	Avalon	0	5.7	0	9.62	-307.7	104.3	8.36	-0.04	0.49	0.62	1.74	16.16	42609.5	51265.6	33.71	51983.3	33323	0.1236	1.232
