# Supplementary material for: Dynamics of pH at Santa Catalina Island
Source: PLoS One. 2023 Dec 7;18(12):e0290039. doi: 10.1371/journal.pone.0290039 (PMC10703214; doi:10.1371/journal.pone.0290039)
Supplement: S18 Dataset — (TXT) [file pone.0290039.s020.txt]

KOR Export File
File Created:3/1/2018 6:57:20 PM
Sonde ID	Sonde 17D108371 CMS-1
User ID	YSI
Site	Avalon
Template	Depth Profiling Standard 20sec
Averaging Mode	Rapid
Time Zone	(UTC) Coordinated Universal Time
Devices List:
Name	SN	Firmware	Corresponding Data Column(s)
Data Collection Device			1;2;3;4;5
EXO2 Sonde	17D108371	1.0.35	6;7
pH	17F100785	3.0.0	8;9
Optical DO	17D107394	3.0.0	10;11
Total Algae BGA-PE	17K104828	3.0.0	12;13;14;15
Conductivity/Temp	17C104812	3.0.5	16;17;18;19;20;21
Depth Non-Vented 0-100m	17C103815	3.0.0	22;23
1	2	3	4	5	6	7	8	9	10	11	12	13	14	15	16	17	18	19	20	21	22	23
Date (MM/DD/YYYY)	Time (HH:MM:SS)	Time (Fract. Sec)	Site Name	Fault Code	Battery V	Cable Pwr V	pH	pH mV	ODO % sat	ODO mg/L	Chlorophyll RFU	Chlorophyll µg/L	BGA-PE RFU	BGA-PE µg/L	Temp °C	Cond µS/cm	SpCond µS/cm	Sal psu	nLF Cond µS/cm	TDS mg/L	Press bar a	Depth m
2/25/2018	19:26:00	0	Avalon	0	5.6	0	999	-608.8	102.6	8.35	-0.12	0.19	0.53	1.5	15.385	41920.3	51350.9	33.76	52111.5	33378	0.5082	5.063
2/25/2018	19:26:20	0	Avalon	0	5.6	0	999	-608.9	102.6	8.35	-0.1	0.23	0.54	1.51	15.371	41918.5	51365.5	33.77	52127	33388	0.6588	6.563
2/25/2018	19:26:40	0	Avalon	0	5.6	0	999	-608.3	102.6	8.35	-0.12	0.19	0.57	1.6	15.37	41918.8	51367.3	33.77	52128.9	33389	0.6764	6.739
2/25/2018	19:27:00	0	Avalon	0	5.6	0	999	-604.2	102.7	8.35	-0.11	0.22	0.58	1.63	15.368	41913.4	51363	33.77	52124.5	33386	0.6824	6.799
2/25/2018	19:27:20	0	Avalon	0	5.6	0	999	-601.3	102.6	8.35	-0.12	0.19	0.62	1.73	15.366	41911.8	51363.1	33.77	52124.7	33386	0.6865	6.84
2/25/2018	19:27:40	0	Avalon	0	5.6	0	999	-598.8	102.7	8.36	-0.1	0.23	0.6	1.67	15.363	41908.9	51363.4	33.77	52125.3	33386	0.6912	6.886
2/25/2018	19:28:00	0	Avalon	0	5.6	0	999	-597	102.7	8.36	-0.11	0.2	0.55	1.53	15.369	41914.3	51362.3	33.77	52123.9	33386	0.6906	6.88
2/25/2018	19:28:20	0	Avalon	0	5.5	0	999	-596.1	102.7	8.36	-0.1	0.25	0.57	1.59	15.364	41909.2	51361.8	33.77	52123.5	33385	0.6808	6.783
2/25/2018	19:28:40	0	Avalon	0	5.5	0	999	-595.4	102.7	8.36	-0.11	0.22	0.5	1.4	15.361	41905.2	51360.8	33.77	52122.7	33385	0.6702	6.677
2/25/2018	19:29:00	0	Avalon	0	5.6	0	999	-594.9	102.6	8.36	-0.14	0.11	0.59	1.66	15.357	41902.6	51362.6	33.77	52124.7	33386	0.681	6.785
2/25/2018	19:29:20	0	Avalon	0	5.6	0	999	-594.6	102.7	8.36	-0.09	0.28	0.48	1.35	15.356	41903	51364.1	33.77	52126.3	33387	0.6957	6.931
2/25/2018	19:29:40	0	Avalon	0	5.6	0	999	-594.8	102.7	8.36	-0.1	0.25	0.61	1.7	15.355	41901.9	51363.6	33.77	52125.8	33386	0.6961	6.935
2/25/2018	19:30:00	0	Avalon	0	5.6	0	999	-595	102.7	8.36	-0.11	0.19	0.58	1.63	15.358	41903.1	51361.9	33.77	52124	33385	0.6954	6.928
2/25/2018	19:30:20	0	Avalon	0	5.6	0	999	-595.1	102.7	8.36	-0.13	0.11	0.62	1.72	15.356	41902.5	51363.7	33.77	52125.8	33386	0.7001	6.975
2/25/2018	19:30:40	0	Avalon	0	5.6	0	999	-595.4	102.7	8.36	-0.1	0.25	0.58	1.62	15.361	41906.2	51362.8	33.77	52124.8	33386	0.7034	7.008
2/25/2018	19:31:00	0	Avalon	0	5.6	0	999	-595.9	102.7	8.36	-0.11	0.19	0.58	1.62	15.36	41906.5	51363.7	33.77	52125.7	33386	0.7043	7.016
2/25/2018	19:31:20	0	Avalon	0	5.6	0	999	-596.5	102.7	8.36	-0.12	0.18	0.58	1.62	15.362	41907.8	51363.4	33.77	52125.3	33386	0.7047	7.021
2/25/2018	19:31:40	0	Avalon	0	5.6	0	999	-596.7	102.7	8.36	-0.12	0.18	0.65	1.82	15.355	41902.4	51364.7	33.77	52126.9	33387	0.8973	8.939
2/25/2018	19:32:00	0	Avalon	0	5.5	0	999	-596.9	102.7	8.36	-0.11	0.21	0.64	1.79	15.354	41900.5	51363.9	33.77	52126.2	33387	1.0046	10.009
2/25/2018	19:32:20	0	Avalon	0	5.6	0	999	-597.2	102.7	8.36	-0.11	0.21	0.62	1.74	15.354	41901.4	51364.3	33.77	52126.6	33387	1.0622	10.582
2/25/2018	19:32:40	0	Avalon	0	5.6	0	999	-597.4	102.6	8.36	-0.1	0.23	0.6	1.69	15.355	41904	51366.3	33.77	52128.6	33388	1.2098	12.053
2/25/2018	19:33:00	0	Avalon	0	5.6	0	999	-597.8	102.6	8.35	-0.07	0.36	0.68	1.91	15.349	41897.5	51366	33.77	52128.6	33388	1.2585	12.538
2/25/2018	19:33:20	0	Avalon	0	5.6	0	999	-597.9	102.6	8.36	-0.07	0.37	0.66	1.85	15.347	41898.7	51369.9	33.77	52132.6	33390	1.2841	12.793
2/25/2018	19:33:40	0	Avalon	0	5.6	0	999	-598.3	102.6	8.35	-0.07	0.35	0.62	1.72	15.342	41890.4	51365.1	33.77	52128	33387	1.2975	12.927
2/25/2018	19:34:00	0	Avalon	0	5.6	0	999	-598.4	102.6	8.35	-0.05	0.46	0.64	1.8	15.348	41896.8	51366.7	33.77	52129.4	33388	1.3014	12.965
2/25/2018	19:34:20	0	Avalon	0	5.6	0	999	-598.5	102.6	8.35	-0.08	0.33	0.67	1.87	15.35	41899.5	51366.8	33.77	52129.3	33388	1.3016	12.967
2/25/2018	19:34:40	0	Avalon	0	5.6	0	999	-599.1	102.7	8.36	-0.07	0.38	0.63	1.76	15.353	41901.5	51365.8	33.77	52128.2	33388	1.3008	12.96
2/25/2018	19:35:00	0	Avalon	0	5.6	0	999	-599.6	102.6	8.36	-0.06	0.42	0.68	1.9	15.339	41887.1	51365.7	33.77	52128.7	33388	1.3008	12.959
2/25/2018	19:35:20	0	Avalon	0	5.6	0	999	-599.9	102.6	8.35	-0.08	0.33	0.6	1.67	15.34	41889.6	51367.8	33.77	52130.8	33389	1.2964	12.916
2/25/2018	19:35:40	0	Avalon	0	5.6	0	999	-600	102.6	8.35	-0.1	0.26	0.64	1.8	15.341	41889.3	51365.8	33.77	52128.8	33388	1.2807	12.76
2/25/2018	19:36:00	0	Avalon	0	5.6	0	999	-600.1	102.6	8.36	-0.1	0.24	0.57	1.61	15.349	41896.7	51364.7	33.77	52127.2	33387	1.2298	12.253
2/25/2018	19:36:20	0	Avalon	0	5.5	0	999	-600.2	102.6	8.35	-0.1	0.24	0.64	1.79	15.349	41897	51364.9	33.77	52127.5	33387	1.2356	12.31
2/25/2018	19:36:40	0	Avalon	0	5.6	0	999	-600.5	102.6	8.35	-0.09	0.29	0.59	1.64	15.349	41896.2	51364.7	33.77	52127.2	33387	1.2566	12.52
2/25/2018	19:37:00	0	Avalon	0	5.6	0	999	-600.7	102.6	8.35	-0.08	0.32	0.6	1.69	15.349	41894.6	51362.6	33.76	52125.1	33386	1.2809	12.761
2/25/2018	19:37:20	0	Avalon	0	5.6	0	999	-600.7	102.6	8.35	-0.06	0.4	0.63	1.77	15.352	41898.1	51362.9	33.76	52125.3	33386	1.2864	12.816
2/25/2018	19:37:40	0	Avalon	0	5.6	0	999	-600.8	102.6	8.35	-0.11	0.22	0.62	1.73	15.352	41900.7	51365.7	33.77	52128.1	33388	1.2865	12.817
2/25/2018	19:38:00	0	Avalon	0	5.6	0	999	-601.1	102.6	8.35	-0.08	0.31	0.61	1.7	15.352	41899.5	51365.1	33.77	52127.5	33387	1.3317	13.267
2/25/2018	19:38:20	0	Avalon	0	5.6	0	999	-601.2	102.6	8.35	-0.07	0.38	0.63	1.75	15.347	41896.1	51366.9	33.77	52129.6	33388	1.427	14.217
2/25/2018	19:38:40	0	Avalon	0	5.6	0	999	-601.4	102.5	8.35	-0.08	0.33	0.72	2.03	15.329	41878.3	51366.4	33.77	52130	33388	1.5113	15.056
2/25/2018	19:39:00	0	Avalon	0	5.6	0	999	-601.5	102.5	8.35	-0.05	0.46	0.69	1.92	15.324	41874.4	51367.9	33.77	52131.8	33389	1.6454	16.392
2/25/2018	19:39:20	0	Avalon	0	5.6	0	999	-601.6	102.5	8.35	-0.05	0.43	0.64	1.79	15.324	41873.9	51367.5	33.77	52131.4	33389	1.7598	17.532
2/25/2018	19:39:40	0	Avalon	0	5.6	0	999	-601.9	102.4	8.34	-0.01	0.61	0.72	2.02	15.296	41849.8	51371.1	33.77	52136.4	33391	1.8925	18.854
2/25/2018	19:40:00	0	Avalon	0	5.6	0	999	-601.9	102.3	8.34	-0.04	0.47	0.77	2.16	15.292	41843.4	51368.1	33.76	52133.5	33389	1.8934	18.864
2/25/2018	19:40:20	0	Avalon	0	5.6	0	999	-601.8	102.3	8.34	-0.05	0.47	0.74	2.09	15.292	41845	51370.3	33.77	52135.8	33391	1.8942	18.871
2/25/2018	19:40:40	0	Avalon	0	5.6	0	999	-601.7	102.3	8.34	-0.02	0.58	0.75	2.09	15.301	41853.4	51370	33.77	52135.1	33391	1.8933	18.862
2/25/2018	19:41:00	0	Avalon	0	5.6	0	999	-601.3	102.4	8.34	-0.01	0.6	0.8	2.24	15.312	41862.7	51367.4	33.76	52131.9	33389	1.8736	18.666
2/25/2018	19:41:20	0	Avalon	0	5.5	0	999	-601.5	102.4	8.34	-0.05	0.44	0.71	1.98	15.315	41865	51367.3	33.76	52131.7	33389	1.7991	17.924
2/25/2018	19:41:40	0	Avalon	0	5.6	0	999	-601.5	102.5	8.35	-0.04	0.48	0.7	1.96	15.323	41871.2	51365	33.76	52128.8	33387	1.7899	17.833
2/25/2018	19:42:00	0	Avalon	0	5.6	0	999	-601.6	102.4	8.34	-0.01	0.6	0.73	2.04	15.322	41873.8	51369.6	33.77	52133.6	33390	1.8393	18.324
2/25/2018	19:42:20	0	Avalon	0	5.6	0	999	-601.9	102.4	8.34	-0.03	0.53	0.67	1.88	15.299	41851.6	51370.1	33.77	52135.2	33391	1.8905	18.835
2/25/2018	19:42:40	0	Avalon	0	5.5	0	999	-602	102.4	8.34	-0.04	0.5	0.78	2.18	15.297	41846.1	51365.7	33.76	52130.9	33388	1.8917	18.846
2/25/2018	19:43:00	0	Avalon	0	5.5	0	999	-602.2	102.3	8.34	-0.04	0.47	0.7	1.97	15.295	41844.3	51366.2	33.76	52131.5	33388	1.8856	18.785
2/25/2018	19:43:20	0	Avalon	0	5.5	0	999	-601.9	102.3	8.34	-0.05	0.46	0.7	1.95	15.303	41853.3	51367.7	33.76	52132.6	33389	1.884	18.769
2/25/2018	19:43:40	0	Avalon	0	5.6	0	999	-602	102.3	8.34	-0.06	0.42	0.77	2.16	15.295	41847	51369.3	33.77	52134.7	33390	1.8854	18.783
2/25/2018	19:44:00	0	Avalon	0	5.5	0	999	-602.1	102.3	8.34	-0.03	0.51	0.73	2.06	15.298	41849.3	51367.8	33.76	52133	33389	1.872	18.65
2/25/2018	19:44:20	0	Avalon	0	5.6	0	999	-602.1	102.3	8.34	-0.03	0.54	0.76	2.14	15.303	41854.4	51368.7	33.77	52133.7	33390	1.8499	18.43
2/25/2018	19:44:40	0	Avalon	0	5.5	0	999	-602.1	102.4	8.34	-0.03	0.54	0.74	2.06	15.315	41866.2	51368.5	33.77	52132.9	33390	1.8367	18.298
2/25/2018	19:45:00	0	Avalon	0	5.5	0	999	-602.1	102.4	8.35	-0.02	0.56	0.76	2.12	15.303	41853.7	51368.2	33.76	52133.1	33389	1.9831	19.757
2/25/2018	19:45:20	0	Avalon	0	5.6	0	999	-602.1	102.3	8.34	0	0.66	0.83	2.32	15.286	41838.1	51368.5	33.76	52134.2	33390	2.13	21.22
2/25/2018	19:45:40	0	Avalon	0	5.5	0	999	-601.9	102.2	8.33	-0.01	0.61	0.83	2.31	15.284	41837.2	51370.6	33.76	52136.5	33391	2.2754	22.669
2/25/2018	19:46:00	0	Avalon	0	5.5	0	999	-601.6	102.2	8.33	0	0.65	0.83	2.33	15.284	41837.6	51371.1	33.76	52137	33391	2.411	24.02
2/25/2018	19:46:20	0	Avalon	0	5.5	0	999	-601.4	102.2	8.33	0.03	0.76	0.86	2.41	15.284	41839	51372.3	33.77	52138.3	33392	2.4764	24.67
2/25/2018	19:46:40	0	Avalon	0	5.5	0	999	-601.4	102.2	8.33	0	0.63	0.79	2.21	15.282	41834.8	51370	33.76	52136	33390	2.4677	24.584
2/25/2018	19:47:00	0	Avalon	0	5.5	0	999	-601.4	102.2	8.33	0.05	0.85	0.8	2.24	15.283	41835.9	51370	33.76	52136	33391	2.3952	23.862
2/25/2018	19:47:20	0	Avalon	0	5.6	0	999	-601.4	102.2	8.33	0.01	0.7	0.79	2.21	15.282	41836.1	51371.2	33.76	52137.2	33391	2.3712	23.623
2/25/2018	19:47:40	0	Avalon	0	5.5	0	999	-601.3	102.3	8.34	-0.02	0.57	0.82	2.3	15.287	41843.6	51374.4	33.77	52140.2	33393	2.3441	23.353
2/25/2018	19:48:00	0	Avalon	0	5.5	0	999	-601.2	102.3	8.34	0	0.63	0.82	2.31	15.284	41840.9	51374.2	33.77	52140.2	33393	2.3355	23.267
2/25/2018	19:48:20	0	Avalon	0	5.5	0	999	-601.2	102.2	8.33	-0.03	0.53	0.86	2.39	15.282	41835.8	51371.4	33.76	52137.4	33391	2.4112	24.021
2/25/2018	19:48:40	0	Avalon	0	5.5	0	999	-601.2	102.2	8.33	-0.02	0.58	0.85	2.38	15.281	41835.7	51371.8	33.76	52137.9	33392	2.4597	24.504
2/25/2018	19:49:00	0	Avalon	0	5.6	0	999	-601	102.2	8.33	0.02	0.71	0.89	2.5	15.283	41837.8	51372.7	33.77	52138.7	33392	2.4623	24.531
2/25/2018	19:49:20	0	Avalon	0	5.6	0	999	-601	102.2	8.33	0	0.66	0.82	2.29	15.282	41837.7	51372.9	33.77	52139	33392	2.4335	24.244
2/25/2018	19:49:40	0	Avalon	0	5.5	0	999	-601	102.2	8.33	-0.01	0.61	0.8	2.24	15.283	41837.4	51372	33.77	52138	33392	2.4168	24.077
2/25/2018	19:50:00	0	Avalon	0	5.5	0	999	-600.9	102.2	8.33	0.03	0.79	0.88	2.47	15.28	41834.9	51372	33.76	52138.1	33392	2.4998	24.904
2/25/2018	19:50:20	0	Avalon	0	5.5	0	999	-600.8	102.2	8.34	0	0.67	0.81	2.27	15.28	41835.1	51372.5	33.77	52138.7	33392	2.5136	25.041
2/25/2018	19:50:40	0	Avalon	0	5.5	0	999	-600.8	102.2	8.33	0.02	0.71	0.78	2.17	15.279	41836.6	51375	33.77	52141.3	33394	2.5168	25.073
2/25/2018	19:51:00	0	Avalon	0	5.5	0	999	-600.6	102.2	8.33	0.02	0.71	0.89	2.49	15.279	41835.8	51374.2	33.77	52140.4	33393	2.5191	25.096
2/25/2018	19:51:20	0	Avalon	0	5.5	0	999	-600.5	102.2	8.33	-0.01	0.62	0.87	2.43	15.279	41833	51370.6	33.76	52136.7	33391	2.5725	25.629
2/25/2018	19:51:40	0	Avalon	0	5.5	0	999	-600.3	102.3	8.34	0.01	0.7	0.84	2.36	15.288	41842.7	51371.6	33.76	52137.3	33392	2.6471	26.372
2/25/2018	19:52:00	0	Avalon	0	5.5	0	999	-600.3	102.2	8.34	0.03	0.75	0.79	2.23	15.282	41838.1	51373.5	33.77	52139.5	33393	2.7319	27.216
2/25/2018	19:52:20	0	Avalon	0	5.5	0	999	-600	102.2	8.33	0.01	0.69	0.85	2.37	15.279	41837.7	51376.4	33.77	52142.7	33395	2.8935	28.825
2/25/2018	19:52:40	0	Avalon	0	5.5	0	999	-600	102.2	8.33	0.02	0.74	0.84	2.34	15.269	41826.2	51375.2	33.76	52141.9	33394	3.0217	30.103
2/25/2018	19:53:00	0	Avalon	0	5.5	0	999	-599.8	102	8.32	0.02	0.74	0.83	2.32	15.267	41823	51373.4	33.76	52140.2	33393	3.0586	30.471
2/25/2018	19:53:20	0	Avalon	0	5.5	0	999	-599.4	102.2	8.33	0	0.64	0.85	2.39	15.28	41837.3	51375.4	33.77	52141.6	33394	3.0816	30.7
2/25/2018	19:53:40	0	Avalon	0	5.5	0	999	-599.4	102.1	8.33	0.01	0.7	0.87	2.43	15.273	41830.4	51375	33.76	52141.5	33394	3.0912	30.796
2/25/2018	19:54:00	0	Avalon	0	5.5	0	999	-599.2	102.2	8.33	0.03	0.76	0.79	2.21	15.279	41835.9	51374.7	33.76	52140.9	33394	3.0924	30.807
2/25/2018	19:54:20	0	Avalon	0	5.5	0	999	-599.1	102.2	8.33	0.04	0.82	0.87	2.43	15.279	41836.6	51375.7	33.77	52142	33394	3.0954	30.837
2/25/2018	19:54:40	0	Avalon	0	5.5	0	999	-599	102.2	8.33	0	0.66	0.77	2.15	15.28	41835.6	51372.7	33.76	52138.9	33392	3.0981	30.864
2/25/2018	19:55:00	0	Avalon	0	5.5	0	999	-598.9	102.2	8.33	0.01	0.7	0.82	2.28	15.28	41837.2	51375.4	33.76	52141.6	33394	3.0864	30.747
2/25/2018	19:55:20	0	Avalon	0	5.5	0	999	-598.9	102.2	8.33	0.02	0.73	0.85	2.37	15.278	41834.1	51373.1	33.76	52139.4	33393	2.9994	29.881
2/25/2018	19:55:40	0	Avalon	0	5.5	0	999	-598.9	102.2	8.33	0.04	0.79	0.82	2.29	15.28	41838.9	51376.7	33.77	52142.9	33395	2.9712	29.6
2/25/2018	19:56:00	0	Avalon	0	5.5	0	999	-598.7	102.2	8.33	0.01	0.67	0.83	2.32	15.278	41832.8	51371.6	33.76	52137.8	33392	2.9564	29.452
2/25/2018	19:56:20	0	Avalon	0	5.5	0	999	-598.6	102.2	8.33	0	0.63	0.9	2.52	15.276	41834.3	51375.8	33.77	52142.2	33394	3.0187	30.073
2/25/2018	19:56:40	0	Avalon	0	5.5	0	999	-598.4	102.2	8.33	0.05	0.83	0.91	2.54	15.273	41831.6	51376.6	33.77	52143.2	33395	3.052	30.405
2/25/2018	19:57:00	0	Avalon	0	5.6	0	999	-598.5	102.2	8.33	0.02	0.75	0.84	2.34	15.274	41831.1	51374.3	33.76	52140.8	33393	3.0749	30.633
2/25/2018	19:57:20	0	Avalon	0	5.6	0	999	-598.5	102.2	8.33	0	0.66	0.86	2.39	15.273	41830.6	51375.4	33.76	52142	33394	3.0896	30.779
2/25/2018	19:57:40	0	Avalon	0	5.6	0	999	-598.5	102.2	8.33	-0.02	0.59	0.89	2.5	15.271	41828.2	51375.3	33.76	52142	33394	3.0903	30.787
2/25/2018	19:58:00	0	Avalon	0	5.6	0	999	-598.6	102.2	8.33	-0.02	0.55	0.8	2.25	15.278	41832.4	51372	33.76	52138.2	33392	2.5265	25.17
2/25/2018	19:58:20	0	Avalon	0	5.5	0	999	-598.7	102.3	8.34	0.01	0.67	0.82	2.3	15.279	41836.1	51375.3	33.77	52141.6	33394	2.4983	24.889
2/25/2018	19:58:40	0	Avalon	0	5.5	0	999	-598.9	102.2	8.33	0.02	0.74	0.78	2.19	15.278	41832.7	51372.1	33.76	52138.4	33392	2.501	24.916
2/25/2018	19:59:00	0	Avalon	0	5.5	0	999	-598.9	102.2	8.33	0.03	0.77	0.86	2.42	15.278	41832.2	51371.1	33.76	52137.3	33391	2.4902	24.808
2/25/2018	19:59:20	0	Avalon	0	5.5	0	999	-599.1	102.3	8.34	-0.02	0.57	0.8	2.23	15.28	41835.5	51373.5	33.77	52139.7	33393	2.473	24.637
2/25/2018	19:59:40	0	Avalon	0	5.5	0	999	-599.2	102.3	8.34	-0.03	0.53	0.89	2.48	15.282	41835.9	51371.2	33.76	52137.3	33391	2.4524	24.432
2/25/2018	20:00:00	0	Avalon	0	5.5	0	999	-599.1	102.2	8.33	0.01	0.69	0.78	2.19	15.283	41838.6	51373.5	33.77	52139.6	33393	2.4459	24.367
2/25/2018	20:00:20	0	Avalon	0	5.5	0	999	-599.1	102.3	8.34	0	0.64	0.82	2.31	15.282	41838.2	51373.3	33.77	52139.4	33393	2.4685	24.592
2/25/2018	20:00:40	0	Avalon	0	5.5	0	999	-599	102.3	8.34	0	0.66	0.87	2.44	15.282	41839.9	51376.2	33.77	52142.3	33395	2.4962	24.868
2/25/2018	20:01:00	0	Avalon	0	5.4	0	999	-598.9	102.3	8.34	0.01	0.7	0.82	2.29	15.284	41837.8	51371.5	33.76	52137.5	33391	2.5058	24.964
2/25/2018	20:01:20	0	Avalon	0	5.5	0	999	-598.9	102.3	8.34	-0.01	0.62	0.85	2.38	15.285	41840.4	51373.1	33.77	52139	33392	2.4651	24.559
2/25/2018	20:01:40	0	Avalon	0	5.5	0	999	-599	102.3	8.34	0.03	0.77	0.88	2.46	15.282	41836.4	51371.7	33.76	52137.7	33392	2.4394	24.302
2/25/2018	20:02:00	0	Avalon	0	5.5	0	999	-599.1	102.3	8.34	-0.03	0.54	0.86	2.41	15.28	41834.4	51371.7	33.76	52137.8	33392	2.442	24.328
2/25/2018	20:02:20	0	Avalon	0	5.5	0	999	-599.1	102.3	8.34	0.02	0.71	0.85	2.38	15.28	41834.3	51371.1	33.76	52137.2	33391	2.4619	24.527
2/25/2018	20:02:40	0	Avalon	0	5.5	0	999	-599.1	102.3	8.34	-0.01	0.59	0.83	2.33	15.282	41834.9	51370.1	33.76	52136.1	33391	2.4973	24.879
2/25/2018	20:03:00	0	Avalon	0	5.5	0	999	-599	102.3	8.34	0.01	0.69	0.81	2.27	15.281	41835	51371	33.76	52137	33391	2.5243	25.148
2/25/2018	20:03:20	0	Avalon	0	5.5	0	999	-599.2	102.4	8.34	-0.01	0.61	0.83	2.34	15.302	41854.4	51370.3	33.77	52135.3	33391	1.9085	19.013
2/25/2018	20:03:40	0	Avalon	0	5.5	0	999	-599.5	102.3	8.34	-0.06	0.42	0.72	2.02	15.295	41847.2	51369.1	33.77	52134.5	33390	1.8765	18.694
2/25/2018	20:04:00	0	Avalon	0	5.5	0	999	-599.7	102.4	8.34	-0.05	0.46	0.83	2.33	15.301	41850.9	51366.9	33.76	52131.9	33388	1.8663	18.593
2/25/2018	20:04:20	0	Avalon	0	5.5	0	999	-599.9	102.3	8.34	-0.04	0.47	0.7	1.95	15.292	41844.8	51369.8	33.77	52135.2	33390	1.8619	18.55
2/25/2018	20:04:40	0	Avalon	0	5.5	0	999	-600.2	102.3	8.34	-0.03	0.52	0.72	2.01	15.286	41838.1	51368.8	33.77	52134.6	33390	1.8802	18.732
2/25/2018	20:05:00	0	Avalon	0	5.5	0	999	-600.5	102.3	8.34	-0.04	0.51	0.68	1.91	15.285	41835.9	51367.2	33.76	52133	33389	1.894	18.869
2/25/2018	20:05:20	0	Avalon	0	5.5	0	999	-600.2	102.3	8.34	-0.04	0.47	0.74	2.08	15.294	41845.2	51367.9	33.76	52133.3	33389	1.8954	18.883
2/25/2018	20:05:40	0	Avalon	0	5.5	0	999	-600.2	102.3	8.34	0.01	0.68	0.81	2.26	15.291	41840.6	51366.7	33.76	52132.2	33388	1.8946	18.875
2/25/2018	20:06:00	0	Avalon	0	5.5	0	999	-600.3	102.3	8.34	-0.03	0.54	0.69	1.94	15.288	41839.8	51368.4	33.76	52134.1	33389	1.8878	18.807
2/25/2018	20:06:20	0	Avalon	0	5.5	0	999	-600.3	102.3	8.34	-0.05	0.44	0.76	2.14	15.287	41840.3	51370.4	33.77	52136.2	33391	1.8757	18.687
2/25/2018	20:06:40	0	Avalon	0	5.5	0	999	-600.1	102.4	8.34	-0.05	0.43	0.72	2.02	15.305	41855	51366.3	33.76	52131	33388	1.8733	18.663
2/25/2018	20:07:00	0	Avalon	0	5.5	0	999	-600.2	102.4	8.34	0.01	0.68	0.82	2.28	15.304	41855.3	51368.7	33.77	52133.6	33390	1.8829	18.759
2/25/2018	20:07:20	0	Avalon	0	5.5	0	999	-600.2	102.4	8.35	-0.04	0.5	0.73	2.05	15.305	41857.8	51369.9	33.77	52134.8	33390	1.8921	18.85
2/25/2018	20:07:40	0	Avalon	0	5.5	0	999	-600.3	102.4	8.34	-0.02	0.56	0.74	2.06	15.306	41858.6	51370	33.77	52134.8	33390	1.8963	18.892
2/25/2018	20:08:00	0	Avalon	0	5.5	0	999	-600.2	102.4	8.34	-0.04	0.5	0.77	2.15	15.308	41855.5	51364.3	33.76	52128.9	33387	1.8978	18.907
2/25/2018	20:08:20	0	Avalon	0	5.5	0	999	-600.3	102.4	8.34	-0.07	0.38	0.93	2.62	15.3	41851.5	51368.9	33.77	52134	33390	1.8975	18.904
2/25/2018	20:08:40	0	Avalon	0	5.5	0	999	-600.3	102.5	8.35	-0.08	0.33	0.62	1.73	15.346	41895.1	51366.9	33.77	52129.7	33388	1.331	13.261
2/25/2018	20:09:00	0	Avalon	0	5.5	0	999	-600.5	102.6	8.35	-0.1	0.24	0.61	1.72	15.35	41897.7	51364.6	33.77	52127.1	33387	1.3074	13.025
2/25/2018	20:09:20	0	Avalon	0	5.5	0	999	-600.8	102.6	8.35	-0.07	0.38	0.67	1.89	15.344	41893.4	51367.1	33.77	52130	33389	1.314	13.091
2/25/2018	20:09:40	0	Avalon	0	5.5	0	999	-601.2	102.6	8.35	-0.06	0.41	0.69	1.93	15.331	41881.3	51367.2	33.77	52130.7	33389	1.3153	13.104
2/25/2018	20:10:00	0	Avalon	0	5.5	0	999	-601.6	102.5	8.35	-0.07	0.36	0.69	1.93	15.332	41877.9	51362.8	33.76	52126.2	33386	1.3156	13.107
2/25/2018	20:10:20	0	Avalon	0	5.5	0	999	-601.6	102.6	8.35	-0.05	0.47	0.7	1.96	15.34	41887.8	51365	33.77	52128.1	33387	1.3067	13.018
2/25/2018	20:10:40	0	Avalon	0	5.5	0	999	-601.8	102.6	8.35	-0.09	0.28	0.61	1.7	15.353	41902.9	51368.4	33.77	52130.8	33389	1.2784	12.736
2/25/2018	20:11:00	0	Avalon	0	5.5	0	999	-602.1	102.5	8.35	-0.08	0.33	0.62	1.74	15.338	41887.8	51367.8	33.77	52131	33389	1.2462	12.416
2/25/2018	20:11:20	0	Avalon	0	5.5	0	999	-602.4	102.5	8.35	-0.05	0.44	0.67	1.89	15.312	41861.4	51366.2	33.77	52130.6	33388	1.2367	12.321
2/25/2018	20:11:40	0	Avalon	0	5.5	0	999	-602.5	102.5	8.35	-0.08	0.34	0.63	1.77	15.332	41879.7	51365.1	33.77	52128.6	33387	1.2682	12.635
2/25/2018	20:12:00	0	Avalon	0	5.5	0	999	-602.9	102.5	8.35	-0.09	0.27	0.68	1.91	15.305	41854.9	51367	33.77	52131.9	33389	1.301	12.961
2/25/2018	20:12:20	0	Avalon	0	5.5	0	999	-602.8	102.4	8.35	-0.1	0.23	0.65	1.83	15.302	41852.7	51367.9	33.77	52132.8	33389	1.3053	13.004
2/25/2018	20:12:40	0	Avalon	0	5.5	0	999	-602.7	102.5	8.35	-0.07	0.36	0.69	1.92	15.317	41868.2	51368.4	33.77	52132.6	33389	1.305	13.002
2/25/2018	20:13:00	0	Avalon	0	5.5	0	999	-602.4	102.5	8.35	-0.07	0.37	0.7	1.95	15.325	41872.9	51364.3	33.76	52128	33387	1.3067	13.019
2/25/2018	20:13:20	0	Avalon	0	5.5	0	999	-602.4	102.5	8.35	-0.09	0.3	0.66	1.84	15.32	41870.8	51368.7	33.77	52132.8	33390	1.2985	12.936
2/25/2018	20:13:40	0	Avalon	0	5.5	0	999	-602.6	102.4	8.35	-0.05	0.43	0.7	1.95	15.31	41859	51366	33.77	52130.5	33388	1.2746	12.699
2/25/2018	20:14:00	0	Avalon	0	5.5	0	999	-602.2	102.6	8.35	-0.09	0.27	0.62	1.73	15.364	41910.8	51364.1	33.77	52125.8	33387	0.758	7.551
2/25/2018	20:14:20	0	Avalon	0	5.5	0	999	-602.2	102.6	8.35	-0.11	0.2	0.57	1.59	15.375	41921.9	51364.9	33.77	52126.2	33387	0.6787	6.761
2/25/2018	20:14:40	0	Avalon	0	5.5	0	999	-602.4	102.6	8.35	-0.12	0.16	0.55	1.54	15.377	41922.2	51362.2	33.77	52123.2	33385	0.6996	6.97
2/25/2018	20:15:00	0	Avalon	0	5.5	0	999	-602.7	102.6	8.35	-0.11	0.22	0.64	1.79	15.381	41925.4	51362	33.77	52122.9	33385	0.7149	7.123
2/25/2018	20:15:20	0	Avalon	0	5.5	0	999	-602.9	102.6	8.35	-0.11	0.22	0.58	1.64	15.378	41923.9	51363.7	33.77	52124.8	33386	0.7159	7.133
2/25/2018	20:15:40	0	Avalon	0	5.5	0	999	-603.3	102.6	8.35	-0.14	0.11	0.71	1.99	15.375	41920.9	51363.5	33.77	52124.8	33386	0.7092	7.066
2/25/2018	20:16:00	0	Avalon	0	5.5	0	999	-603.5	102.6	8.35	-0.11	0.19	0.59	1.65	15.372	41918.4	51363.7	33.77	52125.1	33386	0.703	7.004
2/25/2018	20:16:20	0	Avalon	0	5.5	0	999	-603.5	102.6	8.35	-0.1	0.23	0.59	1.64	15.374	41919.1	51362	33.77	52123.2	33385	0.7025	6.999
2/25/2018	20:16:40	0	Avalon	0	5.5	0	999	-603.6	102.6	8.35	-0.1	0.25	0.57	1.59	15.375	41918.5	51360.5	33.77	52121.7	33384	0.7032	7.006
2/25/2018	20:17:00	0	Avalon	0	5.5	0	999	-603.6	102.6	8.35	-0.08	0.32	0.64	1.8	15.378	41924.7	51364.9	33.77	52126	33387	0.7038	7.012
2/25/2018	20:17:20	0	Avalon	0	5.5	0	999	-603.6	102.6	8.35	-0.11	0.23	0.67	1.87	15.379	41922	51360.4	33.77	52121.4	33384	0.7028	7.002
2/25/2018	20:17:40	0	Avalon	0	5.5	0	999	-603.6	102.6	8.35	-0.1	0.24	0.6	1.67	15.378	41921.5	51360.4	33.77	52121.4	33384	0.6989	6.963
2/25/2018	20:18:00	0	Avalon	0	5.5	0	999	-603.8	102.6	8.35	-0.12	0.17	0.51	1.44	15.374	41918.6	51362.1	33.77	52123.4	33385	0.6961	6.935
2/25/2018	20:18:20	0	Avalon	0	5.5	0	999	-603.8	102.6	8.35	-0.1	0.25	0.61	1.7	15.373	41919.1	51363.3	33.77	52124.6	33386	0.6998	6.972
2/25/2018	20:18:40	0	Avalon	0	5.5	0	999	-603.8	102.6	8.35	-0.13	0.15	0.55	1.53	15.376	41921.3	51363.1	33.77	52124.3	33386	0.7038	7.012
2/25/2018	20:19:00	0	Avalon	0	5.5	0	999	-603.8	102.6	8.35	-0.11	0.22	0.56	1.58	15.377	41923	51363.4	33.77	52124.6	33386	0.7043	7.017
