# Supplementary material for: Dynamics of pH at Santa Catalina Island
Source: PLoS One. 2023 Dec 7;18(12):e0290039. doi: 10.1371/journal.pone.0290039 (PMC10703214; doi:10.1371/journal.pone.0290039)
Supplement: S19 Dataset — (TXT) [file pone.0290039.s021.txt]

KOR Export File
File Created:3/18/2018 5:26:37 PM
Sonde ID	Sonde 17D108371 CMS-1
User ID	YSI
Site	Avalon
Template	Depth Profiling Standard 20sec
Averaging Mode	Rapid
Time Zone	(UTC) Coordinated Universal Time
Devices List:
Name	SN	Firmware	Corresponding Data Column(s)
Data Collection Device			1;2;3;4;5
EXO2 Sonde	17D108371	1.0.35	6;7
pH	17F100785	3.0.0	8;9
Optical DO	17D107394	3.0.0	10;11
Total Algae BGA-PE	17K104828	3.0.0	12;13;14;15
Conductivity/Temp	17C104812	3.0.5	16;17;18;19;20;21
Depth Non-Vented 0-100m	17C103815	3.0.0	22;23
1	2	3	4	5	6	7	8	9	10	11	12	13	14	15	16	17	18	19	20	21	22	23
Date (MM/DD/YYYY)	Time (HH:MM:SS)	Time (Fract. Sec)	Site Name	Fault Code	Battery V	Cable Pwr V	pH	pH mV	ODO % sat	ODO mg/L	Chlorophyll RFU	Chlorophyll �g/L	BGA-PE RFU	BGA-PE �g/L	Temp �C	Cond �S/cm	SpCond �S/cm	Sal psu	nLF Cond �S/cm	TDS mg/L	Press bar a	Depth m
3/18/2018	16:12:00	0	Avalon	0	6.1	0	8.22	-65.5	105.9	8.62	-0.14	0.07	0.49	1.37	15.575	41312.5	50382	33.06	51118.6	32748	0.0805	0.802
3/18/2018	16:12:20	0	Avalon	0	6.1	0	8.21	-65.1	105.5	8.59	-0.15	0.05	0.48	1.34	15.568	41319.6	50398.6	33.07	51135.8	32759	0.0936	0.933
3/18/2018	16:12:40	0	Avalon	0	6.1	0	8.21	-64.7	105.1	8.56	-0.14	0.08	0.48	1.34	15.573	41327.2	50402.8	33.07	51139.7	32762	0.0985	0.982
3/18/2018	16:13:00	0	Avalon	0	6.1	0	8.2	-64.4	104.8	8.53	-0.13	0.13	0.46	1.29	15.571	41325.9	50402.7	33.07	51139.7	32762	0.1047	1.044
3/18/2018	16:13:20	0	Avalon	0	6.1	0	8.2	-64.3	104.6	8.52	-0.15	0.05	0.52	1.45	15.575	41328.9	50402.6	33.07	51139.5	32762	0.1131	1.127
3/18/2018	16:13:40	0	Avalon	0	6.1	0	8.2	-64.2	104.5	8.51	-0.17	-0.01	0.46	1.29	15.571	41329	50407.5	33.07	51144.7	32765	0.3153	3.143
3/18/2018	16:14:00	0	Avalon	0	6.1	0	8.2	-64.1	104.4	8.5	-0.13	0.13	0.45	1.27	15.57	41328.5	50407.4	33.07	51144.6	32765	0.3884	3.872
3/18/2018	16:14:20	0	Avalon	0	6.1	0	8.2	-64.1	104.3	8.49	-0.13	0.12	0.51	1.43	15.564	41324	50409	33.07	51146.5	32766	0.6769	6.748
3/18/2018	16:14:40	0	Avalon	0	6.1	0	8.2	-64.1	104.3	8.49	-0.15	0.05	0.52	1.45	15.563	41319.3	50404.8	33.07	51142.3	32763	0.7041	7.018
3/18/2018	16:15:00	0	Avalon	0	6.1	0	8.2	-64	104.2	8.48	-0.13	0.14	0.49	1.36	15.562	41319.2	50405.6	33.07	51143.1	32764	0.7085	7.063
3/18/2018	16:15:20	0	Avalon	0	6.1	0	8.2	-64	104.2	8.48	-0.12	0.16	0.53	1.47	15.563	41317.2	50401.6	33.07	51139.1	32761	0.7094	7.071
3/18/2018	16:15:40	0	Avalon	0	6.1	0	8.19	-64	104.1	8.48	-0.14	0.1	0.49	1.38	15.563	41318.6	50403.5	33.07	51141	32762	0.71	7.078
3/18/2018	16:16:00	0	Avalon	0	6.1	0	8.19	-63.9	104.1	8.48	-0.15	0.04	0.57	1.59	15.563	41317.5	50402.1	33.07	51139.6	32761	0.7098	7.076
3/18/2018	16:16:20	0	Avalon	0	6.1	0	8.19	-63.9	104.1	8.47	-0.14	0.09	0.46	1.3	15.565	41318.3	50400.6	33.07	51137.9	32760	0.7104	7.082
3/18/2018	16:16:40	0	Avalon	0	6.1	0	8.19	-63.9	104.1	8.47	-0.12	0.17	0.55	1.55	15.567	41321.1	50402.5	33.07	51139.8	32762	0.7114	7.092
3/18/2018	16:17:00	0	Avalon	0	6.1	0	8.19	-63.9	104	8.47	-0.15	0.06	0.54	1.5	15.565	41319.3	50401.6	33.07	51139	32761	0.7117	7.094
3/18/2018	16:17:20	0	Avalon	0	6.1	0	8.19	-63.8	104	8.47	-0.15	0.06	0.49	1.37	15.563	41315.4	50399.8	33.07	51137.3	32760	0.7142	7.119
3/18/2018	16:17:40	0	Avalon	0	6.1	0	8.19	-63.8	104	8.47	-0.15	0.06	0.53	1.48	15.564	41316.8	50400.9	33.07	51138.3	32761	0.719	7.168
3/18/2018	16:18:00	0	Avalon	0	6.1	0	8.19	-63.8	104	8.47	-0.14	0.09	0.53	1.49	15.563	41316	50400.1	33.07	51137.5	32760	0.7224	7.202
3/18/2018	16:18:20	0	Avalon	0	6.1	0	8.19	-63.7	104	8.47	-0.14	0.07	0.52	1.47	15.564	41318.5	50402.7	33.07	51140.2	32762	0.724	7.217
3/18/2018	16:18:40	0	Avalon	0	6.1	0	8.19	-63.7	104	8.47	-0.13	0.13	0.53	1.47	15.563	41315.8	50400.3	33.07	51137.7	32760	0.724	7.218
3/18/2018	16:19:00	0	Avalon	0	6.1	0	8.19	-63.7	104	8.46	-0.14	0.08	0.57	1.59	15.562	41316.5	50401.7	33.07	51139.2	32761	0.7227	7.204
3/18/2018	16:19:20	0	Avalon	0	6.1	0	8.19	-63.7	103.9	8.46	-0.12	0.15	0.49	1.38	15.562	41317.6	50403.3	33.07	51140.8	32762	0.9295	9.265
3/18/2018	16:19:40	0	Avalon	0	6.1	0	8.19	-63.6	104	8.46	-0.13	0.13	0.55	1.54	15.561	41316.7	50403.5	33.07	51141.1	32762	1.2891	12.851
3/18/2018	16:20:00	0	Avalon	0	6.1	0	8.19	-63.7	104	8.47	-0.13	0.14	0.55	1.53	15.562	41317.8	50404.5	33.07	51142.1	32763	1.3076	13.035
3/18/2018	16:20:20	0	Avalon	0	6.1	0	8.19	-63.7	104	8.46	-0.11	0.19	0.55	1.55	15.562	41317.8	50403.5	33.07	51141.1	32762	1.3043	13.002
3/18/2018	16:20:40	0	Avalon	0	6.1	0	8.19	-63.6	104	8.46	-0.15	0.07	0.48	1.35	15.562	41314.7	50400.2	33.06	51137.7	32760	1.3013	12.972
3/18/2018	16:21:00	0	Avalon	0	6.1	0	8.19	-63.6	103.9	8.46	-0.12	0.18	0.46	1.29	15.563	41316.4	50401.2	33.06	51138.7	32761	1.305	13.009
3/18/2018	16:21:20	0	Avalon	0	6.1	0	8.19	-63.6	104	8.46	-0.14	0.1	0.47	1.32	15.563	41317.1	50402.1	33.06	51139.6	32761	1.3055	13.013
3/18/2018	16:21:40	0	Avalon	0	6.1	0	8.19	-63.6	103.9	8.46	-0.12	0.15	0.58	1.61	15.563	41316.8	50401.9	33.06	51139.4	32761	1.3126	13.085
3/18/2018	16:22:00	0	Avalon	0	6.1	0	8.19	-63.6	103.9	8.46	-0.11	0.22	0.5	1.41	15.563	41319.9	50405.2	33.07	51142.7	32763	1.3127	13.086
3/18/2018	16:22:20	0	Avalon	0	6.1	0	8.19	-63.6	103.9	8.46	-0.13	0.14	0.54	1.51	15.563	41317.5	50402.8	33.06	51140.3	32762	1.3124	13.083
3/18/2018	16:22:40	0	Avalon	0	6.1	0	8.19	-63.6	103.9	8.46	-0.13	0.11	0.53	1.48	15.563	41319.3	50404.3	33.07	51141.8	32763	1.3164	13.122
3/18/2018	16:23:00	0	Avalon	0	6.1	0	8.19	-63.6	103.9	8.46	-0.11	0.22	0.65	1.82	15.563	41314.6	50399.2	33.06	51136.7	32759	1.3176	13.134
3/18/2018	16:23:20	0	Avalon	0	6.1	0	8.19	-63.6	103.9	8.46	-0.13	0.11	0.54	1.52	15.562	41315.3	50400.8	33.06	51138.3	32761	1.3171	13.13
3/18/2018	16:23:40	0	Avalon	0	6.1	0	8.19	-63.6	103.9	8.46	-0.12	0.18	0.48	1.35	15.563	41316.8	50401.1	33.06	51138.6	32761	1.3175	13.134
3/18/2018	16:24:00	0	Avalon	0	6.1	0	8.19	-63.6	103.9	8.46	-0.12	0.17	0.53	1.48	15.563	41317	50401.5	33.06	51139	32761	1.3182	13.14
3/18/2018	16:24:20	0	Avalon	0	6.1	0	8.19	-63.6	103.9	8.46	-0.13	0.12	0.44	1.24	15.562	41316.9	50402.2	33.06	51139.7	32761	1.317	13.129
3/18/2018	16:24:40	0	Avalon	0	6.1	0	8.19	-63.6	103.9	8.46	-0.11	0.19	0.49	1.37	15.562	41318.3	50404.1	33.07	51141.6	32763	1.3175	13.133
3/18/2018	16:25:00	0	Avalon	0	6.1	0	8.19	-63.5	103.9	8.46	-0.1	0.25	0.52	1.44	15.561	41319.8	50407.5	33.07	51145.2	32765	1.852	18.461
3/18/2018	16:25:20	0	Avalon	0	6.1	0	8.19	-63.5	103.9	8.46	-0.1	0.23	0.49	1.38	15.559	41316.6	50405.6	33.06	51143.3	32764	1.9153	19.093
3/18/2018	16:25:40	0	Avalon	0	6.1	0	8.19	-63.5	103.9	8.46	-0.1	0.26	0.54	1.51	15.56	41316.9	50404.7	33.06	51142.3	32763	1.9098	19.038
3/18/2018	16:26:00	0	Avalon	0	6.1	0	8.19	-63.6	103.9	8.46	-0.1	0.24	0.53	1.48	15.561	41320.9	50408.2	33.07	51145.9	32765	1.8951	18.891
3/18/2018	16:26:20	0	Avalon	0	6.1	0	8.19	-63.5	103.9	8.46	-0.1	0.24	0.6	1.67	15.56	41317.6	50406.5	33.07	51144.2	32764	1.8903	18.843
3/18/2018	16:26:40	0	Avalon	0	6.1	0	8.19	-63.5	103.9	8.46	-0.1	0.25	0.55	1.55	15.56	41319.5	50407.8	33.07	51145.5	32765	1.8818	18.759
3/18/2018	16:27:00	0	Avalon	0	6.1	0	8.19	-63.5	103.9	8.46	-0.12	0.18	0.49	1.36	15.561	41320.6	50408.9	33.07	51146.6	32766	1.8828	18.768
3/18/2018	16:27:20	0	Avalon	0	6.1	0	8.19	-63.5	103.9	8.46	-0.1	0.27	0.57	1.59	15.561	41318.8	50405.9	33.06	51143.5	32764	1.8978	18.918
3/18/2018	16:27:40	0	Avalon	0	6.1	0	8.19	-63.5	103.9	8.46	-0.1	0.23	0.54	1.52	15.562	41320.4	50406.9	33.07	51144.5	32764	1.9021	18.96
3/18/2018	16:28:00	0	Avalon	0	6.1	0	8.19	-63.5	103.9	8.46	-0.1	0.27	0.57	1.6	15.561	41317.8	50405.2	33.06	51142.8	32763	1.9101	19.041
3/18/2018	16:28:20	0	Avalon	0	6.1	0	8.19	-63.5	103.8	8.45	-0.11	0.2	0.54	1.52	15.56	41317.1	50405.4	33.06	51143.1	32764	1.9125	19.064
3/18/2018	16:28:40	0	Avalon	0	6.1	0	8.19	-63.5	103.8	8.45	-0.12	0.18	0.53	1.48	15.559	41318	50407.4	33.07	51145.1	32765	1.9164	19.104
3/18/2018	16:29:00	0	Avalon	0	6.1	0	8.19	-63.5	103.8	8.46	-0.08	0.35	0.5	1.39	15.56	41318.2	50407	33.07	51144.7	32765	1.9154	19.093
3/18/2018	16:29:20	0	Avalon	0	6.1	0	8.19	-63.5	103.8	8.45	-0.13	0.12	0.54	1.52	15.56	41320.6	50409.6	33.07	51147.3	32766	1.9107	19.047
3/18/2018	16:29:40	0	Avalon	0	6.1	0	8.19	-63.5	103.8	8.45	-0.13	0.15	0.58	1.61	15.561	41320.5	50408.6	33.07	51146.3	32766	1.9172	19.111
3/18/2018	16:30:00	0	Avalon	0	6.1	0	8.19	-63.5	103.8	8.45	-0.08	0.33	0.52	1.45	15.562	41316.7	50402.6	33.06	51140.1	32762	1.9235	19.174
3/18/2018	16:30:20	0	Avalon	0	6.1	0	8.19	-63.5	103.8	8.45	-0.12	0.18	0.57	1.61	15.556	41315	50407.2	33.07	51145.1	32765	2.0993	20.926
3/18/2018	16:30:40	0	Avalon	0	6.1	0	8.19	-63.4	103.8	8.45	-0.1	0.26	0.55	1.53	15.549	41307.5	50406.4	33.06	51144.7	32764	2.4994	24.914
3/18/2018	16:31:00	0	Avalon	0	6.1	0	8.19	-63.4	103.8	8.45	-0.12	0.16	0.62	1.73	15.549	41309	50407.9	33.06	51146.2	32765	2.5164	25.084
3/18/2018	16:31:20	0	Avalon	0	6.1	0	8.19	-63.4	103.8	8.45	-0.09	0.3	0.65	1.83	15.552	41312	50409.1	33.06	51147.3	32766	2.5176	25.096
3/18/2018	16:31:40	0	Avalon	0	6.1	0	8.19	-63.4	103.8	8.45	-0.09	0.3	0.58	1.63	15.553	41312.9	50408.6	33.06	51146.7	32766	2.5182	25.102
3/18/2018	16:32:00	0	Avalon	0	6.1	0	8.19	-63.4	103.8	8.46	-0.09	0.28	0.61	1.71	15.551	41311.1	50408.2	33.06	51146.3	32765	2.5187	25.107
3/18/2018	16:32:20	0	Avalon	0	6.1	0	8.19	-63.4	103.8	8.45	-0.11	0.23	0.59	1.65	15.549	41307.5	50406.8	33.06	51145.1	32764	2.519	25.11
3/18/2018	16:32:40	0	Avalon	0	6.1	0	8.19	-63.4	103.8	8.46	-0.1	0.24	0.58	1.62	15.548	41305.6	50406	33.06	51144.3	32764	2.5209	25.128
3/18/2018	16:33:00	0	Avalon	0	6.1	0	8.19	-63.4	103.8	8.45	-0.11	0.21	0.56	1.56	15.548	41307.5	50408	33.06	51146.3	32765	2.5227	25.147
3/18/2018	16:33:20	0	Avalon	0	6.1	0	8.19	-63.4	103.8	8.46	-0.06	0.41	0.75	2.1	15.546	41307	50409	33.06	51147.5	32766	2.5197	25.117
3/18/2018	16:33:40	0	Avalon	0	6.1	0	8.19	-63.4	103.8	8.45	-0.09	0.29	0.68	1.91	15.545	41303.6	50406.9	33.06	51145.4	32764	2.5134	25.054
3/18/2018	16:34:00	0	Avalon	0	6.1	0	8.19	-63.4	103.8	8.46	-0.08	0.31	0.65	1.82	15.543	41303.7	50409.3	33.06	51147.9	32766	2.5136	25.056
3/18/2018	16:34:20	0	Avalon	0	6.1	0	8.19	-63.4	103.8	8.46	-0.08	0.32	0.6	1.68	15.545	41303.7	50407.1	33.06	51145.6	32765	2.5132	25.052
3/18/2018	16:34:40	0	Avalon	0	6.1	0	8.19	-63.4	103.8	8.46	-0.07	0.36	0.65	1.82	15.547	41307.8	50409.3	33.06	51147.6	32766	2.5134	25.054
3/18/2018	16:35:00	0	Avalon	0	6.1	0	8.19	-63.4	103.8	8.46	-0.08	0.31	0.58	1.62	15.546	41305.9	50408	33.06	51146.4	32765	2.5136	25.057
3/18/2018	16:35:20	0	Avalon	0	6.1	0	8.19	-63.4	103.8	8.46	-0.08	0.32	0.6	1.67	15.546	41305	50406.9	33.06	51145.3	32764	2.5095	25.015
3/18/2018	16:35:40	0	Avalon	0	6.1	0	8.19	-63.4	103.8	8.46	-0.09	0.3	0.61	1.69	15.546	41303.7	50405.6	33.06	51144	32764	2.5091	25.011
3/18/2018	16:36:00	0	Avalon	0	6.1	0	8.18	-63.3	103.6	8.44	-0.08	0.31	0.62	1.73	15.523	41282.8	50407.3	33.06	51146.9	32765	2.99	29.804
3/18/2018	16:36:20	0	Avalon	0	6.1	0	8.18	-63.2	103.5	8.44	-0.05	0.45	0.71	1.97	15.522	41284.6	50409.9	33.06	51149.6	32766	3.1023	30.923
3/18/2018	16:36:40	0	Avalon	0	6.1	0	8.18	-63.3	103.5	8.44	-0.09	0.27	0.72	2	15.521	41282	50408.3	33.06	51148	32765	3.1212	31.112
3/18/2018	16:37:00	0	Avalon	0	6.1	0	8.18	-63.3	103.6	8.44	-0.06	0.4	0.7	1.97	15.521	41281.3	50407	33.06	51146.6	32765	3.1263	31.163
3/18/2018	16:37:20	0	Avalon	0	6.1	0	8.18	-63.3	103.6	8.44	-0.06	0.4	0.68	1.9	15.521	41283.1	50409.1	33.06	51148.8	32766	3.1272	31.172
3/18/2018	16:37:40	0	Avalon	0	6.1	0	8.18	-63.3	103.6	8.44	-0.08	0.34	0.74	2.07	15.522	41281.6	50406.6	33.06	51146.3	32764	3.1259	31.159
3/18/2018	16:38:00	0	Avalon	0	6.1	0	8.18	-63.2	103.6	8.44	-0.06	0.4	0.71	1.99	15.525	41287.6	50410.7	33.06	51150.2	32767	3.1254	31.154
3/18/2018	16:38:20	0	Avalon	0	6.1	0	8.18	-63.3	103.5	8.43	-0.07	0.39	0.6	1.68	15.523	41286.8	50412.2	33.06	51151.8	32768	3.1252	31.152
3/18/2018	16:38:40	0	Avalon	0	6.1	0	8.18	-63.3	103.6	8.44	-0.05	0.47	0.73	2.05	15.528	41288	50407.3	33.06	51146.6	32765	3.1232	31.132
3/18/2018	16:39:00	0	Avalon	0	6.1	0	8.18	-63.3	103.7	8.45	-0.08	0.33	0.65	1.81	15.529	41290.8	50409.6	33.06	51148.9	32766	3.1266	31.166
3/18/2018	16:39:20	0	Avalon	0	6.1	0	8.18	-63.3	103.7	8.45	-0.07	0.36	0.63	1.77	15.531	41292.5	50408.9	33.06	51148.1	32766	3.1298	31.198
3/18/2018	16:39:40	0	Avalon	0	6.1	0	8.18	-63.3	103.7	8.45	-0.09	0.27	0.75	2.1	15.531	41291.1	50408.2	33.06	51147.4	32765	3.129	31.19
3/18/2018	16:40:00	0	Avalon	0	6.1	0	8.18	-63.3	103.8	8.45	-0.08	0.32	0.54	1.51	15.533	41297.2	50412.3	33.06	51151.4	32768	3.126	31.16
3/18/2018	16:40:20	0	Avalon	0	6.1	0	8.18	-63.3	103.8	8.45	-0.08	0.32	0.6	1.68	15.531	41293.3	50409.8	33.06	51149	32766	3.1255	31.155
3/18/2018	16:40:40	0	Avalon	0	6.1	0	8.18	-63.3	103.8	8.45	-0.09	0.28	0.57	1.59	15.533	41293.9	50408.8	33.06	51147.9	32766	3.1281	31.181
3/18/2018	16:41:00	0	Avalon	0	6.1	0	8.18	-63.3	103.8	8.45	-0.07	0.35	0.73	2.05	15.532	41296.3	50412.7	33.06	51151.9	32768	3.1261	31.161
3/18/2018	16:41:20	0	Avalon	0	6.1	0	8.18	-63.3	103.7	8.45	-0.1	0.25	0.6	1.69	15.53	41290.3	50407.8	33.06	51147.1	32765	3.0181	30.084
3/18/2018	16:41:40	0	Avalon	0	6.1	0	8.19	-63.4	103.8	8.46	-0.1	0.24	0.64	1.8	15.548	41307.1	50406.8	33.06	51145.1	32764	2.5909	25.827
3/18/2018	16:42:00	0	Avalon	0	6.1	0	8.19	-63.5	103.8	8.46	-0.09	0.3	0.69	1.93	15.549	41308.3	50407.4	33.06	51145.7	32765	2.559	25.508
3/18/2018	16:42:20	0	Avalon	0	6.1	0	8.19	-63.5	103.9	8.46	-0.1	0.27	0.58	1.61	15.55	41309.5	50408.3	33.06	51146.6	32765	2.5604	25.523
3/18/2018	16:42:40	0	Avalon	0	6.1	0	8.19	-63.5	103.9	8.46	-0.1	0.23	0.62	1.74	15.551	41311.6	50409.7	33.07	51147.9	32766	2.5416	25.336
3/18/2018	16:43:00	0	Avalon	0	6.1	0	8.19	-63.5	103.9	8.46	-0.08	0.33	0.58	1.62	15.551	41310.9	50408.1	33.06	51146.3	32765	2.5227	25.146
3/18/2018	16:43:20	0	Avalon	0	6.1	0	8.19	-63.5	103.9	8.46	-0.06	0.4	0.56	1.58	15.552	41311	50407.6	33.06	51145.7	32765	2.5238	25.158
3/18/2018	16:43:40	0	Avalon	0	6.1	0	8.19	-63.5	103.9	8.46	-0.08	0.33	0.57	1.58	15.552	41310.7	50407	33.06	51145.1	32765	2.5224	25.144
3/18/2018	16:44:00	0	Avalon	0	6.1	0	8.19	-63.5	103.9	8.46	-0.1	0.24	0.61	1.71	15.552	41310.4	50406.6	33.06	51144.7	32764	2.5195	25.115
3/18/2018	16:44:20	0	Avalon	0	6.1	0	8.19	-63.5	103.9	8.46	-0.09	0.29	0.68	1.91	15.551	41309.2	50406.4	33.06	51144.5	32764	2.515	25.07
3/18/2018	16:44:40	0	Avalon	0	6.1	0	8.19	-63.5	103.8	8.46	-0.09	0.28	0.62	1.72	15.552	41309	50405	33.06	51143.1	32763	2.505	24.97
3/18/2018	16:45:00	0	Avalon	0	6.1	0	8.19	-63.5	103.9	8.46	-0.09	0.3	0.57	1.61	15.55	41310.7	50409.3	33.06	51147.5	32766	2.4988	24.908
3/18/2018	16:45:20	0	Avalon	0	6.1	0	8.19	-63.5	103.9	8.46	-0.09	0.27	0.56	1.57	15.549	41306	50405.2	33.06	51143.5	32763	2.5056	24.976
3/18/2018	16:45:40	0	Avalon	0	6.1	0	8.19	-63.5	103.9	8.46	-0.09	0.3	0.68	1.89	15.55	41308.4	50407.1	33.06	51145.3	32765	2.5201	25.121
3/18/2018	16:46:00	0	Avalon	0	6.1	0	8.19	-63.5	103.9	8.46	-0.09	0.27	0.62	1.73	15.55	41308.9	50406.7	33.06	51144.9	32764	2.5254	25.174
3/18/2018	16:46:20	0	Avalon	0	6.1	0	8.19	-63.5	103.9	8.46	-0.09	0.29	0.63	1.77	15.549	41308.2	50407	33.06	51145.2	32765	2.5253	25.173
3/18/2018	16:46:40	0	Avalon	0	6.1	0	8.19	-63.5	103.9	8.46	-0.11	0.22	0.58	1.61	15.55	41308.5	50406.5	33.06	51144.7	32764	2.5226	25.146
3/18/2018	16:47:00	0	Avalon	0	6.1	0	8.19	-63.5	103.9	8.46	-0.1	0.26	0.61	1.71	15.557	41314.3	50405.2	33.06	51143	32763	2.102	20.954
3/18/2018	16:47:20	0	Avalon	0	6.1	0	8.19	-63.5	103.9	8.46	-0.11	0.2	0.62	1.72	15.558	41314.1	50403.8	33.06	51141.5	32762	1.9513	19.451
3/18/2018	16:47:40	0	Avalon	0	6.1	0	8.19	-63.5	103.9	8.46	-0.1	0.26	0.56	1.57	15.558	41314.2	50404.6	33.06	51142.4	32763	1.9487	19.425
3/18/2018	16:48:00	0	Avalon	0	6.1	0	8.19	-63.5	103.9	8.46	-0.11	0.21	0.55	1.55	15.559	41314.5	50403.7	33.06	51141.4	32762	1.9484	19.422
3/18/2018	16:48:20	0	Avalon	0	6.1	0	8.19	-63.5	103.9	8.46	-0.11	0.21	0.6	1.68	15.558	41316.9	50407.2	33.07	51144.9	32765	1.9316	19.255
3/18/2018	16:48:40	0	Avalon	0	6.1	0	8.19	-63.5	103.9	8.46	-0.1	0.24	0.55	1.54	15.559	41315.2	50404.7	33.06	51142.5	32763	1.9229	19.168
3/18/2018	16:49:00	0	Avalon	0	6.1	0	8.19	-63.5	103.9	8.46	-0.11	0.22	0.61	1.7	15.56	41315.2	50402.8	33.06	51140.4	32762	1.9248	19.188
3/18/2018	16:49:20	0	Avalon	0	6.1	0	8.19	-63.5	103.9	8.46	-0.11	0.22	0.57	1.61	15.56	41317	50405.7	33.06	51143.4	32764	1.9245	19.184
3/18/2018	16:49:40	0	Avalon	0	6.1	0	8.19	-63.5	103.9	8.46	-0.09	0.28	0.62	1.75	15.559	41315.3	50404	33.06	51141.7	32763	1.9249	19.188
3/18/2018	16:50:00	0	Avalon	0	6.1	0	8.19	-63.5	103.9	8.46	-0.08	0.32	0.58	1.62	15.558	41315.1	50405	33.06	51142.7	32763	1.9257	19.196
3/18/2018	16:50:20	0	Avalon	0	6.1	0	8.19	-63.5	103.9	8.46	-0.09	0.28	0.62	1.75	15.559	41314.1	50402.7	33.06	51140.4	32762	1.9261	19.2
3/18/2018	16:50:40	0	Avalon	0	6.1	0	8.18	-63.4	103.9	8.46	-0.1	0.26	0.55	1.53	15.559	41315.8	50404.8	33.06	51142.5	32763	1.9262	19.201
3/18/2018	16:51:00	0	Avalon	0	6.1	0	8.19	-63.4	103.9	8.46	-0.13	0.12	0.6	1.69	15.559	41315.9	50404.8	33.06	51142.5	32763	1.9256	19.196
3/18/2018	16:51:20	0	Avalon	0	6.1	0	8.19	-63.4	103.9	8.46	-0.12	0.16	0.63	1.76	15.559	41316.1	50404.8	33.06	51142.5	32763	1.9254	19.193
3/18/2018	16:51:40	0	Avalon	0	6.1	0	8.19	-63.4	103.9	8.46	-0.11	0.2	0.61	1.7	15.559	41314.8	50403.7	33.06	51141.4	32762	1.9216	19.155
3/18/2018	16:52:00	0	Avalon	0	6.1	0	8.19	-63.4	103.9	8.46	-0.09	0.29	0.61	1.71	15.559	41314	50402.3	33.06	51140	32761	1.9169	19.109
3/18/2018	16:52:20	0	Avalon	0	6.1	0	8.18	-63.4	103.9	8.46	-0.09	0.29	0.61	1.71	15.559	41316.2	50405.1	33.06	51142.8	32763	1.8256	18.199
3/18/2018	16:52:40	0	Avalon	0	6.1	0	8.18	-63.4	103.9	8.46	-0.09	0.27	0.62	1.73	15.562	41313.2	50398.8	33.06	51136.3	32759	1.521	15.162
3/18/2018	16:53:00	0	Avalon	0	6.1	0	8.18	-63.4	103.9	8.46	-0.1	0.24	0.57	1.6	15.566	41316.6	50398.2	33.06	51135.5	32759	1.3148	13.106
3/18/2018	16:53:20	0	Avalon	0	6.1	0	8.19	-63.4	103.9	8.46	-0.14	0.09	0.64	1.8	15.564	41318.4	50402.5	33.06	51139.9	32762	1.3109	13.067
3/18/2018	16:53:40	0	Avalon	0	6.1	0	8.18	-63.4	103.9	8.46	-0.11	0.23	0.54	1.52	15.563	41315.5	50400	33.06	51137.5	32760	1.3105	13.064
3/18/2018	16:54:00	0	Avalon	0	6.1	0	8.18	-63.4	103.9	8.46	-0.12	0.19	0.53	1.49	15.567	41320.2	50400.7	33.06	51138	32760	1.3103	13.062
3/18/2018	16:54:20	0	Avalon	0	6	0	8.18	-63.4	103.9	8.46	-0.12	0.18	0.46	1.28	15.568	41320.4	50399.8	33.06	51137	32760	1.3117	13.076
3/18/2018	16:54:40	0	Avalon	0	6	0	8.18	-63.4	103.9	8.46	-0.11	0.2	0.63	1.76	15.568	41318.6	50398.4	33.06	51135.6	32759	1.3158	13.117
3/18/2018	16:55:00	0	Avalon	0	6	0	8.18	-63.4	103.9	8.46	-0.13	0.12	0.51	1.43	15.567	41318	50398	33.06	51135.2	32759	1.3157	13.115
3/18/2018	16:55:20	0	Avalon	0	6	0	8.18	-63.4	103.9	8.46	-0.15	0.07	0.54	1.51	15.564	41318.4	50401.7	33.06	51139.1	32761	1.3167	13.126
3/18/2018	16:55:40	0	Avalon	0	6	0	8.18	-63.4	103.9	8.46	-0.13	0.13	0.53	1.48	15.57	41321.6	50398.9	33.06	51136	32759	1.3017	12.976
3/18/2018	16:56:00	0	Avalon	0	6.1	0	8.18	-63.4	103.9	8.46	-0.14	0.09	0.51	1.44	15.566	41317.1	50398.5	33.06	51135.8	32759	1.2893	12.852
3/18/2018	16:56:20	0	Avalon	0	6.1	0	8.18	-63.4	103.9	8.46	-0.14	0.11	0.57	1.59	15.565	41317.8	50400.2	33.06	51137.5	32760	1.3093	13.052
3/18/2018	16:56:40	0	Avalon	0	6.1	0	8.18	-63.4	103.9	8.46	-0.11	0.22	0.62	1.74	15.566	41319.7	50401	33.06	51138.3	32761	1.3204	13.162
3/18/2018	16:57:00	0	Avalon	0	6.1	0	8.18	-63.3	103.9	8.46	-0.11	0.19	0.51	1.43	15.564	41315.8	50399.1	33.06	51136.4	32759	1.3061	13.02
3/18/2018	16:57:20	0	Avalon	0	6	0	8.18	-63.3	103.9	8.46	-0.15	0.05	0.57	1.58	15.57	41322.1	50400.2	33.06	51137.3	32760	1.2782	12.742
3/18/2018	16:57:40	0	Avalon	0	6	0	8.18	-63.3	103.9	8.46	-0.15	0.04	0.57	1.6	15.57	41324.5	50403.1	33.07	51140.2	32762	1.2824	12.783
3/18/2018	16:58:00	0	Avalon	0	6	0	8.18	-63.3	103.9	8.46	-0.12	0.17	0.51	1.43	15.568	41321.9	50402	33.06	51139.2	32761	1.3074	13.032
3/18/2018	16:58:20	0	Avalon	0	6	0	8.18	-63.3	103.9	8.46	-0.12	0.16	0.52	1.45	15.57	41320.7	50398.6	33.06	51135.7	32759	1.3096	13.055
3/18/2018	16:58:40	0	Avalon	0	6	0	8.18	-63.3	103.9	8.46	-0.13	0.11	0.52	1.46	15.57	41322.5	50400.1	33.06	51137.2	32760	1.1851	11.813
3/18/2018	16:59:00	0	Avalon	0	6	0	8.18	-63.3	103.9	8.46	-0.16	0.03	0.55	1.55	15.571	41323	50399.9	33.06	51136.9	32760	1.0755	10.721
3/18/2018	16:59:20	0	Avalon	0	6	0	8.18	-63.3	103.9	8.46	-0.14	0.09	0.48	1.35	15.583	41331.3	50395.9	33.06	51132.2	32757	0.6912	6.89
3/18/2018	16:59:40	0	Avalon	0	6	0	8.18	-63.3	103.9	8.46	-0.13	0.12	0.53	1.47	15.58	41330	50397.6	33.06	51134.1	32758	0.7029	7.007
3/18/2018	17:00:00	0	Avalon	0	6.1	0	8.18	-63.3	103.9	8.46	-0.14	0.09	0.49	1.36	15.581	41325.8	50391.1	33.06	51127.4	32754	0.7115	7.092
3/18/2018	17:00:20	0	Avalon	0	6.1	0	8.18	-63.3	103.9	8.46	-0.15	0.04	0.52	1.45	15.58	41329.1	50396.2	33.06	51132.7	32758	0.718	7.157
3/18/2018	17:00:40	0	Avalon	0	6.1	0	8.18	-63.3	103.9	8.46	-0.16	0.02	0.51	1.42	15.578	41328.2	50398.1	33.06	51134.8	32759	0.7157	7.134
3/18/2018	17:01:00	0	Avalon	0	6.1	0	8.18	-63.3	103.9	8.46	-0.14	0.08	0.58	1.61	15.579	41327.7	50396.2	33.06	51132.7	32758	0.7118	7.096
3/18/2018	17:01:20	0	Avalon	0	6.1	0	8.18	-63.3	103.9	8.46	-0.13	0.13	0.56	1.56	15.577	41326.9	50397.4	33.06	51134.1	32758	0.7174	7.152
3/18/2018	17:01:40	0	Avalon	0	6.1	0	8.18	-63.4	103.9	8.46	-0.12	0.16	0.5	1.41	15.578	41327.2	50397	33.06	51133.7	32758	0.7227	7.205
3/18/2018	17:02:00	0	Avalon	0	6.1	0	8.18	-63.4	103.9	8.45	-0.16	0.01	0.51	1.43	15.578	41328.3	50398.3	33.06	51134.9	32759	0.7231	7.209
3/18/2018	17:02:20	0	Avalon	0	6	0	8.18	-63.3	103.9	8.45	-0.14	0.07	0.47	1.31	15.578	41329.1	50398.7	33.06	51135.4	32759	0.7233	7.21
3/18/2018	17:02:40	0	Avalon	0	6	0	8.18	-63.3	103.9	8.46	-0.15	0.07	0.51	1.42	15.58	41330.4	50398.3	33.06	51134.9	32759	0.7206	7.184
3/18/2018	17:03:00	0	Avalon	0	6	0	8.18	-63.3	103.9	8.46	-0.15	0.05	0.56	1.56	15.579	41328.6	50397.1	33.06	51133.7	32758	0.7132	7.11
3/18/2018	17:03:20	0	Avalon	0	6	0	8.18	-63.3	103.9	8.45	-0.16	0.02	0.5	1.4	15.58	41330.2	50397.8	33.06	51134.3	32759	0.7079	7.056
3/18/2018	17:03:40	0	Avalon	0	6	0	8.18	-63.3	103.9	8.46	-0.15	0.06	0.49	1.38	15.582	41330.9	50396.4	33.06	51132.8	32758	0.7082	7.06
3/18/2018	17:04:00	0	Avalon	0	6	0	8.18	-63.3	103.9	8.46	-0.17	-0.03	0.4	1.12	15.579	41327.5	50395.7	33.06	51132.2	32757	0.7085	7.063
3/18/2018	17:04:20	0	Avalon	0	6	0	8.18	-63.3	103.9	8.46	-0.16	0	0.46	1.29	15.578	41326.5	50395.2	33.06	51131.8	32757	0.7116	7.093
3/18/2018	17:04:40	0	Avalon	0	6	0	8.18	-63.3	103.9	8.45	-0.13	0.12	0.54	1.51	15.58	41328.2	50396	33.06	51132.5	32757	0.7152	7.13
3/18/2018	17:05:00	0	Avalon	0	6	0	8.18	-63.3	103.9	8.45	-0.17	-0.02	0.52	1.45	15.58	41331.7	50399.6	33.07	51136.1	32760	0.7164	7.141
3/18/2018	17:05:20	0	Avalon	0	6	0	8.18	-63.3	103.9	8.46	-0.17	-0.02	0.47	1.32	15.581	41329.1	50395.1	33.06	51131.5	32757	0.6094	6.075
3/18/2018	17:05:40	0	Avalon	0	6	0	8.18	-63.2	103.9	8.45	-0.16	0.01	0.47	1.32	15.616	41360.3	50392.7	33.06	51127.3	32755	0.1468	1.463
3/18/2018	17:06:00	0	Avalon	0	6	0	8.18	-63.1	103.6	8.42	-0.16	0.01	0.51	1.44	15.639	41385.2	50395.7	33.07	51129.2	32757	0.0953	0.95
3/18/2018	17:06:20	0	Avalon	0	6	0	8.18	-63.2	103.5	8.42	-0.17	-0.04	0.48	1.35	15.64	41386.6	50396	33.07	51129.4	32757	0.098	0.977
3/18/2018	17:06:40	0	Avalon	0	6	0	8.18	-63.2	103.5	8.42	-0.16	0.03	0.49	1.36	15.637	41379.3	50390.4	33.06	51123.9	32754	0.0991	0.988
3/18/2018	17:07:00	0	Avalon	0	6	0	8.18	-63.2	103.5	8.41	-0.14	0.1	0.42	1.16	15.643	41388.8	50395.5	33.07	51128.8	32757	0.0972	0.969
3/18/2018	17:07:20	0	Avalon	0	6	0	8.18	-63.2	103.6	8.42	-0.14	0.07	0.44	1.24	15.648	41391.8	50393.1	33.06	51126	32755	0.0965	0.962
