# Supplementary material for: Dynamics of pH at Santa Catalina Island
Source: PLoS One. 2023 Dec 7;18(12):e0290039. doi: 10.1371/journal.pone.0290039 (PMC10703214; doi:10.1371/journal.pone.0290039)
Supplement: S20 Dataset — (TXT) [file pone.0290039.s022.txt]

KOR Export File
File Created:4/29/2018 6:47:22 PM
Sonde ID	Sonde 17D108371 CMS-1
User ID	YSI
Site	Avalon
Template	Depth Profiling Standard 20sec
Averaging Mode	Rapid
Time Zone	(UTC) Coordinated Universal Time
Devices List:
Name	SN	Firmware	Corresponding Data Column(s)
Data Collection Device			1;2;3;4;5
EXO2 Sonde	17D108371	1.0.35	6;7
pH	17F100785	3.0.0	8;9
Optical DO	17D107394	3.0.0	10;11
Total Algae BGA-PE	17K104828	3.0.0	12;13;14;15
Conductivity/Temp	17C104812	3.0.5	16;17;18;19;20;21
Depth Non-Vented 0-100m	17C103815	3.0.0	22;23
1	2	3	4	5	6	7	8	9	10	11	12	13	14	15	16	17	18	19	20	21	22	23
Date (MM/DD/YYYY)	Time (HH:MM:SS)	Time (Fract. Sec)	Site Name	Fault Code	Battery V	Cable Pwr V	pH	pH mV	ODO % sat	ODO mg/L	Chlorophyll RFU	Chlorophyll �g/L	BGA-PE RFU	BGA-PE �g/L	Temp �C	Cond �S/cm	SpCond �S/cm	Sal psu	nLF Cond �S/cm	TDS mg/L	Press bar a	Depth m
4/29/2018	17:17:20	0	Avalon	0	5.8	0	8.04	-57.6	106.7	8.44	-0.12	0.18	0.45	1.25	16.95	42999.8	50825.7	33.43	51491.7	33037	0.0628	0.626
4/29/2018	17:17:40	0	Avalon	0	5.8	0	8.05	-58.5	107.7	8.51	-0.13	0.13	0.37	1.04	16.957	43273.9	51129.4	33.63	51798.2	33234	0.0954	0.951
4/29/2018	17:18:00	0	Avalon	0	5.8	0	8.06	-59	107.9	8.52	-0.12	0.17	0.38	1.07	16.934	43256.2	51133.7	33.63	51804	33237	0.098	0.977
4/29/2018	17:18:20	0	Avalon	0	5.8	0	8.09	-60.7	107.8	8.53	-0.1	0.23	0.48	1.36	16.802	43138.4	51146.4	33.64	51824.9	33245	0.2001	1.995
4/29/2018	17:18:40	0	Avalon	0	5.8	0	8.15	-63.7	107.8	8.58	-0.04	0.5	0.56	1.57	16.548	42889.6	51146.5	33.63	51840.2	33245	0.6319	6.298
4/29/2018	17:19:00	0	Avalon	0	5.8	0	8.15	-63.8	108	8.59	-0.05	0.45	0.64	1.79	16.55	42886.4	51140.1	33.63	51833.6	33241	0.6878	6.855
4/29/2018	17:19:20	0	Avalon	0	5.8	0	8.15	-63.9	108	8.6	-0.04	0.49	0.67	1.87	16.541	42874	51136.1	33.62	51830.1	33238	0.7047	7.023
4/29/2018	17:19:40	0	Avalon	0	5.8	0	8.15	-63.9	108.1	8.6	-0.05	0.44	0.65	1.82	16.54	42873.1	51135.7	33.62	51829.7	33238	0.7081	7.058
4/29/2018	17:20:00	0	Avalon	0	5.8	0	8.15	-64	108.1	8.61	-0.05	0.45	0.62	1.75	16.538	42869	51133.8	33.62	51827.9	33237	0.7106	7.082
4/29/2018	17:20:20	0	Avalon	0	5.8	0	8.15	-64	108.1	8.61	-0.06	0.42	0.6	1.68	16.532	42863.7	51134	33.62	51828.5	33237	0.7103	7.08
4/29/2018	17:20:40	0	Avalon	0	5.8	0	8.15	-64	108.1	8.61	-0.07	0.37	0.58	1.62	16.537	42867.6	51132.5	33.62	51826.6	33236	0.7104	7.081
4/29/2018	17:21:00	0	Avalon	0	5.8	0	8.15	-64.1	108.1	8.61	-0.05	0.43	0.61	1.71	16.538	42869.9	51134	33.62	51828.1	33237	0.7112	7.088
4/29/2018	17:21:20	0	Avalon	0	5.8	0	8.15	-64.1	108.2	8.61	-0.06	0.43	0.6	1.69	16.539	42869.9	51132.9	33.62	51826.9	33236	0.7125	7.101
4/29/2018	17:21:40	0	Avalon	0	5.8	0	8.15	-64.1	108.2	8.61	-0.04	0.48	0.65	1.83	16.54	42869.5	51132	33.62	51826	33236	0.7162	7.138
4/29/2018	17:22:00	0	Avalon	0	5.8	0	8.15	-64.1	108.1	8.61	-0.06	0.42	0.65	1.82	16.541	42872	51133.4	33.62	51827.3	33237	0.725	7.226
4/29/2018	17:22:20	0	Avalon	0	5.8	0	8.15	-64.2	108.2	8.61	-0.04	0.5	0.62	1.75	16.537	42864.5	51129.5	33.62	51823.7	33234	0.735	7.325
4/29/2018	17:22:40	0	Avalon	0	5.8	0	8.15	-64.2	108.1	8.61	-0.06	0.39	0.59	1.65	16.532	42861.2	51131.4	33.62	51825.8	33235	0.738	7.356
4/29/2018	17:23:00	0	Avalon	0	5.8	0	8.16	-64.3	108.1	8.61	-0.06	0.42	0.61	1.7	16.53	42860	51131.8	33.62	51826.3	33236	0.7405	7.38
4/29/2018	17:23:20	0	Avalon	0	5.8	0	8.16	-64.3	108.1	8.61	-0.06	0.39	0.67	1.88	16.531	42859	51129.6	33.62	51824.1	33234	0.7442	7.417
4/29/2018	17:23:40	0	Avalon	0	5.8	0	8.16	-64.3	108.1	8.61	-0.05	0.44	0.57	1.59	16.526	42854.1	51129.6	33.62	51824.4	33234	0.801	7.983
4/29/2018	17:24:00	0	Avalon	0	5.8	0	8.16	-64.3	108.2	8.62	0.05	0.84	0.8	2.25	16.481	42813.9	51134.2	33.62	51831.7	33237	1.2769	12.726
4/29/2018	17:24:20	0	Avalon	0	5.8	0	8.16	-64.4	108.2	8.63	0.02	0.73	0.72	2.02	16.482	42812.3	51130.7	33.62	51828	33235	1.2972	12.928
4/29/2018	17:24:40	0	Avalon	0	5.8	0	8.16	-64.4	108.2	8.62	0.05	0.85	0.73	2.05	16.466	42799.2	51134.4	33.62	51832.7	33237	1.2948	12.904
4/29/2018	17:25:00	0	Avalon	0	5.8	0	8.16	-64.4	108.1	8.62	0.06	0.89	0.82	2.28	16.466	42798.8	51133.6	33.62	51832	33237	1.3011	12.967
4/29/2018	17:25:20	0	Avalon	0	5.8	0	8.16	-64.4	108.1	8.62	0.05	0.83	0.84	2.34	16.47	42802.6	51132.9	33.62	51830.9	33236	1.3079	13.035
4/29/2018	17:25:40	0	Avalon	0	5.8	0	8.16	-64.5	108.2	8.62	0.05	0.86	0.79	2.21	16.472	42804.6	51134	33.62	51832	33237	1.3055	13.011
4/29/2018	17:26:00	0	Avalon	0	5.8	0	8.16	-64.5	108.2	8.63	0.06	0.88	0.71	1.98	16.472	42802.4	51130.4	33.62	51828.3	33235	1.3054	13.01
4/29/2018	17:26:20	0	Avalon	0	5.8	0	8.16	-64.5	108.2	8.63	0.05	0.86	0.74	2.06	16.477	42806.7	51130.1	33.62	51827.7	33235	1.3137	13.093
4/29/2018	17:26:40	0	Avalon	0	5.8	0	8.16	-64.6	108.3	8.63	0.04	0.81	0.78	2.17	16.482	42811.9	51130.7	33.62	51828.1	33235	1.3011	12.967
4/29/2018	17:27:00	0	Avalon	0	5.8	0	8.16	-64.6	108.3	8.63	0.06	0.87	0.76	2.12	16.473	42802.8	51129.6	33.61	51827.5	33234	1.2728	12.686
4/29/2018	17:27:20	0	Avalon	0	5.8	0	8.16	-64.6	108.2	8.63	0.03	0.78	0.77	2.16	16.468	42797	51129.3	33.61	51827.5	33234	1.3199	13.154
4/29/2018	17:27:40	0	Avalon	0	5.8	0	8.16	-64.6	108.2	8.63	0.01	0.69	0.69	1.94	16.473	42805.2	51132.9	33.62	51830.8	33236	1.2597	12.555
4/29/2018	17:28:00	0	Avalon	0	5.8	0	8.16	-64.6	108.2	8.62	0.06	0.91	0.85	2.37	16.466	42797.1	51131	33.62	51829.2	33235	1.3006	12.962
4/29/2018	17:28:20	0	Avalon	0	5.8	0	8.16	-64.6	108.2	8.62	0.06	0.89	0.82	2.3	16.469	42801.7	51133.9	33.62	51832	33237	1.3222	13.178
4/29/2018	17:28:40	0	Avalon	0	5.8	0	8.16	-64.6	108.2	8.63	0.08	0.96	0.79	2.21	16.456	42786.2	51129.6	33.61	51828.5	33234	1.3271	13.226
4/29/2018	17:29:00	0	Avalon	0	5.8	0	8.16	-64.6	108.2	8.63	0.1	1.03	0.88	2.45	16.443	42775.4	51131.5	33.62	51831.1	33235	1.373	13.684
4/29/2018	17:29:20	0	Avalon	0	5.8	0	8.16	-64.1	107.3	8.72	0.19	1.4	1.08	3.02	15.467	41835.8	51147.6	33.61	51900.7	33246	1.864	18.573
4/29/2018	17:29:40	0	Avalon	0	5.8	0	8.16	-64	108.2	8.81	0.2	1.47	1.09	3.04	15.39	41751.8	51138	33.6	51895.1	33240	1.9075	19.006
4/29/2018	17:30:00	0	Avalon	0	5.8	0	8.15	-63.9	108.2	8.81	0.21	1.48	1.08	3.03	15.394	41755.9	51138.4	33.6	51895.3	33240	1.9115	19.046
4/29/2018	17:30:20	0	Avalon	0	5.8	0	8.15	-63.9	108.3	8.82	0.18	1.36	1.12	3.13	15.402	41763.5	51138.8	33.6	51895.4	33240	1.9172	19.103
4/29/2018	17:30:40	0	Avalon	0	5.8	0	8.15	-63.7	108.1	8.79	0.18	1.37	1.03	2.88	15.463	41824.9	51141.1	33.6	51894.6	33242	1.9307	19.238
4/29/2018	17:31:00	0	Avalon	0	5.8	0	8.15	-63.6	107.7	8.75	0.17	1.33	1.18	3.29	15.497	41860.2	51142.9	33.6	51894.7	33243	1.9345	19.276
4/29/2018	17:31:20	0	Avalon	0	5.8	0	8.15	-63.7	107.6	8.74	0.17	1.32	1.11	3.1	15.506	41865.4	51139.3	33.6	51890.5	33241	1.9341	19.271
4/29/2018	17:31:40	0	Avalon	0	5.8	0	8.15	-63.8	107.6	8.75	0.17	1.31	1.06	2.97	15.467	41834.2	51146.8	33.61	51900.1	33245	1.9341	19.272
4/29/2018	17:32:00	0	Avalon	0	5.8	0	8.15	-63.8	108	8.79	0.18	1.38	1.11	3.1	15.418	41781.1	51140.5	33.6	51896.3	33241	1.9356	19.286
4/29/2018	17:32:20	0	Avalon	0	5.8	0	8.15	-63.8	108	8.79	0.2	1.46	1.19	3.34	15.429	41791.8	51140.5	33.6	51895.6	33241	1.9261	19.192
4/29/2018	17:32:40	0	Avalon	0	5.8	0	8.15	-63.9	108.2	8.81	0.23	1.58	1.17	3.27	15.385	41745.1	51135.6	33.6	51892.9	33238	1.9237	19.168
4/29/2018	17:33:00	0	Avalon	0	5.8	0	8.15	-63.9	108.4	8.83	0.22	1.54	1.2	3.36	15.365	41727	51137.3	33.6	51895.7	33239	1.9379	19.31
4/29/2018	17:33:20	0	Avalon	0	5.8	0	8.15	-63.9	108.4	8.83	0.22	1.54	1.13	3.17	15.373	41732.3	51135.3	33.6	51893.3	33238	1.944	19.37
4/29/2018	17:33:40	0	Avalon	0	5.8	0	8.16	-64	108.5	8.84	0.24	1.62	1.23	3.44	15.346	41706.4	51135.1	33.59	51894.4	33238	1.946	19.39
4/29/2018	17:34:00	0	Avalon	0	5.8	0	8.16	-64	108.5	8.84	0.21	1.5	1.22	3.41	15.344	41704.8	51136	33.6	51895.4	33238	1.9476	19.405
4/29/2018	17:34:20	0	Avalon	0	5.8	0	8.16	-64.1	108.4	8.85	0.22	1.54	1.17	3.28	15.265	41628	51134.8	33.59	51898.1	33238	2.0716	20.641
4/29/2018	17:34:40	0	Avalon	0	5.8	0	8.16	-63.9	108.5	8.92	0.52	2.71	1.66	4.66	14.909	41280.9	51137	33.58	51917.7	33239	2.5206	25.112
4/29/2018	17:35:00	0	Avalon	0	5.8	0	8.16	-63.9	108.5	8.93	0.57	2.94	1.81	5.07	14.886	41257.3	51135.7	33.58	51917.4	33238	2.5481	25.387
4/29/2018	17:35:20	0	Avalon	0	5.8	0	8.16	-63.9	108.5	8.93	0.61	3.07	1.73	4.86	14.881	41253.1	51136.4	33.58	51918.4	33239	2.5573	25.478
4/29/2018	17:35:40	0	Avalon	0	5.8	0	8.16	-63.9	108.6	8.93	0.54	2.83	1.56	4.36	14.904	41275	51135.8	33.58	51916.7	33238	2.4845	24.753
4/29/2018	17:36:00	0	Avalon	0	5.8	0	8.16	-63.9	108.5	8.93	0.57	2.94	1.7	4.76	14.887	41259.7	51136.8	33.58	51918.5	33239	2.5066	24.973
4/29/2018	17:36:20	0	Avalon	0	5.8	0	8.16	-63.9	108.5	8.93	0.62	3.13	1.82	5.1	14.879	41250.7	51135.4	33.58	51917.4	33238	2.5282	25.188
4/29/2018	17:36:40	0	Avalon	0	5.8	0	8.16	-63.9	108.5	8.92	0.62	3.12	1.75	4.9	14.875	41246.7	51135.3	33.58	51917.5	33238	2.552	25.425
4/29/2018	17:37:00	0	Avalon	0	5.8	0	8.16	-63.9	108.5	8.93	0.59	3.02	1.79	5	14.88	41252.9	51137.4	33.58	51919.4	33239	2.5615	25.52
4/29/2018	17:37:20	0	Avalon	0	5.8	0	8.16	-63.9	108.5	8.93	0.55	2.83	1.68	4.7	14.901	41271.9	51135.7	33.58	51916.7	33238	2.4873	24.78
4/29/2018	17:37:40	0	Avalon	0	5.8	0	8.16	-64.2	109	8.95	0.42	2.34	1.49	4.17	14.992	41361.6	51136.9	33.59	51913.6	33239	2.3132	23.047
4/29/2018	17:38:00	0	Avalon	0	5.8	0	8.16	-64.1	108.8	8.94	0.49	2.61	1.61	4.5	14.95	41318.3	51133.1	33.58	51911.7	33236	2.4285	24.195
4/29/2018	17:38:20	0	Avalon	0	5.7	0	8.16	-64	108.5	8.92	0.53	2.76	1.72	4.81	14.895	41266.9	51135.7	33.58	51917	33238	2.5189	25.096
4/29/2018	17:38:40	0	Avalon	0	5.8	0	8.16	-63.9	108.4	8.92	0.64	3.2	1.83	5.12	14.856	41230.7	51139	33.58	51922.2	33240	2.5595	25.5
4/29/2018	17:39:00	0	Avalon	0	5.8	0	8.16	-63.9	108.3	8.92	0.63	3.16	1.9	5.32	14.846	41219.1	51136.4	33.58	51920	33239	2.5706	25.611
4/29/2018	17:39:20	0	Avalon	0	5.8	0	8.16	-63.9	108.3	8.91	0.65	3.26	1.87	5.24	14.846	41219.2	51136.7	33.58	51920.3	33239	2.5737	25.641
4/29/2018	17:39:40	0	Avalon	0	5.8	0	8.15	-63.4	107.5	8.89	0.78	3.78	2.22	6.22	14.62	41008.2	51146.9	33.58	51940.9	33245	2.8711	28.603
4/29/2018	17:40:00	0	Avalon	0	5.8	0	8.14	-62.7	105.4	8.75	0.84	4.01	2.27	6.36	14.42	40810.4	51146.2	33.57	51949.2	33245	3.129	31.17
4/29/2018	17:40:20	0	Avalon	0	5.8	0	8.13	-62.6	104.7	8.69	0.82	3.93	2.27	6.35	14.401	40794.2	51148.2	33.57	51952	33246	3.1396	31.276
4/29/2018	17:40:40	0	Avalon	0	5.8	0	8.13	-62.5	104.4	8.67	0.83	3.98	2.38	6.65	14.384	40775.6	51146.5	33.57	51951	33245	3.1393	31.273
4/29/2018	17:41:00	0	Avalon	0	5.8	0	8.13	-62.5	104.2	8.66	0.84	4	2.32	6.49	14.377	40771.2	51149.4	33.57	51954.2	33247	3.1462	31.342
4/29/2018	17:41:20	0	Avalon	0	5.8	0	8.13	-62.5	104.2	8.66	0.8	3.86	2.28	6.37	14.383	40774.3	51146.4	33.57	51950.9	33245	3.1547	31.426
4/29/2018	17:41:40	0	Avalon	0	5.8	0	8.14	-62.7	104.5	8.67	0.83	3.97	2.26	6.34	14.429	40818.5	51145.1	33.57	51947.6	33244	3.0498	30.382
4/29/2018	17:42:00	0	Avalon	0	5.8	0	8.14	-62.7	104.7	8.69	0.8	3.83	2.27	6.37	14.424	40816	51148.4	33.58	51951.2	33246	3.0937	30.819
4/29/2018	17:42:20	0	Avalon	0	5.8	0	8.13	-62.6	104.4	8.67	0.81	3.89	2.25	6.29	14.393	40787.1	51149.8	33.58	51953.9	33247	3.149	31.37
4/29/2018	17:42:40	0	Avalon	0	5.8	0	8.13	-62.5	104.2	8.66	0.81	3.9	2.39	6.68	14.386	40779.1	51148.6	33.57	51953	33247	3.1586	31.466
4/29/2018	17:43:00	0	Avalon	0	5.8	0	8.14	-62.6	104.3	8.66	0.85	4.04	2.34	6.55	14.401	40791.6	51145.5	33.57	51949.2	33245	3.1613	31.493
4/29/2018	17:43:20	0	Avalon	0	5.8	0	8.14	-62.8	104.7	8.69	0.87	4.12	2.38	6.66	14.452	40841.2	51145.4	33.57	51946.9	33244	3.1321	31.202
4/29/2018	17:43:40	0	Avalon	0	5.8	0	8.14	-62.9	105	8.71	0.83	3.98	2.34	6.55	14.465	40853.9	51145.5	33.57	51946.4	33245	3.1263	31.144
4/29/2018	17:44:00	0	Avalon	0	5.8	0	8.14	-62.9	105.1	8.72	0.87	4.12	2.39	6.69	14.472	40858.5	51143	33.57	51943.6	33243	3.1525	31.405
4/29/2018	17:44:20	0	Avalon	0	5.8	0	8.14	-63	105.3	8.73	0.93	4.36	2.48	6.94	14.48	40868.9	51145.6	33.57	51945.8	33245	3.1474	31.354
4/29/2018	17:44:40	0	Avalon	0	5.8	0	8.14	-63	105.3	8.73	0.87	4.12	2.34	6.54	14.488	40875.4	51144.7	33.57	51944.7	33244	3.1406	31.287
4/29/2018	17:45:00	0	Avalon	0	5.7	0	8.14	-63	105.3	8.74	0.87	4.15	2.37	6.63	14.48	40868.4	51145.5	33.57	51945.8	33245	3.1437	31.318
4/29/2018	17:45:20	0	Avalon	0	5.7	0	8.15	-63.6	106.4	8.78	0.81	3.89	2.23	6.25	14.724	41104.5	51143.8	33.58	51933.2	33243	2.7009	26.908
4/29/2018	17:45:40	0	Avalon	0	5.8	0	8.16	-64	107.8	8.87	0.6	3.03	1.76	4.93	14.878	41248.5	51134.8	33.58	51916.8	33238	2.5606	25.511
4/29/2018	17:46:00	0	Avalon	0	5.7	0	8.16	-64.1	108.2	8.9	0.54	2.82	1.77	4.94	14.892	41262.4	51135.1	33.58	51916.5	33238	2.5614	25.519
4/29/2018	17:46:20	0	Avalon	0	5.7	0	8.16	-64.2	108.3	8.91	0.57	2.92	1.7	4.75	14.898	41267.9	51133.8	33.58	51914.9	33237	2.5587	25.492
4/29/2018	17:46:40	0	Avalon	0	5.7	0	8.16	-64.2	108.4	8.91	0.55	2.85	1.69	4.74	14.923	41294.1	51136.8	33.58	51916.8	33239	2.4898	24.806
4/29/2018	17:47:00	0	Avalon	0	5.7	0	8.16	-64.4	108.8	8.9	0.29	1.79	1.26	3.53	15.117	41475	51124.6	33.58	51895.1	33231	2.287	22.786
4/29/2018	17:47:20	0	Avalon	0	5.7	0	8.16	-64.4	108.7	8.92	0.42	2.33	1.48	4.13	15.008	41375.3	51133.4	33.58	51909.2	33237	2.3881	23.793
4/29/2018	17:47:40	0	Avalon	0	5.7	0	8.16	-64.4	108.9	8.94	0.55	2.83	1.66	4.64	14.938	41308.7	51136.7	33.58	51916	33239	2.5063	24.97
4/29/2018	17:48:00	0	Avalon	0	5.7	0	8.16	-64.4	109	8.95	0.57	2.93	1.66	4.64	14.931	41302.3	51136.7	33.58	51916.3	33239	2.5273	25.18
4/29/2018	17:48:20	0	Avalon	0	5.7	0	8.16	-64.4	109	8.95	0.51	2.7	1.68	4.7	14.938	41308.9	51136.8	33.58	51916	33239	2.5417	25.323
4/29/2018	17:48:40	0	Avalon	0	5.7	0	8.16	-64.4	109	8.95	0.5	2.67	1.57	4.4	14.957	41325.8	51135.2	33.58	51913.6	33238	2.4948	24.856
4/29/2018	17:49:00	0	Avalon	0	5.7	0	8.16	-64.4	108.8	8.93	0.42	2.31	1.52	4.25	14.995	41361.9	51133.5	33.58	51910	33237	2.4886	24.795
4/29/2018	17:49:20	0	Avalon	0	5.7	0	8.16	-64.4	108.8	8.93	0.41	2.3	1.44	4.02	14.986	41353.2	51133	33.58	51909.9	33236	2.5268	25.175
4/29/2018	17:49:40	0	Avalon	0	5.7	0	8.16	-64.3	108.8	8.92	0.35	2.06	1.48	4.14	15.05	41410.7	51127.7	33.58	51901.5	33233	2.4438	24.348
4/29/2018	17:50:00	0	Avalon	0	5.7	0	8.16	-64.4	108.6	8.9	0.33	1.96	1.38	3.85	15.085	41445.9	51128.3	33.58	51900.4	33233	2.4343	24.253
4/29/2018	17:50:20	0	Avalon	0	5.8	0	8.16	-64.4	108.6	8.89	0.3	1.86	1.38	3.87	15.094	41453.8	51127.4	33.58	51899.1	33233	2.4388	24.298
4/29/2018	17:50:40	0	Avalon	0	5.8	0	8.16	-64.5	108.8	8.9	0.26	1.7	1.23	3.44	15.153	41514.7	51132.3	33.59	51901.2	33236	2.3379	23.294
4/29/2018	17:51:00	0	Avalon	0	5.8	0	8.16	-64.4	109.3	8.91	0.19	1.42	1.19	3.34	15.352	41714	51138.1	33.6	51897.2	33240	1.9684	19.613
4/29/2018	17:51:20	0	Avalon	0	5.8	0	8.16	-64.3	108.8	8.85	0.18	1.39	1.22	3.42	15.435	41791.7	51133.7	33.6	51888.5	33237	1.8945	18.877
4/29/2018	17:51:40	0	Avalon	0	5.7	0	8.16	-64.3	108.4	8.81	0.18	1.38	1.15	3.23	15.472	41829.3	51134.5	33.6	51887.3	33237	1.828	18.214
4/29/2018	17:52:00	0	Avalon	0	5.7	0	8.16	-64.3	108.3	8.81	0.21	1.47	1.12	3.13	15.443	41801.6	51135.4	33.6	51889.8	33238	1.9007	18.939
4/29/2018	17:52:20	0	Avalon	0	5.7	0	8.16	-64.2	108.3	8.8	0.19	1.41	1.14	3.2	15.551	41901.8	51132.1	33.6	51881	33236	1.8485	18.419
4/29/2018	17:52:40	0	Avalon	0	5.7	0	8.16	-64	107.4	8.7	0.16	1.28	1.12	3.13	15.622	41972.9	51131.8	33.6	51876.8	33236	1.8457	18.391
4/29/2018	17:53:00	0	Avalon	0	5.7	0	8.16	-64.2	107.4	8.72	0.19	1.4	1.14	3.18	15.542	41900.1	51137.7	33.6	51887	33239	1.8681	18.615
4/29/2018	17:53:20	0	Avalon	0	5.7	0	8.16	-64.1	107.5	8.71	0.18	1.39	1.14	3.18	15.613	41968.7	51137.6	33.6	51883.3	33239	1.8956	18.888
4/29/2018	17:53:40	0	Avalon	0	5.7	0	8.16	-64.1	107.2	8.7	0.19	1.42	1.12	3.14	15.605	41962.8	51139.4	33.6	51885.5	33241	1.9057	18.989
4/29/2018	17:54:00	0	Avalon	0	5.7	0	8.15	-63.9	106.9	8.66	0.19	1.39	1.13	3.16	15.687	42037.1	51132.9	33.6	51874.6	33236	1.9091	19.023
4/29/2018	17:54:20	0	Avalon	0	5.7	0	8.15	-63.9	106.4	8.59	0.18	1.37	1.09	3.04	15.852	42206	51141.7	33.61	51874.7	33242	1.9126	19.059
4/29/2018	17:54:40	0	Avalon	0	5.7	0	8.15	-63.9	106.1	8.56	0.22	1.54	1.08	3.03	15.85	42203.9	51141.6	33.61	51874.6	33242	1.9191	19.124
4/29/2018	17:55:00	0	Avalon	0	5.7	0	8.15	-63.9	106.1	8.57	0.19	1.4	1.08	3.02	15.801	42157.3	51143.4	33.61	51879.2	33243	1.9244	19.176
4/29/2018	17:55:20	0	Avalon	0	5.7	0	8.15	-63.9	106	8.58	0.19	1.42	1.1	3.07	15.659	42025.8	51150.2	33.61	51893.5	33248	1.9252	19.184
4/29/2018	17:55:40	0	Avalon	0	5.7	0	8.16	-64.1	107.1	8.61	0.23	1.57	1.06	2.96	16.068	42402	51126.7	33.6	51847.5	33232	1.782	17.759
4/29/2018	17:56:00	0	Avalon	0	5.7	0	8.15	-64	106.8	8.61	0.18	1.35	1.05	2.95	15.887	42248.3	51154.5	33.62	51885.8	33250	1.8521	18.456
4/29/2018	17:56:20	0	Avalon	0	5.7	0	8.17	-64.9	108	8.61	0.08	0.98	0.85	2.38	16.459	42792	51133.8	33.62	51832.5	33237	1.4527	14.478
4/29/2018	17:56:40	0	Avalon	0	5.7	0	8.17	-65.1	108.1	8.61	0.04	0.82	0.74	2.06	16.507	42836.1	51129.9	33.62	51825.8	33234	1.3052	13.008
4/29/2018	17:57:00	0	Avalon	0	5.7	0	8.17	-65.1	108.1	8.61	0.05	0.83	0.74	2.08	16.515	42843.8	51130.1	33.62	51825.5	33235	1.3026	12.983
4/29/2018	17:57:20	0	Avalon	0	5.7	0	8.17	-65.1	108.1	8.61	0.03	0.78	0.75	2.09	16.517	42846	51130	33.62	51825.2	33234	1.3039	12.995
4/29/2018	17:57:40	0	Avalon	0	5.7	0	8.17	-65.2	108.1	8.61	0.04	0.8	0.71	1.99	16.515	42844.3	51130.2	33.62	51825.6	33235	1.302	12.977
4/29/2018	17:58:00	0	Avalon	0	5.7	0	8.17	-65.2	108.1	8.61	0.04	0.8	0.74	2.07	16.511	42837.9	51128.1	33.61	51823.8	33233	1.3069	13.025
4/29/2018	17:58:20	0	Avalon	0	5.7	0	8.17	-65.1	108.2	8.61	0.02	0.71	0.72	2.02	16.523	42853	51132.2	33.62	51827.2	33236	1.2105	12.065
4/29/2018	17:58:40	0	Avalon	0	5.7	0	8.17	-65.1	108.1	8.61	0.05	0.84	0.72	2.02	16.514	42844.6	51132.5	33.62	51828	33236	1.2873	12.83
4/29/2018	17:59:00	0	Avalon	0	5.7	0	8.17	-65.1	108.2	8.62	0.06	0.91	0.76	2.14	16.497	42826.8	51130.4	33.62	51826.8	33235	1.2889	12.846
4/29/2018	17:59:20	0	Avalon	0	5.7	0	8.17	-65.1	108.3	8.63	0.05	0.86	0.78	2.2	16.49	42819.8	51131	33.62	51827.9	33235	1.3025	12.981
4/29/2018	17:59:40	0	Avalon	0	5.7	0	8.17	-65.1	108.4	8.64	0.08	0.99	0.81	2.26	16.487	42816.4	51130.5	33.62	51827.6	33235	1.3182	13.137
4/29/2018	18:00:00	0	Avalon	0	5.7	0	8.17	-65.1	108.4	8.63	0.05	0.86	0.75	2.11	16.489	42819.1	51130.9	33.62	51827.9	33235	1.3232	13.188
4/29/2018	18:00:20	0	Avalon	0	5.7	0	8.17	-65.1	108.4	8.64	0.07	0.91	0.82	2.31	16.493	42823.1	51131.3	33.62	51828	33235	1.3115	13.071
4/29/2018	18:00:40	0	Avalon	0	5.7	0	8.17	-65.1	108.4	8.64	0.08	0.98	0.91	2.54	16.491	42818.6	51128.4	33.61	51825.2	33233	1.2931	12.888
4/29/2018	18:01:00	0	Avalon	0	5.7	0	8.17	-65	108.3	8.63	0.06	0.88	0.85	2.38	16.503	42832.4	51129.9	33.62	51826	33234	1.2291	12.25
4/29/2018	18:01:20	0	Avalon	0	5.7	0	8.17	-65	108.3	8.63	0.07	0.94	0.8	2.23	16.495	42822.8	51128.5	33.61	51825.1	33234	1.2412	12.37
4/29/2018	18:01:40	0	Avalon	0	5.7	0	8.17	-65	108.3	8.63	0.03	0.79	0.64	1.79	16.529	42857.4	51130.5	33.62	51825.2	33235	0.9243	9.212
4/29/2018	18:02:00	0	Avalon	0	5.7	0	8.17	-65.1	108.5	8.64	0.04	0.79	0.8	2.25	16.555	42878.3	51124.9	33.61	51817.9	33231	0.7069	7.046
4/29/2018	18:02:20	0	Avalon	0	5.7	0	8.17	-65.1	108.6	8.64	-0.01	0.6	0.67	1.87	16.554	42878.8	51127.1	33.62	51820.2	33233	0.691	6.887
4/29/2018	18:02:40	0	Avalon	0	5.7	0	8.17	-65.1	108.6	8.64	-0.03	0.54	0.67	1.89	16.551	42877	51127.4	33.62	51820.7	33233	0.699	6.966
4/29/2018	18:03:00	0	Avalon	0	5.7	0	8.17	-65.1	108.6	8.64	-0.01	0.6	0.67	1.88	16.551	42879.8	51130.7	33.62	51824	33235	0.7133	7.11
4/29/2018	18:03:20	0	Avalon	0	5.7	0	8.17	-65.1	108.6	8.64	-0.02	0.55	0.67	1.88	16.553	42875.5	51124	33.61	51817.1	33231	0.7104	7.08
4/29/2018	18:03:40	0	Avalon	0	5.7	0	8.17	-65.1	108.6	8.64	-0.01	0.63	0.62	1.75	16.554	42880.7	51128.2	33.62	51821.3	33233	0.7061	7.037
4/29/2018	18:04:00	0	Avalon	0	5.7	0	8.17	-65.1	108.7	8.65	-0.03	0.55	0.69	1.92	16.556	42878.8	51123.7	33.61	51816.5	33230	0.7098	7.074
4/29/2018	18:04:20	0	Avalon	0	5.7	0	8.17	-65	108.6	8.64	0	0.63	0.63	1.78	16.557	42881.2	51126.2	33.62	51819.1	33232	0.696	6.937
4/29/2018	18:04:40	0	Avalon	0	5.7	0	8.17	-65.1	108.6	8.64	-0.04	0.5	0.62	1.72	16.555	42878.2	51124.6	33.61	51817.6	33231	0.6961	6.938
4/29/2018	18:05:00	0	Avalon	0	5.7	0	8.17	-65	108.7	8.65	-0.03	0.54	0.7	1.96	16.558	42883.6	51127.9	33.62	51820.8	33233	0.7088	7.064
4/29/2018	18:05:20	0	Avalon	0	5.7	0	8.17	-65	108.6	8.65	-0.05	0.46	0.69	1.95	16.558	42881.9	51125.9	33.62	51818.8	33232	0.7079	7.055
4/29/2018	18:05:40	0	Avalon	0	5.7	0	8.17	-65	108.5	8.64	-0.07	0.37	0.61	1.72	16.562	42886.4	51126.7	33.62	51819.3	33232	0.6961	6.938
4/29/2018	18:06:00	0	Avalon	0	5.7	0	8.17	-65	108.5	8.63	-0.05	0.45	0.62	1.72	16.558	42884.5	51128.6	33.62	51821.5	33234	0.691	6.887
4/29/2018	18:06:20	0	Avalon	0	5.7	0	8.17	-65	108.5	8.63	-0.06	0.41	0.62	1.73	16.557	42881.6	51126.8	33.62	51819.7	33232	0.7005	6.982
4/29/2018	18:06:40	0	Avalon	0	5.7	0	8.17	-65	108.5	8.64	-0.04	0.49	0.63	1.78	16.555	42879.7	51126	33.62	51818.9	33232	0.7005	6.982
4/29/2018	18:07:00	0	Avalon	0	5.7	0	8.17	-65	108.6	8.65	-0.05	0.46	0.69	1.94	16.555	42881.4	51127.9	33.62	51820.9	33233	0.6759	6.736
4/29/2018	18:07:20	0	Avalon	0	5.7	0	8.17	-64.9	108.6	8.62	-0.12	0.18	0.52	1.46	16.688	43014.5	51133.8	33.62	51819.1	33237	0.217	2.162
4/29/2018	18:07:40	0	Avalon	0	5.7	0	8.17	-65	108.6	8.59	-0.11	0.22	0.57	1.6	16.838	43165	51136.9	33.63	51813.1	33239	0.1042	1.039
4/29/2018	18:08:00	0	Avalon	0	5.7	0	8.17	-65	108.5	8.59	-0.11	0.21	0.51	1.44	16.859	43183.7	51134.8	33.63	51809.7	33238	0.1016	1.013
4/29/2018	18:08:20	0	Avalon	0	5.7	0	8.17	-65.1	108.5	8.58	-0.11	0.21	0.54	1.52	16.873	43200	51137.4	33.63	51811.5	33239	0.1007	1.004
4/29/2018	18:08:40	0	Avalon	0	5.7	0	8.17	-65.1	108.5	8.58	-0.11	0.22	0.53	1.5	16.889	43213.6	51135.8	33.63	51808.9	33238	0.1012	1.009
4/29/2018	18:09:00	0	Avalon	0	5.7	0	8.17	-65.1	108.6	8.58	-0.11	0.2	0.46	1.3	16.898	43223.5	51137	33.63	51809.6	33239	0.1019	1.016
