# Supplementary material for: Dynamics of pH at Santa Catalina Island
Source: PLoS One. 2023 Dec 7;18(12):e0290039. doi: 10.1371/journal.pone.0290039 (PMC10703214; doi:10.1371/journal.pone.0290039)
Supplement: S21 Dataset — (TXT) [file pone.0290039.s023.txt]

KOR Export File
File Created:5/26/2019 7:46:04 PM
Sonde ID	Sonde 17D108371 CMS-1
User ID	YSI
Site	Avalon
Template	Depth Profiling Standard 20sec
Averaging Mode	Rapid
Time Zone	(UTC) Coordinated Universal Time
Devices List:
Name	SN	Firmware	Corresponding Data Column(s)
Data Collection Device			1;2;3;4;5
EXO2 Sonde	17D108371	1.0.35	6;7
Conductivity/Temp	18L101084	3.0.5	8;9;10;11;12;13
pH	17F100785	3.0.0	14;15
pH	18M102562	3.0.0	16;17
Optical DO	17D107394	3.0.0	18;19
Total Algae BGA-PE	17K104828	3.0.0	20;21;22;23
Conductivity/Temp	17C104812	3.0.5	24;25;26;27;28;29
Wiper	17L103085	3.0.0
Depth Non-Vented 0-100m	17C103815	3.0.0	30;31
1	2	3	4	5	6	7	8	9	10	11	12	13	14	15	16	17	18	19	20	21	22	23	24	25	26	27	28	29	30	31
Date (MM/DD/YYYY)	Time (HH:MM:SS)	Time (Fract. Sec)	Site Name	Fault Code	Battery V	Cable Pwr V	Temp �C	Cond �S/cm	SpCond �S/cm	Sal psu	nLF Cond �S/cm	TDS mg/L	pH	pH mV	pH	pH mV	ODO % sat	ODO mg/L	Chlorophyll RFU	Chlorophyll �g/L	BGA-PE RFU	BGA-PE �g/L	Temp �C	Cond �S/cm	SpCond �S/cm	Sal psu	nLF Cond �S/cm	TDS mg/L	Press bar a	Depth m
5/26/2019	15:22:40	0	Avalon	0	5.6	0	15.498	48018.6	58659.9	39.21	59521.8	38129	7.97	-60.8	8.04	-77.6	110	8.64	0.39	2.06	1.91	5.36	15.498	48016.8	58658.5	39.21	59520.4	38128	0.0628	0.624
5/26/2019	15:23:00	0	Avalon	0	5.6	0	15.521	48192.8	58847.2	39.34	59710.8	38251	8.02	-63.5	8.06	-78.6	110.5	8.67	0.39	2.1	1.9	5.32	15.522	48142.4	58783.9	39.29	59646.4	38210	0.0939	0.932
5/26/2019	15:23:20	0	Avalon	0	5.6	0	15.523	48241	58902.8	39.38	59767	38287	8.03	-64.4	8.07	-79.1	110.7	8.69	0.38	2.03	1.92	5.37	15.526	48150.6	58789	39.3	59651.4	38213	0.1163	1.154
5/26/2019	15:23:40	0	Avalon	0	5.6	0	15.523	48308.8	58986.5	39.44	59852	38341	8.06	-66.1	8.08	-79.4	110.8	8.69	0.34	1.86	1.82	5.1	15.525	48150.1	58789.3	39.3	59651.8	38213	0.1483	1.472
5/26/2019	15:24:00	0	Avalon	0	5.6	0	15.521	48405.4	59106.3	39.53	59973.7	38419	8.08	-67	8.08	-79.7	110.8	8.69	0.32	1.8	1.8	5.03	15.523	48149.7	58791.6	39.3	59654.2	38215	0.16	1.588
5/26/2019	15:24:20	0	Avalon	0	5.6	0	15.519	48319.8	59004.4	39.46	59870.4	38353	8.09	-67.3	8.08	-79.9	111	8.7	0.38	2.05	1.91	5.36	15.522	48151.5	58795.4	39.3	59658.1	38217	0.1648	1.635
5/26/2019	15:24:40	0	Avalon	0	5.6	0	15.518	48654.6	59414.8	39.77	60286.8	38620	8.12	-69.3	8.09	-80.1	111	8.7	0.38	2.02	1.88	5.26	15.52	48146.6	58792	39.3	59654.8	38215	0.1748	1.734
5/26/2019	15:25:00	0	Avalon	0	5.6	0	15.514	48610.1	59365.6	39.73	60237.2	38588	8.12	-69.6	8.09	-80.2	110.9	8.7	0.32	1.81	1.92	5.37	15.517	48145.6	58794.7	39.3	59657.7	38217	0.1775	1.762
5/26/2019	15:25:20	0	Avalon	0	5.6	0	15.508	48656.4	59430.4	39.78	60303.2	38630	8.13	-69.9	8.09	-80.3	110.9	8.7	0.36	1.97	1.88	5.25	15.51	48132.8	58788.4	39.29	59651.7	38212	0.1755	1.741
5/26/2019	15:25:40	0	Avalon	0	5.6	0	15.516	48662.2	59427.5	39.78	60299.9	38628	8.13	-70	8.09	-80.5	111	8.7	0.35	1.91	1.83	5.12	15.52	48142.8	58787.6	39.29	59650.3	38212	0.1752	1.738
5/26/2019	15:26:00	0	Avalon	0	5.6	0	15.516	48679.2	59448.4	39.79	60321.1	38641	8.13	-70.1	8.09	-80.5	111	8.71	0.35	1.93	1.94	5.43	15.518	48143.1	58790.9	39.3	59653.8	38214	0.1749	1.736
5/26/2019	15:26:20	0	Avalon	0	5.6	0	15.52	48693.6	59459.1	39.8	60331.6	38648	8.14	-70.2	8.1	-80.6	111.1	8.71	0.39	2.1	1.98	5.55	15.523	48147.3	58788.5	39.29	59651	38213	0.1746	1.732
5/26/2019	15:26:40	0	Avalon	0	5.6	0	15.516	48677.5	59446.2	39.79	60318.8	38640	8.14	-70.3	8.1	-80.7	111.1	8.71	0.33	1.85	1.83	5.13	15.518	48144.3	58792.4	39.3	59655.3	38215	0.1739	1.726
5/26/2019	15:27:00	0	Avalon	0	5.6	0	15.518	48696.7	59465.7	39.8	60338.5	38653	8.14	-70.4	8.1	-80.7	111.1	8.71	0.34	1.86	1.96	5.48	15.521	48147.2	58791.3	39.3	59654.1	38214	0.174	1.727
5/26/2019	15:27:20	0	Avalon	0	5.6	0	15.52	48404.9	59107.8	39.53	59975.2	38420	8.15	-71.1	8.1	-81	111.1	8.72	0.32	1.78	1.9	5.33	15.52	48150.9	58796.6	39.3	59659.4	38218	0.3945	3.914
5/26/2019	15:27:40	0	Avalon	0	5.6	0	15.527	48445.6	59147.7	39.56	60015.3	38446	8.17	-72.2	8.11	-81.3	111.3	8.73	0.36	1.94	1.89	5.29	15.527	48160	58798.1	39.3	59660.6	38219	0.6613	6.562
5/26/2019	15:28:00	0	Avalon	0	5.6	0	15.525	48468.5	59178.3	39.59	60046.4	38466	8.17	-72.3	8.11	-81.5	111.3	8.73	0.29	1.69	1.84	5.14	15.527	48160.1	58798.5	39.3	59661	38219	0.6679	6.628
5/26/2019	15:28:20	0	Avalon	0	5.6	0	15.523	48478.3	59192.6	39.6	60061.1	38475	8.17	-72.4	8.11	-81.6	111.3	8.73	0.41	2.16	1.9	5.31	15.526	48158.6	58798.9	39.3	59661.5	38219	0.679	6.737
5/26/2019	15:28:40	0	Avalon	0	5.6	0	15.524	48551.6	59281.2	39.66	60150.9	38533	8.17	-72.4	8.11	-81.7	111.4	8.74	0.33	1.84	1.82	5.1	15.527	48157.9	58796.3	39.3	59658.8	38218	0.6915	6.862
5/26/2019	15:29:00	0	Avalon	0	5.6	0	15.528	48641.8	59385.9	39.74	60257	38601	8.17	-72.4	8.12	-81.7	111.4	8.73	0.34	1.89	1.93	5.39	15.53	48159.5	58794	39.3	59656.2	38216	0.6924	6.87
5/26/2019	15:29:20	0	Avalon	0	5.6	0	15.527	48637.2	59380.9	39.74	60251.9	38598	8.17	-72.4	8.12	-81.8	111.4	8.74	0.33	1.83	1.83	5.13	15.529	48157.8	58792.7	39.3	59654.9	38215	0.6887	6.834
5/26/2019	15:29:40	0	Avalon	0	5.6	0	15.533	48641	59378	39.74	60248.7	38596	8.17	-72.4	8.12	-81.9	111.4	8.74	0.35	1.92	1.87	5.23	15.536	48167.2	58795.4	39.3	59657.3	38217	0.6886	6.833
5/26/2019	15:30:00	0	Avalon	0	5.6	0	15.536	48657.9	59394.2	39.75	60264.8	38606	8.17	-72.4	8.12	-81.9	111.4	8.74	0.33	1.85	1.77	4.96	15.539	48168	58792.7	39.3	59654.4	38215	0.6913	6.859
5/26/2019	15:30:20	0	Avalon	0	5.6	0	15.539	48694.2	59434.5	39.78	60305.6	38632	8.17	-72.4	8.12	-82	111.5	8.74	0.33	1.83	1.81	5.06	15.542	48174.3	58796.2	39.3	59657.8	38218	0.6923	6.87
5/26/2019	15:30:40	0	Avalon	0	5.6	0	15.529	48716.5	59475.6	39.81	60347.9	38659	8.17	-72.5	8.12	-82	111.5	8.74	0.31	1.77	1.91	5.36	15.532	48159	58791.1	39.29	59653.2	38214	0.6892	6.839
5/26/2019	15:31:00	0	Avalon	0	5.6	0	15.548	48722.6	59456.7	39.8	60327.6	38647	8.17	-72.4	8.12	-82.1	111.5	8.74	0.34	1.89	1.86	5.22	15.55	48181.6	58793	39.3	59654	38215	0.6853	6.8
5/26/2019	15:31:20	0	Avalon	0	5.6	0	15.549	48709	59438.7	39.78	60309.3	38635	8.17	-72.5	8.12	-82.1	111.5	8.74	0.35	1.93	1.89	5.29	15.551	48183.9	58794.6	39.3	59655.6	38216	0.6855	6.802
5/26/2019	15:31:40	0	Avalon	0	5.6	0	15.554	48729	59456.6	39.8	60327.1	38647	8.17	-72.5	8.12	-82.1	111.5	8.74	0.32	1.81	1.85	5.19	15.556	48189.5	58794.4	39.3	59655	38216	0.6886	6.832
5/26/2019	15:32:00	0	Avalon	0	5.6	0	15.549	48737.6	59473.9	39.81	60345	38658	8.17	-72.5	8.12	-82.2	111.5	8.74	0.35	1.91	1.81	5.07	15.549	48184.9	58798.8	39.3	59660	38219	0.6902	6.848
5/26/2019	15:32:20	0	Avalon	0	5.6	0	15.527	48683.4	59438.1	39.78	60309.9	38635	8.17	-72.5	8.12	-82.2	111.5	8.75	0.29	1.7	1.77	4.95	15.523	48158.5	58802.3	39.3	59665.1	38222	0.6909	6.855
5/26/2019	15:32:40	0	Avalon	0	5.6	0	15.509	48670.4	59447.6	39.79	60320.8	38641	8.18	-72.5	8.13	-82.3	111.6	8.76	0.32	1.8	1.79	5.02	15.508	48137.6	58798.1	39.3	59661.7	38219	0.6929	6.875
5/26/2019	15:33:00	0	Avalon	0	5.6	0	15.555	48727.2	59452.2	39.79	60322.5	38644	8.17	-72.5	8.13	-82.3	111.6	8.74	0.3	1.73	1.77	4.96	15.557	48194.4	58799.1	39.3	59659.7	38219	0.6948	6.894
5/26/2019	15:33:20	0	Avalon	0	5.6	0	15.544	48713.6	59450.9	39.79	60321.9	38643	8.17	-72.5	8.13	-82.3	111.6	8.75	0.33	1.85	1.81	5.07	15.546	48180.9	58798.1	39.3	59659.5	38219	0.6962	6.908
5/26/2019	15:33:40	0	Avalon	0	5.6	0	15.336	48133.5	59027.6	39.46	59904.6	38368	8.18	-72.6	8.13	-82.4	111.5	8.78	0.31	1.77	1.83	5.14	15.337	47947.1	58799.1	39.29	59672.7	38219	1.1307	11.219
5/26/2019	15:34:00	0	Avalon	0	5.6	0	15.257	48188	59205.1	39.6	60089.4	38483	8.18	-72.7	8.13	-82.4	111.6	8.8	0.36	1.97	1.93	5.41	15.263	47862.1	58796.5	39.29	59674.3	38218	1.2264	12.168
5/26/2019	15:34:20	0	Avalon	0	5.6	0	15.233	48214.7	59271.9	39.64	60158.6	38527	8.18	-72.6	8.13	-82.3	111.3	8.78	0.36	1.96	1.95	5.45	15.241	47842.9	58803.1	39.29	59682.3	38222	1.2407	12.31
5/26/2019	15:34:40	0	Avalon	0	5.6	0	15.209	48186.4	59270.5	39.64	60158.6	38526	8.18	-72.5	8.13	-82.2	111.1	8.77	0.47	2.42	2.15	6.02	15.214	47809.4	58799.4	39.29	59680	38220	1.2554	12.455
5/26/2019	15:35:00	0	Avalon	0	5.6	0	15.198	48254.8	59370.2	39.72	60260.4	38591	8.18	-72.4	8.13	-82.2	110.9	8.75	0.48	2.45	2.4	6.73	15.202	47795.9	58799.7	39.29	59681	38220	1.2638	12.539
5/26/2019	15:35:20	0	Avalon	0	5.6	0	15.198	48265.9	59383.7	39.73	60274.1	38599	8.18	-72.4	8.13	-82.2	110.8	8.74	0.44	2.28	2.28	6.37	15.201	47794.5	58799.2	39.29	59680.6	38219	1.2682	12.583
5/26/2019	15:35:40	0	Avalon	0	5.6	0	15.199	48248.8	59361	39.71	60251	38585	8.18	-72.4	8.13	-82.2	110.8	8.74	0.48	2.44	2.07	5.81	15.202	47798.3	58802.3	39.29	59683.7	38222	1.2689	12.59
5/26/2019	15:36:00	0	Avalon	0	5.6	0	15.19	48248.1	59373	39.72	60263.6	38592	8.17	-72.4	8.13	-82.2	110.7	8.74	0.43	2.25	2.17	6.07	15.194	47784.8	58797.7	39.29	59679.5	38218	1.2686	12.587
5/26/2019	15:36:20	0	Avalon	0	5.6	0	15.181	48238.9	59373.9	39.72	60265.1	38593	8.17	-72.4	8.13	-82.2	110.6	8.73	0.51	2.54	2.3	6.44	15.182	47775.9	58802.5	39.29	59685.1	38222	1.2697	12.598
5/26/2019	15:36:40	0	Avalon	0	5.6	0	15.133	48198.5	59391.6	39.73	60285.8	38605	8.17	-72.1	8.12	-82	110.2	8.7	0.52	2.61	2.22	6.23	15.142	47736	58808.9	39.29	59693.8	38226	1.2711	12.611
5/26/2019	15:37:00	0	Avalon	0	5.6	0	15.134	48213.5	59408.5	39.74	60302.9	38616	8.17	-72.1	8.12	-82	109.7	8.67	0.52	2.6	2.29	6.4	15.141	47728.8	58801	39.29	59685.8	38221	1.2717	12.617
5/26/2019	15:37:20	0	Avalon	0	5.6	0	15.135	48206.5	59398.2	39.74	60292.4	38609	8.17	-72.1	8.12	-82	109.7	8.67	0.49	2.46	2.4	6.72	15.136	47728.9	58808.9	39.29	59694.1	38226	1.272	12.62
5/26/2019	15:37:40	0	Avalon	0	5.6	0	15.135	48175	59359.8	39.71	60253.4	38584	8.17	-72.1	8.12	-82	109.7	8.67	0.54	2.67	2.18	6.11	15.138	47728.9	58806.1	39.29	59691.1	38224	1.2724	12.624
5/26/2019	15:38:00	0	Avalon	0	5.6	0	15.117	48202.4	59418.1	39.75	60313.6	38622	8.17	-72	8.12	-81.9	109.5	8.65	0.48	2.45	2.34	6.56	15.124	47715	58807.6	39.29	59693.5	38225	1.2733	12.633
5/26/2019	15:38:20	0	Avalon	0	5.6	0	15.092	48185.7	59432.4	39.76	60329.5	38631	8.17	-72	8.12	-81.9	109.3	8.64	0.49	2.47	2.41	6.74	15.103	47691	58808	39.29	59695.1	38225	1.2738	12.637
5/26/2019	15:38:40	0	Avalon	0	5.6	0	15.081	48197.8	59463.8	39.78	60362	38651	8.17	-71.9	8.12	-81.9	109.2	8.64	0.49	2.48	2.27	6.37	15.089	47674.4	58806.1	39.29	59693.9	38224	1.2739	12.638
5/26/2019	15:39:00	0	Avalon	0	5.6	0	15.103	48255.8	59504.7	39.82	60402.3	38678	8.17	-72	8.12	-81.9	109.1	8.63	0.51	2.56	2.35	6.58	15.105	47695.7	58810.2	39.29	59697.2	38227	1.2708	12.608
5/26/2019	15:39:20	0	Avalon	0	5.6	0	15.124	48266	59487.8	39.8	60383.9	38667	8.17	-72	8.12	-82	109.2	8.63	0.47	2.41	2.27	6.35	15.126	47711.7	58800.7	39.29	59686.4	38220	1.2639	12.54
5/26/2019	15:39:40	0	Avalon	0	5.6	0	14.945	47813.5	59176.1	39.56	60077.3	38464	8.17	-71.9	8.12	-81.9	108.7	8.62	0.56	2.77	2.42	6.77	14.963	47538.8	58812.2	39.29	59706.9	38228	1.4955	14.837
5/26/2019	15:40:00	0	Avalon	0	5.6	0	14.774	47681.1	59254.4	39.61	60166.3	38515	8.16	-71.7	8.12	-81.8	108.3	8.62	0.86	3.95	3.16	8.85	14.782	47345.2	58825.7	39.29	59730.5	38237	1.8257	18.112
5/26/2019	15:40:20	0	Avalon	0	5.6	0	14.786	47813.4	59402.6	39.72	60316.1	38612	8.16	-71.7	8.12	-81.8	108.3	8.62	0.61	2.97	2.84	7.95	14.787	47345.4	58818.7	39.29	59723.2	38232	1.8547	18.4
5/26/2019	15:40:40	0	Avalon	0	5.6	0	14.785	47851.2	59450.8	39.76	60365	38643	8.16	-71.7	8.12	-81.8	108.3	8.62	0.61	2.95	2.66	7.44	14.786	47336.4	58809.2	39.28	59713.5	38226	1.8592	18.444
5/26/2019	15:41:00	0	Avalon	0	5.6	0	14.786	47895.9	59504.5	39.8	60419.5	38678	8.16	-71.7	8.12	-81.8	108.2	8.61	0.79	3.66	3.24	9.09	14.789	47344.8	58816.2	39.28	59720.6	38231	1.845	18.303
5/26/2019	15:41:20	0	Avalon	0	5.6	0	14.795	47875.4	59465.8	39.77	60379.8	38653	8.16	-71.7	8.12	-81.8	108.2	8.61	0.67	3.2	2.73	7.64	14.799	47354.9	58814.4	39.28	59718.1	38229	1.8258	18.114
5/26/2019	15:41:40	0	Avalon	0	5.6	0	14.801	47757.7	59312.4	39.66	60223.7	38553	8.16	-71.7	8.12	-81.8	108.2	8.61	0.58	2.85	2.73	7.65	14.802	47359.1	58814.8	39.28	59718.4	38230	1.8182	18.038
5/26/2019	15:42:00	0	Avalon	0	5.6	0	14.797	47745.6	59302.4	39.65	60213.7	38547	8.16	-71.7	8.12	-81.8	108.2	8.61	0.7	3.31	2.68	7.5	14.801	47358.4	58815.8	39.28	59719.4	38230	1.8403	18.257
5/26/2019	15:42:20	0	Avalon	0	5.6	0	14.786	47716.7	59282.1	39.63	60193.8	38533	8.16	-71.7	8.12	-81.8	108.2	8.61	0.67	3.19	3.02	8.45	14.789	47346.2	58816.8	39.28	59721.1	38231	1.8756	18.607
5/26/2019	15:42:40	0	Avalon	0	5.6	0	14.77	47752.2	59348.2	39.68	60261.7	38576	8.16	-71.7	8.12	-81.8	108.2	8.61	0.75	3.51	2.76	7.74	14.774	47330.8	58819.5	39.29	59724.6	38233	1.9021	18.87
5/26/2019	15:43:00	0	Avalon	0	5.6	0	14.762	47755.4	59363.9	39.69	60278.1	38587	8.16	-71.7	8.12	-81.8	108.1	8.6	0.7	3.33	2.94	8.22	14.773	47330.7	58820.3	39.29	59725.5	38233	1.9153	19
5/26/2019	15:43:20	0	Avalon	0	5.6	0	14.765	47785.1	59397.1	39.72	60311.7	38608	8.16	-71.7	8.12	-81.8	108.2	8.61	0.66	3.16	2.72	7.62	14.768	47322.4	58817.7	39.28	59723.2	38232	1.9193	19.04
5/26/2019	15:43:40	0	Avalon	0	5.6	0	14.788	47785	59363.7	39.7	60276.4	38586	8.16	-71.7	8.12	-81.9	108.2	8.61	0.78	3.65	3.05	8.53	14.793	47349	58815	39.28	59719.1	38230	1.9167	19.015
5/26/2019	15:44:00	0	Avalon	0	5.6	0	14.798	47846.9	59427.6	39.74	60340.9	38628	8.16	-71.6	8.12	-81.8	108.2	8.6	0.62	3	2.64	7.4	14.8	47358.9	58817.3	39.28	59721	38231	1.915	18.998
5/26/2019	15:44:20	0	Avalon	0	5.6	0	14.836	47944.3	59493.5	39.79	60405.7	38671	8.16	-71.6	8.12	-81.8	108.2	8.6	0.58	2.86	2.66	7.45	14.838	47399.1	58814.6	39.28	59716.3	38230	1.9179	19.027
5/26/2019	15:44:40	0	Avalon	0	5.6	0	14.824	47916.4	59475.9	39.78	60388.4	38659	8.16	-71.6	8.12	-81.8	108.1	8.6	0.59	2.87	2.79	7.81	14.831	47390.5	58812.7	39.28	59714.7	38228	1.9174	19.022
5/26/2019	15:45:00	0	Avalon	0	5.6	0	14.798	47816	59388.2	39.71	60300.8	38602	8.16	-71.6	8.12	-81.9	108.1	8.6	0.69	3.3	2.75	7.71	14.8	47358.8	58818	39.29	59721.8	38232	1.9212	19.06
5/26/2019	15:45:20	0	Avalon	0	5.6	0	14.8	47837.7	59412.3	39.73	60325.2	38618	8.16	-71.6	8.12	-81.9	108.1	8.6	0.65	3.13	2.7	7.55	14.803	47360.3	58816	39.28	59719.6	38230	1.9356	19.202
5/26/2019	15:45:40	0	Avalon	0	5.6	0	14.663	47458.1	59131.8	39.51	60047.6	38436	8.16	-71.4	8.12	-81.6	107.6	8.58	0.86	3.96	3.42	9.57	14.671	47222.9	58828.2	39.29	59738.9	38238	2.3653	23.465
5/26/2019	15:46:00	0	Avalon	0	5.6	0	14.606	47545.4	59322	39.65	60243.7	38559	8.16	-71.2	8.12	-81.5	107.2	8.56	0.97	4.4	3.82	10.7	14.61	47151.7	58824.9	39.28	59738.7	38236	2.4188	23.994
5/26/2019	15:46:20	0	Avalon	0	5.6	0	14.607	47655.1	59457.7	39.76	60381.5	38648	8.16	-71.2	8.12	-81.5	107.2	8.56	0.94	4.27	3.38	9.46	14.61	47155.7	58830.8	39.29	59744.7	38240	2.4205	24.011
5/26/2019	15:46:40	0	Avalon	0	5.6	0	14.685	47801.2	59529.9	39.81	60450.8	38694	8.16	-71.3	8.12	-81.6	107.2	8.55	1.31	5.76	3.86	10.82	14.679	47234.9	58833.4	39.29	59743.8	38242	2.3972	23.781
5/26/2019	15:47:00	0	Avalon	0	5.6	0	14.721	47855.8	59547.5	39.83	60466.7	38706	8.16	-71.4	8.12	-81.7	107.3	8.55	0.84	3.87	2.9	8.13	14.719	47273.5	58825.7	39.29	59733.8	38237	2.3557	23.37
5/26/2019	15:47:20	0	Avalon	0	5.6	0	14.712	47823.1	59518.8	39.81	60438	38687	8.16	-71.3	8.12	-81.7	107.3	8.55	0.89	4.09	3.27	9.16	14.712	47266.3	58825.9	39.29	59734.4	38237	2.3217	23.032
5/26/2019	15:47:40	0	Avalon	0	5.6	0	14.709	47838	59540.7	39.82	60460.4	38701	8.16	-71.2	8.12	-81.7	107.2	8.55	0.96	4.35	4.17	11.68	14.715	47265.3	58819.5	39.28	59727.7	38233	2.3084	22.9
5/26/2019	15:48:00	0	Avalon	0	5.6	0	14.696	47775	59481.7	39.78	60401.2	38663	8.16	-71.2	8.12	-81.6	107	8.53	0.94	4.3	3.8	10.63	14.706	47258.5	58824.2	39.28	59733	38236	2.3026	22.842
5/26/2019	15:48:20	0	Avalon	0	5.6	0	14.692	47726	59426.5	39.74	60345.4	38627	8.16	-71.2	8.12	-81.6	106.9	8.53	0.89	4.08	3.35	9.37	14.681	47233.2	58827.6	39.29	59737.8	38238	2.3061	22.877
5/26/2019	15:48:40	0	Avalon	0	5.6	0	14.696	47713.8	59405.2	39.72	60323.5	38613	8.16	-71.2	8.12	-81.7	106.9	8.52	1	4.51	3.44	9.64	14.701	47253.4	58824.2	39.28	59733.2	38236	2.3199	23.014
5/26/2019	15:49:00	0	Avalon	0	5.6	0	14.641	47634.8	59383.3	39.7	60304.1	38599	8.16	-71.2	8.12	-81.6	106.8	8.52	0.93	4.23	3.59	10.04	14.651	47196.3	58822.7	39.28	59734.3	38235	2.3373	23.186
5/26/2019	15:49:20	0	Avalon	0	5.6	0	14.591	47617.5	59433.6	39.74	60357.8	38632	8.16	-71.2	8.12	-81.6	106.9	8.54	0.88	4.04	3.79	10.62	14.597	47139.7	58828.3	39.28	59742.9	38238	2.35	23.312
5/26/2019	15:49:40	0	Avalon	0	5.6	0	14.594	47697.3	59529	39.81	60454.6	38694	8.16	-71.2	8.12	-81.6	107	8.54	0.96	4.35	3.74	10.47	14.598	47136.5	58823	39.28	59737.4	38235	2.347	23.283
5/26/2019	15:50:00	0	Avalon	0	5.6	0	14.58	47698	59549.6	39.83	60476.3	38707	8.16	-71.2	8.12	-81.6	106.9	8.54	1.03	4.66	3.93	11	14.583	47121.8	58826.1	39.28	59741.3	38237	2.3299	23.113
5/26/2019	15:50:20	0	Avalon	0	5.6	0	14.579	47617.2	59450.8	39.75	60376	38643	8.16	-71.2	8.12	-81.6	106.9	8.55	1.01	4.57	3.58	10.01	14.582	47120.8	58825.9	39.28	59741.1	38237	2.3195	23.009
5/26/2019	15:50:40	0	Avalon	0	5.6	0	14.386	47140.5	59125.6	39.5	60055.3	38432	8.14	-70.5	8.11	-80.9	106.2	8.51	0.93	4.25	3.94	11.04	14.406	46936	58839.6	39.28	59763.8	38246	2.6348	26.136
5/26/2019	15:51:00	0	Avalon	0	5.6	0	14.281	47109.1	59236.3	39.58	60173.1	38504	8.13	-69.7	8.09	-80.2	103.1	8.29	1.07	4.79	3.8	10.63	14.282	46804	58851.3	39.29	59782	38253	2.8646	28.415
5/26/2019	15:51:20	0	Avalon	0	5.6	0	14.278	47260.3	59430.7	39.72	60370.7	38630	8.13	-69.7	8.09	-80.2	102.4	8.23	0.91	4.18	3.72	10.43	14.281	46798	58846.1	39.28	59776.8	38250	2.8782	28.55
5/26/2019	15:51:40	0	Avalon	0	5.6	0	14.283	47361.2	59551.3	39.81	60492.9	38708	8.13	-69.7	8.09	-80.2	102.2	8.22	1.1	4.93	4.48	12.54	14.286	46802.1	58843.8	39.28	59774.1	38248	2.8608	28.377
5/26/2019	15:52:00	0	Avalon	0	5.6	0	14.352	47460.9	59578.7	39.84	60517.4	38726	8.14	-70.1	8.1	-80.6	102.9	8.26	1.01	4.57	4.41	12.34	14.364	46875.1	58826.1	39.27	59752.4	38237	2.7466	27.245
5/26/2019	15:52:20	0	Avalon	0	5.6	0	14.462	47619.9	59620.1	39.87	60553.9	38753	8.15	-70.8	8.11	-81.3	105.2	8.42	1.07	4.81	4.22	11.82	14.465	46995.4	58834.7	39.28	59756	38243	2.7073	26.856
5/26/2019	15:52:40	0	Avalon	0	5.6	0	14.516	47690.8	59632.2	39.88	60563.5	38761	8.15	-71.1	8.12	-81.7	106.5	8.52	0.79	3.67	3.92	10.98	14.52	47054.2	58829.8	39.28	59748.3	38239	2.6719	26.505
5/26/2019	15:53:00	0	Avalon	0	5.6	0	14.532	47702.6	59623.6	39.88	60553.8	38755	8.16	-71.2	8.12	-81.8	107.2	8.57	0.87	3.99	3.75	10.49	14.535	47068.2	58826.8	39.28	59744.5	38237	2.6266	26.056
5/26/2019	15:53:20	0	Avalon	0	5.6	0	14.538	47680.8	59588.6	39.85	60518	38733	8.16	-71.2	8.12	-81.8	107.3	8.58	1.01	4.56	4.19	11.73	14.54	47077	58831.1	39.28	59748.6	38240	2.6022	25.814
5/26/2019	15:53:40	0	Avalon	0	5.6	0	14.54	47600.2	59484	39.77	60411.7	38665	8.16	-71.2	8.12	-81.8	107.4	8.59	1.38	6.04	3.71	10.4	14.542	47081.5	58832.6	39.28	59750	38241	2.6032	25.823
5/26/2019	15:54:00	0	Avalon	0	5.6	0	14.542	47562.4	59434.8	39.74	60361.7	38633	8.16	-71.3	8.12	-81.9	107.5	8.6	1.06	4.76	4.18	11.71	14.545	47077.4	58824.3	39.28	59741.4	38236	2.6262	26.052
5/26/2019	15:54:20	0	Avalon	0	5.6	0	14.535	47513.4	59382.9	39.7	60309.2	38599	8.16	-71.3	8.12	-81.9	107.7	8.61	1.11	4.94	4.22	11.8	14.54	47074.8	58827.8	39.28	59745.3	38238	2.6642	26.428
5/26/2019	15:54:40	0	Avalon	0	5.6	0	14.521	47478.1	59358.7	39.68	60285.4	38583	8.16	-71.2	8.12	-81.8	107.6	8.6	1.21	5.38	4.44	12.44	14.527	47065.2	58833.4	39.28	59751.6	38242	2.7094	26.877
5/26/2019	15:55:00	0	Avalon	0	5.6	0	14.512	47457.4	59346.1	39.67	60273.1	38575	8.16	-71.2	8.12	-81.8	107.4	8.59	1.44	6.28	4.72	13.21	14.516	47050.3	58830.6	39.28	59749.3	38240	2.7553	27.333
5/26/2019	15:55:20	0	Avalon	0	5.6	0	14.496	47458.6	59369.7	39.68	60297.8	38590	8.15	-71.1	8.12	-81.7	107.1	8.57	1.16	5.18	4.67	13.08	14.504	47040.9	58836.1	39.28	59755.5	38243	2.7928	27.704
5/26/2019	15:55:40	0	Avalon	0	5.6	0	14.488	47483.3	59411.7	39.72	60340.9	38618	8.15	-71	8.12	-81.6	106.8	8.55	0.9	4.13	3.99	11.17	14.494	47024.1	58829.5	39.28	59749.3	38239	2.8146	27.92
5/26/2019	15:56:00	0	Avalon	0	5.6	0	14.482	47526.4	59474.5	39.76	60405	38658	8.15	-71	8.12	-81.6	106.8	8.55	1.27	5.6	4.26	11.92	14.487	47018.4	58832.2	39.28	59752.4	38241	2.8205	27.979
5/26/2019	15:56:20	0	Avalon	0	5.6	0	14.454	47519.6	59505.2	39.79	60437.6	38678	8.15	-70.8	8.12	-81.5	106.6	8.53	2.27	9.62	6.35	17.78	14.464	46997.1	58837.3	39.28	59758.7	38244	2.8199	27.972
5/26/2019	15:56:40	0	Avalon	0	5.6	0	14.411	47449.2	59478	39.76	60412.1	38661	8.15	-70.6	8.11	-81.2	105.9	8.49	1.21	5.35	4.12	11.52	14.423	46957.5	58844.8	39.29	59768.4	38249	2.8209	27.983
5/26/2019	15:57:00	0	Avalon	0	5.6	0	14.43	47547	59575.6	39.84	60510.4	38724	8.15	-70.6	8.11	-81.3	105.4	8.44	1.37	5.99	4.57	12.81	14.437	46974.1	58847.6	39.29	59770.6	38251	2.7919	27.694
5/26/2019	15:57:20	0	Avalon	0	5.6	0	14.515	47729.8	59682.1	39.92	60614.2	38793	8.15	-71	8.12	-81.8	106.6	8.53	0.86	3.94	3.28	9.18	14.518	47054.3	58833.5	39.28	59752.2	38242	2.6298	26.088
5/26/2019	15:57:40	0	Avalon	0	5.6	0	14.589	47876	59759.2	39.98	60688.6	38843	8.15	-71	8.12	-81.8	107.1	8.56	0.77	3.61	3.16	8.85	14.593	47132.8	58826.2	39.28	59740.9	38237	2.3296	23.11
5/26/2019	15:58:00	0	Avalon	0	5.6	0	14.59	47764.8	59619.4	39.88	60546.6	38753	8.15	-71	8.12	-81.8	106.9	8.54	0.85	3.91	3.39	9.51	14.595	47137.1	58827.6	39.28	59742.2	38238	2.2659	22.478
5/26/2019	15:58:20	0	Avalon	0	5.6	0	14.573	47703.5	59566.2	39.84	60493.5	38718	8.15	-71.1	8.12	-82	107.1	8.56	1	4.51	3.76	10.54	14.576	47117.6	58830.2	39.28	59745.9	38240	2.2868	22.685
5/26/2019	15:58:40	0	Avalon	0	5.6	0	14.568	47723.2	59598.2	39.86	60526.2	38739	8.16	-71.2	8.13	-82	107.6	8.6	0.86	3.97	3.61	10.11	14.57	47111.5	58830.8	39.28	59746.7	38240	2.3337	23.15
5/26/2019	15:59:00	0	Avalon	0	5.6	0	14.574	47648.7	59497	39.79	60423.2	38673	8.16	-71.2	8.12	-82	107.6	8.6	0.88	4.03	3.26	9.12	14.576	47114.6	58827.3	39.28	59742.9	38238	2.3702	23.512
5/26/2019	15:59:20	0	Avalon	0	5.6	0	14.562	47661.4	59529.9	39.81	60457.2	38694	8.16	-71.3	8.13	-82.2	107.9	8.63	0.91	4.14	3.47	9.73	14.565	47099.5	58823	39.28	59739.1	38235	2.4011	23.819
5/26/2019	15:59:40	0	Avalon	0	5.6	0	14.565	47749.1	59634.9	39.89	60563.7	38763	8.16	-71.3	8.13	-82.2	108.1	8.64	0.85	3.92	3.29	9.22	14.567	47107.1	58830.5	39.28	59746.6	38240	2.4208	24.014
5/26/2019	16:00:00	0	Avalon	0	5.6	0	14.573	47807.3	59696.5	39.94	60625.8	38803	8.16	-71.3	8.13	-82.1	108	8.63	0.8	3.73	3.67	10.28	14.573	47112.7	58828.7	39.28	59744.4	38239	2.4159	23.966
5/26/2019	16:00:20	0	Avalon	0	5.6	0	14.571	47814.7	59707.9	39.94	60637.5	38810	8.16	-71.3	8.13	-82.2	107.9	8.63	0.94	4.28	4.04	11.31	14.574	47114.4	58829.4	39.28	59745.2	38239	2.3912	23.721
5/26/2019	16:00:40	0	Avalon	0	5.6	0	14.585	47828.1	59705.4	39.94	60634.2	38809	8.16	-71.2	8.13	-82.1	107.9	8.62	0.81	3.75	3.47	9.71	14.587	47125.8	58826	39.28	59741	38237	2.3634	23.445
5/26/2019	16:01:00	0	Avalon	0	5.6	0	14.597	47847.1	59712.4	39.95	60640.7	38813	8.15	-71.1	8.12	-82	107.5	8.59	0.88	4.05	3.3	9.23	14.597	47136.7	58824.5	39.28	59738.9	38236	2.3246	23.06
5/26/2019	16:01:20	0	Avalon	0	5.6	0	14.618	47898.6	59746.8	39.98	60674.5	38835	8.15	-71.1	8.12	-82	107.2	8.56	0.8	3.73	3.11	8.72	14.618	47163.3	58828.7	39.29	59742.1	38239	2.2135	21.958
5/26/2019	16:01:40	0	Avalon	0	5.6	0	14.619	47905.6	59753.9	39.98	60681.7	38840	8.15	-71.1	8.12	-82	107.1	8.55	0.84	3.89	3.53	9.88	14.622	47166.1	58827.3	39.28	59740.5	38238	2.1686	21.513
5/26/2019	16:02:00	0	Avalon	0	5.6	0	14.623	47908	59750.6	39.98	60678.1	38838	8.15	-71	8.12	-82	107	8.55	0.79	3.66	3.12	8.73	14.626	47169.3	58825.3	39.28	59738.3	38236	2.1109	20.94
5/26/2019	16:02:20	0	Avalon	0	5.6	0	14.612	47892.8	59747.4	39.98	60675.4	38836	8.15	-71.1	8.12	-82	107	8.55	0.78	3.62	3.45	9.66	14.617	47159.4	58825.6	39.28	59739.1	38237	2.0697	20.532
5/26/2019	16:02:40	0	Avalon	0	5.6	0	14.62	47891.2	59733.6	39.97	60660.9	38827	8.15	-71.1	8.13	-82	107.1	8.55	0.85	3.91	3.32	9.31	14.623	47161.6	58820.4	39.28	59733.4	38233	2.0495	20.332
5/26/2019	16:03:00	0	Avalon	0	5.6	0	14.626	47881	59712.4	39.95	60639.2	38813	8.15	-71.1	8.13	-82.1	107.1	8.55	0.84	3.87	3.41	9.56	14.631	47172.9	58822.6	39.28	59735.2	38235	2.0415	20.252
5/26/2019	16:03:20	0	Avalon	0	5.6	0	14.808	48140.4	59778.3	40.01	60696.4	38856	8.16	-71.3	8.13	-82.3	107.5	8.56	0.64	3.08	2.83	7.93	14.817	47383.3	58826.6	39.29	59729.6	38237	1.9052	18.901
5/26/2019	16:03:40	0	Avalon	0	5.6	0	14.963	48316.4	59776.2	40.01	60685.8	38855	8.16	-71.6	8.13	-82.6	108.4	8.6	0.57	2.8	2.42	6.79	14.965	47538.9	58811.1	39.29	59705.8	38227	1.6394	16.265
5/26/2019	16:04:00	0	Avalon	0	5.6	0	14.964	48251.8	59693.7	39.95	60601.9	38801	8.16	-71.7	8.13	-82.6	108.6	8.61	0.48	2.45	2.64	7.39	14.97	47543.7	58810.6	39.29	59705	38227	1.6318	16.189
5/26/2019	16:04:20	0	Avalon	0	5.6	0	14.977	48324.6	59765.8	40.01	60674.3	38848	8.16	-71.7	8.14	-82.7	108.7	8.62	0.53	2.65	2.48	6.93	14.977	47548.9	58806.9	39.28	59700.9	38224	1.6402	16.272
5/26/2019	16:04:40	0	Avalon	0	5.6	0	14.956	48253.9	59707.8	39.96	60616.7	38810	8.16	-71.7	8.14	-82.7	108.7	8.62	0.53	2.64	2.47	6.92	14.959	47534	58812.7	39.29	59707.7	38228	1.6389	16.259
5/26/2019	16:05:00	0	Avalon	0	5.6	0	14.933	48153.1	59616.5	39.89	60525.3	38751	8.16	-71.6	8.13	-82.6	108.5	8.61	0.63	3.03	2.47	6.93	14.937	47511.2	58815	39.29	59711.3	38230	1.6524	16.394
5/26/2019	16:05:20	0	Avalon	0	5.6	0	14.933	48102.7	59552.3	39.84	60460	38709	8.16	-71.6	8.13	-82.6	108.3	8.6	0.6	2.92	2.52	7.05	14.934	47502.5	58808.9	39.28	59705.3	38226	1.6887	16.754
5/26/2019	16:05:40	0	Avalon	0	5.6	0	14.906	48128.6	59624.4	39.9	60534.8	38756	8.16	-71.6	8.13	-82.6	108.2	8.59	0.6	2.92	2.78	7.77	14.906	47475.8	58814.9	39.29	59712.9	38230	1.7178	17.042
5/26/2019	16:06:00	0	Avalon	0	5.6	0	14.805	47996.5	59601.4	39.88	60516.9	38741	8.16	-71.4	8.13	-82.4	107.8	8.57	0.74	3.49	3.04	8.51	14.814	47374.9	58817.6	39.29	59720.5	38231	1.7309	17.172
5/26/2019	16:06:20	0	Avalon	0	5.6	0	14.796	47983	59596.7	39.87	60512.6	38738	8.16	-71.5	8.13	-82.4	107.7	8.56	0.66	3.16	2.92	8.18	14.824	47384.8	58814.8	39.28	59717.1	38230	1.7421	17.283
5/26/2019	16:06:40	0	Avalon	0	5.6	0	14.667	47796.4	59549.3	39.83	60471.4	38707	8.16	-71.2	8.13	-82.2	107.2	8.55	0.79	3.68	3.02	8.46	14.672	47219.7	58823.7	39.29	59734.2	38235	1.7601	17.461
5/26/2019	16:07:00	0	Avalon	0	5.6	0	14.632	47755.6	59547.3	39.83	60471.2	38706	8.16	-71.3	8.13	-82.3	107.3	8.57	0.77	3.6	3.12	8.74	14.637	47182.7	58826.5	39.29	59739	38237	1.7814	17.672
5/26/2019	16:07:20	0	Avalon	0	5.6	0	14.629	47753	59548.4	39.83	60472.4	38706	8.16	-71.3	8.13	-82.3	107.4	8.57	0.82	3.81	3.06	8.57	14.633	47176.6	58824.4	39.28	59737	38236	1.798	17.837
5/26/2019	16:07:40	0	Avalon	0	5.6	0	14.638	47915.6	59738.5	39.97	60665	38830	8.16	-71.3	8.13	-82.3	107.4	8.57	0.75	3.52	3.24	9.06	14.641	47183.9	58822.2	39.28	59734.3	38234	1.8028	17.884
5/26/2019	16:08:00	0	Avalon	0	5.6	0	14.644	47927.2	59744.4	39.98	60670.7	38834	8.16	-71.3	8.13	-82.2	107.3	8.57	0.75	3.51	3.24	9.06	14.646	47186.6	58818.7	39.28	59730.6	38232	1.7895	17.752
5/26/2019	16:08:20	0	Avalon	0	5.6	0	14.641	47861.6	59666.6	39.92	60591.9	38783	8.16	-71.3	8.13	-82.3	107.4	8.57	0.86	3.94	3.53	9.89	14.644	47187.3	58822.1	39.28	59734.1	38234	1.7794	17.652
5/26/2019	16:08:40	0	Avalon	0	5.6	0	14.611	47777.2	59605	39.87	60530.9	38743	8.16	-71.4	8.13	-82.4	107.8	8.61	0.91	4.15	3.15	8.83	14.615	47152.3	58819.1	39.28	59732.5	38232	1.7931	17.788
5/26/2019	16:09:00	0	Avalon	0	5.5	0	14.656	47926.7	59728.6	39.97	60654.1	38824	8.16	-71.3	8.13	-82.3	108	8.62	0.71	3.37	3.5	9.81	14.657	47202.3	58824.1	39.29	59735.5	38236	1.7455	17.316
5/26/2019	16:09:20	0	Avalon	0	5.6	0	14.994	48386.6	59819.5	40.05	60728	38883	8.16	-71.6	8.13	-82.6	108.5	8.6	0.54	2.67	2.82	7.91	14.994	47575.3	58817.6	39.29	59710.9	38231	1.4613	14.497
5/26/2019	16:09:40	0	Avalon	0	5.6	0	15.096	48472	59781	40.02	60683.2	38858	8.17	-72	8.14	-83	109.4	8.65	0.48	2.42	2.34	6.54	15.097	47684.1	58807.8	39.29	59695.2	38225	1.2644	12.545
5/26/2019	16:10:00	0	Avalon	0	5.5	0	15.111	48482.3	59772.7	40.02	60673.9	38852	8.17	-72.1	8.14	-83.1	109.7	8.68	0.5	2.53	2.3	6.45	15.112	47701.3	58807.7	39.29	59694.3	38225	1.2591	12.492
5/26/2019	16:10:20	0	Avalon	0	5.6	0	15.124	48520.2	59800.1	40.04	60701	38870	8.17	-72.2	8.14	-83.2	109.8	8.68	0.47	2.41	2.31	6.47	15.127	47716	58804.7	39.29	59690.4	38223	1.254	12.442
5/26/2019	16:10:40	0	Avalon	0	5.6	0	15.107	48429.8	59712.4	39.97	60612.8	38813	8.17	-72.2	8.14	-83.1	109.8	8.68	0.46	2.35	2.24	6.26	15.11	47699	58807	39.29	59693.7	38225	1.2516	12.418
5/26/2019	16:11:00	0	Avalon	0	5.6	0	15.102	48429.6	59719.7	39.98	60620.6	38818	8.17	-72.2	8.14	-83.1	109.8	8.68	0.48	2.43	2.37	6.63	15.105	47689.4	58802.5	39.29	59689.3	38222	1.2654	12.555
5/26/2019	16:11:20	0	Avalon	0	5.6	0	15.111	48465.7	59751.8	40	60652.7	38839	8.17	-72.2	8.14	-83.2	109.7	8.68	0.46	2.35	2.28	6.37	15.112	47697.9	58803.7	39.29	59690.2	38222	1.2758	12.657
5/26/2019	16:11:40	0	Avalon	0	5.6	0	15.112	48474.9	59761.4	40.01	60662.3	38845	8.17	-72.1	8.14	-83.2	109.8	8.68	0.46	2.37	2.19	6.15	15.119	47709.9	58809	39.29	59695.2	38226	1.2718	12.618
5/26/2019	16:12:00	0	Avalon	0	5.6	0	15.12	48470.9	59744.9	40	60645.1	38834	8.17	-72.2	8.14	-83.2	109.9	8.68	0.46	2.37	2.3	6.45	15.124	47712.4	58805.3	39.29	59691.2	38223	1.2645	12.545
5/26/2019	16:12:20	0	Avalon	0	5.6	0	15.12	48445.6	59713.8	39.97	60613.6	38814	8.17	-72.2	8.14	-83.2	109.8	8.68	0.43	2.23	2.33	6.54	15.125	47712.7	58804.5	39.29	59690.3	38223	1.27	12.6
5/26/2019	16:12:40	0	Avalon	0	5.6	0	15.125	48452.4	59714.7	39.97	60614.2	38815	8.17	-72.2	8.14	-83.2	109.9	8.68	0.46	2.38	2.24	6.27	15.13	47716.5	58802	39.29	59687.5	38221	1.2804	12.703
5/26/2019	16:13:00	0	Avalon	0	5.6	0	15.114	48408.3	59677.1	39.95	60576.7	38790	8.17	-72.2	8.14	-83.2	109.8	8.68	0.46	2.35	2.27	6.37	15.116	47704.2	58805.7	39.29	59692	38224	1.289	12.789
5/26/2019	16:13:20	0	Avalon	0	5.6	0	15.106	48445.8	59733.5	39.99	60634.4	38827	8.17	-72.2	8.14	-83.2	109.7	8.68	0.41	2.17	2.25	6.29	15.111	47698.1	58805	39.29	59691.5	38223	1.3004	12.902
5/26/2019	16:13:40	0	Avalon	0	5.6	0	15.108	48459.9	59749	40	60650	38837	8.17	-72.2	8.14	-83.2	109.7	8.68	0.51	2.55	2.26	6.31	15.111	47695	58801.8	39.29	59688.4	38221	1.3012	12.91
5/26/2019	16:14:00	0	Avalon	0	5.6	0	15.106	48466.9	59760	40.01	60661.3	38844	8.17	-72.1	8.14	-83.2	109.7	8.67	0.44	2.27	2.25	6.29	15.111	47696.4	58803.4	39.29	59690	38222	1.2944	12.842
5/26/2019	16:14:20	0	Avalon	0	5.6	0	15.135	48466.3	59717.9	39.98	60616.9	38817	8.17	-72.2	8.14	-83.2	109.8	8.68	0.48	2.45	2.33	6.53	15.136	47722.8	58801.3	39.29	59686.5	38221	1.2881	12.78
5/26/2019	16:14:40	0	Avalon	0	5.6	0	15.129	48443.4	59698.5	39.96	60597.5	38804	8.17	-72.2	8.14	-83.2	109.9	8.68	0.47	2.39	2.33	6.51	15.133	47720.6	58803.1	39.29	59688.4	38222	1.2883	12.781
5/26/2019	16:15:00	0	Avalon	0	5.6	0	15.199	48594.7	59787.2	40.03	60683.6	38862	8.17	-72.2	8.14	-83.3	110	8.69	0.44	2.29	2.19	6.13	15.2	47799.8	58808.4	39.3	59690.1	38225	1.1391	11.301
5/26/2019	16:15:20	0	Avalon	0	5.6	0	15.398	48821.4	59787.6	40.04	60672.3	38862	8.17	-72.4	8.15	-83.5	110.7	8.7	0.34	1.86	2	5.6	15.401	48021	58802.1	39.3	59672.1	38221	0.8374	8.309
5/26/2019	16:15:40	0	Avalon	0	5.6	0	15.75	49151.1	59699.2	39.99	60561.2	38804	8.17	-72.5	8.15	-83.6	111.3	8.69	0.3	1.7	1.91	5.35	15.75	48410.8	58800.2	39.31	59649.2	38220	0.6605	6.554
5/26/2019	16:16:00	0	Avalon	0	5.6	0	15.791	49285.7	59805.5	40.07	60666.5	38874	8.18	-72.6	8.15	-83.7	111.2	8.68	0.27	1.6	1.69	4.74	15.79	48449.3	58791.6	39.3	59638	38215	0.6448	6.398
5/26/2019	16:16:20	0	Avalon	0	5.6	0	15.793	49284.3	59799.7	40.06	60660.5	38870	8.18	-72.7	8.15	-83.7	111.2	8.68	0.28	1.64	1.73	4.85	15.8	48463.4	58795	39.31	59640.8	38217	0.6358	6.309
5/26/2019	16:16:40	0	Avalon	0	5.6	0	15.725	49196.2	59787.9	40.05	60652.8	38862	8.18	-72.7	8.15	-83.7	111.2	8.69	0.29	1.68	1.8	5.05	15.729	48381.1	58790.9	39.3	59641.1	38214	0.6287	6.238
5/26/2019	16:17:00	0	Avalon	0	5.6	0	15.703	49179.4	59797.3	40.06	60663.7	38868	8.18	-72.7	8.15	-83.7	111.3	8.7	0.3	1.71	1.83	5.12	15.707	48355.8	58790.8	39.3	59642.3	38214	0.6312	6.263
5/26/2019	16:17:20	0	Avalon	0	5.6	0	15.717	49202.1	59805.5	40.06	60671	38874	8.18	-72.7	8.15	-83.7	111.3	8.7	0.31	1.75	1.8	5.03	15.72	48371.8	58792.9	39.3	59643.6	38215	0.6331	6.282
5/26/2019	16:17:40	0	Avalon	0	5.6	0	15.748	49239.5	59808.6	40.07	60672.3	38876	8.18	-72.7	8.15	-83.7	111.3	8.7	0.28	1.64	1.67	4.69	15.748	48406.1	58795.5	39.3	59644.6	38217	0.622	6.172
5/26/2019	16:18:00	0	Avalon	0	5.6	0	15.721	49160.6	59749.6	40.02	60614.2	38837	8.18	-72.7	8.15	-83.7	111.3	8.69	0.32	1.78	1.8	5.05	15.729	48385.6	58796.9	39.3	59647.2	38218	0.6049	6.002
5/26/2019	16:18:20	0	Avalon	0	5.5	0	15.682	49054.3	59674.9	39.97	60540.8	38789	8.18	-72.7	8.15	-83.7	111.3	8.7	0.3	1.72	1.72	4.8	15.687	48334.9	58792.7	39.3	59645.4	38215	0.6101	6.054
5/26/2019	16:18:40	0	Avalon	0	5.6	0	15.661	49039.9	59686.3	39.97	60553.7	38796	8.18	-72.7	8.15	-83.7	111.4	8.71	0.32	1.8	1.83	5.11	15.668	48311.2	58790.3	39.3	59644.2	38214	0.6248	6.2
5/26/2019	16:19:00	0	Avalon	0	5.6	0	15.643	49070.6	59749.2	40.02	60618.6	38837	8.18	-72.7	8.15	-83.7	111.4	8.72	0.29	1.68	1.81	5.07	15.648	48295.4	58798	39.3	59653.2	38219	0.6298	6.25
5/26/2019	16:19:20	0	Avalon	0	5.5	0	15.638	49078.7	59766.1	40.03	60636	38848	8.18	-72.7	8.15	-83.7	111.4	8.72	0.31	1.75	1.78	4.98	15.64	48280	58791.1	39.3	59646.7	38214	0.6298	6.249
5/26/2019	16:19:40	0	Avalon	0	5.6	0	15.618	49074.8	59788.3	40.05	60659.7	38862	8.18	-72.7	8.15	-83.7	111.4	8.72	0.31	1.74	1.83	5.13	15.625	48269	58797.2	39.3	59653.7	38218	0.6281	6.233
5/26/2019	16:20:00	0	Avalon	0	5.6	0	15.622	49052.2	59755.9	40.02	60626.7	38841	8.18	-72.6	8.15	-83.7	111.4	8.72	0.32	1.81	1.91	5.35	15.621	48260.1	58792.7	39.3	59649.4	38215	0.6271	6.223
5/26/2019	16:20:20	0	Avalon	0	5.5	0	15.635	49094.9	59790.1	40.05	60660.5	38864	8.18	-72.6	8.15	-83.7	111.4	8.72	0.27	1.6	1.86	5.2	15.637	48283	58798.5	39.3	59654.4	38219	0.6251	6.203
5/26/2019	16:20:40	0	Avalon	0	5.5	0	15.629	49080.6	59780.4	40.04	60651.1	38857	8.18	-72.6	8.15	-83.7	111.4	8.72	0.32	1.8	1.82	5.09	15.635	48276.5	58793.2	39.3	59649.2	38216	0.6223	6.175
5/26/2019	16:21:00	0	Avalon	0	5.5	0	15.651	49103.4	59777.3	40.04	60646.5	38855	8.18	-72.6	8.15	-83.7	111.5	8.72	0.26	1.58	1.76	4.92	15.651	48295.3	58793.5	39.3	59648.4	38216	0.6207	6.159
5/26/2019	16:21:20	0	Avalon	0	5.5	0	15.665	49144.3	59807.9	40.07	60676.7	38875	8.18	-72.6	8.15	-83.7	111.5	8.72	0.25	1.53	1.72	4.81	15.664	48308.5	58793.3	39.3	59647.6	38216	0.6041	5.994
5/26/2019	16:21:40	0	Avalon	0	5.5	0	15.879	49432.3	59860.8	40.12	60717	38910	8.17	-72.5	8.15	-83.6	111.6	8.69	0.25	1.52	1.62	4.53	15.882	48558.8	58799.5	39.31	59640.3	38220	0.2839	2.817
5/26/2019	16:22:00	0	Avalon	0	5.5	0	16.003	49434	59690.7	39.99	60536.5	38799	8.17	-72.5	8.15	-83.6	111.1	8.63	0.2	1.32	1.5	4.19	16.013	48703	58794.3	39.31	59626.8	38216	0.1264	1.254
