# Supplementary material for: Dynamics of pH at Santa Catalina Island
Source: PLoS One. 2023 Dec 7;18(12):e0290039. doi: 10.1371/journal.pone.0290039 (PMC10703214; doi:10.1371/journal.pone.0290039)
Supplement: S22 Dataset — (TXT) [file pone.0290039.s024.txt]

KOR Export File
File Created:6/16/2018 3:10:57 PM
Sonde ID	Sonde 17D108371 CMS-1
User ID	YSI
Site	Avalon
Template	Avalon 20 sec
Averaging Mode	Default
Time Zone	(UTC) Coordinated Universal Time
Devices List:
Name	SN	Firmware	Corresponding Data Column(s)
Data Collection Device			1;2;3;4;5
EXO2 Sonde	17D108371	1.0.35	6;7
pH	17F100785	3.0.0	8;9
Optical DO	17D107394	3.0.0	10;11
Total Algae BGA-PE	17K104828	3.0.0	12;13;14;15
Conductivity/Temp	17C104812	3.0.5	16;17;18;19;20;21
Depth Non-Vented 0-100m	17C103815	3.0.0	22;23
1	2	3	4	5	6	7	8	9	10	11	12	13	14	15	16	17	18	19	20	21	22	23
Date (MM/DD/YYYY)	Time (HH:MM:SS)	Time (Fract. Sec)	Site Name	Fault Code	Battery V	Cable Pwr V	pH	pH mV	ODO % sat	ODO mg/L	Chlorophyll RFU	Chlorophyll �g/L	BGA-PE RFU	BGA-PE �g/L	Temp �C	Cond �S/cm	SpCond �S/cm	Sal psu	nLF Cond �S/cm	TDS mg/L	Press psi a	Depth m
6/16/2018	15:48:21	0	Avalon	0	6.1	0	7.92	-63.9	105.3	7.97	-0.06	0.4	0.63	1.77	19.099	45694.3	51499.2	33.91	52025.7	33474	0.6	0.413
6/16/2018	15:48:41	0	Avalon	0	6.1	0	8.03	-70.1	107.1	8.11	-0.05	0.44	0.73	2.03	19.11	45713.2	51507.9	33.92	52033.6	33480	1.602	1.102
6/16/2018	15:49:01	0	Avalon	0	6.1	0	8.07	-72.1	107.5	8.14	-0.05	0.44	0.65	1.83	19.111	45716.1	51509.5	33.92	52035.1	33481	1.685	1.158
6/16/2018	15:49:21	0	Avalon	0	6.1	0	8.08	-73	107.6	8.14	-0.05	0.45	0.66	1.86	19.108	45711.8	51508.5	33.92	52034.4	33481	1.793	1.233
6/16/2018	15:49:41	0	Avalon	0	6.1	0	8.09	-73.7	107.7	8.15	-0.04	0.48	0.7	1.95	19.069	45670.6	51504.7	33.92	52033.4	33478	1.958	1.346
6/16/2018	15:50:01	0	Avalon	0	6.1	0	8.13	-75.6	108.7	8.26	-0.06	0.39	0.68	1.92	18.918	45521.2	51502.8	33.91	52042.8	33477	8.872	6.099
6/16/2018	15:50:21	0	Avalon	0	6.1	0	8.15	-77	109.2	8.31	-0.07	0.37	0.67	1.89	18.81	45414	51503	33.91	52051	33477	9.432	6.483
6/16/2018	15:50:41	0	Avalon	0	6.1	0	8.16	-77.4	109.4	8.32	-0.05	0.44	0.66	1.84	18.818	45421.1	51502.7	33.91	52050	33477	9.708	6.673
6/16/2018	15:51:01	0	Avalon	0	6.1	0	8.16	-77.6	109.3	8.32	-0.09	0.28	0.67	1.88	18.814	45419.9	51505.4	33.91	52053	33478	9.601	6.6
6/16/2018	15:51:21	0	Avalon	0	6.1	0	8.17	-77.7	109.4	8.33	-0.07	0.35	0.56	1.57	18.806	45408.2	51501.1	33.91	52049.3	33476	9.735	6.691
6/16/2018	15:51:41	0	Avalon	0	6.1	0	8.17	-77.8	109.5	8.33	-0.07	0.38	0.68	1.91	18.814	45415.8	51500.9	33.91	52048.5	33476	9.657	6.638
6/16/2018	15:52:01	0	Avalon	0	6.1	0	8.17	-77.9	109.5	8.33	-0.05	0.45	0.66	1.84	18.827	45430.2	51502.1	33.91	52048.8	33476	9.652	6.635
6/16/2018	15:52:21	0	Avalon	0	6.1	0	8.17	-77.9	109.4	8.32	-0.05	0.44	0.64	1.8	18.825	45429.1	51503.4	33.91	52050.2	33477	9.247	6.357
6/16/2018	15:52:41	0	Avalon	0	6.1	0	8.17	-77.7	109.2	8.31	-0.08	0.33	0.58	1.63	18.81	45412.3	51501	33.91	52048.9	33476	9.694	6.664
6/16/2018	15:53:01	0	Avalon	0	6.1	0	8.17	-77.8	109.1	8.3	-0.09	0.3	0.58	1.61	18.815	45415.1	51499.3	33.91	52046.9	33475	9.643	6.629
6/16/2018	15:53:21	0	Avalon	0	6.1	0	8.17	-77.8	109	8.3	-0.09	0.28	0.57	1.61	18.808	45408.1	51498.7	33.91	52046.8	33474	9.644	6.629
6/16/2018	15:53:41	0	Avalon	0	6.1	0	8.17	-77.9	109.1	8.3	-0.09	0.29	0.6	1.68	18.823	45424.7	51501.2	33.91	52048.2	33476	9.533	6.553
6/16/2018	15:54:01	0	Avalon	0	6.1	0	8.17	-77.7	109	8.3	-0.09	0.3	0.63	1.76	18.752	45350.8	51495.3	33.91	52047.4	33472	9.615	6.609
6/16/2018	15:54:21	0	Avalon	0	6.1	0	8.17	-78	109.5	8.34	-0.07	0.36	0.62	1.75	18.743	45345.4	51501.9	33.91	52054.8	33476	8.825	6.066
6/16/2018	15:54:41	0	Avalon	0	6.1	0	8.18	-78.2	109.7	8.4	-0.04	0.47	0.72	2.01	18.497	45094.7	51488	33.9	52058.3	33467	10.043	6.903
6/16/2018	15:55:01	0	Avalon	0	6.1	0	8.17	-78.1	110.9	8.5	-0.04	0.49	0.78	2.19	18.404	44996.5	51481.7	33.89	52058.7	33463	10.542	7.246
6/16/2018	15:55:21	0	Avalon	0	6.1	0	8.17	-78	111.3	8.54	-0.02	0.57	0.76	2.12	18.379	44971.3	51481	33.89	52059.8	33463	10.533	7.24
6/16/2018	15:55:41	0	Avalon	0	6.1	0	8.17	-77.8	111.2	8.54	-0.02	0.56	0.73	2.03	18.315	44902.2	51471.3	33.89	52054.3	33456	14.136	9.716
6/16/2018	15:56:01	0	Avalon	0	6.1	0	8.16	-77.3	110.1	8.56	0.05	0.86	0.93	2.61	17.67	44272.6	51477.8	33.89	52105.2	33461	17.966	12.346
6/16/2018	15:56:21	0	Avalon	0	6.1	0	8.16	-77.2	110.1	8.56	0.05	0.85	0.96	2.69	17.725	44322.2	51474.4	33.88	52098.2	33458	17.858	12.272
6/16/2018	15:56:41	0	Avalon	0	6.1	0	8.16	-77.1	109.8	8.56	0.05	0.86	1.03	2.88	17.535	44145.8	51485.1	33.89	52121.5	33465	18.519	12.726
6/16/2018	15:57:01	0	Avalon	0	6.1	0	8.16	-77.1	110	8.59	0.07	0.92	0.94	2.63	17.477	44073.9	51469.4	33.88	52109.6	33455	18.548	12.746
6/16/2018	15:57:21	0	Avalon	0	6.1	0	8.16	-77.1	110.1	8.59	0.05	0.86	0.99	2.78	17.532	44128.8	51471.7	33.88	52108.4	33457	18.484	12.702
6/16/2018	15:57:41	0	Avalon	0	6.1	0	8.16	-77.1	110.1	8.57	0.05	0.85	0.98	2.74	17.633	44230.2	51473.8	33.88	52103.7	33458	18.432	12.667
6/16/2018	15:58:01	0	Avalon	0	6.1	0	8.16	-77.1	110.1	8.56	0.07	0.91	0.89	2.5	17.684	44275.5	51467.9	33.88	52094.4	33454	18.526	12.732
6/16/2018	15:58:21	0	Avalon	0	6.1	0	8.16	-77.2	110.1	8.55	0.02	0.75	0.93	2.61	17.744	44333.4	51466.5	33.88	52088.9	33453	18.539	12.741
6/16/2018	15:58:41	0	Avalon	0	6.1	0	8.16	-77.3	110.2	8.55	0.02	0.73	0.88	2.45	17.775	44364.6	51466.5	33.88	52086.8	33453	18.507	12.718
6/16/2018	15:59:01	0	Avalon	0	6.1	0	8.17	-77.4	110.2	8.55	0.02	0.73	0.95	2.65	17.799	44392.2	51471.5	33.88	52090.3	33456	18.527	12.733
6/16/2018	15:59:21	0	Avalon	0	6.1	0	8.17	-77.5	110.2	8.55	0.05	0.87	0.96	2.68	17.813	44400.6	51465.9	33.88	52083.7	33453	18.714	12.861
6/16/2018	15:59:41	0	Avalon	0	6.1	0	8.17	-77.5	110.3	8.55	0.04	0.8	0.98	2.73	17.823	44412.6	51468.2	33.88	52085.4	33454	18.723	12.867
6/16/2018	16:00:01	0	Avalon	0	6.1	0	8.17	-77.6	110.2	8.55	0.04	0.81	0.86	2.39	17.832	44421.3	51467.8	33.88	52084.4	33454	18.809	12.926
6/16/2018	16:00:21	0	Avalon	0	6.1	0	8.17	-77.6	110.2	8.54	0.07	0.93	0.98	2.73	17.827	44413.4	51463.4	33.88	52080.2	33451	18.761	12.893
6/16/2018	16:00:41	0	Avalon	0	6.1	0	8.17	-77.7	110.3	8.55	0.02	0.72	0.96	2.69	17.838	44427.5	51467.7	33.88	52083.8	33454	18.616	12.793
6/16/2018	16:01:01	0	Avalon	0	6.1	0	8.17	-77.6	108.8	8.54	0.06	0.88	1.05	2.94	17.139	43672.4	51387.8	33.81	52048.6	33402	25.468	17.501
6/16/2018	16:01:21	0	Avalon	0	6.1	0	8.17	-77.6	111.1	8.88	0.13	1.17	1.21	3.4	16.287	42901.8	51467.3	33.86	52180.6	33454	27.044	18.579
6/16/2018	16:01:41	0	Avalon	0	6.1	0	8.17	-77.5	111.9	8.96	0.14	1.21	1.22	3.42	16.186	42794.9	51457.1	33.85	52175.9	33447	27.219	18.699
6/16/2018	16:02:01	0	Avalon	0	6.1	0	8.17	-77.4	112.3	8.98	0.12	1.11	1.29	3.6	16.214	42829.4	51465.4	33.86	52182.8	33453	27.149	18.651
6/16/2018	16:02:21	0	Avalon	0	6.1	0	8.17	-77.3	112.4	9	0.13	1.15	1.17	3.27	16.198	42810.3	51462.1	33.85	52180.3	33450	27.04	18.576
6/16/2018	16:02:41	0	Avalon	0	6.1	0	8.17	-77.3	112.3	8.99	0.13	1.15	1.18	3.29	16.182	42787.4	51452.8	33.85	52171.9	33444	27.133	18.64
6/16/2018	16:03:01	0	Avalon	0	6.1	0	8.17	-77.3	112.5	9.01	0.12	1.13	1.33	3.71	16.169	42778.4	51458.2	33.85	52178.1	33448	27.194	18.682
6/16/2018	16:03:21	0	Avalon	0	6.1	0	8.17	-77.3	112.5	9	0.14	1.21	1.15	3.21	16.179	42788.2	51457.8	33.85	52177.1	33448	27.254	18.723
6/16/2018	16:03:41	0	Avalon	0	6	0	8.17	-77.3	112.4	9	0.18	1.38	1.16	3.26	16.203	42808.9	51454.6	33.85	52172.5	33446	27.264	18.73
6/16/2018	16:04:01	0	Avalon	0	6.1	0	8.17	-77.3	112.4	9	0.15	1.26	1.26	3.53	16.172	42777	51451.5	33.84	52171	33443	27.34	18.782
6/16/2018	16:04:21	0	Avalon	0	6	0	8.17	-77.4	112.5	9.02	0.2	1.44	1.29	3.61	16.101	42710	51455	33.85	52178.6	33446	27.388	18.815
6/16/2018	16:04:41	0	Avalon	0	6.1	0	8.17	-77.4	112.6	9.03	0.12	1.13	1.24	3.47	16.096	42704.5	51455.3	33.85	52179.2	33446	27.564	18.936
6/16/2018	16:05:01	0	Avalon	0	6	0	8.17	-77.4	112.6	9.03	0.12	1.11	1.19	3.32	16.098	42703.8	51452.6	33.84	52176.5	33444	27.586	18.951
6/16/2018	16:05:21	0	Avalon	0	6.1	0	8.17	-77.5	112.6	9.03	0.14	1.2	1.27	3.55	16.12	42728	51456	33.85	52178.6	33446	27.584	18.949
6/16/2018	16:05:41	0	Avalon	0	6	0	8.17	-77.5	112.7	9.02	0.1	1.05	1.25	3.5	16.168	42774.1	51453.7	33.85	52173.6	33445	27.377	18.808
6/16/2018	16:06:01	0	Avalon	0	6	0	8.17	-77.6	112.6	9.01	0.17	1.31	1.35	3.77	16.175	42785.5	51458.7	33.85	52178.2	33448	27.531	18.913
6/16/2018	16:06:21	0	Avalon	0	6	0	8.18	-77.6	112.5	9.01	0.16	1.29	1.26	3.54	16.154	42758.4	51450.4	33.84	52171	33443	29.369	20.176
6/16/2018	16:06:41	0	Avalon	0	6	0	8.18	-77.9	112.6	9.1	0.45	2.43	1.82	5.09	15.673	42273.2	51433.1	33.82	52179.7	33431	36.158	24.838
6/16/2018	16:07:01	0	Avalon	0	6	0	8.18	-78	113.8	9.22	0.5	2.63	2.04	5.71	15.593	42201.3	51444.6	33.83	52195.7	33439	36.38	24.989
6/16/2018	16:07:21	0	Avalon	0	6	0	8.18	-78	114.1	9.24	0.5	2.64	2.04	5.72	15.586	42192.4	51441.7	33.82	52193.1	33437	36.424	25.02
6/16/2018	16:07:41	0	Avalon	0	6	0	8.18	-78	114.2	9.25	0.49	2.63	1.99	5.58	15.592	42199.6	51443.8	33.82	52195	33438	36.528	25.091
6/16/2018	16:08:01	0	Avalon	0	6	0	8.18	-77.9	114	9.23	0.53	2.78	2.23	6.24	15.629	42236.6	51444.3	33.83	52193.5	33439	36.515	25.082
6/16/2018	16:08:21	0	Avalon	0	6	0	8.18	-77.9	114	9.23	0.52	2.72	2.2	6.16	15.633	42235.9	51438.8	33.82	52187.8	33435	36.527	25.091
6/16/2018	16:08:41	0	Avalon	0	6	0	8.18	-77.9	113.8	9.21	0.5	2.66	2.11	5.92	15.663	42269	51443.2	33.83	52190.6	33438	36.484	25.061
6/16/2018	16:09:01	0	Avalon	0	6	0	8.18	-77.9	113.8	9.2	0.56	2.87	2.18	6.12	15.678	42284	51443.1	33.83	52189.7	33438	36.43	25.024
6/16/2018	16:09:21	0	Avalon	0	6	0	8.18	-77.9	113.7	9.19	0.46	2.49	1.9	5.32	15.682	42287.2	51442.7	33.83	52189.1	33438	36.324	24.952
6/16/2018	16:09:41	0	Avalon	0	6	0	8.18	-78	113.7	9.19	0.55	2.85	2.09	5.86	15.664	42267.7	51440.1	33.82	52187.4	33436	36.452	25.039
6/16/2018	16:10:01	0	Avalon	0	6	0	8.18	-78	113.6	9.19	0.56	2.89	2.1	5.88	15.662	42267	51442.2	33.82	52189.6	33437	36.425	25.021
6/16/2018	16:10:21	0	Avalon	0	6	0	8.18	-78	113.6	9.18	0.33	1.98	1.69	4.73	15.687	42293.1	51444.1	33.83	52190.3	33439	36.154	24.834
6/16/2018	16:10:41	0	Avalon	0	6	0	8.19	-78.1	113.6	9.19	0.45	2.43	1.83	5.13	15.643	42247.3	51439.9	33.82	52188.3	33436	36.426	25.021
6/16/2018	16:11:01	0	Avalon	0	6	0	8.19	-78.1	113.8	9.21	0.45	2.45	1.94	5.44	15.606	42210.7	51440.1	33.82	52190.5	33436	36.396	25
6/16/2018	16:11:21	0	Avalon	0	6	0	8.19	-78.2	113.8	9.22	0.47	2.53	1.88	5.26	15.61	42212.5	51437.8	33.82	52188	33435	36.369	24.982
6/16/2018	16:11:41	0	Avalon	0	6	0	8.19	-78.2	113.9	9.23	0.41	2.28	1.87	5.25	15.581	42183.2	51436.5	33.82	52188.1	33434	36.431	25.025
6/16/2018	16:12:01	0	Avalon	0	6	0	8.18	-77.9	113.6	9.23	0.33	1.98	1.69	4.73	15.421	42026.8	51435.8	33.81	52195.7	33433	43.386	29.801
6/16/2018	16:12:21	0	Avalon	0	6	0	8.17	-77.4	112.3	9.14	0.34	2	1.82	5.09	15.338	41962.1	51459.5	33.83	52224.1	33449	44.528	30.584
6/16/2018	16:12:41	0	Avalon	0	6	0	8.17	-77.2	111.5	9.08	0.37	2.12	1.86	5.22	15.305	41930.1	51458	33.83	52224.2	33448	44.734	30.725
6/16/2018	16:13:01	0	Avalon	0	6	0	8.17	-77	110.8	9.03	0.39	2.22	1.9	5.31	15.28	41905.3	51458.7	33.83	52226.1	33448	45.117	30.988
6/16/2018	16:13:21	0	Avalon	0	6	0	8.17	-77	110.6	9.01	0.38	2.15	1.81	5.06	15.29	41918.1	51462.6	33.83	52229.6	33451	45.005	30.912
6/16/2018	16:13:41	0	Avalon	0	6	0	8.17	-77	110.6	9.01	0.36	2.1	1.9	5.33	15.291	41915.3	51458.3	33.83	52225.2	33448	45.013	30.917
6/16/2018	16:14:01	0	Avalon	0	6	0	8.17	-77	110.6	9.01	0.34	2.01	1.81	5.07	15.292	41919.5	51462.1	33.83	52229	33450	44.995	30.905
6/16/2018	16:14:21	0	Avalon	0	6	0	8.17	-77	110.5	9	0.35	2.05	1.8	5.05	15.287	41914.6	51461.3	33.83	52228.4	33450	44.904	30.842
6/16/2018	16:14:41	0	Avalon	0	6	0	8.17	-77.1	110.6	9.01	0.34	2	1.83	5.12	15.312	41943.9	51467	33.83	52232.9	33454	44.36	30.468
6/16/2018	16:15:01	0	Avalon	0	6	0	8.17	-77.1	110.6	9.01	0.33	1.98	1.7	4.77	15.306	41930	51457.3	33.83	52223.4	33447	45.001	30.909
6/16/2018	16:15:21	0	Avalon	0	6	0	8.17	-77.1	110.7	9.02	0.31	1.88	1.73	4.86	15.326	41949.3	51457.5	33.83	52222.6	33447	45.164	31.021
6/16/2018	16:15:41	0	Avalon	0	6	0	8.17	-77.1	110.8	9.02	0.35	2.04	1.85	5.18	15.316	41944.4	51462.9	33.83	52228.5	33451	45.145	31.008
6/16/2018	16:16:01	0	Avalon	0	6	0	8.17	-77.2	110.9	9.03	0.37	2.12	1.62	4.54	15.334	41959.2	51460.6	33.83	52225.4	33449	45.095	30.973
6/16/2018	16:16:21	0	Avalon	0	6	0	8.17	-77.4	111.2	9.05	0.33	1.96	1.78	4.99	15.354	41976.1	51455.7	33.83	52219.4	33446	44.944	30.87
6/16/2018	16:16:41	0	Avalon	0	6	0	8.18	-77.4	111.4	9.07	0.33	1.95	1.78	4.98	15.361	41985.3	51459.2	33.83	52222.6	33448	44.527	30.583
6/16/2018	16:17:01	0	Avalon	0	6	0	8.18	-77.5	111.6	9.08	0.31	1.9	1.67	4.68	15.361	41982.9	51456.2	33.83	52219.5	33447	44.25	30.393
6/16/2018	16:17:21	0	Avalon	0	6	0	8.18	-77.6	111.8	9.09	0.29	1.8	1.65	4.61	15.371	41993	51456.8	33.83	52219.7	33447	42.879	29.452
6/16/2018	16:17:41	0	Avalon	0	6	0	8.19	-78.1	113.2	9.17	0.32	1.93	1.71	4.78	15.612	42249.8	51485.9	33.86	52236.9	33466	36.177	24.849
6/16/2018	16:18:01	0	Avalon	0	6	0	8.19	-78.1	113.3	9.13	0.2	1.45	1.5	4.19	15.846	42451.4	51446.4	33.83	52184.1	33440	36.534	25.096
6/16/2018	16:18:21	0	Avalon	0	6	0	8.19	-78.2	113.3	9.13	0.2	1.45	1.49	4.18	15.85	42456.2	51447.8	33.83	52185.3	33441	36.096	24.796
6/16/2018	16:18:41	0	Avalon	0	6	0	8.19	-78.3	113.3	9.13	0.21	1.5	1.35	3.78	15.849	42457.2	51450.2	33.83	52187.7	33443	36.303	24.938
6/16/2018	16:19:01	0	Avalon	0	6	0	8.19	-78.3	113.2	9.12	0.21	1.5	1.54	4.31	15.85	42457.4	51449.3	33.83	52186.8	33442	36.44	25.031
6/16/2018	16:19:21	0	Avalon	0	6	0	8.19	-78.3	113.3	9.13	0.21	1.47	1.41	3.95	15.852	42462.4	51452	33.84	52189.4	33444	36.473	25.054
6/16/2018	16:19:41	0	Avalon	0	6	0	8.19	-78.3	113.3	9.12	0.2	1.45	1.36	3.81	15.861	42467.9	51449.4	33.83	52186.3	33442	36.394	25
6/16/2018	16:20:01	0	Avalon	0	6	0	8.19	-78.4	113.4	9.13	0.19	1.42	1.58	4.41	15.874	42486.9	51456.1	33.84	52192.4	33446	36.138	24.825
6/16/2018	16:20:21	0	Avalon	0	6	0	8.19	-78.4	113.3	9.13	0.2	1.47	1.43	4.01	15.868	42479.3	51453.9	33.84	52190.5	33445	36.36	24.977
6/16/2018	16:20:41	0	Avalon	0	6	0	8.19	-78.4	113.4	9.13	0.28	1.76	1.48	4.15	15.878	42486.4	51450.8	33.84	52186.8	33443	36.381	24.991
6/16/2018	16:21:01	0	Avalon	0	6	0	8.19	-78.4	113.4	9.13	0.18	1.35	1.32	3.71	15.873	42480.6	51449.5	33.83	52185.8	33442	36.566	25.118
6/16/2018	16:21:21	0	Avalon	0	6	0	8.19	-78.4	113.4	9.13	0.27	1.74	1.55	4.35	15.87	42477.9	51449.7	33.83	52186.1	33442	36.557	25.112
6/16/2018	16:21:41	0	Avalon	0	6	0	8.19	-78.4	113.4	9.14	0.23	1.55	1.36	3.81	15.874	42488.5	51457.7	33.84	52194	33447	36.539	25.1
6/16/2018	16:22:01	0	Avalon	0	6	0	8.19	-78.4	113.4	9.13	0.23	1.58	1.45	4.06	15.872	42481.9	51451.7	33.84	52188	33444	36.532	25.095
6/16/2018	16:22:21	0	Avalon	0	6	0	8.19	-78.4	113.3	9.13	0.2	1.43	1.4	3.91	15.873	42486.7	51457.5	33.84	52193.9	33447	36.151	24.833
6/16/2018	16:22:41	0	Avalon	0	6	0	8.19	-78.3	113.3	9.12	0.19	1.42	1.43	4	15.893	42501.9	51451.4	33.84	52186.6	33443	36.022	24.745
6/16/2018	16:23:01	0	Avalon	0	6	0	8.19	-78.3	113.5	9.12	0.18	1.38	1.29	3.61	15.98	42603.8	51474.7	33.86	52205.6	33459	30.61	21.027
6/16/2018	16:23:21	0	Avalon	0	6	0	8.18	-78	112.6	8.97	0.13	1.18	1.22	3.4	16.444	43049.1	51459.2	33.85	52163.2	33448	27.099	18.618
6/16/2018	16:23:41	0	Avalon	0	6	0	8.18	-78	111.7	8.89	0.12	1.11	1.19	3.33	16.478	43077.8	51452.9	33.85	52154.9	33444	26.694	18.339
6/16/2018	16:24:01	0	Avalon	0	6	0	8.18	-78.1	111.4	8.86	0.14	1.2	1.18	3.31	16.485	43082.9	51451.2	33.85	52152.8	33443	27.204	18.69
6/16/2018	16:24:21	0	Avalon	0	6	0	8.18	-78.1	111.3	8.86	0.11	1.09	1.27	3.56	16.491	43092.5	51455.2	33.85	52156.5	33446	27.4	18.824
6/16/2018	16:24:41	0	Avalon	0	6	0	8.18	-78.1	111.3	8.86	0.13	1.15	1.18	3.29	16.509	43112.4	51458.1	33.85	52158.3	33448	27.162	18.661
6/16/2018	16:25:01	0	Avalon	0	6	0	8.18	-78.1	111.2	8.85	0.12	1.12	1.26	3.52	16.495	43095.5	51453.8	33.85	52154.8	33445	27.634	18.986
6/16/2018	16:25:21	0	Avalon	0	6	0	8.18	-78.2	111.2	8.85	0.18	1.39	1.27	3.57	16.484	43083.9	51453.4	33.85	52155	33445	27.624	18.979
6/16/2018	16:25:41	0	Avalon	0	6	0	8.18	-78.1	111.2	8.85	0.15	1.23	1.23	3.43	16.478	43080.5	51456.4	33.85	52158.4	33447	27.548	18.927
6/16/2018	16:26:01	0	Avalon	0	6	0	8.18	-78.1	111.3	8.86	0.14	1.21	1.15	3.21	16.47	43073.2	51456.4	33.85	52158.9	33447	27.604	18.965
6/16/2018	16:26:21	0	Avalon	0	6	0	8.18	-78.1	111.2	8.85	0.14	1.22	1.24	3.48	16.484	43086.9	51457.2	33.85	52158.9	33447	27.611	18.97
6/16/2018	16:26:41	0	Avalon	0	6	0	8.18	-78.1	111.2	8.84	0.11	1.1	1.21	3.39	16.521	43123	51456	33.85	52155.5	33446	27.625	18.979
6/16/2018	16:27:01	0	Avalon	0	6	0	8.18	-78.1	111.2	8.81	0.1	1.07	1.32	3.7	16.681	43286	51463.2	33.86	52153.3	33451	27.565	18.939
6/16/2018	16:27:21	0	Avalon	0	6	0	8.18	-78.1	110.9	8.76	0.15	1.23	1.21	3.39	16.88	43477.2	51457.9	33.86	52135.8	33448	27.374	18.808
6/16/2018	16:27:41	0	Avalon	0	6	0	8.18	-78.1	110.8	8.73	0.1	1.04	1.13	3.15	17.024	43616	51456.4	33.86	52125.4	33447	26.321	18.086
6/16/2018	16:28:01	0	Avalon	0	6	0	8.18	-78.2	110.4	8.7	0.08	0.95	1.12	3.12	16.957	43552.6	51455.7	33.86	52128.7	33446	27.401	18.827
6/16/2018	16:28:21	0	Avalon	0	6	0	8.18	-78.2	110.5	8.72	0.11	1.08	1.1	3.07	16.914	43509.4	51457.1	33.86	52132.9	33447	27.562	18.937
6/16/2018	16:28:41	0	Avalon	0	6	0	8.18	-78.4	111.6	8.65	0.01	0.7	0.97	2.73	17.905	44535	51524.6	33.92	52137.4	33491	17.551	12.062
6/16/2018	16:29:01	0	Avalon	0	6	0	8.19	-79.1	111.8	8.61	-0.02	0.56	0.86	2.4	18.203	44787	51468.7	33.88	52059.7	33455	17.622	12.111
6/16/2018	16:29:21	0	Avalon	0	6	0	8.19	-79.2	111.8	8.61	-0.03	0.54	0.87	2.45	18.191	44777.4	51471.2	33.88	52063.1	33456	17.807	12.238
6/16/2018	16:29:41	0	Avalon	0	6	0	8.19	-79	111.5	8.6	-0.01	0.6	0.88	2.47	18.112	44697.6	51468.5	33.88	52065.9	33455	18.213	12.518
6/16/2018	16:30:01	0	Avalon	0	6	0	8.19	-79.1	111.4	8.59	-0.01	0.6	0.8	2.24	18.152	44740.2	51474.3	33.89	52069.1	33458	17.015	11.694
6/16/2018	16:30:21	0	Avalon	0	6	0	8.2	-79.2	111.6	8.6	-0.02	0.56	0.84	2.35	18.167	44750.5	51467.6	33.88	52061.1	33454	18.024	12.388
6/16/2018	16:30:41	0	Avalon	0	6	0	8.19	-79	111.4	8.59	0.03	0.76	0.77	2.17	18.123	44711.7	51472.7	33.88	52069.4	33457	18.315	12.588
6/16/2018	16:31:01	0	Avalon	0	6	0	8.19	-79	111.4	8.59	-0.01	0.61	0.8	2.24	18.103	44692.6	51473.7	33.89	52071.8	33458	18.621	12.798
6/16/2018	16:31:21	0	Avalon	0	6	0	8.19	-79	111.4	8.6	-0.02	0.59	0.78	2.19	18.086	44673.8	51470.8	33.88	52070	33456	18.727	12.871
6/16/2018	16:31:41	0	Avalon	0	6	0	8.19	-78.9	111.4	8.59	-0.02	0.56	0.88	2.47	18.09	44679.1	51472	33.88	52070.9	33457	18.732	12.874
6/16/2018	16:32:01	0	Avalon	0	6	0	8.19	-78.9	111.4	8.59	-0.01	0.63	0.73	2.04	18.105	44692.6	51470.8	33.88	52068.7	33456	18.665	12.828
6/16/2018	16:32:21	0	Avalon	0	6	0	8.19	-78.9	111.4	8.59	0.01	0.7	0.83	2.33	18.123	44710	51471.1	33.88	52067.8	33456	18.534	12.738
6/16/2018	16:32:41	0	Avalon	0	6	0	8.19	-79	111.5	8.59	-0.04	0.5	0.79	2.21	18.19	44783.3	51480	33.89	52072.2	33462	17.621	12.111
6/16/2018	16:33:01	0	Avalon	0	6	0	8.19	-79.1	111.7	8.6	-0.02	0.57	0.72	2.02	18.193	44782.2	51475.4	33.89	52067.3	33459	16.682	11.466
6/16/2018	16:33:21	0	Avalon	0	6	0	8.19	-79	111.7	8.6	-0.02	0.57	0.71	1.99	18.183	44771.2	51472.1	33.88	52064.5	33457	18.4	12.646
6/16/2018	16:33:41	0	Avalon	0	6	0	8.19	-78.8	111.5	8.6	-0.03	0.51	0.75	2.11	18.14	44730.8	51475.6	33.89	52071.1	33459	18.752	12.888
6/16/2018	16:34:01	0	Avalon	0	6	0	8.19	-78.9	112.1	8.6	-0.07	0.35	0.63	1.76	18.431	45064.1	51536.9	33.93	52113.2	33499	13.144	9.034
6/16/2018	16:34:21	0	Avalon	0	6	0	8.18	-78.6	109.9	8.37	-0.07	0.36	0.66	1.86	18.792	45408.6	51520.5	33.92	52070.2	33488	9.835	6.76
6/16/2018	16:34:41	0	Avalon	0	6	0	8.18	-78.5	109	8.26	-0.06	0.4	0.7	1.96	19.005	45604.9	51502.3	33.91	52035.9	33477	9.866	6.782
6/16/2018	16:35:01	0	Avalon	0	6	0	8.18	-78.8	108.8	8.25	-0.08	0.31	0.63	1.75	19.003	45602.3	51501	33.91	52034.6	33476	9.785	6.726
6/16/2018	16:35:21	0	Avalon	0	6	0	8.18	-78.8	108.8	8.25	-0.04	0.5	0.7	1.96	19.01	45608	51500.4	33.91	52033.6	33475	9.875	6.788
6/16/2018	16:35:41	0	Avalon	0	6	0	8.18	-78.8	108.8	8.25	-0.07	0.36	0.63	1.76	19.01	45609	51500.8	33.91	52033.9	33475	9.804	6.74
6/16/2018	16:36:01	0	Avalon	0	6	0	8.18	-78.8	108.8	8.25	-0.05	0.46	0.67	1.88	19.01	45609.1	51501.6	33.91	52034.8	33476	9.742	6.697
6/16/2018	16:36:21	0	Avalon	0	6	0	8.18	-78.8	108.8	8.25	-0.08	0.34	0.72	2.01	19.007	45607.2	51503	33.91	52036.5	33477	9.866	6.782
6/16/2018	16:36:41	0	Avalon	0	6	0	8.18	-78.7	108.8	8.25	-0.08	0.32	0.63	1.77	19.009	45608	51501.6	33.91	52034.9	33476	9.879	6.791
6/16/2018	16:37:01	0	Avalon	0	6	0	8.18	-78.7	108.8	8.25	-0.05	0.44	0.67	1.87	19.006	45606.4	51502.3	33.91	52035.7	33476	9.884	6.795
6/16/2018	16:37:21	0	Avalon	0	6	0	8.18	-78.7	108.7	8.25	-0.06	0.42	0.64	1.79	19.004	45604.2	51502.6	33.91	52036.2	33477	9.717	6.68
6/16/2018	16:37:41	0	Avalon	0	6	0	8.18	-78.6	108.7	8.24	-0.06	0.4	0.66	1.85	19.003	45604.2	51503.3	33.91	52036.9	33477	9.852	6.772
6/16/2018	16:38:01	0	Avalon	0	6	0	8.18	-78.5	108.7	8.24	-0.05	0.43	0.69	1.94	18.98	45579.6	51500.8	33.91	52036.2	33476	9.857	6.776
6/16/2018	16:38:21	0	Avalon	0	6	0	8.18	-78.5	108.6	8.24	-0.03	0.52	0.65	1.82	18.997	45596.2	51501.8	33.91	52035.9	33476	9.893	6.801
6/16/2018	16:38:41	0	Avalon	0	6	0	8.18	-78.5	108.6	8.24	-0.05	0.43	0.64	1.78	18.995	45594.1	51501.5	33.91	52035.8	33476	9.709	6.674
6/16/2018	16:39:01	0	Avalon	0	6	0	8.18	-78.6	108.7	8.24	-0.04	0.48	0.66	1.85	19.008	45608.4	51502.2	33.91	52035.4	33476	9.842	6.766
6/16/2018	16:39:21	0	Avalon	0	6	0	8.18	-78.5	108.7	8.24	-0.07	0.37	0.64	1.81	19.009	45609.3	51502.6	33.91	52035.8	33477	9.884	6.794
6/16/2018	16:39:41	0	Avalon	0	6	0	8.18	-78.5	108.6	8.24	-0.04	0.48	0.68	1.9	19.008	45608	51501.9	33.91	52035.2	33476	9.829	6.756
6/16/2018	16:40:01	0	Avalon	0	6	0	8.18	-78.4	108.6	8.24	-0.07	0.36	0.65	1.83	19	45597.3	51499.1	33.91	52033	33474	3.411	2.345
6/16/2018	16:40:21	0	Avalon	0	6	0	8.18	-78.4	108.5	8.23	-0.02	0.58	0.64	1.78	18.975	45570.9	51496.7	33.91	52032.4	33473	1.373	0.944
6/16/2018	16:40:41	0	Avalon	0	6	0	8.18	-78.4	108.4	8.23	-0.05	0.44	0.7	1.95	18.968	45565	51498.5	33.91	52034.7	33474	1.114	0.766
6/16/2018	16:41:01	0	Avalon	0	6	0	8.18	-78.3	108.4	8.23	-0.05	0.45	0.68	1.91	18.974	45571.8	51499.3	33.91	52035.1	33475	1.078	0.741
6/16/2018	16:41:21	0	Avalon	0	6	0	8.18	-78.3	108.4	8.22	-0.03	0.52	0.68	1.91	18.973	45569.5	51497.7	33.91	52033.6	33474	0.926	0.636
