# Supplementary material for: Dynamics of pH at Santa Catalina Island
Source: PLoS One. 2023 Dec 7;18(12):e0290039. doi: 10.1371/journal.pone.0290039 (PMC10703214; doi:10.1371/journal.pone.0290039)
Supplement: S23 Dataset — (TXT) [file pone.0290039.s025.txt]

KOR Export File
File Created:8/20/2017 5:01:14 PM
Sonde ID	Sonde 17D108371 CMS-1
User ID	YSI
Site	Avalon
Template	Depth Profiling Test B
Averaging Mode	Rapid
Time Zone	(UTC) Coordinated Universal Time
Devices List:
Name	SN	Firmware	Corresponding Data Column(s)
Data Collection Device			1;2;3;4;5
EXO2 Sonde	17D108371	1.0.35	6;7
pH	17F100785	3.0.0	8;9
Optical DO	17D107394	3.0.0	10;11
Conductivity/Temp	17C104812	3.0.5	12;13;14;15;16;17
Depth Non-Vented 0-100m	17C103815	3.0.0	18;19
1	2	3	4	5	6	7	8	9	10	11	12	13	14	15	16	17	18	19
Date (MM/DD/YYYY)	Time (HH:MM:SS)	Time (Fract. Sec)	Site Name	Fault Code	Battery V	Cable Pwr V	pH	pH mV	ODO % sat	ODO mg/L	Temp �C	Cond �S/cm	SpCond �S/cm	Sal psu	nLF Cond �S/cm	TDS mg/L	Press bar a	Depth m
8/20/2017	16:09:20	0	Avalon	0	6.2	0	8.04	-68	112.2	8.09	21.845	48215.6	51302.9	33.76	51602.3	33347	0.0492	0.491
8/20/2017	16:09:40	0	Avalon	0	6.2	0	8.12	-72.4	112.9	8.13	21.85	48357.4	51453.1	33.86	51753.3	33445	0.0816	0.814
8/20/2017	16:10:00	0	Avalon	0	6.1	0	8.14	-73.9	113	8.14	21.851	48359.5	51454.3	33.86	51754.4	33445	0.1016	1.013
8/20/2017	16:10:20	0	Avalon	0	6.2	0	8.15	-74.7	113.1	8.15	21.851	48359.6	51454.6	33.86	51754.7	33445	0.11	1.098
8/20/2017	16:10:40	0	Avalon	0	6.2	0	8.16	-75.3	113.2	8.15	21.852	48361.2	51454.8	33.86	51754.8	33446	0.1193	1.19
8/20/2017	16:11:00	0	Avalon	0	6.2	0	8.17	-75.6	113.3	8.16	21.851	48358.3	51453	33.86	51753.1	33444	0.1622	1.618
8/20/2017	16:11:20	0	Avalon	0	6.2	0	8.18	-76.3	113.8	8.2	21.776	48278.1	51445.9	33.86	51752.5	33440	0.5996	5.983
8/20/2017	16:11:40	0	Avalon	0	6.2	0	8.19	-76.5	113.9	8.22	21.75	48242.7	51436	33.85	51745	33433	0.6715	6.7
8/20/2017	16:12:00	0	Avalon	0	6.2	0	8.19	-76.7	114	8.22	21.75	48242.1	51435.4	33.85	51744.3	33433	0.6889	6.874
8/20/2017	16:12:20	0	Avalon	0	6.2	0	8.19	-76.8	114	8.22	21.749	48240.2	51434.1	33.85	51743.1	33432	0.6915	6.899
8/20/2017	16:12:40	0	Avalon	0	6.2	0	8.19	-77	114	8.23	21.75	48241.4	51433.7	33.85	51742.5	33432	0.6923	6.908
8/20/2017	16:13:00	0	Avalon	0	6.2	0	8.2	-77.1	114	8.23	21.75	48238.5	51431.3	33.84	51740.2	33430	0.6908	6.893
8/20/2017	16:13:20	0	Avalon	0	6.2	0	8.2	-77.1	114	8.23	21.747	48234.1	51430	33.84	51739.2	33430	0.6898	6.882
8/20/2017	16:13:40	0	Avalon	0	6.2	0	8.2	-77.2	114	8.23	21.749	48235.5	51428.9	33.84	51737.9	33429	0.6904	6.889
8/20/2017	16:14:00	0	Avalon	0	6.2	0	8.2	-77.3	114.1	8.23	21.753	48239.7	51429.1	33.84	51737.7	33429	0.6876	6.861
8/20/2017	16:14:20	0	Avalon	0	6.2	0	8.2	-77.4	114.3	8.24	21.769	48254.3	51428.2	33.84	51735.3	33428	0.6808	6.793
8/20/2017	16:14:40	0	Avalon	0	6.2	0	8.2	-77.3	114.1	8.24	21.746	48233.8	51430.1	33.84	51739.3	33430	0.6665	6.65
8/20/2017	16:15:00	0	Avalon	0	6.2	0	8.2	-77.3	114	8.23	21.745	48229.7	51427.1	33.84	51736.4	33428	0.6727	6.712
8/20/2017	16:15:20	0	Avalon	0	6.2	0	8.2	-77.3	114	8.23	21.743	48227.8	51427.2	33.84	51736.7	33428	0.687	6.855
8/20/2017	16:15:40	0	Avalon	0	6.2	0	8.2	-77.3	114	8.22	21.743	48228.7	51427.5	33.84	51736.9	33428	0.6909	6.894
8/20/2017	16:16:00	0	Avalon	0	6.2	0	8.2	-77.2	113.8	8.22	21.66	48146.5	51426.9	33.84	51743.6	33427	1.2112	12.085
8/20/2017	16:16:20	0	Avalon	0	6.1	0	8.2	-77.2	113.5	8.2	21.641	48123.4	51422.3	33.84	51740.7	33424	1.2882	12.853
8/20/2017	16:16:40	0	Avalon	0	6.2	0	8.2	-77.3	113.4	8.2	21.645	48129.5	51424.3	33.84	51742.4	33426	1.2778	12.749
8/20/2017	16:17:00	0	Avalon	0	6.2	0	8.2	-77.3	113.5	8.2	21.638	48118.6	51420.2	33.84	51738.9	33423	1.2784	12.755
8/20/2017	16:17:20	0	Avalon	0	6.2	0	8.2	-77.4	113.7	8.22	21.637	48118.6	51421.7	33.84	51740.5	33424	1.3035	13.006
8/20/2017	16:17:40	0	Avalon	0	6.2	0	8.2	-77.4	113.5	8.21	21.641	48122.1	51421.4	33.84	51739.9	33424	1.3066	13.036
8/20/2017	16:18:00	0	Avalon	0	6.2	0	8.2	-77.4	113.5	8.21	21.637	48118.4	51421.4	33.84	51740.2	33424	1.2921	12.892
8/20/2017	16:18:20	0	Avalon	0	6.2	0	8.21	-77.6	114	8.25	21.631	48113.6	51422.6	33.84	51741.9	33425	1.2957	12.928
8/20/2017	16:18:40	0	Avalon	0	6.2	0	8.21	-77.6	114	8.24	21.634	48114.7	51421	33.84	51740.1	33424	1.3091	13.062
8/20/2017	16:19:00	0	Avalon	0	6.2	0	8.21	-77.6	114	8.24	21.634	48113.9	51419.8	33.84	51738.8	33423	1.3114	13.085
8/20/2017	16:19:20	0	Avalon	0	6.2	0	8.21	-77.6	113.9	8.23	21.635	48115.6	51420.8	33.84	51739.8	33424	1.3108	13.079
8/20/2017	16:19:40	0	Avalon	0	6.2	0	8.21	-77.6	113.9	8.23	21.638	48118.8	51421.1	33.84	51739.8	33424	1.3044	13.015
8/20/2017	16:20:00	0	Avalon	0	6.2	0	8.2	-77.5	113.5	8.21	21.645	48127.3	51422.1	33.84	51740.1	33424	1.2941	12.912
8/20/2017	16:20:20	0	Avalon	0	6.2	0	8.2	-77.5	113.4	8.2	21.643	48126.3	51423.2	33.84	51741.4	33425	1.2996	12.967
8/20/2017	16:20:40	0	Avalon	0	6.2	0	8.2	-77.5	113.3	8.19	21.65	48131.7	51422.3	33.84	51740	33424	1.3095	13.065
8/20/2017	16:21:00	0	Avalon	0	6.2	0	8.2	-77.5	113.3	8.19	21.649	48131.5	51422.9	33.84	51740.7	33425	1.3122	13.093
8/20/2017	16:21:20	0	Avalon	0	6.2	0	8.2	-77.5	113.5	8.2	21.649	48130.7	51422.1	33.84	51739.8	33424	1.315	13.12
8/20/2017	16:21:40	0	Avalon	0	6.2	0	8.2	-77.5	113.5	8.21	21.657	48138	51421.2	33.84	51738.2	33424	1.3163	13.134
8/20/2017	16:22:00	0	Avalon	0	6.2	0	8.21	-77.6	113.6	8.21	21.655	48136.5	51421.8	33.84	51739	33424	1.3082	13.052
8/20/2017	16:22:20	0	Avalon	0	6.2	0	8.21	-77.8	114.2	8.26	21.598	48080.2	51421	33.84	51743.1	33424	1.6701	16.663
8/20/2017	16:22:40	0	Avalon	0	6.1	0	8.2	-77.4	113.3	8.21	21.518	47996.8	51416.5	33.83	51745.7	33421	1.8871	18.828
8/20/2017	16:23:00	0	Avalon	0	6.1	0	8.2	-77.4	113	8.21	21.332	47818.3	51419.5	33.84	51764.6	33423	1.9012	18.968
8/20/2017	16:23:20	0	Avalon	0	6.2	0	8.2	-77.4	113.5	8.26	21.289	47768.1	51412	33.83	51760.9	33418	1.9139	19.094
8/20/2017	16:23:40	0	Avalon	0	6.2	0	8.2	-77.4	113.3	8.23	21.368	47849.5	51416.3	33.83	51758.5	33421	1.9186	19.142
8/20/2017	16:24:00	0	Avalon	0	6.2	0	8.2	-77.4	113.2	8.2	21.502	47981.9	51416.3	33.83	51746.7	33421	1.902	18.976
8/20/2017	16:24:20	0	Avalon	0	6.2	0	8.2	-77.4	113.1	8.22	21.328	47803.3	51408.4	33.83	51753.9	33415	1.8997	18.953
8/20/2017	16:24:40	0	Avalon	0	6.2	0	8.2	-77.4	113.3	8.24	21.282	47754.5	51404.7	33.83	51754.1	33413	1.9186	19.14
8/20/2017	16:25:00	0	Avalon	0	6.2	0	8.2	-77.4	113.2	8.23	21.314	47791.6	51410.9	33.83	51757.7	33417	1.9223	19.178
8/20/2017	16:25:20	0	Avalon	0	6.2	0	8.2	-77.4	113.3	8.24	21.301	47779.8	51411.4	33.83	51759.3	33417	1.9166	19.121
8/20/2017	16:25:40	0	Avalon	0	6.1	0	8.21	-77.6	113.8	8.28	21.272	47740.5	51400.5	33.82	51750.9	33410	1.9128	19.083
8/20/2017	16:26:00	0	Avalon	0	6.1	0	8.21	-77.8	114.3	8.32	21.258	47727.1	51400.4	33.82	51751.9	33410	1.9199	19.154
8/20/2017	16:26:20	0	Avalon	0	6.1	0	8.21	-77.8	114.4	8.33	21.23	47703.6	51405.2	33.83	51759.1	33413	1.9244	19.199
8/20/2017	16:26:40	0	Avalon	0	6.2	0	8.21	-77.8	114.5	8.33	21.262	47733.7	51403.6	33.83	51754.8	33412	1.9189	19.144
8/20/2017	16:27:00	0	Avalon	0	6.2	0	8.21	-77.7	114.2	8.31	21.278	47747.2	51400.8	33.82	51750.6	33411	1.905	19.005
8/20/2017	16:27:20	0	Avalon	0	6.1	0	8.21	-77.8	114.2	8.32	21.248	47722.8	51405.8	33.83	51758.1	33414	1.9009	18.965
8/20/2017	16:27:40	0	Avalon	0	6.1	0	8.21	-77.8	114.4	8.34	21.217	47687	51401.6	33.82	51756.7	33411	1.9154	19.109
8/20/2017	16:28:00	0	Avalon	0	6.1	0	8.2	-76.8	112.7	8.5	19.216	45692.2	51360.2	33.8	51875.1	33384	1.9311	19.256
8/20/2017	16:28:20	0	Avalon	0	6.1	0	8.18	-75.7	112	8.57	18.284	44685	51237.6	33.71	51817.6	33304	2.0305	20.244
8/20/2017	16:28:40	0	Avalon	0	6.1	0	8.15	-73	108.5	8.75	15.811	42262.5	51257.4	33.69	51993.8	33317	2.5002	24.913
8/20/2017	16:29:00	0	Avalon	0	6.1	0	8.13	-71.8	107.5	8.68	15.787	42211.2	51224.4	33.67	51962	33296	2.517	25.08
8/20/2017	16:29:20	0	Avalon	0	6.1	0	8.12	-71.3	107.3	8.67	15.793	42224.4	51234.9	33.68	51972.4	33303	2.5204	25.113
8/20/2017	16:29:40	0	Avalon	0	6.1	0	8.11	-71.1	107.3	8.67	15.802	42244.8	51248.4	33.69	51985.6	33311	2.5225	25.134
8/20/2017	16:30:00	0	Avalon	0	6.1	0	8.11	-71	107.3	8.65	15.883	42299.2	51216.8	33.66	51949.1	33291	2.5229	25.139
8/20/2017	16:30:20	0	Avalon	0	6.1	0	8.11	-70.6	106.6	8.65	15.585	42008.4	51218.5	33.66	51966.8	33292	2.5208	25.116
8/20/2017	16:30:40	0	Avalon	0	6.1	0	8.1	-70.5	106.6	8.63	15.653	42074.4	51218.4	33.66	51963.1	33292	2.5206	25.115
8/20/2017	16:31:00	0	Avalon	0	6.1	0	8.1	-70.5	106.9	8.63	15.843	42263.3	51224.1	33.67	51958.8	33296	2.5157	25.067
8/20/2017	16:31:20	0	Avalon	0	6.1	0	8.11	-70.7	107.1	8.64	15.834	42262	51230.5	33.67	51965.7	33300	2.5059	24.969
8/20/2017	16:31:40	0	Avalon	0	6.1	0	8.11	-70.7	107.2	8.64	15.883	42299.8	51218.9	33.67	51951.2	33292	2.5135	25.046
8/20/2017	16:32:00	0	Avalon	0	6.1	0	8.11	-70.8	107.4	8.65	15.952	42364.9	51215.8	33.66	51944.4	33290	2.522	25.131
8/20/2017	16:32:20	0	Avalon	0	6.1	0	8.11	-70.9	107.4	8.65	15.972	42390.7	51223.2	33.67	51950.7	33295	2.5233	25.143
8/20/2017	16:32:40	0	Avalon	0	6.2	0	8.11	-70.9	107.7	8.66	16.04	42441.7	51205.7	33.66	51929.3	33284	2.5246	25.157
8/20/2017	16:33:00	0	Avalon	0	6.2	0	8.11	-71.1	108	8.66	16.176	42583.2	51215	33.67	51931.1	33290	2.5246	25.158
8/20/2017	16:33:20	0	Avalon	0	6.2	0	8.12	-71.2	108.1	8.66	16.17	42580.1	51218	33.67	51934.5	33292	2.5231	25.143
8/20/2017	16:33:40	0	Avalon	0	6.2	0	8.12	-71.4	108.5	8.67	16.296	42702.7	51218	33.67	51927.4	33292	2.4405	24.32
8/20/2017	16:34:00	0	Avalon	0	6.2	0	8.12	-71.4	108.5	8.69	16.209	42621.3	51221.3	33.67	51935.6	33294	2.458	24.494
8/20/2017	16:34:20	0	Avalon	0	6.2	0	8.12	-71.2	107.9	8.66	16.086	42507	51228.5	33.68	51949.8	33299	2.5027	24.939
8/20/2017	16:34:40	0	Avalon	0	6.1	0	8.11	-71.1	107.4	8.63	16.079	42497.2	51227	33.67	51948.8	33298	2.5684	25.594
8/20/2017	16:35:00	0	Avalon	0	6.1	0	8.11	-70.9	106	8.59	15.546	41996.8	51244.5	33.68	51994.4	33309	2.8269	28.166
8/20/2017	16:35:20	0	Avalon	0	6.1	0	8.1	-70.1	104.9	8.61	14.975	41418	51226.6	33.65	52005.5	33297	3.1161	31.044
8/20/2017	16:35:40	0	Avalon	0	6.1	0	8.1	-69.9	104.6	8.59	14.965	41408	51225.9	33.65	52005.2	33297	3.1254	31.136
8/20/2017	16:36:00	0	Avalon	0	6.1	0	8.09	-69.8	104.6	8.59	14.955	41397	51225.6	33.65	52005.5	33297	3.117	31.053
8/20/2017	16:36:20	0	Avalon	0	6.1	0	8.09	-69.7	104.4	8.58	14.92	41367.4	51230.9	33.65	52012.4	33300	3.1192	31.075
8/20/2017	16:36:40	0	Avalon	0	6.1	0	8.09	-69.6	104.4	8.57	14.944	41388	51226.8	33.65	52007.1	33297	3.1368	31.25
8/20/2017	16:37:00	0	Avalon	0	6.1	0	8.09	-69.6	104.3	8.57	14.932	41377.8	51229.5	33.65	52010.5	33299	3.1447	31.329
8/20/2017	16:37:20	0	Avalon	0	6.1	0	8.09	-69.6	104.2	8.56	14.925	41369.5	51227.6	33.65	52008.9	33298	3.1453	31.335
8/20/2017	16:37:40	0	Avalon	0	6.1	0	8.09	-69.6	104.3	8.57	14.941	41384.5	51226.2	33.65	52006.7	33297	3.1457	31.339
8/20/2017	16:38:00	0	Avalon	0	6.1	0	8.09	-69.6	104.4	8.57	14.956	41398.6	51226.1	33.65	52005.9	33297	3.1472	31.354
8/20/2017	16:38:20	0	Avalon	0	6.1	0	8.09	-69.6	104.4	8.57	14.944	41387.6	51227.2	33.65	52007.5	33298	3.1462	31.344
8/20/2017	16:38:40	0	Avalon	0	6.1	0	8.09	-69.6	104.4	8.58	14.949	41392.6	51226.6	33.65	52006.7	33297	3.1387	31.269
8/20/2017	16:39:00	0	Avalon	0	6.1	0	8.09	-69.6	104.3	8.57	14.928	41374.1	51228.8	33.65	52009.9	33299	3.1326	31.208
8/20/2017	16:39:20	0	Avalon	0	6.1	0	8.09	-69.6	104.2	8.56	14.918	41364.8	51229.5	33.65	52011.1	33299	3.1376	31.258
8/20/2017	16:39:40	0	Avalon	0	6.1	0	8.09	-69.6	104.3	8.57	14.94	41384.6	51228	33.65	52008.6	33298	3.1445	31.327
8/20/2017	16:40:00	0	Avalon	0	6.1	0	8.09	-69.6	104.3	8.57	14.937	41381.8	51227.4	33.65	52008.1	33298	3.1463	31.345
8/20/2017	16:40:20	0	Avalon	0	6.1	0	8.09	-69.6	104.4	8.57	14.938	41381.7	51226.4	33.65	52007.1	33297	3.1356	31.238
8/20/2017	16:40:40	0	Avalon	0	6.1	0	8.09	-69.7	104.3	8.57	14.952	41394.3	51226.1	33.65	52006	33297	3.1167	31.05
8/20/2017	16:41:00	0	Avalon	0	6.1	0	8.09	-69.7	105.4	8.59	15.406	41839.2	51234.3	33.66	51992.1	33302	2.8844	28.738
8/20/2017	16:41:20	0	Avalon	0	6.1	0	8.11	-70.9	107.7	8.63	16.182	42587.1	51212.8	33.67	51928.5	33288	2.5518	25.429
8/20/2017	16:41:40	0	Avalon	0	6.1	0	8.11	-70.9	108.5	8.69	16.205	42610.8	51213.6	33.67	51928.1	33289	2.5454	25.366
8/20/2017	16:42:00	0	Avalon	0	6.1	0	8.11	-71	108.8	8.7	16.284	42683.8	51209.4	33.67	51919.3	33286	2.4437	24.352
8/20/2017	16:42:20	0	Avalon	0	6.1	0	8.12	-71.4	108.7	8.71	16.195	42600.9	51213.4	33.67	51928.4	33289	2.4628	24.542
8/20/2017	16:42:40	0	Avalon	0	6.1	0	8.12	-71.5	108.6	8.71	16.183	42587	51211.6	33.67	51927.3	33288	2.4929	24.842
8/20/2017	16:43:00	0	Avalon	0	6.1	0	8.12	-71.5	108.6	8.71	16.164	42568.3	51210.7	33.66	51927.4	33287	2.508	24.992
8/20/2017	16:43:20	0	Avalon	0	6.1	0	8.12	-71.5	108.5	8.7	16.157	42560.4	51209.6	33.66	51926.7	33286	2.5086	24.998
8/20/2017	16:43:40	0	Avalon	0	6.1	0	8.12	-71.5	108.5	8.7	16.158	42562.1	51211	33.66	51928	33287	2.5085	24.997
8/20/2017	16:44:00	0	Avalon	0	6.1	0	8.12	-71.5	108.5	8.69	16.206	42609.6	51212	33.67	51926.3	33288	2.5064	24.977
8/20/2017	16:44:20	0	Avalon	0	6.1	0	8.12	-71.7	109.2	8.72	16.36	42752.7	51202.7	33.66	51908.2	33282	2.431	24.226
8/20/2017	16:44:40	0	Avalon	0	6.1	0	8.13	-71.9	110.1	8.79	16.366	42761.8	51206	33.66	51911.1	33284	2.3985	23.902
8/20/2017	16:45:00	0	Avalon	0	6.1	0	8.13	-71.8	109.8	8.77	16.35	42744.8	51205	33.66	51911	33283	2.4706	24.62
8/20/2017	16:45:20	0	Avalon	0	6.1	0	8.12	-71.7	109.2	8.73	16.276	42682.8	51216.8	33.67	51927.2	33291	2.4857	24.77
8/20/2017	16:45:40	0	Avalon	0	6.1	0	8.12	-71.6	108.6	8.69	16.266	42669	51212.3	33.67	51923.2	33288	2.4948	24.862
8/20/2017	16:46:00	0	Avalon	0	6.1	0	8.12	-71.6	108.7	8.69	16.301	42702.3	51211.5	33.67	51920.5	33287	2.5044	24.957
8/20/2017	16:46:20	0	Avalon	0	6.1	0	8.12	-71.6	108.8	8.7	16.293	42695.1	51211.4	33.67	51920.8	33287	2.5092	25.005
8/20/2017	16:46:40	0	Avalon	0	6.1	0	8.12	-71.7	109.2	8.73	16.338	42733.1	51204	33.66	51910.7	33283	2.5073	24.986
8/20/2017	16:47:00	0	Avalon	0	6.1	0	8.12	-71.7	109	8.72	16.302	42702.3	51209.7	33.67	51918.6	33286	2.4999	24.912
8/20/2017	16:47:20	0	Avalon	0	6.1	0	8.12	-71.6	108.9	8.71	16.297	42699	51213.2	33.67	51922.5	33289	2.4765	24.679
8/20/2017	16:47:40	0	Avalon	0	6.1	0	8.13	-72.1	111.8	8.87	16.736	43128.1	51216	33.68	51899.6	33290	2.1532	21.46
8/20/2017	16:48:00	0	Avalon	0	6.1	0	8.15	-74.2	115.2	8.65	19.625	46024.5	51293.3	33.75	51776.5	33341	1.9009	18.957
8/20/2017	16:48:20	0	Avalon	0	6.1	0	8.17	-75.2	114.3	8.58	19.615	46019.7	51295.8	33.76	51780.9	33342	1.9148	19.096
8/20/2017	16:48:40	0	Avalon	0	6.1	0	8.18	-75.6	114.3	8.57	19.672	46107.4	51331.4	33.78	51812.4	33365	1.9198	19.146
8/20/2017	16:49:00	0	Avalon	0	6.1	0	8.19	-76.3	114.1	8.47	20.195	46652.3	51364.7	33.8	51804.2	33387	1.8564	18.515
8/20/2017	16:49:20	0	Avalon	0	6.1	0	8.18	-75.7	113.1	8.66	18.471	44930.3	51324.3	33.77	51893.7	33361	1.8838	18.782
8/20/2017	16:49:40	0	Avalon	0	6.1	0	8.17	-74.9	113.9	8.84	17.806	44223.7	51266.7	33.73	51882.4	33323	1.9106	19.045
8/20/2017	16:50:00	0	Avalon	0	6.1	0	8.17	-74.4	114.2	8.9	17.589	43986.8	51239.4	33.71	51869.3	33306	1.9206	19.144
8/20/2017	16:50:20	0	Avalon	0	6.1	0	8.16	-74.1	114.4	8.92	17.567	43952.6	51225.7	33.7	51856.9	33297	1.9187	19.126
8/20/2017	16:50:40	0	Avalon	0	6.1	0	8.16	-74.1	114.7	8.9	17.842	44222.5	51227.2	33.7	51840.3	33298	1.9067	19.008
8/20/2017	16:51:00	0	Avalon	0	6.1	0	8.16	-74.1	114.4	8.92	17.584	43981.7	51239	33.71	51869.2	33305	1.8935	18.875
8/20/2017	16:51:20	0	Avalon	0	6.1	0	8.16	-74	114.4	8.93	17.544	43929.2	51223.6	33.69	51856.2	33295	1.906	18.999
8/20/2017	16:51:40	0	Avalon	0	6.1	0	8.16	-74	114.4	8.92	17.56	43940.8	51219.5	33.69	51851.2	33293	1.92	19.139
8/20/2017	16:52:00	0	Avalon	0	6.1	0	8.16	-74	114.5	8.92	17.654	44034.7	51222.8	33.69	51848.3	33295	1.9214	19.153
8/20/2017	16:52:20	0	Avalon	0	6.1	0	8.16	-74.1	114.4	8.88	17.816	44211.8	51242.4	33.71	51857.3	33308	1.9184	19.124
8/20/2017	16:52:40	0	Avalon	0	6.1	0	8.16	-74.2	114.6	8.88	17.912	44297	51233	33.7	51841.3	33301	1.9158	19.099
8/20/2017	16:53:00	0	Avalon	0	6.1	0	8.16	-74.3	114.7	8.88	17.965	44347.5	51231.8	33.7	51836.6	33301	1.919	19.13
8/20/2017	16:53:20	0	Avalon	0	6.1	0	8.16	-74.3	114.5	8.88	17.852	44240.6	51236	33.71	51848.4	33303	1.9221	19.161
8/20/2017	16:53:40	0	Avalon	0	6.1	0	8.16	-74.3	114.5	8.9	17.749	44148.3	51245.1	33.71	51864.5	33309	1.9221	19.16
8/20/2017	16:54:00	0	Avalon	0	6.1	0	8.16	-74.1	116.7	8.91	19.106	45270.9	51041.1	33.56	51559.8	33177	1.8321	18.269
8/20/2017	16:54:20	0	Avalon	0	6.1	0	8.19	-76.9	115.7	8.39	21.515	47978	51400.2	33.82	51729.2	33410	1.3433	13.402
8/20/2017	16:54:40	0	Avalon	0	6.1	0	8.21	-77.7	115.4	8.35	21.573	48046.9	51412.1	33.83	51736.4	33418	1.3151	13.121
8/20/2017	16:55:00	0	Avalon	0	6.1	0	8.21	-78	115.3	8.34	21.577	48052.1	51413.5	33.83	51737.4	33419	1.3158	13.128
8/20/2017	16:55:20	0	Avalon	0	6.1	0	8.22	-78.2	115.1	8.33	21.577	48052.8	51414.6	33.83	51738.6	33419	1.3154	13.124
8/20/2017	16:55:40	0	Avalon	0	6.1	0	8.22	-78.3	115	8.32	21.578	48054	51415	33.83	51738.9	33420	1.3138	13.108
8/20/2017	16:56:00	0	Avalon	0	6.1	0	8.22	-78.3	115	8.32	21.577	48054.1	51415.7	33.83	51739.6	33420	1.3123	13.094
8/20/2017	16:56:20	0	Avalon	0	6.1	0	8.22	-78.3	114.9	8.32	21.578	48054.6	51415.6	33.83	51739.5	33420	1.312	13.091
8/20/2017	16:56:40	0	Avalon	0	6.1	0	8.22	-78.4	115	8.33	21.58	48058.1	51416.3	33.83	51740	33421	1.3093	13.063
8/20/2017	16:57:00	0	Avalon	0	6.1	0	8.22	-78.4	115	8.33	21.58	48054.4	51413.2	33.83	51736.9	33419	1.3108	13.078
8/20/2017	16:57:20	0	Avalon	0	6.1	0	8.22	-78.4	115	8.32	21.581	48056.8	51414.8	33.83	51738.4	33420	1.3128	13.099
8/20/2017	16:57:40	0	Avalon	0	6.1	0	8.22	-78.4	115.1	8.33	21.588	48065	51415.6	33.83	51738.6	33420	1.3112	13.082
8/20/2017	16:58:00	0	Avalon	0	6.1	0	8.22	-78.4	115.1	8.33	21.588	48064	51415.1	33.83	51738.2	33420	1.3102	13.073
8/20/2017	16:58:20	0	Avalon	0	6.1	0	8.22	-78.4	115.1	8.33	21.594	48070.4	51415	33.83	51737.5	33420	1.3003	12.974
8/20/2017	16:58:40	0	Avalon	0	6.1	0	8.22	-78.4	115.2	8.33	21.597	48072.5	51414.6	33.83	51736.9	33420	1.2929	12.9
8/20/2017	16:59:00	0	Avalon	0	6.1	0	8.22	-78.4	115.2	8.33	21.598	48074.1	51415.4	33.83	51737.6	33420	1.3086	13.056
8/20/2017	16:59:20	0	Avalon	0	6.1	0	8.22	-78.4	115.1	8.33	21.597	48073.5	51415.8	33.83	51738	33420	1.3176	13.147
8/20/2017	16:59:40	0	Avalon	0	6	0	8.22	-78.4	115.2	8.33	21.596	48072.3	51415.1	33.83	51737.5	33420	1.3149	13.12
8/20/2017	17:00:00	0	Avalon	0	6	0	8.22	-78.4	115.2	8.33	21.597	48072.7	51414.3	33.83	51736.5	33419	1.3132	13.103
8/20/2017	17:00:20	0	Avalon	0	6.1	0	8.22	-78.4	115.2	8.34	21.597	48072.3	51414.4	33.83	51736.6	33419	1.3068	13.039
8/20/2017	17:00:40	0	Avalon	0	6.1	0	8.22	-78.4	115.2	8.33	21.597	48070.7	51412.6	33.83	51734.9	33418	1.2953	12.924
8/20/2017	17:01:00	0	Avalon	0	6.1	0	8.22	-78.5	115.2	8.33	21.602	48077.8	51415	33.83	51736.8	33420	1.2316	12.288
8/20/2017	17:01:20	0	Avalon	0	6.1	0	8.21	-77.9	112.7	8.14	21.71	48191.7	51423.2	33.84	51735.5	33425	0.7232	7.216
8/20/2017	17:01:40	0	Avalon	0	6	0	8.21	-77.9	113	8.16	21.716	48195.8	51421.5	33.84	51733.4	33424	0.688	6.865
8/20/2017	17:02:00	0	Avalon	0	5.9	0	8.21	-78	113.1	8.17	21.717	48199.1	51423.2	33.84	51734.9	33425	0.688	6.864
8/20/2017	17:02:20	0	Avalon	0	5.8	0	8.21	-78	113.2	8.18	21.719	48200.8	51423.6	33.84	51735.1	33425	0.6871	6.856
8/20/2017	17:02:40	0	Avalon	0	6.1	0	8.21	-77.9	113.2	8.17	21.718	48200.5	51423.7	33.84	51735.3	33425	0.6312	6.298
8/20/2017	17:03:00	0	Avalon	0	6.1	0	8.21	-77.9	113.2	8.17	21.718	48198.1	51421.7	33.84	51733.3	33424	0.6402	6.388
8/20/2017	17:03:20	0	Avalon	0	6.1	0	8.21	-77.9	113	8.16	21.716	48192.7	51417.6	33.84	51729.4	33421	0.6637	6.622
8/20/2017	17:03:40	0	Avalon	0	6.1	0	8.21	-77.9	112.9	8.15	21.717	48199.1	51423.8	33.84	51735.6	33425	0.6878	6.863
8/20/2017	17:04:00	0	Avalon	0	5.9	0	8.21	-77.9	113	8.16	21.717	48198	51422.4	33.84	51734.2	33425	0.6931	6.916
8/20/2017	17:04:20	0	Avalon	0	6.1	0	8.21	-77.9	113	8.16	21.718	48199.3	51423	33.84	51734.7	33425	0.6959	6.944
8/20/2017	17:04:40	0	Avalon	0	6.1	0	8.21	-77.9	112.8	8.15	21.717	48198.2	51422.2	33.84	51733.8	33424	0.6962	6.947
8/20/2017	17:05:00	0	Avalon	0	5.9	0	8.21	-77.9	112.9	8.15	21.716	48197.3	51422.3	33.84	51734.1	33424	0.6966	6.95
8/20/2017	17:05:20	0	Avalon	0	6.1	0	8.21	-77.9	113	8.16	21.719	48198.9	51421.5	33.84	51733.1	33424	0.6928	6.913
8/20/2017	17:05:40	0	Avalon	0	6.1	0	8.21	-77.9	113	8.16	21.716	48197.2	51422.5	33.84	51734.3	33425	0.6754	6.739
8/20/2017	17:06:00	0	Avalon	0	5.9	0	8.21	-77.9	112.9	8.15	21.718	48199	51423	33.84	51734.7	33425	0.6807	6.792
8/20/2017	17:06:20	0	Avalon	0	6	0	8.21	-77.9	113.1	8.16	21.718	48198.7	51422.2	33.84	51733.8	33424	0.6963	6.948
8/20/2017	17:06:40	0	Avalon	0	6	0	8.21	-77.9	113	8.16	21.717	48195.2	51419.8	33.84	51731.5	33423	0.696	6.944
8/20/2017	17:07:00	0	Avalon	0	6	0	8.21	-77.7	112	8.09	21.709	48188.4	51420.2	33.84	51732.6	33423	0.6948	6.932
8/20/2017	17:07:20	0	Avalon	0	6	0	8.21	-77.9	112.4	8.11	21.745	48224.8	51422	33.84	51731.3	33424	0.5071	5.06
8/20/2017	17:07:40	0	Avalon	0	6.1	0	8.22	-78.5	113.5	8.17	21.867	48362	51440.7	33.85	51739.3	33436	0.1355	1.352
8/20/2017	17:08:00	0	Avalon	0	6.1	0	8.22	-78.5	113.3	8.16	21.876	48371.5	51441.4	33.85	51739.2	33437	0.1162	1.159
8/20/2017	17:08:20	0	Avalon	0	6.1	0	8.22	-78.5	113.3	8.16	21.876	48368.2	51437.5	33.85	51735.2	33434	0.1239	1.236
8/20/2017	17:08:40	0	Avalon	0	6	0	8.22	-78.5	113.3	8.16	21.875	48369.1	51438.9	33.85	51736.7	33435	0.1277	1.274
8/20/2017	17:09:00	0	Avalon	0	6.1	0	8.22	-78.4	113.3	8.15	21.876	48369.6	51439.1	33.85	51736.9	33435	0.1275	1.273
8/20/2017	17:09:20	0	Avalon	0	6.1	0	8.22	-78.5	113.3	8.16	21.878	48373.8	51440.9	33.85	51738.5	33437	0.1238	1.235
8/20/2017	17:09:40	0	Avalon	0	6	0	8.22	-78.5	113.3	8.16	21.875	48369.4	51439.3	33.85	51737.1	33436	0.1197	1.194
