# Supplementary material for: Dynamics of pH at Santa Catalina Island
Source: PLoS One. 2023 Dec 7;18(12):e0290039. doi: 10.1371/journal.pone.0290039 (PMC10703214; doi:10.1371/journal.pone.0290039)
Supplement: S24 Dataset — (TXT) [file pone.0290039.s026.txt]

KOR Export File
File Created:10/9/2017 5:53:12 PM
Sonde ID	Sonde 17D108371 CMS-1
User ID	YSI
Site	Avalon
Template	Depth Profiling Test B
Averaging Mode	Rapid
Time Zone	(UTC) Coordinated Universal Time
Devices List:
Name	SN	Firmware	Corresponding Data Column(s)
Data Collection Device			1;2;3;4;5
EXO2 Sonde	17D108371	1.0.35	6;7
pH	17F100785	3.0.0	8;9
Optical DO	17D107394	3.0.0	10;11
Conductivity/Temp	17C104812	3.0.5	12;13;14;15;16;17
Depth Non-Vented 0-100m	17C103815	3.0.0	18;19
1	2	3	4	5	6	7	8	9	10	11	12	13	14	15	16	17	18	19
Date (MM/DD/YYYY)	Time (HH:MM:SS)	Time (Fract. Sec)	Site Name	Fault Code	Battery V	Cable Pwr V	pH	pH mV	ODO % sat	ODO mg/L	Temp �C	Cond �S/cm	SpCond �S/cm	Sal psu	nLF Cond �S/cm	TDS mg/L	Press bar a	Depth m
10/4/2017	20:35:00	0	Avalon	0	6.1	0	8.03	-76.2	109.9	8.13	20.582	46203.1	50475.8	33.18	50878	32809	0.3281	3.274
10/4/2017	20:35:20	0	Avalon	0	6.1	0	8.1	-80.4	110.9	8.22	20.37	46287.8	50778.4	33.38	51199.2	33006	0.6562	6.547
10/4/2017	20:35:40	0	Avalon	0	6.1	0	8.12	-81.5	111.5	8.28	20.328	46245.9	50776.8	33.37	51200.9	33005	0.6861	6.846
10/4/2017	20:36:00	0	Avalon	0	6.1	0	8.13	-81.8	111.6	8.28	20.334	46249.5	50774.5	33.37	51198.1	33003	0.6839	6.824
10/4/2017	20:36:20	0	Avalon	0	6.1	0	8.13	-82	111.6	8.28	20.35	46264.3	50773.6	33.37	51195.9	33003	0.6812	6.797
10/4/2017	20:36:40	0	Avalon	0	6.1	0	8.13	-82.1	111.6	8.27	20.371	46290	50779.1	33.38	51199.7	33006	0.6785	6.77
10/4/2017	20:37:00	0	Avalon	0	6.1	0	8.13	-82.2	111.6	8.29	20.336	46248.1	50771.1	33.37	51194.6	33001	0.6825	6.81
10/4/2017	20:37:20	0	Avalon	0	6.1	0	8.13	-82.3	111.7	8.29	20.342	46254.8	50771.9	33.37	51194.8	33002	0.6929	6.914
10/4/2017	20:37:40	0	Avalon	0	6.1	0	8.14	-82.4	111.6	8.28	20.342	46255.7	50772.8	33.37	51195.8	33002	0.697	6.955
10/4/2017	20:38:00	0	Avalon	0	6.1	0	8.14	-82.6	111.7	8.29	20.312	46226.2	50772.2	33.37	51197.6	33002	0.6945	6.929
10/4/2017	20:38:20	0	Avalon	0	6.1	0	8.14	-82.7	111.7	8.29	20.313	46224.8	50769.8	33.37	51195.1	33000	0.6922	6.907
10/4/2017	20:38:40	0	Avalon	0	6.1	0	8.14	-82.8	111.7	8.3	20.306	46215.9	50767.2	33.37	51193	32999	0.6925	6.91
10/4/2017	20:39:00	0	Avalon	0	6.1	0	8.14	-82.8	111.7	8.3	20.306	46215.8	50767.1	33.37	51192.9	32999	0.6928	6.912
10/4/2017	20:39:20	0	Avalon	0	6.1	0	8.14	-82.9	111.7	8.3	20.304	46214.3	50768.3	33.37	51194.3	32999	0.6929	6.913
10/4/2017	20:39:40	0	Avalon	0	6.1	0	8.15	-83	111.7	8.29	20.314	46223.1	50767.1	33.37	51192.3	32999	0.6927	6.912
10/4/2017	20:40:00	0	Avalon	0	6.1	0	8.15	-83	111.7	8.3	20.305	46216.1	50769.1	33.37	51195	33000	0.6927	6.911
10/4/2017	20:40:20	0	Avalon	0	6.1	0	8.15	-83.1	111.7	8.3	20.307	46217.2	50767.7	33.37	51193.4	32999	0.6929	6.913
10/4/2017	20:40:40	0	Avalon	0	6.1	0	8.14	-82.9	111.7	8.3	20.323	46229	50763.9	33.36	51188.3	32997	0.6922	6.906
10/4/2017	20:41:00	0	Avalon	0	6.1	0	8.15	-83.1	111.7	8.3	20.321	46228.8	50765.7	33.37	51190.3	32998	0.691	6.895
10/4/2017	20:41:20	0	Avalon	0	6.1	0	8.15	-83.1	111.6	8.29	20.292	46203.5	50768.3	33.37	51195.2	32999	0.7998	7.98
10/4/2017	20:41:40	0	Avalon	0	6.1	0	8.15	-83.1	110.9	8.24	20.255	46174.5	50776.2	33.37	51206.2	33005	1.0736	10.711
10/4/2017	20:42:00	0	Avalon	0	6.1	0	8.15	-83.1	110.4	8.23	20.122	46040.9	50769.5	33.37	51209.9	33000	1.2561	12.532
10/4/2017	20:42:20	0	Avalon	0	6.1	0	8.15	-83	110.8	8.27	20.039	45952.3	50762.2	33.36	51209.3	32995	1.304	13.009
10/4/2017	20:42:40	0	Avalon	0	6.1	0	8.15	-83.1	110.8	8.26	20.087	46005.3	50769.7	33.37	51213	33000	1.311	13.08
10/4/2017	20:43:00	0	Avalon	0	6.1	0	8.15	-83.2	110.7	8.25	20.144	46062.7	50772.2	33.37	51211.1	33002	1.309	13.059
10/4/2017	20:43:20	0	Avalon	0	6.1	0	8.15	-83.3	110.5	8.22	20.203	46122.9	50775.2	33.37	51209.4	33004	1.3002	12.972
10/4/2017	20:43:40	0	Avalon	0	6.1	0	8.15	-83.3	110.5	8.23	20.157	46081.8	50779.2	33.37	51217.1	33007	1.2971	12.941
10/4/2017	20:44:00	0	Avalon	0	6.1	0	8.15	-83.3	110.5	8.24	20.117	46034.1	50769.2	33.37	51210.2	33000	1.3049	13.019
10/4/2017	20:44:20	0	Avalon	0	6.1	0	8.15	-83.3	110.6	8.24	20.11	46028	50769.5	33.37	51211	33000	1.3094	13.064
10/4/2017	20:44:40	0	Avalon	0	6.1	0	8.15	-83.3	110.6	8.24	20.103	46022.4	50770.7	33.37	51212.8	33001	1.309	13.06
10/4/2017	20:45:00	0	Avalon	0	6.1	0	8.15	-83.2	110.6	8.25	20.095	46011.7	50767.6	33.37	51210.2	32999	1.3072	13.042
10/4/2017	20:45:20	0	Avalon	0	6.1	0	8.15	-83.2	110.6	8.25	20.07	45985.5	50765.5	33.37	51210.1	32998	1.3073	13.043
10/4/2017	20:45:40	0	Avalon	0	6.1	0	8.15	-83.2	110.8	8.27	20.018	45933.6	50763.5	33.36	51212.2	32996	1.3094	13.064
10/4/2017	20:46:00	0	Avalon	0	6.1	0	8.15	-83.2	111	8.3	19.981	45892.4	50758.6	33.36	51210.2	32993	1.3112	13.082
10/4/2017	20:46:20	0	Avalon	0	6.1	0	8.15	-83.2	111.3	8.32	19.956	45866.3	50755.5	33.36	51209	32991	1.3124	13.093
10/4/2017	20:46:40	0	Avalon	0	6.1	0	8.15	-83.2	111.4	8.33	19.938	45843.5	50750.4	33.35	51205.3	32988	1.3131	13.1
10/4/2017	20:47:00	0	Avalon	0	6.1	0	8.15	-83.2	111.5	8.34	19.933	45837.8	50749.2	33.35	51204.5	32987	1.3134	13.103
10/4/2017	20:47:20	0	Avalon	0	6.1	0	8.15	-83.2	111.6	8.34	19.931	45838.6	50752.1	33.36	51207.6	32989	1.3142	13.111
10/4/2017	20:47:40	0	Avalon	0	6.1	0	8.15	-83.3	111.8	8.41	19.565	45462.9	50727.1	33.34	51210.5	32973	1.423	14.195
10/4/2017	20:48:00	0	Avalon	0	6.1	0	8.15	-83.2	113	8.57	19.12	45014.8	50707.7	33.32	51224.3	32960	1.7485	17.441
10/4/2017	20:48:20	0	Avalon	0	6.1	0	8.15	-82.9	113.7	8.68	18.809	44694.3	50687.5	33.31	51226.9	32947	1.8944	18.895
10/4/2017	20:48:40	0	Avalon	0	6.1	0	8.15	-82.8	113.9	8.7	18.814	44695.8	50683.8	33.3	51222.8	32944	1.8959	18.91
10/4/2017	20:49:00	0	Avalon	0	6.1	0	8.15	-82.8	114.1	8.71	18.864	44745.5	50686.1	33.31	51221.5	32946	1.8929	18.88
10/4/2017	20:49:20	0	Avalon	0	6.1	0	8.15	-82.8	114.2	8.7	18.91	44790.5	50686.5	33.31	51218.6	32946	1.893	18.881
10/4/2017	20:49:40	0	Avalon	0	6.1	0	8.15	-82.9	114.4	8.71	19.018	44894.1	50685.6	33.31	51209.7	32946	1.8966	18.917
10/4/2017	20:50:00	0	Avalon	0	6.1	0	8.15	-83	114.2	8.66	19.161	45038.8	50693.1	33.31	51206.8	32950	1.8983	18.935
10/4/2017	20:50:20	0	Avalon	0	6.1	0	8.15	-83.1	114	8.64	19.23	45109.8	50697.1	33.31	51205.7	32953	1.8991	18.944
10/4/2017	20:50:40	0	Avalon	0	6.1	0	8.15	-83.1	114	8.64	19.245	45121.6	50694	33.31	51201.5	32951	1.8994	18.946
10/4/2017	20:51:00	0	Avalon	0	6.1	0	8.15	-83.2	114	8.64	19.252	45131.4	50697.1	33.31	51204	32953	1.8988	18.94
10/4/2017	20:51:20	0	Avalon	0	6.1	0	8.15	-83.2	114.1	8.64	19.253	45131.7	50696.7	33.31	51203.5	32953	1.8988	18.94
10/4/2017	20:51:40	0	Avalon	0	6	0	8.15	-83.2	114.1	8.64	19.252	45131.5	50697	33.31	51203.9	32953	1.8991	18.943
10/4/2017	20:52:00	0	Avalon	0	6.1	0	8.15	-83.2	114.1	8.64	19.251	45130	50696.6	33.31	51203.5	32953	1.8992	18.944
10/4/2017	20:52:20	0	Avalon	0	6	0	8.15	-83.3	114	8.64	19.243	45123.4	50697.9	33.32	51205.5	32954	1.8995	18.948
10/4/2017	20:52:40	0	Avalon	0	6	0	8.15	-83.3	114	8.64	19.221	45103.3	50699.3	33.32	51208.5	32955	1.8998	18.95
10/4/2017	20:53:00	0	Avalon	0	6.1	0	8.15	-83.2	114	8.64	19.209	45093.2	50700.3	33.32	51210.4	32955	1.896	18.913
10/4/2017	20:53:20	0	Avalon	0	6.1	0	8.15	-83.2	113.9	8.65	19.106	44995.6	50702.6	33.32	51220.4	32957	1.8931	18.883
10/4/2017	20:53:40	0	Avalon	0	6.1	0	8.15	-83	113.8	8.7	18.7	44594.2	50693.6	33.31	51240.8	32951	2.077	20.715
10/4/2017	20:54:00	0	Avalon	0	6.1	0	8.15	-82.9	113.8	8.74	18.552	44437.9	50678.6	33.3	51236.2	32941	2.1095	21.039
10/4/2017	20:54:20	0	Avalon	0	6.1	0	8.15	-82.7	113.6	8.78	18.147	44043.6	50673.5	33.29	51258.9	32938	2.2555	22.493
10/4/2017	20:54:40	0	Avalon	0	6	0	8.15	-82.4	114.5	8.92	17.746	43635.5	50652.6	33.27	51265	32924	2.3777	23.709
10/4/2017	20:55:00	0	Avalon	0	6.1	0	8.14	-82.3	115.3	9.01	17.593	43472.3	50636.4	33.26	51258.7	32914	2.4839	24.767
10/4/2017	20:55:20	0	Avalon	0	6.1	0	8.14	-82.2	115.5	9.03	17.558	43433.8	50630.8	33.26	51255.3	32910	2.5034	24.962
10/4/2017	20:55:40	0	Avalon	0	6.1	0	8.14	-82.2	115.6	9.04	17.558	43431.5	50628.3	33.25	51252.8	32908	2.5183	25.111
10/4/2017	20:56:00	0	Avalon	0	6.1	0	8.14	-82.2	115.6	9.04	17.574	43447.6	50629	33.26	51252.4	32909	2.5139	25.067
10/4/2017	20:56:20	0	Avalon	0	6.1	0	8.14	-82.1	115.6	9.04	17.564	43439.7	50630.5	33.26	51254.6	32910	2.5076	25.004
10/4/2017	20:56:40	0	Avalon	0	6.1	0	8.14	-82.1	115.6	9.04	17.593	43463.6	50626.3	33.25	51248.5	32907	2.504	24.968
10/4/2017	20:57:00	0	Avalon	0	6.1	0	8.14	-82.2	115.6	9.03	17.61	43484.5	50630.9	33.26	51252	32910	2.5011	24.94
10/4/2017	20:57:20	0	Avalon	0	6.1	0	8.14	-82.2	115.5	9.03	17.609	43482.4	50629.4	33.26	51250.5	32909	2.5029	24.957
10/4/2017	20:57:40	0	Avalon	0	6	0	8.14	-82.2	115.5	9.02	17.625	43496.3	50627.8	33.26	51247.9	32908	2.5049	24.978
10/4/2017	20:58:00	0	Avalon	0	6	0	8.14	-82.2	115.4	9.02	17.637	43508.8	50628.6	33.26	51247.9	32909	2.5051	24.98
10/4/2017	20:58:20	0	Avalon	0	6	0	8.14	-82.2	115.5	9.02	17.64	43512.1	50629.7	33.26	51248.9	32909	2.5048	24.976
10/4/2017	20:58:40	0	Avalon	0	6	0	8.14	-82.3	115.5	9.02	17.638	43509.7	50628.7	33.26	51248	32909	2.5052	24.98
10/4/2017	20:59:00	0	Avalon	0	6	0	8.14	-82.3	115.5	9.02	17.64	43511.2	50628.9	33.26	51248	32909	2.5065	24.993
10/4/2017	20:59:20	0	Avalon	0	6.1	0	8.14	-82.3	115.4	9.02	17.642	43513.9	50628.9	33.26	51247.9	32909	2.5074	25.003
10/4/2017	20:59:40	0	Avalon	0	6	0	8.15	-82.3	115.5	9.02	17.65	43519.7	50627.3	33.26	51245.8	32908	2.5071	25
10/4/2017	21:00:00	0	Avalon	0	6	0	8.15	-82.4	115.6	9.05	17.513	43388.6	50627.5	33.25	51254.8	32908	2.6774	26.697
10/4/2017	21:00:20	0	Avalon	0	6	0	8.15	-82.4	116	9.11	17.396	43270.6	50622.1	33.25	51256.9	32904	2.779	27.709
10/4/2017	21:00:40	0	Avalon	0	6	0	8.15	-82.4	116.3	9.14	17.327	43202.5	50620.5	33.25	51259.6	32903	2.859	28.506
10/4/2017	21:01:00	0	Avalon	0	6	0	8.15	-82.2	116.1	9.16	17.087	42972.8	50623.6	33.24	51277.8	32905	3.0711	30.619
10/4/2017	21:01:20	0	Avalon	0	6	0	8.14	-82	115.1	9.1	17.021	42903.1	50616.7	33.24	51274.9	32901	3.1024	30.931
10/4/2017	21:01:40	0	Avalon	0	6	0	8.14	-82	115.2	9.11	17.039	42920.1	50616.5	33.24	51273.5	32901	3.1005	30.912
10/4/2017	21:02:00	0	Avalon	0	6	0	8.14	-82	115.5	9.12	17.074	42954.1	50616.9	33.24	51271.8	32901	3.0974	30.881
10/4/2017	21:02:20	0	Avalon	0	6	0	8.14	-82.1	115.6	9.13	17.061	42944.1	50620.1	33.24	51275.9	32903	3.0972	30.88
10/4/2017	21:02:40	0	Avalon	0	6	0	8.14	-82	115.4	9.12	17.022	42902.5	50615.5	33.24	51273.6	32900	3.0997	30.904
10/4/2017	21:03:00	0	Avalon	0	6	0	8.14	-81.9	115.1	9.1	16.994	42876	50616.1	33.24	51275.9	32900	3.1006	30.913
10/4/2017	21:03:20	0	Avalon	0	6	0	8.14	-81.8	114.6	9.09	16.859	42759.7	50632.7	33.25	51301	32911	3.0996	30.902
10/4/2017	21:03:40	0	Avalon	0	6	0	8.14	-81.7	114.4	9.09	16.734	42625.3	50616.1	33.23	51291.6	32900	3.0981	30.887
10/4/2017	21:04:00	0	Avalon	0	6	0	8.14	-81.7	114.3	9.1	16.657	42546.6	50611.7	33.23	51291.7	32898	3.0967	30.872
10/4/2017	21:04:20	0	Avalon	0	6	0	8.14	-81.6	114.2	9.1	16.621	42511.6	50611.6	33.23	51293.8	32898	3.092	30.825
10/4/2017	21:04:40	0	Avalon	0	6	0	8.14	-81.6	114.2	9.1	16.608	42497.8	50609.4	33.23	51292.3	32896	3.0894	30.799
10/4/2017	21:05:00	0	Avalon	0	6	0	8.14	-81.6	114.2	9.1	16.609	42497.2	50607.6	33.23	51290.4	32895	3.0902	30.807
10/4/2017	21:05:20	0	Avalon	0	6	0	8.14	-81.6	114.3	9.11	16.595	42483.3	50606.9	33.23	51290.5	32895	3.0897	30.802
10/4/2017	21:05:40	0	Avalon	0	6	0	8.14	-81.6	114.2	9.1	16.589	42476.7	50606.7	33.23	51290.7	32894	3.0912	30.817
10/4/2017	21:06:00	0	Avalon	0	6	0	8.14	-81.6	114.2	9.11	16.575	42465	50609.1	33.23	51294	32896	3.0937	30.841
10/4/2017	21:06:20	0	Avalon	0	6	0	8.14	-81.6	114.2	9.11	16.565	42455.7	50609.2	33.23	51294.6	32896	3.0927	30.832
10/4/2017	21:06:40	0	Avalon	0	6	0	8.14	-81.6	114.2	9.11	16.578	42468.5	50609.2	33.23	51293.9	32896	3.0888	30.793
10/4/2017	21:07:00	0	Avalon	0	6	0	8.13	-81.2	115.8	9.13	17.162	43034.8	50613.9	33.24	51263.4	32899	2.7909	27.826
10/4/2017	21:07:20	0	Avalon	0	6	0	8.13	-81.7	115.8	9.04	17.657	43528.8	50630.1	33.26	51248.1	32910	2.4932	24.861
10/4/2017	21:07:40	0	Avalon	0	6	0	8.14	-82.3	115.3	9	17.665	43535.1	50628.4	33.26	51245.9	32908	2.4934	24.863
10/4/2017	21:08:00	0	Avalon	0	6	0	8.15	-82.5	115.3	9	17.698	43570.1	50631.9	33.26	51247.2	32911	2.4906	24.835
10/4/2017	21:08:20	0	Avalon	0	6	0	8.15	-82.6	115.2	8.97	17.81	43679.7	50633.6	33.26	51241.6	32912	2.4899	24.829
10/4/2017	21:08:40	0	Avalon	0	6	0	8.15	-82.7	114.8	8.92	17.921	43796.1	50644.5	33.27	51245.3	32919	2.4915	24.845
10/4/2017	21:09:00	0	Avalon	0	6	0	8.15	-82.8	114.7	8.9	17.99	43867.1	50648.5	33.27	51244.6	32921	2.493	24.861
10/4/2017	21:09:20	0	Avalon	0	6	0	8.15	-82.8	114.4	8.88	17.977	43857.5	50652.1	33.28	51249.2	32924	2.4952	24.883
10/4/2017	21:09:40	0	Avalon	0	6	0	8.15	-82.8	114.9	8.96	17.743	43627.2	50647.4	33.27	51260	32921	2.4991	24.92
10/4/2017	21:10:00	0	Avalon	0	6	0	8.15	-82.8	115.1	8.98	17.687	43563.6	50636.1	33.26	51252.2	32913	2.5016	24.945
10/4/2017	21:10:20	0	Avalon	0	6	0	8.15	-82.7	115.1	8.99	17.65	43527	50635.9	33.26	51254.5	32913	2.5017	24.946
10/4/2017	21:10:40	0	Avalon	0	6	0	8.15	-82.7	115.2	9	17.613	43489.2	50632.6	33.26	51253.5	32911	2.5012	24.94
10/4/2017	21:11:00	0	Avalon	0	6	0	8.15	-82.7	115.3	9.01	17.572	43451.4	50634.9	33.26	51258.5	32913	2.4986	24.914
10/4/2017	21:11:20	0	Avalon	0	6	0	8.15	-82.7	115.5	9.04	17.549	43422.2	50626.8	33.25	51251.8	32907	2.4987	24.915
10/4/2017	21:11:40	0	Avalon	0	6	0	8.15	-82.7	115.6	9.05	17.53	43402.4	50624.9	33.25	51251.1	32906	2.5005	24.933
10/4/2017	21:12:00	0	Avalon	0	6	0	8.15	-82.6	115.7	9.06	17.487	43360.1	50624.4	33.25	51253.4	32906	2.4995	24.923
10/4/2017	21:12:20	0	Avalon	0	6	0	8.15	-82.7	116.1	9.1	17.479	43355.1	50629.7	33.26	51259.3	32909	2.4594	24.523
10/4/2017	21:12:40	0	Avalon	0	6	0	8.15	-82.7	115	8.84	18.504	44381.1	50668	33.29	51228.8	32934	1.9226	19.174
10/4/2017	21:13:00	0	Avalon	0	6	0	8.15	-83	114.2	8.77	18.548	44425.4	50669.5	33.29	51227.3	32935	1.9033	18.982
10/4/2017	21:13:20	0	Avalon	0	6	0	8.16	-83.2	114.1	8.75	18.567	44447.5	50673.9	33.3	51230.4	32938	1.9021	18.97
10/4/2017	21:13:40	0	Avalon	0	6	0	8.16	-83.2	113.8	8.73	18.577	44459.4	50676	33.3	51231.8	32939	1.9015	18.964
10/4/2017	21:14:00	0	Avalon	0	6	0	8.16	-83.2	113.8	8.72	18.597	44480	50677.3	33.3	51231.7	32940	1.9021	18.97
10/4/2017	21:14:20	0	Avalon	0	6	0	8.16	-83.3	113.8	8.72	18.634	44517	50678.9	33.3	51230.7	32941	1.9028	18.977
10/4/2017	21:14:40	0	Avalon	0	6	0	8.16	-83.3	113.7	8.7	18.681	44560.5	50677.5	33.3	51226	32940	1.9032	18.982
10/4/2017	21:15:00	0	Avalon	0	6	0	8.16	-83.4	113.7	8.7	18.754	44634	50680.3	33.3	51223.5	32942	1.9029	18.979
10/4/2017	21:15:20	0	Avalon	0	6	0	8.16	-83.4	114	8.71	18.828	44703.4	50678	33.3	51215.9	32941	1.9026	18.977
10/4/2017	21:15:40	0	Avalon	0	6	0	8.16	-83.5	114	8.69	18.894	44774	50684.8	33.31	51218	32945	1.9026	18.977
10/4/2017	21:16:00	0	Avalon	0	6	0	8.16	-83.6	114.2	8.7	18.958	44836.5	50685.7	33.31	51214.2	32946	1.9015	18.966
10/4/2017	21:16:20	0	Avalon	0	6	0	8.16	-83.6	114.1	8.68	19.024	44904.8	50690.7	33.31	51214.4	32949	1.9005	18.956
10/4/2017	21:16:40	0	Avalon	0	6	0	8.16	-83.7	114	8.66	19.087	44969.9	50695.8	33.31	51214.9	32952	1.9014	18.966
10/4/2017	21:17:00	0	Avalon	0	6	0	8.16	-83.7	114	8.66	19.119	45009.5	50705.7	33.32	51222.6	32959	1.9026	18.978
10/4/2017	21:17:20	0	Avalon	0	6	0	8.16	-83.7	114	8.66	19.127	45014.8	50702.2	33.32	51218.4	32956	1.9028	18.979
10/4/2017	21:17:40	0	Avalon	0	6	0	8.16	-83.7	113.9	8.66	19.085	44973.6	50701.8	33.32	51221.2	32956	1.9017	18.968
10/4/2017	21:18:00	0	Avalon	0	6	0	8.16	-83.7	114.2	8.66	19.261	45146.9	50709.1	33.32	51215.7	32961	1.6294	16.253
10/4/2017	21:18:20	0	Avalon	0	6	0	8.16	-83.9	112	8.36	20.052	45965.4	50763.3	33.36	51209.3	32996	1.2997	12.967
10/4/2017	21:18:40	0	Avalon	0	6	0	8.16	-84.1	111.1	8.29	20.06	45973.9	50763.4	33.36	51208.8	32996	1.2935	12.905
10/4/2017	21:19:00	0	Avalon	0	6	0	8.17	-84.1	111.1	8.29	20.016	45927.8	50759.5	33.36	51208.3	32994	1.296	12.93
10/4/2017	21:19:20	0	Avalon	0	6	0	8.17	-84.2	111.5	8.34	19.955	45865.4	50755.8	33.36	51209.4	32991	1.2977	12.947
10/4/2017	21:19:40	0	Avalon	0	6	0	8.17	-84.2	111.8	8.36	19.941	45847.8	50752.2	33.36	51207	32989	1.2982	12.952
10/4/2017	21:20:00	0	Avalon	0	6	0	8.17	-84.1	111.6	8.34	19.979	45889.3	50757.2	33.36	51208.9	32992	1.2987	12.956
10/4/2017	21:20:20	0	Avalon	0	6	0	8.17	-84.2	111.7	8.35	19.952	45860	50753.9	33.36	51207.7	32990	1.2983	12.953
10/4/2017	21:20:40	0	Avalon	0	6	0	8.17	-84.1	111.5	8.33	20.013	45918.1	50753	33.36	51202.1	32989	1.299	12.96
10/4/2017	21:21:00	0	Avalon	0	6	0	8.17	-84.1	111	8.28	20.066	45980	50763.7	33.36	51208.6	32996	1.2985	12.955
10/4/2017	21:21:20	0	Avalon	0	6	0	8.17	-84.2	110.7	8.25	20.11	46023.9	50765.1	33.36	51206.5	32997	1.2984	12.955
10/4/2017	21:21:40	0	Avalon	0	6	0	8.17	-84.2	110.6	8.24	20.127	46044.3	50769.7	33.37	51209.9	33000	1.2996	12.966
10/4/2017	21:22:00	0	Avalon	0	6	0	8.17	-84.2	110.5	8.23	20.17	46089.7	50774.3	33.37	51211.1	33003	1.3001	12.972
10/4/2017	21:22:20	0	Avalon	0	6	0	8.17	-84.3	110.4	8.21	20.244	46163.3	50776.3	33.37	51207.2	33005	1.3009	12.979
10/4/2017	21:22:40	0	Avalon	0	6	0	8.17	-84.4	110.4	8.21	20.25	46172.2	50779	33.37	51209.4	33006	1.3072	13.042
10/4/2017	21:23:00	0	Avalon	0	6	0	8.17	-84.4	110.4	8.21	20.256	46175.4	50776.8	33.37	51206.7	33005	1.3174	13.144
10/4/2017	21:23:20	0	Avalon	0	6	0	8.17	-84.4	110.4	8.21	20.257	46178.6	50779	33.37	51208.9	33006	1.3219	13.189
10/4/2017	21:23:40	0	Avalon	0	6	0	8.17	-84.5	111.1	8.24	20.364	46271.9	50766.9	33.37	51188	32998	0.7153	7.137
10/4/2017	21:24:00	0	Avalon	0	6	0	8.17	-84.6	111.3	8.25	20.379	46285.8	50766.9	33.37	51186.9	32998	0.6985	6.969
10/4/2017	21:24:20	0	Avalon	0	6	0	8.17	-84.4	111.3	8.26	20.382	46290.1	50768.4	33.37	51188.2	32999	0.7018	7.003
10/4/2017	21:24:40	0	Avalon	0	6	0	8.17	-84.4	111.4	8.26	20.379	46287.5	50768.9	33.37	51188.9	33000	0.7022	7.007
10/4/2017	21:25:00	0	Avalon	0	6	0	8.17	-84.4	111.4	8.27	20.365	46273.9	50768.5	33.37	51189.7	33000	0.7025	7.01
10/4/2017	21:25:20	0	Avalon	0	6	0	8.17	-84.5	111.4	8.27	20.345	46255.6	50769.5	33.37	51192.2	33000	0.703	7.014
10/4/2017	21:25:40	0	Avalon	0	6	0	8.17	-84.5	111.4	8.27	20.332	46241.6	50768.5	33.37	51192.3	33000	0.7032	7.017
10/4/2017	21:26:00	0	Avalon	0	6	0	8.17	-84.5	111.4	8.27	20.326	46236	50767.9	33.37	51192.2	32999	0.7036	7.02
10/4/2017	21:26:20	0	Avalon	0	6	0	8.17	-84.5	111.4	8.27	20.325	46234.3	50767.1	33.37	51191.4	32999	0.7041	7.025
10/4/2017	21:26:40	0	Avalon	0	6	0	8.17	-84.5	111.4	8.27	20.321	46230.2	50767.1	33.37	51191.8	32999	0.7043	7.027
10/4/2017	21:27:00	0	Avalon	0	6	0	8.17	-84.5	111.4	8.27	20.319	46228.4	50767.6	33.37	51192.4	32999	0.7043	7.027
10/4/2017	21:27:20	0	Avalon	0	6	0	8.17	-84.5	111.4	8.27	20.315	46224.4	50767.1	33.37	51192.3	32999	0.7043	7.027
10/4/2017	21:27:40	0	Avalon	0	6	0	8.17	-84.5	111.4	8.27	20.313	46221.9	50766.6	33.37	51191.8	32998	0.7044	7.028
10/4/2017	21:28:00	0	Avalon	0	6	0	8.17	-84.5	111.4	8.27	20.313	46222.5	50767	33.37	51192.3	32999	0.7043	7.027
10/4/2017	21:28:20	0	Avalon	0	6	0	8.17	-84.5	111.4	8.27	20.317	46225.7	50766.8	33.37	51191.8	32998	0.7043	7.027
10/4/2017	21:28:40	0	Avalon	0	6	0	8.17	-84.5	111.4	8.27	20.32	46228.5	50766.7	33.37	51191.5	32998	0.7043	7.028
