# Supplementary material for: Dynamics of pH at Santa Catalina Island
Source: PLoS One. 2023 Dec 7;18(12):e0290039. doi: 10.1371/journal.pone.0290039 (PMC10703214; doi:10.1371/journal.pone.0290039)
Supplement: S25 Dataset — (TXT) [file pone.0290039.s027.txt]

KOR Export File
File Created:11/17/2018 5:39:41 PM
Sonde ID	Sonde 17D108371 CMS-1
User ID	YSI
Site	Avalon
Template	Depth Profiling Standard 20sec
Averaging Mode	Rapid
Time Zone	(UTC) Coordinated Universal Time
Devices List:
Name	SN	Firmware	Corresponding Data Column(s)
Data Collection Device			1;2;3;4;5
EXO2 Sonde	17D108371	1.0.35	6;7
pH	17F100785	3.0.0	8;9
Optical DO	17D107394	3.0.0	10;11
Total Algae BGA-PE	17K104828	3.0.0	12;13;14;15
Conductivity/Temp	17C104812	3.0.5	16;17;18;19;20;21
Wiper	17L103085	3.0.0
Depth Non-Vented 0-100m	17C103815	3.0.0	22;23
1	2	3	4	5	6	7	8	9	10	11	12	13	14	15	16	17	18	19	20	21	22	23
Date (MM/DD/YYYY)	Time (HH:MM:SS)	Time (Fract. Sec)	Site Name	Fault Code	Battery V	Cable Pwr V	pH	pH mV	ODO % sat	ODO mg/L	Chlorophyll RFU	Chlorophyll �g/L	BGA-PE RFU	BGA-PE �g/L	Temp �C	Cond �S/cm	SpCond �S/cm	Sal psu	nLF Cond �S/cm	TDS mg/L	Press bar a	Depth m
11/17/2018	18:31:40	0	Avalon	0	4.9	0	8.03	-89.2	103.4	7.88	-0.01	0.47	0.63	1.78	19.079	44696	50388	33.16	50904.1	32752	0.0474	0.473
11/17/2018	18:32:00	0	Avalon	0	4.9	0	8.03	-89.4	103.5	7.85	-0.13	-0.02	0.6	1.67	19.084	45530.2	51330.6	33.79	51856.5	33365	0.0828	0.826
11/17/2018	18:32:20	0	Avalon	0	4.9	0	8.04	-89.9	103.6	7.85	-0.14	-0.04	0.59	1.65	19.088	45547.2	51344.7	33.8	51870.4	33374	0.1149	1.145
11/17/2018	18:32:40	0	Avalon	0	4.9	0	8.05	-90.2	103.6	7.85	-0.14	-0.03	0.63	1.77	19.08	45539.9	51346.1	33.8	51872.4	33375	0.1781	1.776
11/17/2018	18:33:00	0	Avalon	0	4.9	0	8.05	-90.5	103.5	7.85	-0.16	-0.13	0.61	1.7	19.065	45524.9	51345.2	33.8	51872.6	33374	0.5032	5.018
11/17/2018	18:33:20	0	Avalon	0	4.9	0	8.06	-90.8	103.6	7.85	-0.14	-0.04	0.59	1.66	19.063	45522.9	51345.4	33.8	51873	33375	0.6788	6.769
11/17/2018	18:33:40	0	Avalon	0	4.9	0	8.06	-91	103.6	7.85	-0.12	0.03	0.62	1.74	19.062	45523.3	51346.8	33.8	51874.4	33375	0.7054	7.034
11/17/2018	18:34:00	0	Avalon	0	4.9	0	8.06	-91.2	103.6	7.85	-0.13	-0.01	0.6	1.68	19.064	45522	51343.4	33.79	51870.9	33373	0.7177	7.157
11/17/2018	18:34:20	0	Avalon	0	4.9	0	8.07	-91.3	103.6	7.85	-0.12	0.05	0.59	1.66	19.065	45525.4	51346	33.8	51873.5	33375	0.7216	7.196
11/17/2018	18:34:40	0	Avalon	0	4.9	0	8.07	-91.4	103.6	7.85	-0.13	0.01	0.55	1.55	19.064	45524	51345.5	33.8	51873	33375	0.7244	7.224
11/17/2018	18:35:00	0	Avalon	0	4.9	0	8.07	-91.5	103.6	7.85	-0.13	0	0.66	1.84	19.061	45519.3	51343.6	33.79	51871.4	33373	0.7233	7.213
11/17/2018	18:35:20	0	Avalon	0	4.9	0	8.07	-91.6	103.6	7.85	-0.13	-0.02	0.69	1.94	19.054	45516.3	51347.2	33.8	51875.4	33376	0.7228	7.207
11/17/2018	18:35:40	0	Avalon	0	4.9	0	8.07	-91.6	103.6	7.85	-0.12	0.03	0.59	1.64	19.057	45517.8	51346.1	33.8	51874.1	33375	0.7233	7.212
11/17/2018	18:36:00	0	Avalon	0	4.9	0	8.07	-91.7	103.6	7.85	-0.13	0.02	0.66	1.84	19.05	45514	51349.3	33.8	51877.8	33377	0.723	7.21
11/17/2018	18:36:20	0	Avalon	0	4.9	0	8.08	-91.8	103.6	7.85	-0.12	0.04	0.56	1.58	19.061	45521.1	51345.9	33.8	51873.6	33375	0.7201	7.18
11/17/2018	18:36:40	0	Avalon	0	4.9	0	8.08	-91.8	103.6	7.85	-0.12	0.05	0.61	1.7	19.067	45528.3	51346.4	33.8	51873.7	33375	0.7205	7.185
11/17/2018	18:37:00	0	Avalon	0	4.9	0	8.08	-91.9	103.6	7.85	-0.13	0.01	0.59	1.65	19.062	45521.5	51344.9	33.8	51872.6	33374	0.7104	7.084
11/17/2018	18:37:20	0	Avalon	0	4.9	0	8.08	-91.9	103.6	7.85	-0.12	0.04	0.61	1.72	19.055	45514.8	51344.5	33.8	51872.7	33374	0.7078	7.058
11/17/2018	18:37:40	0	Avalon	0	4.9	0	8.08	-92	103.6	7.85	-0.13	-0.02	0.57	1.59	19.064	45520.4	51341.9	33.79	51869.4	33372	0.7226	7.206
11/17/2018	18:38:00	0	Avalon	0	4.9	0	8.08	-92	103.6	7.85	-0.12	0.04	0.63	1.77	19.07	45527.1	51342.8	33.79	51869.8	33373	0.7245	7.224
11/17/2018	18:38:20	0	Avalon	0	4.9	0	8.08	-92	103.5	7.85	-0.09	0.15	0.59	1.64	19.047	45509.1	51347.3	33.8	51876	33376	1.166	11.627
11/17/2018	18:38:40	0	Avalon	0	4.9	0	8.08	-92.1	103.6	7.85	-0.11	0.07	0.69	1.94	19.041	45501.2	51344.9	33.79	51874.1	33374	1.2711	12.675
11/17/2018	18:39:00	0	Avalon	0	4.9	0	8.08	-92.1	103.6	7.85	-0.1	0.14	0.62	1.75	19.041	45503.4	51347.7	33.8	51876.9	33376	1.2839	12.803
11/17/2018	18:39:20	0	Avalon	0	4.9	0	8.08	-92.2	103.5	7.85	-0.09	0.15	0.56	1.55	19.04	45501.9	51347.2	33.8	51876.6	33376	1.2903	12.866
11/17/2018	18:39:40	0	Avalon	0	4.9	0	8.08	-92.2	103.5	7.85	-0.09	0.15	0.64	1.8	19.039	45502.7	51348.7	33.8	51878.1	33377	1.2969	12.932
11/17/2018	18:40:00	0	Avalon	0	4.9	0	8.08	-92.2	103.6	7.85	-0.09	0.16	0.69	1.94	19.04	45501.8	51347.1	33.8	51876.4	33376	1.3012	12.975
11/17/2018	18:40:20	0	Avalon	0	4.9	0	8.08	-92.3	103.6	7.85	-0.1	0.12	0.67	1.88	19.04	45502.2	51346.9	33.8	51876.1	33375	1.2972	12.935
11/17/2018	18:40:40	0	Avalon	0	4.9	0	8.08	-92.3	103.6	7.85	-0.1	0.12	0.6	1.68	19.039	45499.1	51345	33.79	51874.4	33374	1.2831	12.794
11/17/2018	18:41:00	0	Avalon	0	4.9	0	8.09	-92.3	103.6	7.85	-0.09	0.15	0.62	1.75	19.038	45501.2	51348	33.8	51877.4	33376	1.2671	12.635
11/17/2018	18:41:20	0	Avalon	0	4.9	0	8.09	-92.4	103.6	7.85	-0.09	0.17	0.64	1.79	19.04	45498.9	51344	33.79	51873.3	33374	1.2689	12.653
11/17/2018	18:41:40	0	Avalon	0	4.9	0	8.09	-92.4	103.6	7.85	-0.1	0.14	0.64	1.79	19.038	45499.3	51346.4	33.79	51875.8	33375	1.2865	12.829
11/17/2018	18:42:00	0	Avalon	0	4.9	0	8.09	-92.4	103.6	7.85	-0.1	0.1	0.66	1.84	19.038	45500.3	51347.2	33.8	51876.7	33376	1.2988	12.951
11/17/2018	18:42:20	0	Avalon	0	4.9	0	8.09	-92.4	103.6	7.85	-0.07	0.24	0.62	1.75	19.039	45502.7	51348.7	33.8	51878.1	33377	1.3036	12.999
11/17/2018	18:42:40	0	Avalon	0	4.9	0	8.09	-92.5	103.5	7.85	-0.08	0.19	0.65	1.83	19.039	45501.3	51346.9	33.8	51876.3	33375	1.299	12.953
11/17/2018	18:43:00	0	Avalon	0	4.9	0	8.09	-92.5	103.6	7.85	-0.07	0.24	0.67	1.89	19.036	45496.1	51344.4	33.79	51874	33374	1.3	12.963
11/17/2018	18:43:20	0	Avalon	0	4.9	0	8.09	-92.5	103.6	7.85	-0.07	0.24	0.63	1.77	19.037	45496.9	51345.2	33.79	51874.8	33374	1.3054	13.017
11/17/2018	18:43:40	0	Avalon	0	4.9	0	8.09	-92.5	103.5	7.85	-0.09	0.14	0.75	2.11	19.027	45489.6	51347.1	33.79	51877.4	33376	1.7	16.951
11/17/2018	18:44:00	0	Avalon	0	4.9	0	8.09	-92.4	102.9	7.81	-0.06	0.27	0.64	1.79	19.021	45486	51350.6	33.8	51881.4	33378	1.8938	18.884
11/17/2018	18:44:20	0	Avalon	0	4.9	0	8.09	-92.4	103	7.81	-0.08	0.22	0.63	1.76	19.021	45485	51349.4	33.79	51880.2	33377	1.9024	18.969
11/17/2018	18:44:40	0	Avalon	0	4.9	0	8.09	-92.4	102.9	7.81	-0.07	0.22	0.72	2	19.015	45481.7	51352.2	33.8	51883.5	33379	1.9084	19.029
11/17/2018	18:45:00	0	Avalon	0	4.9	0	8.09	-92.4	102.9	7.81	-0.07	0.24	0.62	1.74	19.017	45481.7	51350.2	33.8	51881.3	33378	1.9168	19.113
11/17/2018	18:45:20	0	Avalon	0	4.9	0	8.09	-92.5	102.9	7.8	-0.08	0.18	0.74	2.06	19.015	45479.6	51350.1	33.8	51881.3	33378	1.9208	19.153
11/17/2018	18:45:40	0	Avalon	0	4.9	0	8.09	-92.5	102.9	7.81	-0.06	0.27	0.72	2.02	19.022	45482.7	51345.5	33.79	51876.1	33375	1.9232	19.177
11/17/2018	18:46:00	0	Avalon	0	4.9	0	8.09	-92.5	103	7.81	-0.05	0.31	0.72	2.02	19.025	45489.1	51349.1	33.79	51879.5	33377	1.9221	19.166
11/17/2018	18:46:20	0	Avalon	0	4.9	0	8.09	-92.6	103.1	7.82	-0.07	0.24	0.65	1.82	19.026	45490.4	51350	33.8	51880.5	33378	1.9129	19.074
11/17/2018	18:46:40	0	Avalon	0	4.9	0	8.09	-92.6	103.1	7.82	-0.07	0.25	0.69	1.93	19.025	45486.4	51346.3	33.79	51876.7	33375	1.8939	18.885
11/17/2018	18:47:00	0	Avalon	0	4.9	0	8.09	-92.6	103	7.81	-0.07	0.26	0.69	1.94	19.014	45479.1	51350.4	33.8	51881.7	33378	1.8886	18.831
11/17/2018	18:47:20	0	Avalon	0	4.9	0	8.09	-92.5	102.8	7.8	-0.08	0.2	0.7	1.96	19.02	45485.3	51350	33.8	51880.8	33377	1.9098	19.043
11/17/2018	18:47:40	0	Avalon	0	4.9	0	8.09	-92.5	102.8	7.79	-0.05	0.31	0.63	1.75	19.02	45484.5	51349.7	33.79	51880.6	33377	1.9205	19.15
11/17/2018	18:48:00	0	Avalon	0	4.9	0	8.09	-92.6	102.7	7.79	-0.07	0.23	0.75	2.09	19.021	45485	51349.3	33.79	51880.1	33377	1.9239	19.184
11/17/2018	18:48:20	0	Avalon	0	4.9	0	8.09	-92.6	102.8	7.8	-0.07	0.23	0.69	1.95	19.012	45478.7	51351.3	33.8	51882.8	33378	1.9183	19.128
11/17/2018	18:48:40	0	Avalon	0	4.9	0	8.09	-92.6	102.8	7.8	-0.07	0.26	0.65	1.83	19.017	45484.9	51352.9	33.8	51884	33379	1.9175	19.12
11/17/2018	18:49:00	0	Avalon	0	4.9	0	8.09	-92.6	102.8	7.8	-0.08	0.21	0.63	1.75	19.021	45484	51348.1	33.79	51878.9	33376	1.9201	19.146
11/17/2018	18:49:20	0	Avalon	0	4.9	0	8.09	-92.6	102.8	7.8	-0.07	0.23	0.7	1.96	19.009	45472.8	51348.7	33.79	51880.3	33377	2.3732	23.663
11/17/2018	18:49:40	0	Avalon	0	4.9	0	8.09	-92.7	102.8	7.8	-0.07	0.26	0.73	2.04	19.007	45473.4	51351.5	33.79	51883.3	33378	2.484	24.768
11/17/2018	18:50:00	0	Avalon	0	4.9	0	8.09	-92.7	102.9	7.81	-0.07	0.25	0.67	1.87	19.007	45473.8	51351.8	33.79	51883.6	33379	2.495	24.878
11/17/2018	18:50:20	0	Avalon	0	4.9	0	8.09	-92.7	102.9	7.81	-0.04	0.34	0.73	2.03	19.004	45469.9	51350.3	33.79	51882.3	33378	2.4906	24.834
11/17/2018	18:50:40	0	Avalon	0	4.9	0	8.09	-92.7	102.9	7.81	-0.06	0.29	0.73	2.06	19.006	45475.6	51354.9	33.8	51886.8	33381	2.5103	25.03
11/17/2018	18:51:00	0	Avalon	0	4.9	0	8.09	-92.7	102.9	7.81	0.14	1.1	0.69	1.94	19.005	45468.1	51348.2	33.79	51880.2	33376	2.5334	25.261
11/17/2018	18:51:20	0	Avalon	0	4.9	0	8.09	-92.7	102.9	7.81	-0.06	0.3	0.75	2.11	19.004	45468.3	51348.5	33.79	51880.5	33377	2.53	25.227
11/17/2018	18:51:40	0	Avalon	0	4.9	0	8.09	-92.7	102.8	7.8	-0.06	0.28	0.71	1.99	19.004	45471	51352.5	33.79	51884.6	33379	2.5256	25.183
11/17/2018	18:52:00	0	Avalon	0	4.9	0	8.09	-92.7	102.9	7.81	-0.06	0.27	0.64	1.78	19.004	45469.2	51349.9	33.79	51881.9	33377	2.5303	25.23
11/17/2018	18:52:20	0	Avalon	0	4.9	0	8.09	-92.8	102.9	7.81	-0.07	0.25	0.71	2	19.004	45470.4	51351.5	33.79	51883.5	33378	2.5325	25.252
11/17/2018	18:52:40	0	Avalon	0	4.9	0	8.09	-92.8	102.8	7.8	-0.08	0.21	0.64	1.79	19.004	45469.5	51349.9	33.79	51881.9	33377	2.5348	25.275
11/17/2018	18:53:00	0	Avalon	0	4.9	0	8.09	-92.8	102.8	7.8	-0.06	0.3	0.69	1.92	19.004	45467.5	51348.3	33.79	51880.4	33376	2.539	25.317
11/17/2018	18:53:20	0	Avalon	0	4.9	0	8.09	-92.8	102.9	7.81	-0.05	0.31	0.69	1.94	19.005	45472.4	51352.4	33.79	51884.4	33379	2.543	25.357
11/17/2018	18:53:40	0	Avalon	0	4.9	0	8.09	-92.8	102.9	7.8	-0.05	0.31	0.71	2	19.006	45468.6	51346.6	33.79	51878.4	33375	2.5482	25.408
11/17/2018	18:54:00	0	Avalon	0	4.9	0	8.09	-92.8	102.9	7.8	-0.05	0.32	0.74	2.08	19.007	45471.6	51349.8	33.79	51881.6	33377	2.4988	24.916
11/17/2018	18:54:20	0	Avalon	0	4.9	0	8.09	-92.8	102.8	7.8	-0.07	0.25	0.71	1.99	19.007	45473.6	51351.2	33.79	51883.1	33378	2.3533	23.465
11/17/2018	18:54:40	0	Avalon	0	4.9	0	8.09	-92.8	102.8	7.8	-0.06	0.28	0.71	1.98	19.004	45472.8	51354.2	33.8	51886.3	33380	2.6783	26.706
11/17/2018	18:55:00	0	Avalon	0	4.9	0	8.09	-92.8	102.7	7.8	-0.07	0.23	0.68	1.89	18.999	45466.1	51351.9	33.79	51884.4	33379	3.0948	30.859
11/17/2018	18:55:20	0	Avalon	0	4.9	0	8.09	-92.8	102.7	7.8	-0.06	0.29	0.77	2.16	19	45469.9	51355.3	33.79	51887.7	33381	3.1249	31.159
11/17/2018	18:55:40	0	Avalon	0	4.9	0	8.09	-92.8	102.7	7.8	-0.06	0.29	0.76	2.13	19	45467.6	51352.7	33.79	51885	33379	3.0392	30.304
11/17/2018	18:56:00	0	Avalon	0	4.9	0	8.09	-92.8	102.7	7.79	-0.07	0.22	0.71	1.97	19.001	45468.6	51352.6	33.79	51884.9	33379	2.9734	29.648
11/17/2018	18:56:20	0	Avalon	0	4.9	0	8.09	-92.8	102.7	7.79	-0.07	0.23	0.77	2.14	19.003	45472.6	51354.5	33.79	51886.7	33380	2.9691	29.605
11/17/2018	18:56:40	0	Avalon	0	4.9	0	8.09	-92.8	102.7	7.79	-0.07	0.25	0.76	2.13	19.002	45468.9	51352.4	33.79	51884.6	33379	3.0555	30.466
11/17/2018	18:57:00	0	Avalon	0	4.9	0	8.09	-92.9	102.7	7.79	-0.08	0.19	0.74	2.08	18.998	45465.1	51351.5	33.79	51884	33378	3.0877	30.788
11/17/2018	18:57:20	0	Avalon	0	4.9	0	8.09	-92.9	102.6	7.79	-0.06	0.28	0.68	1.9	19	45467.5	51352.9	33.79	51885.3	33379	3.1352	31.261
11/17/2018	18:57:40	0	Avalon	0	4.9	0	8.1	-92.9	102.7	7.79	-0.06	0.28	0.73	2.03	19.001	45468.4	51352.6	33.79	51884.9	33379	3.1084	30.994
11/17/2018	18:58:00	0	Avalon	0	4.9	0	8.1	-92.9	102.7	7.79	-0.06	0.29	0.7	1.96	19.002	45469.5	51352.2	33.79	51884.4	33379	3.0967	30.877
11/17/2018	18:58:20	0	Avalon	0	4.9	0	8.1	-92.9	102.7	7.79	-0.07	0.23	0.73	2.05	19	45468.3	51353.4	33.79	51885.7	33380	3.1151	31.061
11/17/2018	18:58:40	0	Avalon	0	4.9	0	8.1	-92.9	102.7	7.79	-0.05	0.3	0.72	2.01	19	45466.7	51352	33.79	51884.3	33379	3.1285	31.194
11/17/2018	18:59:00	0	Avalon	0	4.9	0	8.1	-92.9	102.7	7.79	-0.05	0.34	0.68	1.91	18.997	45464.8	51352.4	33.79	51885	33379	3.1262	31.171
11/17/2018	18:59:20	0	Avalon	0	4.9	0	8.1	-92.9	102.7	7.8	-0.06	0.3	0.72	2.02	18.997	45463.3	51351.5	33.79	51884.1	33378	3.1325	31.234
11/17/2018	18:59:40	0	Avalon	0	4.9	0	8.1	-92.9	102.7	7.79	-0.07	0.26	0.72	2.01	18.998	45466.7	51354	33.79	51886.6	33380	3.1462	31.37
11/17/2018	19:00:00	0	Avalon	0	4.9	0	8.1	-92.9	102.7	7.79	-0.06	0.26	0.74	2.08	18.996	45464.7	51354.1	33.79	51886.8	33380	3.0628	30.539
11/17/2018	19:00:20	0	Avalon	0	4.9	0	8.1	-93	102.8	7.8	-0.02	0.43	0.77	2.17	19	45462.8	51346.9	33.79	51879.2	33375	2.486	24.789
11/17/2018	19:00:40	0	Avalon	0	4.9	0	8.1	-93	102.7	7.8	-0.07	0.26	0.73	2.05	19.002	45468.3	51350.9	33.79	51883	33378	2.4648	24.577
11/17/2018	19:01:00	0	Avalon	0	4.9	0	8.1	-93	102.8	7.8	-0.05	0.33	0.73	2.03	19.003	45468.7	51350.6	33.79	51882.7	33378	2.4952	24.88
11/17/2018	19:01:20	0	Avalon	0	4.9	0	8.1	-93	102.8	7.8	-0.07	0.26	0.74	2.08	18.999	45466.1	51352.3	33.79	51884.7	33379	2.5304	25.23
11/17/2018	19:01:40	0	Avalon	0	4.9	0	8.1	-93	102.8	7.8	-0.06	0.29	0.69	1.93	18.998	45462.3	51349.3	33.79	51881.8	33377	2.5402	25.328
11/17/2018	19:02:00	0	Avalon	0	4.9	0	8.1	-93	102.8	7.8	-0.06	0.29	0.75	2.11	19.002	45467.3	51350.3	33.79	51882.4	33378	2.5385	25.311
11/17/2018	19:02:20	0	Avalon	0	4.9	0	8.1	-93	102.8	7.8	-0.05	0.31	0.72	2.03	19.004	45472	51353	33.8	51885.1	33379	2.5259	25.186
11/17/2018	19:02:40	0	Avalon	0	4.9	0	8.1	-93	102.8	7.8	-0.06	0.27	0.72	2	19.004	45471.8	51352.7	33.8	51884.8	33379	2.4426	24.355
11/17/2018	19:03:00	0	Avalon	0	4.9	0	8.1	-93	102.7	7.8	-0.07	0.23	0.72	2.02	19.004	45472.7	51354.3	33.8	51886.4	33380	2.4923	24.851
11/17/2018	19:03:20	0	Avalon	0	4.9	0	8.1	-93	102.8	7.8	-0.09	0.15	0.66	1.84	19.001	45468.1	51351.8	33.79	51884	33379	2.5392	25.319
11/17/2018	19:03:40	0	Avalon	0	4.9	0	8.1	-93	102.8	7.8	-0.06	0.26	0.68	1.9	19.012	45479.3	51352.6	33.79	51884	33379	2.5414	25.341
11/17/2018	19:04:00	0	Avalon	0	4.9	0	8.1	-93	102.7	7.79	-0.07	0.25	0.66	1.85	19.016	45484.5	51354.1	33.8	51885.3	33380	2.5249	25.176
11/17/2018	19:04:20	0	Avalon	0	4.9	0	8.1	-93	102.7	7.79	-0.06	0.27	0.75	2.09	19.004	45469.1	51349.9	33.79	51882	33377	2.5027	24.955
11/17/2018	19:04:40	0	Avalon	0	4.9	0	8.1	-93	102.7	7.8	-0.05	0.3	0.71	2	19.001	45467.4	51350.9	33.79	51883.1	33378	2.5108	25.035
11/17/2018	19:05:00	0	Avalon	0	4.9	0	8.1	-93	102.7	7.79	-0.08	0.21	0.68	1.91	19.005	45470.1	51350.2	33.79	51882.2	33378	2.5369	25.295
11/17/2018	19:05:20	0	Avalon	0	4.9	0	8.1	-93	102.7	7.79	-0.06	0.29	0.78	2.18	19.004	45468.8	51349.3	33.79	51881.3	33377	2.5439	25.365
11/17/2018	19:05:40	0	Avalon	0	4.9	0	8.1	-93	102.8	7.8	-0.06	0.27	0.79	2.2	19.005	45469.3	51348.8	33.79	51880.7	33377	2.205	21.987
11/17/2018	19:06:00	0	Avalon	0	4.9	0	8.1	-93.1	102.9	7.8	-0.07	0.23	0.69	1.92	19.02	45485.2	51350.6	33.8	51881.5	33378	1.9379	19.323
11/17/2018	19:06:20	0	Avalon	0	4.9	0	8.1	-93.1	102.9	7.81	-0.07	0.24	0.73	2.03	19.021	45486.3	51350.8	33.8	51881.6	33378	1.9371	19.316
11/17/2018	19:06:40	0	Avalon	0	4.9	0	8.1	-93.1	102.9	7.81	-0.07	0.23	0.64	1.8	19.021	45485	51349.3	33.79	51880.1	33377	1.9401	19.346
11/17/2018	19:07:00	0	Avalon	0	4.9	0	8.1	-93.1	102.9	7.8	-0.08	0.21	0.67	1.89	19.02	45486.2	51351.7	33.8	51882.6	33379	1.9346	19.29
11/17/2018	19:07:20	0	Avalon	0	4.9	0	8.1	-93.1	102.9	7.8	-0.05	0.3	0.73	2.05	19.02	45485.6	51350.9	33.8	51881.7	33378	1.8899	18.845
11/17/2018	19:07:40	0	Avalon	0	4.9	0	8.1	-93.1	102.9	7.81	-0.02	0.43	0.7	1.97	19.02	45484.8	51349.3	33.8	51880.1	33377	1.6233	16.186
11/17/2018	19:08:00	0	Avalon	0	4.9	0	8.1	-93.1	102.8	7.8	-0.09	0.14	0.7	1.97	19.009	45472.3	51348.4	33.79	51880	33376	1.8998	18.943
11/17/2018	19:08:20	0	Avalon	0	4.9	0	8.1	-93.1	102.8	7.8	-0.09	0.18	0.66	1.84	19.01	45474.6	51349.2	33.79	51880.8	33377	1.9343	19.288
11/17/2018	19:08:40	0	Avalon	0	4.9	0	8.1	-93.1	102.8	7.8	-0.08	0.2	0.66	1.85	19.008	45472.3	51348.6	33.79	51880.3	33377	1.9206	19.151
11/17/2018	19:09:00	0	Avalon	0	4.9	0	8.1	-93.1	102.8	7.8	-0.07	0.25	0.68	1.92	19.01	45475.4	51350.5	33.8	51882.1	33378	1.9016	18.962
11/17/2018	19:09:20	0	Avalon	0	4.9	0	8.1	-93.1	102.8	7.8	-0.07	0.24	0.67	1.87	19.005	45467.9	51347.7	33.79	51879.7	33376	1.9113	19.058
11/17/2018	19:09:40	0	Avalon	0	4.9	0	8.1	-93.1	102.8	7.8	-0.09	0.17	0.68	1.91	19.005	45466.8	51346.4	33.79	51878.3	33375	1.7013	16.964
11/17/2018	19:10:00	0	Avalon	0	4.9	0	8.1	-93.1	102.8	7.8	-0.06	0.28	0.69	1.93	19.009	45474.1	51350.3	33.8	51881.9	33378	1.8952	18.897
11/17/2018	19:10:20	0	Avalon	0	4.9	0	8.1	-93.1	102.8	7.8	-0.08	0.21	0.7	1.97	19.008	45474.8	51351.4	33.8	51883.1	33378	1.909	19.035
11/17/2018	19:10:40	0	Avalon	0	4.9	0	8.1	-93.1	102.8	7.8	-0.05	0.31	0.75	2.09	19.005	45468.8	51347.9	33.79	51879.8	33376	1.8892	18.838
11/17/2018	19:11:00	0	Avalon	0	4.9	0	8.1	-93.2	102.8	7.8	-0.06	0.27	0.65	1.83	19.005	45469.9	51349.5	33.79	51881.4	33377	1.8972	18.918
11/17/2018	19:11:20	0	Avalon	0	4.9	0	8.1	-93.2	102.9	7.81	-0.08	0.21	0.79	2.22	19.006	45467.7	51346.8	33.79	51878.6	33375	1.4795	14.752
11/17/2018	19:11:40	0	Avalon	0	4.9	0	8.1	-93.2	103	7.81	-0.1	0.13	0.65	1.83	19.022	45483.9	51347.2	33.8	51877.9	33376	1.2961	12.924
11/17/2018	19:12:00	0	Avalon	0	4.9	0	8.1	-93.2	103	7.81	-0.09	0.14	0.69	1.93	19.022	45485.1	51348.4	33.8	51879.1	33376	1.2989	12.952
11/17/2018	19:12:20	0	Avalon	0	4.9	0	8.1	-93.2	103	7.81	-0.09	0.16	0.73	2.03	19.014	45477.4	51348.1	33.8	51879.4	33376	1.3033	12.996
11/17/2018	19:12:40	0	Avalon	0	4.9	0	8.1	-93.2	103	7.81	-0.1	0.13	0.62	1.72	19.022	45486	51349.1	33.8	51879.8	33377	1.2861	12.824
11/17/2018	19:13:00	0	Avalon	0	4.9	0	8.1	-93.2	103.1	7.82	-0.08	0.18	0.71	1.99	19.023	45483.1	51345.1	33.79	51875.7	33374	1.2659	12.623
11/17/2018	19:13:20	0	Avalon	0	4.9	0	8.1	-93.2	103	7.81	-0.1	0.12	0.67	1.87	19.015	45479.3	51349.4	33.8	51880.6	33377	1.2816	12.779
11/17/2018	19:13:40	0	Avalon	0	4.9	0	8.1	-93.3	103	7.81	-0.08	0.22	0.7	1.95	19.021	45485.3	51349.2	33.8	51880	33377	1.3015	12.978
11/17/2018	19:14:00	0	Avalon	0	4.9	0	8.1	-93.3	103	7.82	-0.11	0.1	0.7	1.95	19.02	45482.7	51347.3	33.8	51878.1	33376	1.3031	12.994
11/17/2018	19:14:20	0	Avalon	0	4.9	0	8.1	-93.3	103.1	7.82	-0.1	0.14	0.66	1.85	19.024	45486.6	51348	33.8	51878.5	33376	1.2951	12.914
11/17/2018	19:14:40	0	Avalon	0	4.9	0	8.1	-93.3	103.1	7.82	-0.1	0.13	0.69	1.92	19.023	45485	51346.8	33.79	51877.4	33375	1.2992	12.955
11/17/2018	19:15:00	0	Avalon	0	4.9	0	8.1	-93.3	103.1	7.82	-0.08	0.2	0.69	1.93	19.021	45482.9	51346.4	33.79	51877.1	33375	1.3084	13.046
11/17/2018	19:15:20	0	Avalon	0	4.9	0	8.1	-93.3	103	7.81	-0.1	0.11	0.67	1.89	19.021	45481.1	51344.6	33.79	51875.3	33374	1.3102	13.065
11/17/2018	19:15:40	0	Avalon	0	4.9	0	8.1	-93.3	103	7.81	-0.1	0.11	0.63	1.78	19.022	45487.4	51350.9	33.8	51881.6	33378	1.3094	13.056
11/17/2018	19:16:00	0	Avalon	0	4.9	0	8.1	-93.3	103.1	7.82	-0.09	0.16	0.61	1.7	19.023	45487.5	51349.1	33.8	51879.7	33377	1.3039	13.002
11/17/2018	19:16:20	0	Avalon	0	4.9	0	8.1	-93.3	103.1	7.82	-0.1	0.13	0.61	1.7	19.024	45488.5	51349.8	33.8	51880.3	33377	1.2977	12.939
11/17/2018	19:16:40	0	Avalon	0	4.9	0	8.1	-93.4	103.2	7.83	-0.09	0.15	0.65	1.81	19.036	45498.8	51348.8	33.8	51878.5	33377	0.9669	9.641
11/17/2018	19:17:00	0	Avalon	0	4.9	0	8.1	-93.4	103.6	7.85	-0.12	0.03	0.59	1.64	19.074	45536.4	51348.1	33.8	51874.9	33376	0.705	7.03
11/17/2018	19:17:20	0	Avalon	0	4.9	0	8.1	-93.4	103.6	7.85	-0.13	0.01	0.61	1.7	19.075	45531.8	51342.3	33.79	51868.9	33372	0.6948	6.928
11/17/2018	19:17:40	0	Avalon	0	4.9	0	8.1	-93.4	103.6	7.85	-0.12	0.05	0.55	1.53	19.073	45535.5	51348.2	33.8	51875.1	33376	0.6978	6.958
11/17/2018	19:18:00	0	Avalon	0	4.9	0	8.1	-93.4	103.6	7.85	-0.14	-0.05	0.58	1.63	19.067	45525.8	51344.1	33.8	51871.3	33374	0.702	7
11/17/2018	19:18:20	0	Avalon	0	4.9	0	8.1	-93.4	103.6	7.85	-0.12	0.05	0.57	1.59	19.078	45537.9	51345.6	33.8	51872	33375	0.6861	6.842
11/17/2018	19:18:40	0	Avalon	0	4.9	0	8.1	-93.4	103.6	7.85	-0.12	0.03	0.61	1.72	19.074	45537.2	51348.6	33.8	51875.4	33377	0.6873	6.853
11/17/2018	19:19:00	0	Avalon	0	4.9	0	8.1	-93.4	103.6	7.85	-0.11	0.08	0.62	1.74	19.072	45532.6	51346.4	33.8	51873.3	33375	0.7023	7.003
11/17/2018	19:19:20	0	Avalon	0	4.9	0	8.11	-93.4	103.6	7.85	-0.12	0.04	0.67	1.86	19.066	45524.4	51343.9	33.8	51871.3	33374	0.703	7.01
11/17/2018	19:19:40	0	Avalon	0	4.9	0	8.11	-93.5	103.6	7.85	-0.11	0.06	0.64	1.79	19.063	45523.8	51345.8	33.8	51873.4	33375	0.7045	7.025
11/17/2018	19:20:00	0	Avalon	0	4.9	0	8.11	-93.5	103.6	7.85	-0.14	-0.02	0.56	1.58	19.069	45531.1	51348.2	33.8	51875.4	33376	0.7049	7.029
11/17/2018	19:20:20	0	Avalon	0	4.9	0	8.11	-93.5	103.6	7.86	-0.12	0.04	0.61	1.72	19.066	45525.8	51345.6	33.8	51873	33375	0.7025	7.005
11/17/2018	19:20:40	0	Avalon	0	4.9	0	8.1	-93.4	103.6	7.85	-0.13	0.02	0.59	1.65	19.069	45531.2	51348.3	33.8	51875.5	33376	0.6578	6.56
11/17/2018	19:21:00	0	Avalon	0	4.9	0	8.1	-93.4	103.6	7.85	-0.11	0.1	0.62	1.74	19.087	45547.8	51346.9	33.8	51872.8	33376	0.5989	5.972
11/17/2018	19:21:20	0	Avalon	0	4.9	0	8.11	-93.5	103.6	7.85	-0.12	0.02	0.62	1.74	19.086	45547.3	51347.2	33.8	51873.1	33376	0.6289	6.271
11/17/2018	19:21:40	0	Avalon	0	4.9	0	8.11	-93.5	103.6	7.85	-0.13	0.01	0.63	1.78	19.081	45539.9	51344.2	33.8	51870.4	33374	0.6766	6.747
11/17/2018	19:22:00	0	Avalon	0	4.9	0	8.11	-93.5	103.6	7.85	-0.11	0.09	0.67	1.86	19.065	45524.3	51344.5	33.8	51872	33374	0.6981	6.961
11/17/2018	19:22:20	0	Avalon	0	4.9	0	8.1	-93.4	103.7	7.86	-0.12	0.04	0.6	1.69	19.086	45545.9	51346.2	33.8	51872.1	33375	0.3779	3.769
11/17/2018	19:22:40	0	Avalon	0	4.9	0	8.11	-93.5	103.7	7.85	-0.14	-0.06	0.58	1.62	19.113	45572.7	51346	33.8	51869.9	33375	0.0889	0.887
11/17/2018	19:23:00	0	Avalon	0	4.9	0	8.11	-93.5	103.6	7.85	-0.14	-0.04	0.57	1.6	19.113	45573.2	51347.1	33.8	51871	33376	0.0959	0.956
11/17/2018	19:23:20	0	Avalon	0	4.9	0	8.11	-93.5	103.7	7.85	-0.13	0	0.63	1.77	19.113	45570.4	51343.1	33.8	51866.9	33373	0.1029	1.026
