# Supplementary material for: Dynamics of pH at Santa Catalina Island
Source: PLoS One. 2023 Dec 7;18(12):e0290039. doi: 10.1371/journal.pone.0290039 (PMC10703214; doi:10.1371/journal.pone.0290039)
Supplement: S26 Dataset — (TXT) [file pone.0290039.s028.txt]

KOR Export File
File Created:12/29/2017 4:45:25 PM
Sonde ID	Sonde 17D108371 CMS-1
User ID	YSI
Site	Avalon
Template	Depth Profiling Standard 20sec
Averaging Mode	Rapid
Time Zone	(UTC) Coordinated Universal Time
Devices List:
Name	SN	Firmware	Corresponding Data Column(s)
Data Collection Device			1;2;3;4;5
EXO2 Sonde	17D108371	1.0.35	6;7
pH	17F100785	3.0.0	8;9
Optical DO	17D107394	3.0.0	10;11
Total Algae BGA-PE	17K104828	3.0.0	12;13;14;15
Conductivity/Temp	17C104812	3.0.5	16;17;18;19;20;21
Depth Non-Vented 0-100m	17C103815	3.0.0	22;23
1	2	3	4	5	6	7	8	9	10	11	12	13	14	15	16	17	18	19	20	21	22	23
Date (MM/DD/YYYY)	Time (HH:MM:SS)	Time (Fract. Sec)	Site Name	Fault Code	Battery V	Cable Pwr V	pH	pH mV	ODO % sat	ODO mg/L	Chlorophyll RFU	Chlorophyll �g/L	BGA-PE RFU	BGA-PE �g/L	Temp �C	Cond �S/cm	SpCond �S/cm	Sal psu	nLF Cond �S/cm	TDS mg/L	Press bar a	Depth m
12/29/2017	17:20:40	0	Avalon	0	6	0	8.08	-110.8	104.3	8.34	-0.12	0.15	0.53	1.48	16.498	42057.1	50210.7	32.95	50894.6	32637	0.0817	0.814
12/29/2017	17:21:00	0	Avalon	0	6	0	8.11	-112.5	104	8.32	-0.09	0.3	0.52	1.45	16.49	42058	50221.4	32.95	50905.9	32644	0.0906	0.903
12/29/2017	17:21:20	0	Avalon	0	6	0	8.13	-113.5	103.9	8.31	-0.09	0.3	0.45	1.25	16.49	42056.1	50218.6	32.95	50903	32642	0.1119	1.115
12/29/2017	17:21:40	0	Avalon	0	6	0	8.14	-114.1	103.8	8.31	-0.1	0.25	0.53	1.49	16.492	42057.9	50218.1	32.95	50902.4	32642	0.124	1.237
12/29/2017	17:22:00	0	Avalon	0	6	0	8.15	-114.7	103.9	8.31	-0.07	0.36	0.48	1.33	16.487	42056.5	50222.6	32.95	50907.3	32645	0.4706	4.692
12/29/2017	17:22:20	0	Avalon	0	6	0	8.16	-115.1	103.9	8.31	-0.08	0.33	0.54	1.52	16.485	42052.1	50219.5	32.95	50904.3	32643	0.6794	6.774
12/29/2017	17:22:40	0	Avalon	0	6	0	8.16	-115.3	103.8	8.3	-0.07	0.38	0.58	1.62	16.487	42056.4	50223	32.95	50907.7	32645	0.6841	6.822
12/29/2017	17:23:00	0	Avalon	0	6	0	8.16	-115.6	103.7	8.3	-0.07	0.37	0.53	1.49	16.487	42056.2	50221.9	32.95	50906.6	32644	0.6791	6.771
12/29/2017	17:23:20	0	Avalon	0	6	0	8.17	-115.7	103.7	8.3	-0.07	0.38	0.55	1.53	16.49	42058.1	50220.8	32.95	50905.2	32643	0.6918	6.899
12/29/2017	17:23:40	0	Avalon	0	6	0	8.17	-115.9	103.7	8.3	-0.06	0.41	0.6	1.68	16.49	42057.1	50219.8	32.95	50904.3	32643	0.7081	7.061
12/29/2017	17:24:00	0	Avalon	0	6	0	8.17	-116	103.7	8.3	-0.08	0.34	0.61	1.71	16.49	42057.4	50220.7	32.95	50905.2	32643	0.7102	7.082
12/29/2017	17:24:20	0	Avalon	0	6	0	8.17	-116.1	103.7	8.3	-0.07	0.35	0.54	1.51	16.491	42059.7	50222.3	32.95	50906.7	32644	0.7104	7.084
12/29/2017	17:24:40	0	Avalon	0	6	0	8.17	-116.2	103.7	8.3	-0.08	0.31	0.54	1.51	16.491	42059.4	50221	32.95	50905.4	32644	0.7105	7.085
12/29/2017	17:25:00	0	Avalon	0	6	0	8.18	-116.3	103.7	8.3	-0.08	0.33	0.57	1.6	16.491	42058.2	50219.9	32.95	50904.3	32643	0.7107	7.086
12/29/2017	17:25:20	0	Avalon	0	6	0	8.18	-116.4	103.7	8.3	-0.07	0.36	0.54	1.51	16.491	42057.5	50219.8	32.95	50904.3	32643	0.711	7.089
12/29/2017	17:25:40	0	Avalon	0	6	0	8.18	-116.4	103.7	8.3	-0.07	0.38	0.56	1.56	16.489	42056	50219.3	32.95	50903.8	32643	0.7112	7.092
12/29/2017	17:26:00	0	Avalon	0	6	0	8.18	-116.5	103.7	8.3	-0.06	0.42	0.56	1.56	16.49	42054.4	50217.1	32.95	50901.6	32641	0.7111	7.091
12/29/2017	17:26:20	0	Avalon	0	6	0	8.18	-116.5	103.7	8.3	-0.08	0.31	0.54	1.52	16.489	42054.8	50218.2	32.95	50902.7	32642	0.6728	6.709
12/29/2017	17:26:40	0	Avalon	0	6	0	8.18	-116.6	103.7	8.3	-0.09	0.28	0.61	1.71	16.488	42052.3	50216.4	32.95	50900.9	32641	0.611	6.092
12/29/2017	17:27:00	0	Avalon	0	6	0	8.18	-116.6	103.7	8.3	-0.11	0.2	0.52	1.46	16.487	42052.6	50217.7	32.95	50902.3	32642	0.7051	7.031
12/29/2017	17:27:20	0	Avalon	0	6	0	8.18	-116.6	103.7	8.3	-0.08	0.31	0.58	1.62	16.489	42053.8	50217.2	32.95	50901.6	32641	0.7096	7.076
12/29/2017	17:27:40	0	Avalon	0	6	0	8.18	-116.7	103.7	8.29	-0.07	0.36	0.51	1.42	16.488	42054	50218.7	32.95	50903.3	32642	1.037	10.34
12/29/2017	17:28:00	0	Avalon	0	6	0	8.18	-116.7	103.7	8.29	-0.06	0.39	0.58	1.63	16.487	42054.8	50220.8	32.95	50905.5	32644	1.2881	12.844
12/29/2017	17:28:20	0	Avalon	0	6	0	8.18	-116.7	103.7	8.29	-0.04	0.48	0.61	1.7	16.488	42055.9	50220.5	32.95	50905.1	32643	1.3016	12.979
12/29/2017	17:28:40	0	Avalon	0	6	0	8.18	-116.7	103.7	8.29	-0.05	0.46	0.6	1.68	16.487	42055	50220.8	32.95	50905.4	32644	1.3084	13.046
12/29/2017	17:29:00	0	Avalon	0	6	0	8.18	-116.8	103.7	8.29	-0.04	0.48	0.65	1.83	16.488	42055.8	50221.1	32.95	50905.7	32644	1.3099	13.062
12/29/2017	17:29:20	0	Avalon	0	6	0	8.19	-116.8	103.7	8.3	-0.04	0.49	0.62	1.73	16.488	42055	50219.4	32.95	50904	32643	1.3041	13.004
12/29/2017	17:29:40	0	Avalon	0	6	0	8.19	-116.8	103.7	8.29	-0.07	0.37	0.62	1.73	16.488	42052.8	50217.5	32.95	50902.1	32641	1.2949	12.912
12/29/2017	17:30:00	0	Avalon	0	6	0	8.19	-116.8	103.6	8.29	-0.04	0.5	0.6	1.67	16.487	42055.6	50222.1	32.95	50906.8	32644	1.3016	12.979
12/29/2017	17:30:20	0	Avalon	0	6	0	8.19	-116.8	103.7	8.29	-0.03	0.52	0.61	1.71	16.487	42053.8	50219.4	32.95	50904	32643	1.3103	13.065
12/29/2017	17:30:40	0	Avalon	0	6	0	8.19	-116.8	103.7	8.29	-0.04	0.49	0.57	1.59	16.488	42055.6	50220.6	32.95	50905.1	32643	1.3112	13.075
12/29/2017	17:31:00	0	Avalon	0	6	0	8.19	-116.9	103.6	8.29	-0.05	0.46	0.63	1.78	16.488	42053.5	50218.4	32.95	50903	32642	1.3114	13.077
12/29/2017	17:31:20	0	Avalon	0	6	0	8.19	-116.9	103.7	8.29	0	0.65	0.57	1.6	16.487	42055.7	50221.9	32.95	50906.6	32644	1.3114	13.077
12/29/2017	17:31:40	0	Avalon	0	6	0	8.19	-116.9	103.7	8.29	-0.06	0.42	0.61	1.71	16.488	42053.8	50218.7	32.95	50903.3	32642	1.2355	12.319
12/29/2017	17:32:00	0	Avalon	0	6	0	8.19	-116.9	103.7	8.29	-0.04	0.49	0.64	1.8	16.484	42050.6	50219.4	32.95	50904.2	32643	1.235	12.315
12/29/2017	17:32:20	0	Avalon	0	6	0	8.19	-116.9	103.6	8.29	-0.03	0.53	0.67	1.89	16.481	42048.4	50219.5	32.95	50904.4	32643	1.3487	13.448
12/29/2017	17:32:40	0	Avalon	0	6	0	8.19	-116.9	103.6	8.29	-0.04	0.5	0.64	1.8	16.481	42047.1	50218.3	32.95	50903.3	32642	1.3565	13.526
12/29/2017	17:33:00	0	Avalon	0	6	0	8.19	-116.9	103.7	8.29	-0.02	0.58	0.64	1.8	16.481	42047.4	50218.4	32.95	50903.3	32642	1.3595	13.556
12/29/2017	17:33:20	0	Avalon	0	6	0	8.19	-116.9	103.6	8.29	-0.04	0.48	0.65	1.81	16.468	42036.6	50220.1	32.95	50905.8	32643	1.5711	15.666
12/29/2017	17:33:40	0	Avalon	0	6	0	8.19	-116.9	103.4	8.28	-0.02	0.57	0.65	1.83	16.454	42024.4	50221.8	32.95	50908.4	32644	1.835	18.297
12/29/2017	17:34:00	0	Avalon	0	6	0	8.19	-116.9	103.3	8.28	0.01	0.7	0.73	2.04	16.438	42006.7	50219.3	32.94	50906.8	32643	1.8699	18.645
12/29/2017	17:34:20	0	Avalon	0	6	0	8.19	-116.8	103.3	8.27	0	0.64	0.67	1.88	16.436	42004.4	50219.3	32.94	50906.8	32643	1.9052	18.997
12/29/2017	17:34:40	0	Avalon	0	6	0	8.19	-116.8	103.3	8.27	-0.01	0.63	0.69	1.93	16.44	42009.1	50219.8	32.94	50907.2	32643	1.9163	19.108
12/29/2017	17:35:00	0	Avalon	0	6	0	8.19	-116.8	103.3	8.27	-0.01	0.63	0.68	1.9	16.444	42012.1	50219.1	32.94	50906.2	32642	1.9121	19.066
12/29/2017	17:35:20	0	Avalon	0	6	0	8.19	-116.8	103.3	8.27	-0.02	0.58	0.68	1.91	16.449	42015.1	50216.8	32.94	50903.5	32641	1.8823	18.769
12/29/2017	17:35:40	0	Avalon	0	6	0	8.19	-116.8	103.4	8.28	0	0.64	0.67	1.87	16.452	42021.5	50221.4	32.95	50908.1	32644	1.8694	18.64
12/29/2017	17:36:00	0	Avalon	0	6	0	8.19	-116.8	103.5	8.28	-0.02	0.55	0.66	1.84	16.472	42040	50220.4	32.95	50905.9	32643	1.8991	18.936
12/29/2017	17:36:20	0	Avalon	0	6	0	8.19	-116.8	103.4	8.28	-0.01	0.63	0.67	1.87	16.443	42011.1	50218.3	32.94	50905.4	32642	1.9161	19.106
12/29/2017	17:36:40	0	Avalon	0	6	0	8.19	-116.8	103.3	8.27	-0.02	0.56	0.7	1.96	16.45	42018.7	50219.6	32.94	50906.4	32643	1.9151	19.096
12/29/2017	17:37:00	0	Avalon	0	6	0	8.19	-116.8	103.4	8.28	-0.03	0.55	0.62	1.74	16.474	42042.3	50220.5	32.95	50905.9	32643	1.8008	17.956
12/29/2017	17:37:20	0	Avalon	0	6	0	8.19	-116.9	103.6	8.29	-0.02	0.55	0.65	1.83	16.469	42037.7	50221.2	32.95	50906.9	32644	1.8428	18.375
12/29/2017	17:37:40	0	Avalon	0	6	0	8.19	-116.9	103.5	8.28	0	0.65	0.66	1.86	16.461	42032.3	50223.3	32.95	50909.5	32645	1.8572	18.518
12/29/2017	17:38:00	0	Avalon	0	6	0	8.19	-116.9	103.3	8.27	-0.03	0.53	0.67	1.86	16.44	42008.8	50219.3	32.94	50906.7	32643	1.8626	18.572
12/29/2017	17:38:20	0	Avalon	0	6	0	8.19	-116.9	103.2	8.27	-0.01	0.61	0.72	2.02	16.431	41999.1	50217.7	32.94	50905.4	32641	1.8915	18.86
12/29/2017	17:38:40	0	Avalon	0	6	0	8.19	-116.8	103.2	8.27	0.01	0.69	0.73	2.04	16.432	41999.2	50216.8	32.94	50904.5	32641	2.0041	19.983
12/29/2017	17:39:00	0	Avalon	0	6	0	8.19	-116.8	103.1	8.26	-0.02	0.57	0.68	1.91	16.422	41991.1	50218.7	32.94	50907	32642	2.4052	23.983
12/29/2017	17:39:20	0	Avalon	0	6	0	8.19	-116.8	103.1	8.26	0	0.63	0.67	1.87	16.421	41990.2	50219.5	32.94	50908	32643	2.4463	24.392
12/29/2017	17:39:40	0	Avalon	0	6	0	8.19	-116.8	103.1	8.26	0	0.64	0.59	1.65	16.42	41990.7	50221	32.94	50909.5	32644	2.478	24.708
12/29/2017	17:40:00	0	Avalon	0	6	0	8.18	-116.7	103	8.26	-0.01	0.61	0.68	1.9	16.419	41989.1	50219.9	32.94	50908.5	32643	2.5079	25.007
12/29/2017	17:40:20	0	Avalon	0	6	0	8.18	-116.7	103	8.25	-0.01	0.61	0.64	1.8	16.422	41992.3	50220.8	32.94	50909.2	32644	2.522	25.147
12/29/2017	17:40:40	0	Avalon	0	6	0	8.18	-116.7	103.1	8.26	-0.02	0.56	0.69	1.93	16.424	41993.6	50219.6	32.94	50907.8	32643	2.5258	25.185
12/29/2017	17:41:00	0	Avalon	0	6	0	8.18	-116.7	103.1	8.26	-0.02	0.57	0.61	1.7	16.424	41992.9	50219.2	32.94	50907.4	32642	2.5271	25.198
12/29/2017	17:41:20	0	Avalon	0	6	0	8.18	-116.7	103.1	8.26	0	0.63	0.66	1.84	16.423	41992.5	50219.9	32.94	50908.2	32643	2.5276	25.203
12/29/2017	17:41:40	0	Avalon	0	6	0	8.18	-116.7	103.1	8.26	0	0.66	0.72	2.02	16.423	41995	50222.5	32.94	50910.8	32645	2.5225	25.152
12/29/2017	17:42:00	0	Avalon	0	6	0	8.18	-116.7	103.1	8.26	0.01	0.67	0.69	1.92	16.423	41994.5	50221.5	32.94	50909.8	32644	2.5072	24.999
12/29/2017	17:42:20	0	Avalon	0	6	0	8.18	-116.7	103.1	8.26	0	0.66	0.71	2	16.422	41993.7	50221.7	32.94	50910.1	32644	2.5084	25.011
12/29/2017	17:42:40	0	Avalon	0	6	0	8.18	-116.7	103.1	8.26	0.01	0.68	0.73	2.05	16.424	41993.1	50219.5	32.94	50907.8	32643	2.5203	25.13
12/29/2017	17:43:00	0	Avalon	0	6	0	8.18	-116.7	103.1	8.26	0	0.63	0.71	2	16.422	41991.4	50219.4	32.94	50907.7	32643	2.5258	25.185
12/29/2017	17:43:20	0	Avalon	0	6	0	8.18	-116.7	103.1	8.26	0	0.66	0.69	1.94	16.421	41989.6	50218.8	32.94	50907.2	32642	2.5409	25.335
12/29/2017	17:43:40	0	Avalon	0	6	0	8.18	-116.7	103.1	8.26	0.02	0.72	0.78	2.19	16.423	41993.6	50220.6	32.94	50908.9	32643	2.5751	25.676
12/29/2017	17:44:00	0	Avalon	0	6	0	8.18	-116.7	103.1	8.26	-0.01	0.62	0.73	2.04	16.425	41996.2	50221.1	32.94	50909.3	32644	2.5925	25.85
12/29/2017	17:44:20	0	Avalon	0	6	0	8.18	-116.7	103.1	8.26	-0.01	0.62	0.66	1.85	16.43	41998.9	50219.3	32.94	50907.2	32643	2.4954	24.881
12/29/2017	17:44:40	0	Avalon	0	6	0	8.18	-116.7	103.1	8.26	0	0.64	0.72	2.01	16.416	41987.9	50222	32.94	50910.7	32644	2.8611	28.527
12/29/2017	17:45:00	0	Avalon	0	6	0	8.18	-116.7	102.9	8.25	-0.01	0.62	0.62	1.73	16.39	41963.7	50223.3	32.94	50913.6	32645	3.0815	30.725
12/29/2017	17:45:20	0	Avalon	0	6	0	8.18	-116.7	102.7	8.24	0.01	0.67	0.71	1.98	16.386	41958.5	50221.5	32.94	50912	32644	3.113	31.039
12/29/2017	17:45:40	0	Avalon	0	6	0	8.18	-116.6	102.7	8.24	0.02	0.72	0.65	1.81	16.387	41957.5	50219.3	32.94	50909.7	32643	3.118	31.089
12/29/2017	17:46:00	0	Avalon	0	6	0	8.18	-116.6	102.7	8.24	0.03	0.78	0.71	2	16.388	41960.9	50221.9	32.94	50912.2	32644	3.0942	30.852
12/29/2017	17:46:20	0	Avalon	0	6	0	8.18	-116.6	102.8	8.24	0.01	0.7	0.74	2.07	16.397	41970	50222.5	32.94	50912.3	32645	3.0723	30.634
12/29/2017	17:46:40	0	Avalon	0	6	0	8.18	-116.6	102.8	8.24	0.02	0.71	0.68	1.9	16.386	41961.9	50225.3	32.94	50915.8	32646	3.0996	30.905
12/29/2017	17:47:00	0	Avalon	0	6	0	8.18	-116.6	102.8	8.24	0.02	0.74	0.8	2.24	16.39	41962.8	50221.7	32.94	50911.9	32644	3.0434	30.346
12/29/2017	17:47:20	0	Avalon	0	6	0	8.18	-116.6	102.8	8.24	0.02	0.72	0.78	2.18	16.394	41967.3	50222.7	32.94	50912.7	32645	2.9821	29.734
12/29/2017	17:47:40	0	Avalon	0	5.9	0	8.18	-116.6	102.8	8.24	0	0.65	0.67	1.88	16.395	41968.6	50222.8	32.94	50912.8	32645	3.0863	30.773
12/29/2017	17:48:00	0	Avalon	0	6	0	8.18	-116.6	102.9	8.24	0.01	0.7	0.65	1.81	16.401	41971.8	50220.5	32.94	50910.1	32643	3.1222	31.131
12/29/2017	17:48:20	0	Avalon	0	6	0	8.18	-116.6	102.9	8.25	0.02	0.72	0.75	2.11	16.393	41967.4	50223.5	32.94	50913.6	32645	3.126	31.169
12/29/2017	17:48:40	0	Avalon	0	6	0	8.18	-116.6	102.9	8.24	0.01	0.69	0.62	1.74	16.399	41971.5	50222.3	32.94	50912	32645	3.1076	30.985
12/29/2017	17:49:00	0	Avalon	0	6	0	8.18	-116.6	102.9	8.25	0	0.66	0.63	1.76	16.396	41969.4	50222.6	32.94	50912.4	32645	3.0996	30.906
12/29/2017	17:49:20	0	Avalon	0	6	0	8.18	-116.6	102.9	8.25	0.01	0.67	0.61	1.7	16.394	41969.8	50225.1	32.94	50915.1	32646	3.1186	31.096
12/29/2017	17:49:40	0	Avalon	0	6	0	8.18	-116.6	102.9	8.25	0.03	0.78	0.67	1.89	16.398	41970.2	50221.5	32.94	50911.2	32644	3.121	31.119
12/29/2017	17:50:00	0	Avalon	0	6	0	8.18	-116.6	102.9	8.25	0	0.66	0.7	1.95	16.4	41972.7	50221.9	32.94	50911.6	32644	3.0985	30.895
12/29/2017	17:50:20	0	Avalon	0	6	0	8.18	-116.6	103	8.25	-0.04	0.49	0.66	1.85	16.412	41980.7	50218.5	32.94	50907.5	32642	2.7398	27.318
12/29/2017	17:50:40	0	Avalon	0	6	0	8.18	-116.6	103.1	8.26	-0.01	0.6	0.7	1.96	16.418	41988.2	50220.2	32.94	50908.8	32643	2.5783	25.708
12/29/2017	17:51:00	0	Avalon	0	6	0	8.18	-116.7	103.1	8.26	0.01	0.68	0.69	1.93	16.419	41989.4	50220.8	32.94	50909.4	32644	2.5806	25.731
12/29/2017	17:51:20	0	Avalon	0	6	0	8.18	-116.7	103.1	8.26	0.01	0.67	0.67	1.89	16.417	41985.2	50217.9	32.94	50906.5	32642	2.5579	25.505
12/29/2017	17:51:40	0	Avalon	0	6	0	8.18	-116.7	103.1	8.26	0	0.63	0.7	1.97	16.426	41996.1	50220.1	32.94	50908.3	32643	2.5084	25.012
12/29/2017	17:52:00	0	Avalon	0	5.9	0	8.18	-116.7	103.2	8.26	-0.02	0.56	0.65	1.83	16.426	41995.7	50219.4	32.94	50907.5	32643	2.4822	24.75
12/29/2017	17:52:20	0	Avalon	0	5.9	0	8.18	-116.7	103.1	8.26	-0.01	0.62	0.62	1.74	16.422	41993.4	50221.6	32.94	50910	32644	2.4943	24.87
12/29/2017	17:52:40	0	Avalon	0	5.9	0	8.18	-116.7	103.1	8.26	0	0.63	0.66	1.86	16.42	41990.3	50220.4	32.94	50908.9	32643	2.5162	25.09
12/29/2017	17:53:00	0	Avalon	0	5.9	0	8.18	-116.7	103.1	8.26	0.03	0.75	0.71	1.99	16.425	41992.9	50217.6	32.94	50905.8	32641	2.5229	25.156
12/29/2017	17:53:20	0	Avalon	0	6	0	8.19	-116.8	103.2	8.26	0	0.65	0.73	2.04	16.43	42000.1	50220.9	32.94	50908.8	32644	2.523	25.157
12/29/2017	17:53:40	0	Avalon	0	5.9	0	8.19	-116.8	103.2	8.27	0.02	0.74	0.67	1.89	16.435	42003.4	50218.7	32.94	50906.3	32642	2.523	25.157
12/29/2017	17:54:00	0	Avalon	0	5.9	0	8.19	-116.8	103.2	8.27	0.03	0.79	0.68	1.89	16.436	42004.4	50219	32.94	50906.5	32642	2.5225	25.152
12/29/2017	17:54:20	0	Avalon	0	5.9	0	8.19	-116.8	103.2	8.27	0	0.64	0.72	2.02	16.435	42003	50218.8	32.94	50906.4	32642	2.3925	23.856
12/29/2017	17:54:40	0	Avalon	0	5.9	0	8.19	-116.8	103.2	8.27	0	0.64	0.6	1.67	16.431	41998.5	50217.8	32.94	50905.6	32642	2.3772	23.703
12/29/2017	17:55:00	0	Avalon	0	5.9	0	8.19	-116.8	103.2	8.27	-0.02	0.56	0.63	1.76	16.417	41984.3	50216.8	32.94	50905.4	32641	2.4999	24.926
12/29/2017	17:55:20	0	Avalon	0	5.9	0	8.19	-116.8	103.1	8.26	-0.02	0.57	0.7	1.96	16.43	41998.7	50219.2	32.94	50907.1	32642	2.5142	25.069
12/29/2017	17:55:40	0	Avalon	0	5.9	0	8.19	-116.8	103.2	8.26	0	0.64	0.65	1.81	16.429	41994.8	50215.4	32.94	50903.3	32640	2.4491	24.42
12/29/2017	17:56:00	0	Avalon	0	5.9	0	8.19	-116.8	103.2	8.27	0	0.65	0.63	1.76	16.443	42009	50216.8	32.94	50904	32641	2.0786	20.726
12/29/2017	17:56:20	0	Avalon	0	5.9	0	8.19	-116.9	103.4	8.28	0	0.64	0.65	1.83	16.446	42012.6	50217	32.94	50903.9	32641	1.9443	19.387
12/29/2017	17:56:40	0	Avalon	0	5.9	0	8.19	-116.8	103.5	8.28	-0.03	0.54	0.7	1.97	16.465	42031.1	50217.3	32.94	50903.1	32641	1.9468	19.412
12/29/2017	17:57:00	0	Avalon	0	5.9	0	8.19	-116.9	103.5	8.29	-0.01	0.62	0.7	1.96	16.473	42038.4	50216.9	32.94	50902.3	32641	1.9311	19.256
12/29/2017	17:57:20	0	Avalon	0	5.9	0	8.19	-117	103.5	8.29	-0.01	0.59	0.63	1.78	16.469	42036	50218.4	32.94	50904	32642	1.8161	18.108
12/29/2017	17:57:40	0	Avalon	0	5.9	0	8.19	-117	103.6	8.29	-0.03	0.53	0.63	1.76	16.477	42046.1	50221.1	32.95	50906.3	32644	1.8462	18.409
12/29/2017	17:58:00	0	Avalon	0	5.9	0	8.19	-117	103.5	8.29	-0.01	0.61	0.61	1.7	16.473	42041.9	50221.3	32.95	50906.8	32644	1.8888	18.834
12/29/2017	17:58:20	0	Avalon	0	5.9	0	8.19	-117.1	103.6	8.29	-0.02	0.56	0.64	1.78	16.476	42042.9	50218.8	32.94	50904	32642	1.8827	18.773
12/29/2017	17:58:40	0	Avalon	0	5.9	0	8.19	-117.1	103.5	8.29	-0.01	0.61	0.63	1.77	16.459	42026.2	50218	32.94	50904.2	32642	1.8019	17.967
12/29/2017	17:59:00	0	Avalon	0	5.9	0	8.19	-117.1	103.4	8.28	-0.02	0.57	0.73	2.06	16.454	42021.1	50218.2	32.94	50904.8	32642	1.8441	18.388
12/29/2017	17:59:20	0	Avalon	0	5.9	0	8.19	-117.1	103.4	8.28	-0.01	0.62	0.69	1.92	16.452	42019.4	50218.3	32.94	50904.9	32642	1.8938	18.884
12/29/2017	17:59:40	0	Avalon	0	5.9	0	8.19	-117.1	103.4	8.28	0	0.63	0.7	1.95	16.452	42019.5	50218.4	32.94	50905	32642	1.9098	19.043
12/29/2017	18:00:00	0	Avalon	0	5.9	0	8.19	-117.1	103.4	8.28	-0.02	0.55	0.64	1.81	16.462	42027.5	50216.8	32.94	50902.9	32641	1.7828	17.777
12/29/2017	18:00:20	0	Avalon	0	5.9	0	8.19	-117.1	103.4	8.28	-0.02	0.57	0.61	1.71	16.46	42027.5	50219.2	32.94	50905.4	32643	1.8435	18.382
12/29/2017	18:00:40	0	Avalon	0	5.9	0	8.19	-117.1	103.4	8.28	-0.04	0.49	0.64	1.8	16.453	42019.8	50217.5	32.94	50904.1	32641	1.8957	18.902
12/29/2017	18:01:00	0	Avalon	0	5.9	0	8.19	-117.1	103.4	8.28	0	0.65	0.65	1.83	16.454	42022.2	50219.4	32.94	50905.9	32643	1.9054	18.999
12/29/2017	18:01:20	0	Avalon	0	5.9	0	8.19	-117.1	103.4	8.28	0.03	0.76	0.77	2.15	16.457	42025.6	50220.6	32.95	50907	32643	1.9111	19.056
12/29/2017	18:01:40	0	Avalon	0	5.9	0	8.19	-117	103.4	8.28	-0.01	0.62	0.68	1.9	16.455	42022.8	50218.4	32.94	50904.8	32642	1.8398	18.345
12/29/2017	18:02:00	0	Avalon	0	5.9	0	8.19	-117.1	103.6	8.29	-0.05	0.47	0.6	1.67	16.483	42045.6	50214.4	32.94	50899.2	32639	1.4134	14.093
12/29/2017	18:02:20	0	Avalon	0	5.9	0	8.19	-117.1	103.6	8.29	-0.04	0.48	0.61	1.71	16.489	42051.3	50214.6	32.94	50899.1	32639	1.3299	13.261
12/29/2017	18:02:40	0	Avalon	0	5.9	0	8.19	-117.2	103.6	8.29	-0.06	0.42	0.65	1.81	16.489	42053.7	50217.5	32.95	50902	32641	1.3317	13.279
12/29/2017	18:03:00	0	Avalon	0	5.9	0	8.19	-117.2	103.7	8.3	-0.06	0.42	0.54	1.51	16.489	42054.7	50218.4	32.95	50903	32642	1.3248	13.21
12/29/2017	18:03:20	0	Avalon	0	5.9	0	8.19	-117.2	103.7	8.29	-0.06	0.42	0.65	1.82	16.49	42055.9	50219	32.95	50903.5	32642	1.3204	13.166
12/29/2017	18:03:40	0	Avalon	0	5.9	0	8.19	-117.2	103.6	8.29	-0.03	0.51	0.6	1.67	16.489	42054.8	50218	32.95	50902.5	32642	1.3223	13.186
12/29/2017	18:04:00	0	Avalon	0	5.9	0	8.19	-117.2	103.7	8.29	-0.07	0.35	0.52	1.45	16.489	42055.7	50218.9	32.95	50903.4	32642	1.3231	13.193
12/29/2017	18:04:20	0	Avalon	0	5.9	0	8.19	-117.3	103.6	8.29	-0.06	0.43	0.61	1.69	16.489	42056.2	50219.5	32.95	50904	32643	1.3227	13.189
12/29/2017	18:04:40	0	Avalon	0	5.9	0	8.19	-117.3	103.6	8.29	-0.05	0.45	0.6	1.69	16.489	42055.4	50218.7	32.95	50903.2	32642	1.3196	13.159
12/29/2017	18:05:00	0	Avalon	0	5.9	0	8.19	-117.3	103.7	8.29	-0.05	0.43	0.61	1.72	16.488	42054.1	50218.6	32.95	50903.2	32642	1.3187	13.149
12/29/2017	18:05:20	0	Avalon	0	5.9	0	8.19	-117.3	103.7	8.29	-0.05	0.45	0.63	1.75	16.488	42054.3	50218.5	32.95	50903	32642	1.3212	13.174
12/29/2017	18:05:40	0	Avalon	0	5.9	0	8.19	-117.3	103.6	8.29	-0.03	0.52	0.59	1.65	16.489	42054.6	50218.1	32.95	50902.6	32642	1.3207	13.17
12/29/2017	18:06:00	0	Avalon	0	5.9	0	8.19	-117.3	103.6	8.29	-0.04	0.47	0.6	1.68	16.488	42055.6	50220	32.95	50904.6	32643	1.3156	13.118
12/29/2017	18:06:20	0	Avalon	0	5.9	0	8.19	-117.3	103.7	8.29	-0.05	0.44	0.59	1.65	16.489	42055	50218.2	32.95	50902.7	32642	1.3175	13.137
12/29/2017	18:06:40	0	Avalon	0	5.9	0	8.19	-117.3	103.6	8.29	-0.06	0.42	0.57	1.59	16.489	42053.3	50216	32.94	50900.5	32640	1.3223	13.185
12/29/2017	18:07:00	0	Avalon	0	5.9	0	8.19	-117.3	103.6	8.29	-0.06	0.39	0.63	1.76	16.488	42052.5	50216.2	32.94	50900.7	32641	1.3219	13.181
12/29/2017	18:07:20	0	Avalon	0	5.9	0	8.19	-117.2	103.6	8.29	-0.05	0.44	0.6	1.67	16.488	42052.2	50216.6	32.95	50901.2	32641	1.1269	11.237
12/29/2017	18:07:40	0	Avalon	0	5.9	0	8.19	-117.3	103.7	8.3	-0.09	0.3	0.52	1.45	16.495	42057.1	50214.5	32.95	50898.7	32639	0.7223	7.203
12/29/2017	18:08:00	0	Avalon	0	5.9	0	8.19	-117.3	103.7	8.29	-0.1	0.23	0.49	1.36	16.496	42057.8	50213.6	32.94	50897.6	32639	0.7189	7.168
12/29/2017	18:08:20	0	Avalon	0	5.9	0	8.19	-117.3	103.7	8.29	-0.09	0.3	0.49	1.37	16.496	42057.5	50213.3	32.94	50897.4	32639	0.7243	7.222
12/29/2017	18:08:40	0	Avalon	0	5.9	0	8.2	-117.3	103.7	8.3	-0.07	0.37	0.52	1.45	16.496	42058	50214.6	32.95	50898.7	32639	0.731	7.289
12/29/2017	18:09:00	0	Avalon	0	5.9	0	8.2	-117.4	103.7	8.29	-0.1	0.27	0.46	1.3	16.494	42057.7	50216.6	32.95	50900.8	32641	0.7344	7.323
12/29/2017	18:09:20	0	Avalon	0	5.9	0	8.2	-117.4	103.6	8.29	-0.09	0.28	0.53	1.48	16.493	42057	50216.8	32.95	50901.1	32641	0.7368	7.347
12/29/2017	18:09:40	0	Avalon	0	5.9	0	8.2	-117.4	103.7	8.29	-0.09	0.3	0.48	1.34	16.492	42055.9	50215.8	32.95	50900	32640	0.7381	7.36
12/29/2017	18:10:00	0	Avalon	0	5.9	0	8.2	-117.4	103.7	8.29	-0.08	0.34	0.55	1.54	16.492	42056.9	50217.7	32.95	50902.1	32642	0.7382	7.361
12/29/2017	18:10:20	0	Avalon	0	5.9	0	8.2	-117.4	103.6	8.29	-0.08	0.33	0.54	1.51	16.496	42059	50215.8	32.95	50899.9	32640	0.7342	7.321
12/29/2017	18:10:40	0	Avalon	0	5.9	0	8.2	-117.4	103.6	8.29	-0.1	0.25	0.52	1.45	16.496	42058.6	50215.2	32.95	50899.2	32640	0.7313	7.292
12/29/2017	18:11:00	0	Avalon	0	5.9	0	8.2	-117.4	103.6	8.29	-0.1	0.26	0.55	1.53	16.496	42059.9	50215.9	32.95	50900	32640	0.7359	7.338
12/29/2017	18:11:20	0	Avalon	0	5.9	0	8.2	-117.4	103.7	8.29	-0.1	0.26	0.55	1.55	16.495	42058.9	50216.7	32.95	50900.9	32641	0.7371	7.35
12/29/2017	18:11:40	0	Avalon	0	5.9	0	8.2	-117.4	103.6	8.29	-0.06	0.39	0.57	1.6	16.49	42054.6	50216.7	32.95	50901.1	32641	0.7368	7.347
12/29/2017	18:12:00	0	Avalon	0	5.9	0	8.2	-117.4	103.6	8.29	-0.09	0.28	0.6	1.68	16.49	42054.9	50217.1	32.95	50901.5	32641	0.7386	7.365
12/29/2017	18:12:20	0	Avalon	0	5.9	0	8.2	-117.4	103.6	8.29	-0.08	0.32	0.53	1.47	16.492	42057.8	50218.4	32.95	50902.7	32642	0.7394	7.373
12/29/2017	18:12:40	0	Avalon	0	5.9	0	8.2	-117.4	103.6	8.29	-0.09	0.27	0.5	1.41	16.494	42057.1	50215.4	32.95	50899.6	32640	0.7044	7.024
12/29/2017	18:13:00	0	Avalon	0	5.9	0	8.2	-117.4	103.6	8.29	-0.11	0.2	0.49	1.38	16.496	42055.9	50211.1	32.94	50895.1	32637	0.5014	4.999
12/29/2017	18:13:20	0	Avalon	0	5.9	0	8.2	-117.4	103.7	8.29	-0.11	0.21	0.55	1.53	16.505	42066	50213	32.95	50896.5	32638	0.225	2.244
12/29/2017	18:13:40	0	Avalon	0	5.9	0	8.2	-117.4	103.7	8.29	-0.11	0.2	0.43	1.2	16.523	42083.1	50213.2	32.95	50895.7	32639	0.1078	1.075
12/29/2017	18:14:00	0	Avalon	0	5.9	0	8.19	-117.3	103.7	8.29	-0.11	0.2	0.46	1.28	16.545	42104.4	50213.2	32.95	50894.4	32639	0.1046	1.043
12/29/2017	18:14:20	0	Avalon	0	5.9	0	8.19	-117.3	103.8	8.29	-0.13	0.12	0.46	1.29	16.558	42116.8	50213.4	32.95	50893.9	32639	0.1013	1.01
12/29/2017	18:14:40	0	Avalon	0	5.9	0	8.2	-117.4	103.7	8.29	-0.12	0.16	0.45	1.26	16.526	42086.4	50213.2	32.95	50895.5	32639	0.108	1.077
12/29/2017	18:15:00	0	Avalon	0	5.9	0	8.2	-117.5	103.7	8.29	-0.13	0.13	0.45	1.26	16.509	42070.9	50214.1	32.95	50897.3	32639	0.1462	1.458
12/29/2017	18:15:20	0	Avalon	0	5.9	0	8.2	-117.5	103.7	8.29	-0.11	0.19	0.45	1.27	16.507	42067.6	50213.1	32.95	50896.5	32638	0.1825	1.82
12/29/2017	18:15:40	0	Avalon	0	5.9	0	8.2	-117.5	103.7	8.29	-0.12	0.16	0.44	1.23	16.528	42089.4	50215	32.95	50897.2	32640	0.1107	1.104
12/29/2017	18:16:00	0	Avalon	0	5.9	0	8.2	-117.5	103.8	8.3	0.55	2.83	0.92	2.57	16.538	42088.3	50202.5	32.94	50884	32632	0.1001	0.999
