# Supplementary material for: Dynamics of pH at Santa Catalina Island
Source: PLoS One. 2023 Dec 7;18(12):e0290039. doi: 10.1371/journal.pone.0290039 (PMC10703214; doi:10.1371/journal.pone.0290039)
Supplement: S27 Dataset — (TXT) [file pone.0290039.s029.txt]

KOR Export File
File Created:9/11/2018 5:17:04 PM
Sonde ID	Sonde 17D108371 CMS-1
User ID	YSI
Site	TwoHarbors
Template	Depth Profiling Standard 20sec
Averaging Mode	Rapid
Time Zone	(UTC) Coordinated Universal Time
Devices List:
Name	SN	Firmware	Corresponding Data Column(s)
Data Collection Device			1;2;3;4;5
EXO2 Sonde	17D108371	1.0.35	6;7
pH	17F100785	3.0.0	8;9
Optical DO	17D107394	3.0.0	10;11
Total Algae BGA-PE	17K104828	3.0.0	12;13;14;15
Conductivity/Temp	17C104812	3.0.5	16;17;18;19;20;21
Wiper	17L103085	3.0.0
Depth Non-Vented 0-100m	17C103815	3.0.0	22;23
1	2	3	4	5	6	7	8	9	10	11	12	13	14	15	16	17	18	19	20	21	22	23
Date (MM/DD/YYYY)	Time (HH:MM:SS)	Time (Fract. Sec)	Site Name	Fault Code	Battery V	Cable Pwr V	pH	pH mV	ODO % sat	ODO mg/L	Chlorophyll RFU	Chlorophyll �g/L	BGA-PE RFU	BGA-PE �g/L	Temp �C	Cond �S/cm	SpCond �S/cm	Sal psu	nLF Cond �S/cm	TDS mg/L	Press bar a	Depth m
9/9/2018	17:51:00	0	TwoHarbors	0	5.4	0	9.06	-141.8	100.1	8.47	-0.4	-1.09	-2.23	-6.25	23.684	71.6	73.5	0.03	73.7	48	0.0238	0.244
9/9/2018	17:51:20	0	TwoHarbors	0	5.4	0	8.71	-121.1	99.7	8.65	1.25	5.51	3.2	8.95	22.291	37.1	39.1	0.02	39.3	25	0.0245	0.251
9/9/2018	17:51:40	0	TwoHarbors	0	5.4	0	8.13	-87.6	105.1	7.79	0.43	2.26	1.34	3.75	22.591	41533.8	43394.1	28.59	43578	28206	0.0563	0.563
9/9/2018	17:52:00	0	TwoHarbors	0	5.3	0	8.06	-83.5	109.6	7.76	0.08	0.82	1.32	3.7	22.667	49632.8	51944.4	34.22	52172.5	33764	0.3906	3.897
9/9/2018	17:52:20	0	TwoHarbors	0	5.3	0	8.08	-84.7	109.4	7.76	0.21	1.36	1.62	4.54	22.567	49642.4	52061.6	34.3	52299.8	33840	0.6109	6.095
9/9/2018	17:52:40	0	TwoHarbors	0	5.3	0	8.1	-85.8	109.5	7.76	0.17	1.21	1.66	4.66	22.571	49645.7	52061.4	34.3	52299.3	33840	0.6443	6.428
9/9/2018	17:53:00	0	TwoHarbors	0	5.3	0	8.11	-86.4	109.5	7.77	0.23	1.44	1.75	4.89	22.565	49645	52066.2	34.3	52304.6	33843	0.6732	6.716
9/9/2018	17:53:20	0	TwoHarbors	0	5.3	0	8.12	-86.8	109.6	7.77	0.22	1.41	1.82	5.11	22.582	49666	52070.8	34.31	52307.6	33846	0.6873	6.857
9/9/2018	17:53:40	0	TwoHarbors	0	5.4	0	8.12	-87.2	109.7	7.78	0.22	1.41	1.77	4.95	22.583	49666	52069.1	34.31	52305.8	33845	0.6911	6.895
9/9/2018	17:54:00	0	TwoHarbors	0	5.4	0	8.13	-87.4	109.6	7.77	0.35	1.93	1.85	5.18	22.555	49632.8	52064	34.3	52303.3	33842	0.6883	6.867
9/9/2018	17:54:20	0	TwoHarbors	0	5.4	0	8.13	-87.6	109.5	7.77	0.22	1.4	1.67	4.67	22.547	49620.7	52060.1	34.3	52300.2	33839	0.6893	6.877
9/9/2018	17:54:40	0	TwoHarbors	0	5.4	0	8.13	-87.7	109.5	7.77	0.26	1.56	1.85	5.17	22.548	49624.9	52063.3	34.3	52303.2	33841	0.6907	6.891
9/9/2018	17:55:00	0	TwoHarbors	0	5.4	0	8.14	-87.9	109.8	7.78	0.25	1.51	1.89	5.29	22.584	49662.7	52064.8	34.3	52301.4	33842	0.6888	6.872
9/9/2018	17:55:20	0	TwoHarbors	0	5.4	0	8.14	-88	109.8	7.78	0.2	1.31	1.66	4.63	22.57	49646.7	52063	34.3	52300.8	33841	0.6878	6.862
9/9/2018	17:55:40	0	TwoHarbors	0	5.4	0	8.14	-88.1	109.7	7.78	0.25	1.54	1.75	4.89	22.573	49651.5	52065.5	34.3	52303.2	33843	0.6872	6.856
9/9/2018	17:56:00	0	TwoHarbors	0	5.4	0	8.14	-88.2	109.8	7.79	0.3	1.73	1.88	5.25	22.578	49657.1	52065.7	34.3	52302.9	33843	0.6859	6.844
9/9/2018	17:56:20	0	TwoHarbors	0	5.4	0	8.14	-88.3	109.8	7.78	0.25	1.54	1.93	5.41	22.573	49651	52064.2	34.3	52301.8	33842	0.6865	6.849
9/9/2018	17:56:40	0	TwoHarbors	0	5.3	0	8.14	-88.3	109.8	7.78	0.23	1.43	1.91	5.36	22.578	49660.4	52068.7	34.31	52305.9	33845	0.6888	6.872
9/9/2018	17:57:00	0	TwoHarbors	0	5.3	0	8.14	-88.4	109.8	7.79	0.24	1.49	1.88	5.28	22.568	49643.6	52061.5	34.3	52299.6	33840	0.6906	6.891
9/9/2018	17:57:20	0	TwoHarbors	0	5.4	0	8.15	-88.4	109.7	7.78	0.29	1.67	1.96	5.5	22.57	49650.5	52066.7	34.3	52304.6	33843	0.6939	6.923
9/9/2018	17:57:40	0	TwoHarbors	0	5.3	0	8.14	-88.2	109.2	7.76	0.3	1.72	1.92	5.36	22.386	49432.1	52027.4	34.28	52281.9	33818	0.8881	8.86
9/9/2018	17:58:00	0	TwoHarbors	0	5.3	0	8.14	-87.8	109	7.81	0.36	1.97	1.99	5.56	22.038	49070.8	52012.8	34.27	52299.2	33808	1.2024	11.995
9/9/2018	17:58:20	0	TwoHarbors	0	5.3	0	8.14	-87.8	109	7.81	0.37	2	1.89	5.28	22.033	49063	52010.3	34.27	52297.2	33807	1.2116	12.086
9/9/2018	17:58:40	0	TwoHarbors	0	5.3	0	8.14	-87.8	109.1	7.81	0.34	1.89	1.86	5.2	22.046	49080	52014.8	34.27	52300.6	33810	1.212	12.091
9/9/2018	17:59:00	0	TwoHarbors	0	5.3	0	8.14	-87.8	109.1	7.81	0.36	1.95	1.99	5.58	22.042	49079.9	52018.7	34.27	52304.8	33812	1.2109	12.079
9/9/2018	17:59:20	0	TwoHarbors	0	5.3	0	8.14	-87.8	109.1	7.81	0.34	1.87	1.9	5.31	22.048	49084.1	52016.7	34.27	52302.3	33811	1.2074	12.045
9/9/2018	17:59:40	0	TwoHarbors	0	5.3	0	8.14	-87.9	109.1	7.81	0.31	1.76	2.03	5.68	22.051	49087	52017	34.27	52302.3	33811	1.2056	12.027
9/9/2018	18:00:00	0	TwoHarbors	0	5.3	0	8.14	-87.9	109.1	7.81	0.36	1.97	1.93	5.41	22.06	49095.1	52015.7	34.27	52300.2	33810	1.2089	12.06
9/9/2018	18:00:20	0	TwoHarbors	0	5.3	0	8.14	-87.9	109.1	7.81	0.3	1.71	1.83	5.12	22.08	49115.7	52016.8	34.27	52299.5	33811	1.2115	12.086
9/9/2018	18:00:40	0	TwoHarbors	0	5.3	0	8.14	-88	109.1	7.81	0.36	1.96	1.89	5.3	22.081	49116.8	52017.3	34.27	52299.9	33811	1.2109	12.08
9/9/2018	18:01:00	0	TwoHarbors	0	5.3	0	8.14	-88	109.1	7.81	0.34	1.9	1.78	5	22.073	49112.3	52020.8	34.27	52304.1	33813	1.2084	12.055
9/9/2018	18:01:20	0	TwoHarbors	0	5.3	0	8.14	-88	109.1	7.81	0.31	1.75	1.8	5.03	22.093	49128.8	52016.9	34.27	52298.4	33811	1.2056	12.027
9/9/2018	18:01:40	0	TwoHarbors	0	5.3	0	8.14	-88	109.1	7.81	0.36	1.94	2	5.61	22.091	49127.8	52017.9	34.27	52299.6	33812	1.2074	12.045
9/9/2018	18:02:00	0	TwoHarbors	0	5.3	0	8.14	-88	109.1	7.81	0.3	1.73	2	5.59	22.071	49111.3	52021.3	34.28	52304.8	33814	1.2119	12.09
9/9/2018	18:02:20	0	TwoHarbors	0	5.3	0	8.14	-88.1	109.1	7.81	0.34	1.88	1.74	4.87	22.065	49108.2	52024.3	34.28	52308.3	33816	1.2107	12.078
9/9/2018	18:02:40	0	TwoHarbors	0	5.3	0	8.14	-88	109.1	7.82	0.36	1.97	2.13	5.95	21.968	49072.5	52089.2	34.33	52382.5	33858	1.2099	12.069
9/9/2018	18:03:00	0	TwoHarbors	0	5.3	0	8.14	-87.7	109.4	7.89	0.31	1.77	1.91	5.34	21.628	48665.3	52020.4	34.28	52344	33813	1.2129	12.098
9/9/2018	18:03:20	0	TwoHarbors	0	5.3	0	8.12	-86.7	109.2	8.03	0.34	1.89	1.98	5.56	20.515	47427.1	51869.1	34.18	52286.6	33715	1.5779	15.736
9/9/2018	18:03:40	0	TwoHarbors	0	5.3	0	8.1	-85	108.9	8.25	0.33	1.83	1.94	5.44	19.017	45844.9	51762.3	34.1	52297.7	33646	1.8343	18.286
9/9/2018	18:04:00	0	TwoHarbors	0	5.3	0	8.09	-84.7	109.2	8.27	0.34	1.87	1.87	5.25	19.006	45880.5	51810.3	34.13	52346.7	33677	1.8378	18.32
9/9/2018	18:04:20	0	TwoHarbors	0	5.3	0	8.09	-84.3	108.8	8.29	0.32	1.81	1.82	5.1	18.661	45452.9	51712.2	34.06	52273.2	33613	1.8309	18.251
9/9/2018	18:04:40	0	TwoHarbors	0	5.3	0	8.09	-84.4	109.5	8.29	0.31	1.78	1.83	5.13	19.036	45878.8	51771.1	34.11	52304.5	33651	1.8081	18.025
9/9/2018	18:05:00	0	TwoHarbors	0	5.3	0	8.09	-84.2	109.2	8.32	0.27	1.61	1.85	5.17	18.726	45569.7	51776.5	34.11	52333.7	33655	1.776	17.703
9/9/2018	18:05:20	0	TwoHarbors	0	5.3	0	8.09	-84.3	109	8.29	0.27	1.59	1.91	5.36	18.766	45606.2	51765.7	34.1	52319.3	33648	1.7512	17.456
9/9/2018	18:05:40	0	TwoHarbors	0	5.3	0	8.09	-84.3	109.5	8.33	0.39	2.09	1.76	4.92	18.766	45576	51735.5	34.08	52289.1	33628	1.7488	17.433
9/9/2018	18:06:00	0	TwoHarbors	0	5.3	0	8.08	-83.7	109	8.38	0.36	1.98	1.93	5.39	18.224	45024.3	51723.7	34.07	52316.5	33620	1.762	17.562
9/9/2018	18:06:20	0	TwoHarbors	0	5.3	0	8.08	-83.7	109	8.38	0.33	1.84	2.05	5.73	18.223	45036.6	51732.5	34.07	52325.1	33626	1.7745	17.687
9/9/2018	18:06:40	0	TwoHarbors	0	5.3	0	8.08	-83.9	109.3	8.37	0.39	2.09	1.88	5.27	18.452	45249.4	51718.5	34.07	52294.8	33617	1.7801	17.744
9/9/2018	18:07:00	0	TwoHarbors	0	5.3	0	8.08	-83.9	109.3	8.37	0.41	2.15	2.08	5.81	18.442	45243.9	51722.9	34.07	52300	33620	1.7862	17.804
9/9/2018	18:07:20	0	TwoHarbors	0	5.3	0	8.08	-83.9	109.2	8.36	0.41	2.14	2.19	6.12	18.392	45211.4	51739.2	34.08	52319.8	33631	1.7996	17.937
9/9/2018	18:07:40	0	TwoHarbors	0	5.3	0	8.08	-84.1	109.5	8.37	0.41	2.17	1.94	5.42	18.519	45326	51730.1	34.07	52301.7	33625	1.8083	18.025
9/9/2018	18:08:00	0	TwoHarbors	0	5.3	0	8.08	-83.7	109.3	8.44	0.36	1.98	1.97	5.52	18.041	44836.5	51709.7	34.06	52314.7	33611	1.9445	19.381
9/9/2018	18:08:20	0	TwoHarbors	0	5.3	0	8.08	-83.5	109.6	8.51	0.48	2.45	2.19	6.13	17.741	44514.9	51681.7	34.03	52307	33593	2.0041	19.974
9/9/2018	18:08:40	0	TwoHarbors	0	5.3	0	8.07	-83.3	109.8	8.53	0.37	1.99	2.21	6.18	17.671	44437.7	51672.1	34.02	52302	33587	2.2019	21.945
9/9/2018	18:09:00	0	TwoHarbors	0	5.3	0	8.08	-83.4	110	8.54	0.39	2.08	2.23	6.25	17.714	44478.8	51669.7	34.02	52296.6	33585	2.1177	21.106
9/9/2018	18:09:20	0	TwoHarbors	0	5.3	0	8.08	-83.4	110.1	8.54	0.39	2.1	2.19	6.14	17.74	44506.7	51672.5	34.03	52297.7	33587	2.0642	20.573
9/9/2018	18:09:40	0	TwoHarbors	0	5.3	0	8.08	-83.4	110.1	8.54	0.34	1.87	2.08	5.82	17.771	44538.1	51673.2	34.03	52296.3	33588	2.0364	20.296
9/9/2018	18:10:00	0	TwoHarbors	0	5.3	0	8.08	-83.5	110.2	8.55	0.38	2.03	2.09	5.86	17.787	44550.1	51668.7	34.02	52290.7	33585	1.998	19.914
9/9/2018	18:10:20	0	TwoHarbors	0	5.3	0	8.08	-83.5	110.3	8.55	0.37	2	2.3	6.45	17.812	44577.8	51671.8	34.03	52292.1	33587	1.8857	18.794
9/9/2018	18:10:40	0	TwoHarbors	0	5.3	0	8.08	-83.6	110.3	8.53	0.37	1.99	2.22	6.21	17.885	44656.8	51680.3	34.03	52295.8	33592	1.8597	18.536
9/9/2018	18:11:00	0	TwoHarbors	0	5.3	0	8.08	-83.7	110.2	8.53	0.38	2.04	2.32	6.49	17.88	44645.3	51671.3	34.03	52286.9	33586	1.8469	18.408
9/9/2018	18:11:20	0	TwoHarbors	0	5.3	0	8.08	-83.7	110.4	8.55	0.39	2.07	2.13	5.97	17.861	44627.6	51673.3	34.03	52290.3	33588	1.9257	19.193
9/9/2018	18:11:40	0	TwoHarbors	0	5.3	0	8.08	-83.7	110.4	8.55	0.38	2.04	2.16	6.04	17.871	44637	51673.5	34.03	52289.8	33588	1.9929	19.863
9/9/2018	18:12:00	0	TwoHarbors	0	5.3	0	8.08	-83.8	110.5	8.55	0.39	2.08	2.23	6.25	17.886	44651.2	51672.8	34.03	52288.2	33587	2.0797	20.728
9/9/2018	18:12:20	0	TwoHarbors	0	5.3	0	8.08	-83.8	110.4	8.54	0.38	2.04	2.26	6.33	17.896	44664.6	51677.3	34.03	52292	33590	2.0839	20.77
9/9/2018	18:12:40	0	TwoHarbors	0	5.3	0	8.08	-83.8	110.4	8.54	0.34	1.89	2.05	5.74	17.943	44717.6	51685.1	34.04	52296.7	33595	2.0717	20.648
9/9/2018	18:13:00	0	TwoHarbors	0	5.3	0	8.08	-83.9	110.3	8.53	0.42	2.21	2.23	6.23	17.929	44700.1	51679.5	34.03	52292	33592	2.0341	20.273
9/9/2018	18:13:20	0	TwoHarbors	0	5.3	0	8.08	-83.9	110.4	8.54	0.37	1.98	1.98	5.54	17.911	44680.4	51678	34.03	52291.7	33591	2.0523	20.455
9/9/2018	18:13:40	0	TwoHarbors	0	5.3	0	8.08	-83.9	110.4	8.53	0.42	2.19	2.31	6.48	17.941	44713.7	51681.8	34.03	52293.4	33593	2.1132	21.062
9/9/2018	18:14:00	0	TwoHarbors	0	5.3	0	8.08	-83.9	110.4	8.53	0.4	2.1	1.95	5.45	17.944	44716	51681.3	34.03	52292.8	33593	2.1235	21.164
9/9/2018	18:14:20	0	TwoHarbors	0	5.3	0	8.08	-84	110.5	8.54	0.41	2.18	2.3	6.44	17.949	44720.1	51680.9	34.03	52292.1	33593	2.1199	21.128
9/9/2018	18:14:40	0	TwoHarbors	0	5.3	0	8.08	-83.8	110	8.53	0.35	1.94	2.01	5.62	17.779	44536.7	51658.5	34.02	52280.7	33578	2.3371	23.293
9/9/2018	18:15:00	0	TwoHarbors	0	5.3	0	8.08	-83.5	109.2	8.51	0.23	1.44	1.78	4.97	17.532	44297.7	51667.3	34.02	52306.3	33584	2.5297	25.211
9/9/2018	18:15:20	0	TwoHarbors	0	5.3	0	8.08	-83.6	109.6	8.51	0.38	2.04	2.01	5.62	17.692	44461.6	51674.8	34.03	52303.3	33589	2.5167	25.082
9/9/2018	18:15:40	0	TwoHarbors	0	5.3	0	8.08	-83.8	110	8.53	0.32	1.8	2.09	5.86	17.807	44574.9	51674.3	34.03	52295	33588	2.4943	24.859
9/9/2018	18:16:00	0	TwoHarbors	0	5.3	0	8.08	-83.8	110	8.52	0.36	1.95	2.23	6.25	17.834	44605.1	51678.4	34.03	52297.4	33591	2.4827	24.744
9/9/2018	18:16:20	0	TwoHarbors	0	5.3	0	8.08	-83.9	110.1	8.52	0.4	2.11	2.13	5.97	17.864	44637.9	51681.8	34.03	52298.7	33593	2.4906	24.823
9/9/2018	18:16:40	0	TwoHarbors	0	5.3	0	8.08	-84	110.3	8.53	0.35	1.94	1.98	5.53	17.939	44709.2	51679.2	34.03	52291	33591	2.3895	23.815
9/9/2018	18:17:00	0	TwoHarbors	0	5.3	0	8.09	-84.1	110.5	8.53	0.43	2.24	2.56	7.17	17.989	44759.3	51679.8	34.03	52288.2	33592	2.2339	22.265
9/9/2018	18:17:20	0	TwoHarbors	0	5.3	0	8.09	-84.1	110.5	8.53	0.47	2.38	2.11	5.9	18.005	44776.3	51681.6	34.03	52288.9	33593	2.1795	21.723
9/9/2018	18:17:40	0	TwoHarbors	0	5.3	0	8.09	-84.1	110.5	8.54	0.48	2.45	2.35	6.57	17.996	44767.9	51681.2	34.03	52289	33593	2.1705	21.634
9/9/2018	18:18:00	0	TwoHarbors	0	5.3	0	8.09	-84.1	110.5	8.53	0.46	2.36	2.2	6.16	17.983	44757.2	51683.8	34.04	52292.6	33594	2.2753	22.677
9/9/2018	18:18:20	0	TwoHarbors	0	5.3	0	8.09	-84.1	110.3	8.53	0.39	2.07	2.08	5.83	17.932	44708	51684.9	34.04	52297.2	33595	2.3771	23.692
9/9/2018	18:18:40	0	TwoHarbors	0	5.3	0	8.09	-84	110.1	8.52	0.32	1.8	2.08	5.83	17.89	44663.8	51681.9	34.03	52297	33593	2.4382	24.3
9/9/2018	18:19:00	0	TwoHarbors	0	5.3	0	8.09	-84	110.1	8.52	0.34	1.88	2.11	5.92	17.867	44638.1	51679.1	34.03	52295.8	33591	2.4676	24.593
9/9/2018	18:19:20	0	TwoHarbors	0	5.3	0	8.09	-84	110.1	8.52	0.33	1.85	2.16	6.06	17.871	44643.7	51680.7	34.03	52297.1	33592	2.5008	24.925
9/9/2018	18:19:40	0	TwoHarbors	0	5.3	0	8.09	-84	110.1	8.52	0.36	1.94	2.12	5.92	17.911	44683.7	51681.4	34.03	52295.1	33593	2.5021	24.938
9/9/2018	18:20:00	0	TwoHarbors	0	5.3	0	8.09	-84.1	110.2	8.52	0.42	2.18	2.07	5.79	17.947	44720.2	51682.3	34.03	52293.5	33593	2.4804	24.721
9/9/2018	18:20:20	0	TwoHarbors	0	5.3	0	8.09	-84.1	110.2	8.52	0.39	2.08	2.11	5.9	17.986	44760.6	51684.6	34.04	52293.2	33595	2.4528	24.447
9/9/2018	18:20:40	0	TwoHarbors	0	5.3	0	8.09	-84.2	110.4	8.52	0.4	2.14	2.26	6.34	18.064	44849	51698.5	34.05	52301.9	33604	2.2739	22.664
9/9/2018	18:21:00	0	TwoHarbors	0	5.3	0	8.09	-84.2	110.3	8.49	0.33	1.84	2.12	5.94	18.171	44953.1	51696.5	34.05	52292.5	33603	2.0675	20.607
9/9/2018	18:21:20	0	TwoHarbors	0	5.3	0	8.09	-84.1	110	8.46	0.36	1.94	2.05	5.74	18.156	44939.4	51697.1	34.05	52294.1	33603	2.0225	20.159
9/9/2018	18:21:40	0	TwoHarbors	0	5.3	0	8.09	-84.2	109.9	8.47	0.32	1.8	2	5.61	18.127	44907.4	51693.6	34.04	52292.6	33601	2.0686	20.618
9/9/2018	18:22:00	0	TwoHarbors	0	5.3	0	8.09	-84.2	110	8.47	0.44	2.27	2.26	6.33	18.133	44914.8	51695.3	34.05	52293.9	33602	2.16	21.529
9/9/2018	18:22:20	0	TwoHarbors	0	5.3	0	8.09	-84.2	110	8.47	0.39	2.09	2.1	5.87	18.132	44912.9	51693.7	34.04	52292.3	33601	2.1935	21.863
9/9/2018	18:22:40	0	TwoHarbors	0	5.3	0	8.09	-84.3	109.9	8.47	0.38	2.03	2	5.61	18.136	44915.3	51692.6	34.04	52291	33600	2.233	22.256
9/9/2018	18:23:00	0	TwoHarbors	0	5.3	0	8.09	-84.3	109.9	8.46	0.36	1.97	2.19	6.13	18.146	44927.3	51694.4	34.04	52292	33601	2.2597	22.523
9/9/2018	18:23:20	0	TwoHarbors	0	5.3	0	8.09	-84.3	110	8.46	0.38	2.05	2.08	5.81	18.158	44940.8	51696.9	34.05	52293.8	33603	2.2482	22.408
9/9/2018	18:23:40	0	TwoHarbors	0	5.3	0	8.09	-84.3	109.8	8.45	0.39	2.08	2.06	5.76	18.18	44964.2	51698.5	34.05	52293.8	33604	2.2182	22.11
9/9/2018	18:24:00	0	TwoHarbors	0	5.3	0	8.09	-84.4	109.9	8.45	0.4	2.11	2.03	5.7	18.191	44976.5	51700.5	34.05	52295.1	33605	2.205	21.978
9/9/2018	18:24:20	0	TwoHarbors	0	5.3	0	8.09	-84.4	109.8	8.44	0.36	1.96	1.92	5.38	18.204	44988.5	51699.5	34.05	52293.2	33605	2.2107	22.035
9/9/2018	18:24:40	0	TwoHarbors	0	5.3	0	8.09	-84.4	109.8	8.45	0.35	1.92	2.03	5.68	18.187	44970.6	51697.4	34.05	52292.2	33603	2.2233	22.16
9/9/2018	18:25:00	0	TwoHarbors	0	5.3	0	8.09	-84.4	109.9	8.46	0.39	2.09	1.99	5.56	18.171	44955.5	51699.1	34.05	52295	33604	2.2482	22.408
9/9/2018	18:25:20	0	TwoHarbors	0	5.3	0	8.09	-84.4	110.1	8.47	0.38	2.05	2.08	5.82	18.16	44940.5	51694.3	34.04	52291	33601	2.2742	22.668
9/9/2018	18:25:40	0	TwoHarbors	0	5.3	0	8.09	-84.4	109.9	8.46	0.34	1.89	1.95	5.46	18.176	44964.2	51703	34.05	52298.6	33607	2.2989	22.914
9/9/2018	18:26:00	0	TwoHarbors	0	5.3	0	8.09	-84.4	110	8.47	0.48	2.45	2.13	5.96	18.183	44967.9	51699.5	34.05	52294.6	33605	2.3145	23.069
9/9/2018	18:26:20	0	TwoHarbors	0	5.3	0	8.09	-84.4	110.2	8.48	0.45	2.32	2.33	6.53	18.196	44979	51697.7	34.05	52291.9	33604	2.3022	22.946
9/9/2018	18:26:40	0	TwoHarbors	0	5.3	0	8.09	-84.4	110.2	8.48	0.31	1.75	2.26	6.33	18.194	44980.9	51702.1	34.05	52296.4	33606	2.2449	22.375
9/9/2018	18:27:00	0	TwoHarbors	0	5.3	0	8.09	-84.4	110.2	8.46	0.38	2.04	2.07	5.79	18.288	45092.5	51725.1	34.07	52313.3	33621	1.872	18.659
9/9/2018	18:27:20	0	TwoHarbors	0	5.3	0	8.11	-85.8	110.3	8.24	0.37	2.01	1.98	5.55	19.678	46566.6	51829	34.15	52313.5	33689	1.695	16.9
9/9/2018	18:27:40	0	TwoHarbors	0	5.3	0	8.11	-85.8	110.3	8.29	0.34	1.89	1.97	5.5	19.414	46333.1	51867.3	34.18	52373.3	33714	1.6958	16.906
9/9/2018	18:28:00	0	TwoHarbors	0	5.3	0	8.12	-86.4	110.7	8.25	0.34	1.88	1.94	5.44	19.904	46796.7	51842.9	34.16	52310.3	33698	1.7029	16.979
9/9/2018	18:28:20	0	TwoHarbors	0	5.3	0	8.12	-86.5	110.5	8.23	0.32	1.78	1.86	5.2	19.875	46763.8	51836.7	34.15	52306.2	33694	1.7152	17.102
9/9/2018	18:28:40	0	TwoHarbors	0	5.3	0	8.12	-86.5	110	8.19	0.43	2.22	2.06	5.76	19.866	46741.7	51816.2	34.14	52285.8	33681	1.7471	17.42
9/9/2018	18:29:00	0	TwoHarbors	0	5.3	0	8.11	-85.5	109.7	8.35	0.34	1.89	2.21	6.19	18.729	45525.4	51716	34.06	52271.8	33615	1.7744	17.688
9/9/2018	18:29:20	0	TwoHarbors	0	5.3	0	8.1	-85.2	110.1	8.41	0.35	1.94	2.04	5.72	18.557	45360.8	51727.3	34.07	52296.1	33623	1.7896	17.839
9/9/2018	18:29:40	0	TwoHarbors	0	5.3	0	8.1	-85	109.9	8.41	0.36	1.95	2.03	5.68	18.5	45305.3	51727.4	34.07	52300.3	33623	1.8	17.942
9/9/2018	18:30:00	0	TwoHarbors	0	5.3	0	8.1	-84.9	110.2	8.43	0.38	2.05	2.21	6.18	18.492	45309.4	51742	34.08	52315.7	33632	1.8013	17.955
9/9/2018	18:30:20	0	TwoHarbors	0	5.3	0	8.1	-84.8	110.2	8.45	0.35	1.92	1.98	5.54	18.356	45146	51707.9	34.06	52290.9	33610	1.7919	17.861
9/9/2018	18:30:40	0	TwoHarbors	0	5.3	0	8.1	-84.7	110.3	8.47	0.38	2.04	2.17	6.08	18.319	45107.4	51705.2	34.06	52290.7	33608	1.7876	17.818
9/9/2018	18:31:00	0	TwoHarbors	0	5.3	0	8.09	-84.6	110.3	8.47	0.4	2.13	2.24	6.29	18.316	45102.3	51702.9	34.05	52288.7	33607	1.7917	17.859
9/9/2018	18:31:20	0	TwoHarbors	0	5.3	0	8.09	-84.6	110.4	8.47	0.4	2.13	2.19	6.13	18.334	45120.8	51703.9	34.05	52288.4	33608	1.7984	17.926
9/9/2018	18:31:40	0	TwoHarbors	0	5.3	0	8.09	-84.6	110.3	8.47	0.44	2.28	2.25	6.3	18.315	45102.2	51704.3	34.05	52290.1	33608	1.8075	18.016
9/9/2018	18:32:00	0	TwoHarbors	0	5.3	0	8.09	-84.6	110.4	8.46	0.48	2.46	2.08	5.81	18.369	45159	51708	34.06	52290.1	33610	1.8141	18.082
9/9/2018	18:32:20	0	TwoHarbors	0	5.3	0	8.11	-85.4	110.8	8.37	0.34	1.88	1.98	5.54	19.14	45982.9	51778.8	34.11	52305	33656	1.8009	17.953
9/9/2018	18:32:40	0	TwoHarbors	0	5.3	0	8.11	-85.5	110.3	8.33	0.39	2.07	2.05	5.73	19.153	45995.1	51778	34.11	52303.3	33656	1.7694	17.64
9/9/2018	18:33:00	0	TwoHarbors	0	5.3	0	8.11	-85.9	110.7	8.31	0.33	1.86	1.9	5.33	19.528	46424	51845.7	34.16	52342.9	33700	1.5756	15.708
9/9/2018	18:33:20	0	TwoHarbors	0	5.3	0	8.13	-87.1	110.3	8.06	0.26	1.55	1.97	5.51	20.949	47907.7	51925.4	34.22	52307	33751	1.22	12.168
9/9/2018	18:33:40	0	TwoHarbors	0	5.3	0	8.13	-87.5	110	8.02	0.29	1.66	2.08	5.82	21.042	48006.2	51932.7	34.22	52306.6	33756	1.2287	12.255
9/9/2018	18:34:00	0	TwoHarbors	0	5.3	0	8.14	-87.8	109.8	8	0.35	1.94	1.62	4.54	21.109	48075.4	51934.8	34.22	52302.8	33758	1.2535	12.502
9/9/2018	18:34:20	0	TwoHarbors	0	5.3	0	8.14	-88	109.7	7.99	0.33	1.82	1.77	4.95	21.12	48087.3	51935.6	34.22	52302.7	33758	1.2667	12.633
9/9/2018	18:34:40	0	TwoHarbors	0	5.3	0	8.15	-88.2	109.6	7.98	0.3	1.72	2	5.59	21.136	48110.7	51943.6	34.23	52309.3	33763	1.2678	12.645
9/9/2018	18:35:00	0	TwoHarbors	0	5.3	0	8.15	-88.3	109.7	7.95	0.27	1.58	1.75	4.9	21.385	48408.6	52000.3	34.27	52344.9	33800	1.268	12.647
9/9/2018	18:35:20	0	TwoHarbors	0	5.3	0	8.15	-88.6	108.8	7.82	0.29	1.67	1.77	4.96	21.823	48901	52060.9	34.31	52367.1	33840	1.2684	12.652
9/9/2018	18:35:40	0	TwoHarbors	0	5.3	0	8.16	-89	108.7	7.78	0.25	1.5	1.88	5.28	22.04	49087.3	52029.4	34.28	52315.8	33819	1.268	12.649
9/9/2018	18:36:00	0	TwoHarbors	0	5.3	0	8.16	-89	108.5	7.77	0.25	1.52	1.65	4.63	22.008	49074.8	52048	34.3	52337.2	33831	1.2688	12.657
9/9/2018	18:36:20	0	TwoHarbors	0	5.3	0	8.16	-88.9	108.5	7.78	0.24	1.48	1.55	4.35	21.931	48994.5	52044.4	34.29	52340.7	33829	1.2698	12.667
9/9/2018	18:36:40	0	TwoHarbors	0	5.3	0	8.15	-88.8	108.4	7.78	0.2	1.33	1.52	4.25	21.851	48916	52046.4	34.3	52349.9	33830	1.2686	12.655
9/9/2018	18:37:00	0	TwoHarbors	0	5.3	0	8.15	-88.6	108.4	7.8	0.19	1.27	1.63	4.57	21.73	48800.6	52051.1	34.3	52365.4	33833	1.2684	12.652
9/9/2018	18:37:20	0	TwoHarbors	0	5.3	0	8.15	-88.7	108.5	7.8	0.27	1.59	1.88	5.26	21.804	48919.3	52097.4	34.33	52405.2	33863	1.2688	12.656
9/9/2018	18:37:40	0	TwoHarbors	0	5.3	0	8.15	-88.6	108.3	7.8	0.23	1.44	1.73	4.84	21.679	48732.9	52030.9	34.29	52349.5	33820	1.2681	12.649
9/9/2018	18:38:00	0	TwoHarbors	0	5.3	0	8.15	-88.4	108.4	7.83	0.32	1.81	1.66	4.65	21.517	48569.6	52027.8	34.29	52360.7	33818	1.2678	12.645
9/9/2018	18:38:20	0	TwoHarbors	0	5.3	0	8.15	-88.3	109.1	7.88	0.33	1.82	1.65	4.62	21.584	48628.5	52023.7	34.28	52351	33815	1.2685	12.653
9/9/2018	18:38:40	0	TwoHarbors	0	5.3	0	8.15	-88.6	108.7	7.81	0.28	1.64	1.85	5.17	21.912	48984.5	52055	34.3	52353.1	33836	1.2571	12.54
9/9/2018	18:39:00	0	TwoHarbors	0	5.3	0	8.17	-89.6	109.8	7.8	0.23	1.44	1.72	4.81	22.473	49549.9	52063.9	34.3	52310.9	33842	0.7168	7.151
9/9/2018	18:39:20	0	TwoHarbors	0	5.3	0	8.17	-89.7	110.1	7.81	0.22	1.38	1.6	4.49	22.53	49606.7	52063.2	34.3	52304.9	33841	0.6628	6.613
9/9/2018	18:39:40	0	TwoHarbors	0	5.3	0	8.17	-89.8	110.1	7.81	0.19	1.28	1.4	3.93	22.543	49624.1	52067.5	34.3	52307.9	33844	0.6654	6.639
9/9/2018	18:40:00	0	TwoHarbors	0	5.3	0	8.17	-89.9	110.2	7.82	0.17	1.2	1.54	4.31	22.547	49630.7	52069.9	34.31	52309.9	33845	0.6663	6.647
9/9/2018	18:40:20	0	TwoHarbors	0	5.3	0	8.17	-89.9	110.2	7.82	0.23	1.43	1.59	4.45	22.556	49636.3	52067.1	34.3	52306.4	33844	0.667	6.655
9/9/2018	18:40:40	0	TwoHarbors	0	5.3	0	8.17	-89.8	110.2	7.82	0.24	1.5	1.6	4.47	22.544	49624	52066.5	34.3	52306.8	33843	0.6698	6.683
9/9/2018	18:41:00	0	TwoHarbors	0	5.3	0	8.17	-89.8	110.2	7.82	0.17	1.22	1.66	4.65	22.548	49629.8	52068	34.31	52308	33844	0.6723	6.708
9/9/2018	18:41:20	0	TwoHarbors	0	5.3	0	8.17	-89.8	110.2	7.82	0.17	1.2	1.52	4.25	22.539	49617.5	52065	34.3	52305.8	33842	0.6731	6.715
9/9/2018	18:41:40	0	TwoHarbors	0	5.3	0	8.17	-89.7	110.1	7.81	0.2	1.31	1.69	4.73	22.508	49587.1	52064.7	34.3	52308.3	33842	0.673	6.714
9/9/2018	18:42:00	0	TwoHarbors	0	5.3	0	8.17	-89.7	110.1	7.82	0.26	1.56	1.65	4.63	22.517	49599.5	52069.1	34.31	52311.9	33845	0.6728	6.712
9/9/2018	18:42:20	0	TwoHarbors	0	5.3	0	8.17	-89.7	110.1	7.82	0.27	1.6	1.8	5.05	22.514	49592.3	52064.8	34.3	52308	33842	0.6721	6.706
9/9/2018	18:42:40	0	TwoHarbors	0	5.3	0	8.17	-89.7	110.1	7.82	0.26	1.55	1.72	4.82	22.53	49604.9	52060.4	34.3	52302	33839	0.671	6.694
9/9/2018	18:43:00	0	TwoHarbors	0	5.3	0	8.17	-89.6	110.1	7.82	0.24	1.48	1.54	4.31	22.506	49587.7	52067.4	34.31	52311.2	33844	0.6714	6.699
9/9/2018	18:43:20	0	TwoHarbors	0	5.3	0	8.16	-89.5	110	7.81	0.25	1.53	1.5	4.2	22.483	49551.9	52054.4	34.3	52300.4	33835	0.6731	6.715
9/9/2018	18:43:40	0	TwoHarbors	0	5.3	0	8.16	-89.6	110	7.81	0.26	1.54	1.69	4.72	22.497	49565.3	52053.9	34.3	52298.6	33835	0.673	6.714
9/9/2018	18:44:00	0	TwoHarbors	0	5.3	0	8.17	-89.6	110.1	7.82	0.15	1.13	1.42	3.98	22.533	49610.1	52063.1	34.3	52304.4	33841	0.6719	6.704
9/9/2018	18:44:20	0	TwoHarbors	0	5.3	0	8.17	-89.6	110.3	7.82	0.18	1.22	1.42	3.99	22.569	49650.9	52068.9	34.31	52306.9	33845	0.6726	6.71
9/9/2018	18:44:40	0	TwoHarbors	0	5.3	0	8.17	-89.6	110.3	7.82	0.15	1.13	1.42	3.97	22.575	49656.7	52067.9	34.3	52305.4	33844	0.6739	6.723
9/9/2018	18:45:00	0	TwoHarbors	0	5.3	0	8.17	-89.6	110.3	7.82	0.19	1.28	1.54	4.31	22.578	49660.3	52069.4	34.31	52306.6	33845	0.6743	6.728
9/9/2018	18:45:20	0	TwoHarbors	0	5.3	0	8.17	-89.8	110.8	7.84	0.1	0.93	1.43	4.01	22.705	49802.9	52086.7	34.32	52312.1	33856	0.431	4.3
9/9/2018	18:45:40	0	TwoHarbors	0	5.3	0	8.14	-88	109.3	8.94	0.19	1.28	-0.33	-0.92	22.501	12444.4	12988.5	8.39	13042.3	8443	0.0646	0.653
9/9/2018	18:46:00	0	TwoHarbors	0	5.4	0	8.11	-86.5	102.2	8.83	-0.42	-1.15	-2.26	-6.32	22.446	959.4	1007.2	0.52	1011.9	655	0.0303	0.31
9/9/2018	18:46:20	0	TwoHarbors	0	5.4	0	8.97	-136.6	99.2	8.26	0.31	1.78	4.04	11.32	24.54	251.5	256.9	0.12	257.5	167	0.0266	0.272
9/9/2018	18:46:40	0	TwoHarbors	0	5.4	0	9.02	-139.9	98.8	8.25	0.37	1.99	4.23	11.85	24.361	142.2	144	0.07	144.2	94	0.0297	0.304
