# Supplementary material for: Dynamics of pH at Santa Catalina Island
Source: PLoS One. 2023 Dec 7;18(12):e0290039. doi: 10.1371/journal.pone.0290039 (PMC10703214; doi:10.1371/journal.pone.0290039)
Supplement: S28 Dataset — (TXT) [file pone.0290039.s030.txt]

KOR Export File
File Created:5/28/2018 9:35:16 AM
Sonde ID	Sonde 17D108371 CMS-1
User ID	YSI
Site	TwoHarbors
Template	Depth Profiling Standard 20sec
Averaging Mode	Rapid
Time Zone	(UTC) Coordinated Universal Time
Devices List:
Name	SN	Firmware	Corresponding Data Column(s)
Data Collection Device			1;2;3;4;5
EXO2 Sonde	17D108371	1.0.35	6;7
pH	17F100785	3.0.0	8;9
Optical DO	17D107394	3.0.0	10;11
Total Algae BGA-PE	17K104828	3.0.0	12;13;14;15
Conductivity/Temp	17C104812	3.0.5	16;17;18;19;20;21
Depth Non-Vented 0-100m	17C103815	3.0.0	22;23
1	2	3	4	5	6	7	8	9	10	11	12	13	14	15	16	17	18	19	20	21	22	23
Date (MM/DD/YYYY)	Time (HH:MM:SS)	Time (Fract. Sec)	Site Name	Fault Code	Battery V	Cable Pwr V	pH	pH mV	ODO % sat	ODO mg/L	Chlorophyll RFU	Chlorophyll �g/L	BGA-PE RFU	BGA-PE �g/L	Temp �C	Cond �S/cm	SpCond �S/cm	Sal psu	nLF Cond �S/cm	TDS mg/L	Press bar a	Depth m
5/20/2018	20:11:20	0	TwoHarbors	0	5.3	0	8.08	-66.6	104.2	8.3	0.29	1.83	1.62	4.53	16.408	43097.8	51559.6	33.94	52267.1	33514	0.3931	3.917
5/20/2018	20:11:40	0	TwoHarbors	0	5.3	0	8.08	-67	103.7	8.27	0.33	1.95	1.64	4.59	16.375	43104.4	51605.2	33.97	52315.2	33543	0.4225	4.209
5/20/2018	20:12:00	0	TwoHarbors	0	5.3	0	8.08	-66.9	103.4	8.25	0.31	1.89	1.62	4.54	16.327	43057.5	51606.4	33.97	52319.3	33544	0.5743	5.722
5/20/2018	20:12:20	0	TwoHarbors	0	5.3	0	8.08	-67	103.2	8.23	0.31	1.9	1.59	4.45	16.308	43037.8	51605	33.96	52319	33543	0.6696	6.672
5/20/2018	20:12:40	0	TwoHarbors	0	5.3	0	8.08	-67.1	103.2	8.23	0.33	1.97	1.61	4.5	16.319	43048.4	51604.7	33.96	52318	33543	0.6692	6.668
5/20/2018	20:13:00	0	TwoHarbors	0	5.3	0	8.08	-67.1	103.2	8.24	0.31	1.89	1.63	4.56	16.317	43044.3	51602.5	33.96	52315.9	33542	0.6529	6.505
5/20/2018	20:13:20	0	TwoHarbors	0	5.3	0	8.08	-67.1	103.2	8.23	0.32	1.94	1.68	4.72	16.316	43042.6	51602	33.96	52315.5	33541	0.6578	6.554
5/20/2018	20:13:40	0	TwoHarbors	0	5.3	0	8.09	-67.2	103.2	8.24	0.34	1.99	1.62	4.54	16.322	43053.2	51606.7	33.97	52319.9	33544	0.6787	6.762
5/20/2018	20:14:00	0	TwoHarbors	0	5.3	0	8.09	-67.4	103.3	8.24	0.3	1.83	1.68	4.71	16.338	43065.5	51603.5	33.96	52315.8	33542	0.6783	6.759
5/20/2018	20:14:20	0	TwoHarbors	0	5.3	0	8.09	-67.5	103.5	8.25	0.32	1.93	1.67	4.68	16.358	43083.5	51600.3	33.96	52311.3	33540	0.6688	6.664
5/20/2018	20:14:40	0	TwoHarbors	0	5.3	0	8.09	-67.5	103.5	8.25	0.33	1.98	1.72	4.82	16.353	43083.4	51607	33.97	52318.4	33545	0.6696	6.671
5/20/2018	20:15:00	0	TwoHarbors	0	5.3	0	8.09	-67.6	103.5	8.25	0.33	1.95	1.71	4.78	16.351	43077.2	51601.2	33.96	52312.6	33541	0.6684	6.66
5/20/2018	20:15:20	0	TwoHarbors	0	5.3	0	8.09	-67.6	103.4	8.25	0.33	1.97	1.64	4.6	16.338	43064.4	51602.2	33.96	52314.4	33541	0.6492	6.468
5/20/2018	20:15:40	0	TwoHarbors	0	5.3	0	8.09	-67.7	103.5	8.25	0.34	2	1.68	4.71	16.346	43073.6	51603.5	33.96	52315.3	33542	0.6338	6.315
5/20/2018	20:16:00	0	TwoHarbors	0	5.3	0	8.09	-67.6	103.3	8.24	0.35	2.04	1.74	4.88	16.321	43048.4	51602.7	33.96	52315.9	33542	0.6452	6.428
5/20/2018	20:16:20	0	TwoHarbors	0	5.3	0	8.1	-67.7	103.4	8.24	0.32	1.94	1.64	4.59	16.332	43060.8	51603.8	33.96	52316.3	33542	0.6655	6.631
5/20/2018	20:16:40	0	TwoHarbors	0	5.3	0	8.1	-67.8	103.4	8.24	0.33	1.98	1.62	4.54	16.329	43058.4	51604.5	33.96	52317.2	33543	0.6686	6.661
5/20/2018	20:17:00	0	TwoHarbors	0	5.3	0	8.1	-67.8	103.3	8.24	0.33	1.98	1.65	4.62	16.325	43052.2	51602.3	33.96	52315.3	33542	0.6705	6.681
5/20/2018	20:17:20	0	TwoHarbors	0	5.3	0	8.1	-67.8	103.3	8.24	0.31	1.87	1.72	4.82	16.329	43058.3	51605	33.96	52317.8	33543	0.677	6.745
5/20/2018	20:17:40	0	TwoHarbors	0	5.3	0	8.1	-67.8	103.3	8.24	0.31	1.9	1.64	4.59	16.324	43053.2	51604.9	33.96	52318	33543	0.6798	6.773
5/20/2018	20:18:00	0	TwoHarbors	0	5.3	0	8.09	-67.7	103.2	8.23	0.32	1.94	1.57	4.4	16.306	43034.9	51604.2	33.96	52318.3	33543	0.8233	8.203
5/20/2018	20:18:20	0	TwoHarbors	0	5.3	0	8.1	-67.7	103.1	8.23	0.27	1.74	1.57	4.39	16.303	43033.3	51605.4	33.96	52319.7	33544	0.8728	8.696
5/20/2018	20:18:40	0	TwoHarbors	0	5.3	0	8.1	-67.7	103.1	8.23	0.28	1.75	1.57	4.39	16.299	43029.1	51605.4	33.96	52319.9	33544	0.9407	9.372
5/20/2018	20:19:00	0	TwoHarbors	0	5.3	0	8.1	-67.8	103.1	8.23	0.28	1.77	1.61	4.52	16.307	43039.7	51608.2	33.97	52322.2	33545	1.0021	9.984
5/20/2018	20:19:20	0	TwoHarbors	0	5.3	0	8.1	-67.8	103.1	8.23	0.36	2.07	1.61	4.51	16.296	43028.2	51608.1	33.96	52322.8	33545	1.0096	10.059
5/20/2018	20:19:40	0	TwoHarbors	0	5.3	0	8.1	-67.8	103.1	8.23	0.31	1.9	1.57	4.38	16.293	43026.9	51609.5	33.97	52324.4	33546	1.0409	10.371
5/20/2018	20:20:00	0	TwoHarbors	0	5.3	0	8.1	-67.7	102.8	8.21	0.28	1.75	1.45	4.06	16.254	42989.3	51609.2	33.96	52326.3	33546	1.1001	10.961
5/20/2018	20:20:20	0	TwoHarbors	0	5.3	0	8.09	-67.5	102.3	8.18	0.26	1.7	1.52	4.27	16.178	42916.6	51613.2	33.97	52334.7	33549	1.1945	11.901
5/20/2018	20:20:40	0	TwoHarbors	0	5.3	0	8.09	-67.6	102.1	8.17	0.26	1.67	1.54	4.33	16.191	42925	51608.3	33.96	52329.1	33545	1.2162	12.117
5/20/2018	20:21:00	0	TwoHarbors	0	5.3	0	8.09	-67.6	102.1	8.16	0.29	1.82	1.49	4.18	16.205	42935.8	51605.3	33.96	52325.3	33543	1.2292	12.247
5/20/2018	20:21:20	0	TwoHarbors	0	5.3	0	8.09	-67.5	101.8	8.15	0.26	1.69	1.58	4.43	16.13	42866.8	51609.9	33.96	52334.1	33546	1.2423	12.377
5/20/2018	20:21:40	0	TwoHarbors	0	5.3	0	8.09	-67.6	101.8	8.14	0.28	1.76	1.53	4.27	16.173	42910.7	51611.8	33.96	52333.6	33548	1.2499	12.453
5/20/2018	20:22:00	0	TwoHarbors	0	5.3	0	8.09	-67.4	101.6	8.14	0.24	1.59	1.47	4.12	16.118	42854.4	51609.7	33.96	52334.6	33546	1.2572	12.526
5/20/2018	20:22:20	0	TwoHarbors	0	5.3	0	8.09	-67.4	101.4	8.12	0.26	1.69	1.51	4.23	16.103	42837.8	51608.1	33.96	52333.9	33545	1.3421	13.372
5/20/2018	20:22:40	0	TwoHarbors	0	5.3	0	8.08	-67	100.9	8.1	0.21	1.49	1.36	3.81	15.964	42704.7	51612.4	33.96	52346	33548	1.4912	14.856
5/20/2018	20:23:00	0	TwoHarbors	0	5.3	0	8.09	-67.4	100.9	8.08	0.3	1.84	1.52	4.25	16.099	42841.2	51618.2	33.97	52344.4	33552	1.3058	13.01
5/20/2018	20:23:20	0	TwoHarbors	0	5.3	0	8.1	-67.9	101.9	8.14	0.25	1.66	1.5	4.19	16.247	42980.6	51609.6	33.96	52327.2	33546	1.1545	11.502
5/20/2018	20:23:40	0	TwoHarbors	0	5.3	0	8.1	-67.7	102.1	8.17	0.26	1.71	1.49	4.16	16.161	42895.1	51608.1	33.96	52330.5	33545	1.2474	12.428
5/20/2018	20:24:00	0	TwoHarbors	0	5.3	0	8.09	-67.7	101.7	8.14	0.27	1.71	1.54	4.32	16.137	42873.1	51609.9	33.96	52333.7	33546	1.2914	12.867
5/20/2018	20:24:20	0	TwoHarbors	0	5.3	0	8.1	-67.7	101.6	8.14	0.26	1.68	1.48	4.15	16.14	42874.6	51608.2	33.96	52331.8	33545	1.2824	12.777
5/20/2018	20:24:40	0	TwoHarbors	0	5.3	0	8.1	-67.7	101.6	8.14	0.28	1.77	1.5	4.19	16.145	42890.9	51622.1	33.97	52345.7	33554	1.2671	12.624
5/20/2018	20:25:00	0	TwoHarbors	0	5.3	0	8.07	-65.9	98.8	8.04	0.23	1.56	1.42	3.99	15.331	42088.7	51620.1	33.95	52387	33553	1.8295	18.224
5/20/2018	20:25:20	0	TwoHarbors	0	5.3	0	8.06	-65.5	96.2	7.85	0.24	1.6	1.49	4.18	15.16	41928	51631.2	33.95	52407.2	33560	1.9066	18.991
5/20/2018	20:25:40	0	TwoHarbors	0	5.3	0	8.06	-65.3	95.5	7.8	0.27	1.74	1.46	4.08	15.129	41894.7	51628.7	33.95	52406.2	33559	1.914	19.065
5/20/2018	20:26:00	0	TwoHarbors	0	5.3	0	8.06	-65.2	95.2	7.78	0.28	1.77	1.49	4.16	15.105	41868.1	51624.5	33.95	52403.1	33556	1.9223	19.148
5/20/2018	20:26:20	0	TwoHarbors	0	5.3	0	8.05	-64.9	94.6	7.75	0.25	1.65	1.49	4.18	14.955	41728.6	51634	33.95	52420	33562	1.9284	19.208
5/20/2018	20:26:40	0	TwoHarbors	0	5.3	0	8.05	-64.6	93.8	7.72	0.3	1.86	1.71	4.79	14.746	41519.2	51631.4	33.94	52427.2	33560	1.9313	19.236
5/20/2018	20:27:00	0	TwoHarbors	0	5.3	0	8.05	-64.7	93.9	7.72	0.3	1.86	1.72	4.82	14.852	41604.2	51609.4	33.93	52400	33546	1.9319	19.242
5/20/2018	20:27:20	0	TwoHarbors	0	5.3	0	8.05	-64.6	93.7	7.69	0.29	1.81	1.64	4.59	14.834	41619.6	51644.9	33.96	52436.8	33569	1.9344	19.266
5/20/2018	20:27:40	0	TwoHarbors	0	5.3	0	8.05	-64.6	93.6	7.69	0.36	2.07	1.74	4.87	14.866	41645.2	51641.9	33.95	52432.3	33567	1.9377	19.3
5/20/2018	20:28:00	0	TwoHarbors	0	5.3	0	8.04	-64.5	93.4	7.69	0.28	1.79	1.73	4.84	14.713	41498.5	51644.5	33.95	52442	33569	1.9328	19.25
5/20/2018	20:28:20	0	TwoHarbors	0	5.3	0	8.05	-65	94	7.69	0.26	1.7	1.59	4.45	15.055	41823.6	51632.3	33.95	52413.5	33561	1.8328	18.255
5/20/2018	20:28:40	0	TwoHarbors	0	5.3	0	8.05	-65.1	94.6	7.73	0.25	1.65	1.66	4.64	15.046	41820.1	51635	33.95	52416.5	33563	1.8192	18.12
5/20/2018	20:29:00	0	TwoHarbors	0	5.3	0	8.05	-64.8	93.9	7.72	0.26	1.7	1.62	4.55	14.809	41575.9	51624.8	33.94	52417.6	33556	1.918	19.103
5/20/2018	20:29:20	0	TwoHarbors	0	5.3	0	8.05	-64.8	93.8	7.71	0.43	2.37	1.93	5.41	14.787	41558.4	51630.1	33.94	52424	33560	1.9352	19.275
5/20/2018	20:29:40	0	TwoHarbors	0	5.3	0	8.05	-64.8	93.6	7.69	0.32	1.91	1.62	4.54	14.815	41596.2	51641.6	33.95	52434.3	33567	1.9371	19.294
5/20/2018	20:30:00	0	TwoHarbors	0	5.3	0	8.05	-64.8	93.8	7.71	0.32	1.93	1.76	4.94	14.767	41537	51628.1	33.94	52422.9	33558	1.9298	19.221
5/20/2018	20:30:20	0	TwoHarbors	0	5.3	0	8.04	-64	93	7.7	0.3	1.83	1.87	5.22	14.347	41106.8	51599.5	33.91	52411.9	33540	2.2043	21.954
5/20/2018	20:30:40	0	TwoHarbors	0	5.3	0	8.01	-62.6	89.3	7.49	0.37	2.13	1.91	5.36	13.829	40634.4	51655.6	33.93	52490.9	33576	2.4338	24.236
5/20/2018	20:31:00	0	TwoHarbors	0	5.3	0	8.02	-62.7	88.5	7.41	0.35	2.06	1.89	5.3	13.906	40705.8	51650.9	33.93	52483.2	33573	2.4202	24.102
5/20/2018	20:31:20	0	TwoHarbors	0	5.3	0	8.01	-62.7	88.7	7.42	0.35	2.07	1.93	5.4	13.9	40703.5	51653.8	33.93	52486.2	33575	2.3981	23.881
5/20/2018	20:31:40	0	TwoHarbors	0	5.3	0	8.01	-62.4	88.1	7.39	0.31	1.91	1.79	5.01	13.82	40628	51658.8	33.93	52494.5	33578	2.4159	24.058
5/20/2018	20:32:00	0	TwoHarbors	0	5.3	0	7.99	-61.2	86.1	7.28	0.31	1.88	1.95	5.47	13.369	40215.3	51701.5	33.95	52554.4	33606	2.537	25.261
5/20/2018	20:32:20	0	TwoHarbors	0	5.3	0	7.99	-61.5	84.9	7.16	0.32	1.93	1.93	5.4	13.56	40399.3	51696.7	33.95	52542.8	33603	2.5448	25.34
5/20/2018	20:32:40	0	TwoHarbors	0	5.3	0	8.01	-62.2	86.4	7.25	0.37	2.15	1.95	5.47	13.807	40612.1	51655.2	33.93	52491.3	33576	2.5211	25.106
5/20/2018	20:33:00	0	TwoHarbors	0	5.3	0	8.01	-62.5	87.2	7.31	0.35	2.04	1.9	5.32	13.863	40664.5	51652.7	33.93	52486.7	33574	2.3891	23.791
5/20/2018	20:33:20	0	TwoHarbors	0	5.3	0	8.01	-62.7	88	7.37	0.32	1.93	1.87	5.24	13.895	40695.9	51650.9	33.93	52483.5	33573	2.336	23.262
5/20/2018	20:33:40	0	TwoHarbors	0	5.3	0	7.98	-60.7	85.2	7.25	0.35	2.03	1.96	5.48	13.1	39942.3	51689.2	33.93	52550.9	33598	2.4906	24.799
5/20/2018	20:34:00	0	TwoHarbors	0	5.3	0	7.98	-60.3	83	7.08	0.42	2.34	2.07	5.79	13.001	39844.3	51691.2	33.92	52556.3	33599	2.5341	25.231
5/20/2018	20:34:20	0	TwoHarbors	0	5.3	0	7.98	-60.4	82.5	7.03	0.43	2.39	2.09	5.84	13.063	39903.9	51689.1	33.93	52552.2	33598	2.544	25.329
5/20/2018	20:34:40	0	TwoHarbors	0	5.3	0	7.98	-60.6	82.7	7.02	0.36	2.1	2	5.59	13.235	40078.1	51696.6	33.94	52554.2	33603	2.4617	24.511
5/20/2018	20:35:00	0	TwoHarbors	0	5.3	0	7.99	-61.4	83.9	7.07	0.32	1.92	1.89	5.3	13.565	40421	51718.8	33.97	52565.1	33617	2.4304	24.201
5/20/2018	20:35:20	0	TwoHarbors	0	5.3	0	8.01	-62.1	85.5	7.18	0.32	1.92	1.79	5.02	13.775	40585	51661.3	33.93	52498.8	33580	2.4102	24.001
5/20/2018	20:35:40	0	TwoHarbors	0	5.3	0	8.01	-62.5	86.8	7.28	0.33	1.98	1.78	4.99	13.82	40624.8	51654.8	33.93	52490.4	33576	2.3375	23.277
5/20/2018	20:36:00	0	TwoHarbors	0	5.3	0	7.98	-60.7	85	7.23	0.35	2.06	1.86	5.21	13.092	39925.6	51676	33.92	52537.5	33589	2.5884	25.773
5/20/2018	20:36:20	0	TwoHarbors	0	5.3	0	7.95	-59	80.7	6.94	0.33	1.98	1.8	5.04	12.581	39457	51725.8	33.93	52603.9	33622	2.9761	29.629
5/20/2018	20:36:40	0	TwoHarbors	0	5.3	0	7.94	-58.2	78	6.73	0.33	1.97	1.83	5.12	12.416	39319.4	51759.8	33.95	52643.1	33644	3.0472	30.335
5/20/2018	20:37:00	0	TwoHarbors	0	5.3	0	7.94	-57.9	76.9	6.66	0.3	1.85	1.83	5.13	12.295	39199.7	51759.2	33.94	52645.5	33643	3.0668	30.53
5/20/2018	20:37:20	0	TwoHarbors	0	5.3	0	7.93	-57.6	75.7	6.56	0.37	2.14	2.03	5.68	12.217	39117.6	51753.5	33.93	52641.8	33640	3.0811	30.672
5/20/2018	20:37:40	0	TwoHarbors	0	5.3	0	7.94	-58.4	76.3	6.57	0.42	2.32	1.99	5.56	12.559	39423.8	51713.5	33.92	52592.1	33614	2.9658	29.526
5/20/2018	20:38:00	0	TwoHarbors	0	5.3	0	7.96	-59.5	78.7	6.73	0.35	2.07	1.97	5.51	12.816	39656.8	51683.6	33.91	52554.2	33594	2.7704	27.583
5/20/2018	20:38:20	0	TwoHarbors	0	5.3	0	7.96	-59.4	79.3	6.8	0.3	1.85	1.88	5.26	12.747	39603.8	51703.5	33.92	52576.6	33607	2.791	27.787
5/20/2018	20:38:40	0	TwoHarbors	0	5.3	0	7.95	-58.9	78.8	6.78	0.33	1.96	1.8	5.04	12.608	39480.8	51722.7	33.93	52600.1	33620	2.9924	29.791
5/20/2018	20:39:00	0	TwoHarbors	0	5.3	0	7.95	-58.6	77.8	6.7	0.31	1.89	1.81	5.07	12.533	39404.8	51720.6	33.92	52600	33618	3.0566	30.43
5/20/2018	20:39:20	0	TwoHarbors	0	5.3	0	7.94	-58.3	77.1	6.65	0.33	1.97	1.88	5.27	12.437	39322.5	51736.5	33.93	52618.8	33629	3.0891	30.753
5/20/2018	20:39:40	0	TwoHarbors	0	5.3	0	7.94	-58.3	76.7	6.62	0.35	2.03	1.93	5.41	12.449	39328.4	51729.5	33.93	52611.4	33624	3.1127	30.988
5/20/2018	20:40:00	0	TwoHarbors	0	5.3	0	7.94	-58.4	76.7	6.61	0.43	2.37	2.08	5.82	12.475	39356.2	51732	33.93	52613.2	33626	3.1014	30.875
5/20/2018	20:40:20	0	TwoHarbors	0	5.3	0	7.95	-58.6	77	6.63	0.37	2.14	2.23	6.25	12.508	39386.4	51728.8	33.93	52609.1	33624	3.0836	30.699
5/20/2018	20:40:40	0	TwoHarbors	0	5.3	0	7.95	-58.5	77	6.63	0.34	2.02	2.01	5.63	12.51	39391.8	51733.3	33.93	52613.6	33627	3.0805	30.667
5/20/2018	20:41:00	0	TwoHarbors	0	5.3	0	7.95	-58.7	77.2	6.65	0.36	2.07	1.9	5.31	12.541	39411.8	51719.7	33.92	52598.9	33618	3.073	30.593
5/20/2018	20:41:20	0	TwoHarbors	0	5.3	0	7.94	-58.4	77	6.64	0.32	1.93	1.87	5.23	12.46	39350.1	51743.1	33.94	52624.9	33633	3.0723	30.586
5/20/2018	20:41:40	0	TwoHarbors	0	5.3	0	7.93	-57.7	76	6.58	0.33	1.96	1.91	5.34	12.236	39135.3	51750.9	33.93	52638.5	33638	3.1703	31.56
5/20/2018	20:42:00	0	TwoHarbors	0	5.3	0	7.93	-57.4	74.7	6.48	0.33	1.98	1.89	5.28	12.133	39033	51750.5	33.93	52640.6	33638	3.2255	32.109
5/20/2018	20:42:20	0	TwoHarbors	0	5.3	0	7.93	-57.5	74.4	6.46	0.35	2.06	1.84	5.16	12.216	39128.4	51773.3	33.95	52661.8	33653	3.1616	31.473
5/20/2018	20:42:40	0	TwoHarbors	0	5.3	0	7.96	-59.6	77.6	6.65	0.34	2	2.03	5.7	12.808	39662.9	51703	33.93	52574.3	33607	2.5199	25.088
5/20/2018	20:43:00	0	TwoHarbors	0	5.3	0	7.97	-59.9	79.3	6.78	0.36	2.09	1.93	5.41	12.839	39687.8	51696	33.92	52566.2	33602	2.5101	24.992
5/20/2018	20:43:20	0	TwoHarbors	0	5.3	0	7.97	-59.9	79.6	6.82	0.38	2.16	1.92	5.39	12.821	39671.4	51696.8	33.92	52567.6	33603	2.5185	25.075
5/20/2018	20:43:40	0	TwoHarbors	0	5.3	0	7.97	-60	79.8	6.83	0.39	2.22	2	5.6	12.836	39684.8	51694.8	33.92	52565.1	33602	2.5276	25.165
5/20/2018	20:44:00	0	TwoHarbors	0	5.3	0	7.97	-60	79.9	6.83	0.4	2.24	2.16	6.04	12.841	39689	51694.8	33.92	52564.9	33602	2.5329	25.218
5/20/2018	20:44:20	0	TwoHarbors	0	5.3	0	7.97	-60	79.8	6.83	0.37	2.11	1.98	5.56	12.829	39682.3	51701.1	33.92	52571.7	33606	2.5298	25.187
5/20/2018	20:44:40	0	TwoHarbors	0	5.3	0	7.97	-60	79.8	6.83	0.4	2.24	2	5.59	12.825	39673.7	51694.6	33.92	52565.2	33601	2.5217	25.107
5/20/2018	20:45:00	0	TwoHarbors	0	5.3	0	7.97	-60	79.8	6.83	0.39	2.22	1.98	5.55	12.831	39680.2	51695.4	33.92	52565.9	33602	2.5224	25.114
5/20/2018	20:45:20	0	TwoHarbors	0	5.3	0	7.97	-60.2	79.9	6.83	0.37	2.12	2.06	5.76	12.882	39722.9	51685.4	33.92	52554.1	33596	2.5263	25.153
5/20/2018	20:45:40	0	TwoHarbors	0	5.3	0	7.97	-60.2	80.3	6.86	0.57	2.93	1.98	5.55	12.878	39727.1	51695.9	33.92	52564.9	33602	2.5267	25.156
5/20/2018	20:46:00	0	TwoHarbors	0	5.3	0	7.98	-60.3	80.4	6.87	0.37	2.14	1.92	5.38	12.905	39750.4	51692	33.92	52560.1	33600	2.5306	25.195
5/20/2018	20:46:20	0	TwoHarbors	0	5.3	0	7.98	-60.5	80.9	6.9	0.43	2.35	2.08	5.82	12.947	39792.3	51692	33.92	52558.8	33600	2.5304	25.194
5/20/2018	20:46:40	0	TwoHarbors	0	5.3	0	7.98	-60.6	81.1	6.92	0.45	2.47	2.18	6.11	12.963	39804.8	51688.2	33.92	52554.4	33597	2.5177	25.067
5/20/2018	20:47:00	0	TwoHarbors	0	5.3	0	7.98	-60.6	81.3	6.94	0.46	2.47	2.16	6.04	12.95	39798.7	51696.4	33.93	52563.3	33603	2.503	24.921
5/20/2018	20:47:20	0	TwoHarbors	0	5.3	0	7.98	-60.5	81.1	6.92	0.48	2.55	2.14	5.99	12.927	39775.3	51696.3	33.93	52563.8	33603	2.5052	24.943
5/20/2018	20:47:40	0	TwoHarbors	0	5.3	0	7.98	-60.4	80.9	6.91	0.41	2.28	2.13	5.96	12.91	39756.6	51693.9	33.92	52562	33601	2.5221	25.111
5/20/2018	20:48:00	0	TwoHarbors	0	5.3	0	8.03	-63.3	85.2	7.12	0.36	2.07	2	5.61	14.016	40806.2	51641.6	33.93	52469.1	33567	1.8958	18.879
5/20/2018	20:48:20	0	TwoHarbors	0	5.3	0	8.05	-64.5	89.7	7.42	0.33	1.98	1.98	5.54	14.465	41223.8	51609.9	33.92	52418.1	33546	1.7477	17.406
5/20/2018	20:48:40	0	TwoHarbors	0	5.3	0	8.06	-65.2	92	7.58	0.32	1.93	1.86	5.22	14.709	41465.6	51609.2	33.93	52406.3	33546	1.666	16.594
5/20/2018	20:49:00	0	TwoHarbors	0	5.3	0	8.05	-65	92.2	7.63	0.32	1.91	1.88	5.27	14.484	41256.1	51622.3	33.93	52429.7	33554	1.7132	17.063
5/20/2018	20:49:20	0	TwoHarbors	0	5.3	0	8.04	-64	90.6	7.56	0.43	2.35	1.88	5.26	14.044	40834.9	51640.8	33.93	52467.3	33567	1.8755	18.677
5/20/2018	20:49:40	0	TwoHarbors	0	5.3	0	8.03	-63.5	88.6	7.42	0.35	2.06	1.89	5.29	13.884	40689.1	51656.3	33.94	52489.5	33577	1.9103	19.023
5/20/2018	20:50:00	0	TwoHarbors	0	5.3	0	8.03	-63.4	88.2	7.38	0.5	2.63	2.06	5.77	13.911	40726.5	51669.8	33.95	52502.1	33585	1.9066	18.987
5/20/2018	20:50:20	0	TwoHarbors	0	5.3	0	8.03	-63.3	87.9	7.36	0.36	2.09	1.93	5.4	13.89	40687.6	51647	33.93	52479.8	33571	1.898	18.901
5/20/2018	20:50:40	0	TwoHarbors	0	5.3	0	8.03	-63.4	88	7.36	0.36	2.08	1.97	5.52	13.91	40706.9	51647	33.93	52479	33571	1.8888	18.809
5/20/2018	20:51:00	0	TwoHarbors	0	5.3	0	8.03	-63.4	88.1	7.37	0.34	1.99	2.04	5.71	13.923	40720.7	51648.6	33.93	52480.1	33572	1.8809	18.731
5/20/2018	20:51:20	0	TwoHarbors	0	5.3	0	8.03	-63.3	88.1	7.37	0.4	2.25	1.85	5.18	13.908	40710.8	51654.5	33.93	52486.7	33575	1.8939	18.86
5/20/2018	20:51:40	0	TwoHarbors	0	5.3	0	8.02	-63.2	88	7.37	0.38	2.15	2.01	5.63	13.885	40683.6	51648.8	33.93	52481.8	33572	1.9139	19.06
5/20/2018	20:52:00	0	TwoHarbors	0	5.3	0	8.02	-63.2	87.9	7.36	0.37	2.12	2.15	6.02	13.89	40690	51650.1	33.93	52482.9	33573	1.9199	19.12
5/20/2018	20:52:20	0	TwoHarbors	0	5.3	0	8.02	-63.2	87.9	7.36	0.36	2.08	1.93	5.41	13.886	40685.7	51649	33.93	52481.9	33572	1.9125	19.046
5/20/2018	20:52:40	0	TwoHarbors	0	5.3	0	8.02	-63.1	87.8	7.36	0.38	2.18	1.99	5.57	13.864	40667.8	51654.8	33.93	52488.8	33576	1.9024	18.945
5/20/2018	20:53:00	0	TwoHarbors	0	5.3	0	8.02	-63.1	87.7	7.34	0.34	2.01	2.01	5.62	13.866	40665.3	51649.1	33.93	52482.8	33572	1.9055	18.976
5/20/2018	20:53:20	0	TwoHarbors	0	5.3	0	8.02	-63.1	87.7	7.35	0.37	2.14	1.99	5.57	13.875	40672.3	51646	33.93	52479.3	33570	1.9174	19.094
5/20/2018	20:53:40	0	TwoHarbors	0	5.3	0	8.02	-63.1	87.7	7.35	0.34	2.01	1.9	5.32	13.87	40670.5	51650.1	33.93	52483.7	33573	1.9238	19.158
5/20/2018	20:54:00	0	TwoHarbors	0	5.3	0	8.05	-64.7	89.9	7.43	0.3	1.84	1.9	5.32	14.585	41359.9	51633	33.94	52435.9	33561	1.3589	13.534
5/20/2018	20:54:20	0	TwoHarbors	0	5.3	0	8.06	-65.2	92.5	7.61	0.32	1.91	1.82	5.1	14.754	41518.1	51619.9	33.94	52415.2	33553	1.304	12.988
5/20/2018	20:54:40	0	TwoHarbors	0	5.3	0	8.06	-65.2	93	7.66	0.32	1.92	1.79	5.02	14.72	41484.9	51619.9	33.94	52416.7	33553	1.3061	13.009
5/20/2018	20:55:00	0	TwoHarbors	0	5.3	0	8.06	-65.2	93.1	7.68	0.36	2.09	1.88	5.27	14.679	41451.2	51628	33.94	52426.9	33558	1.3228	13.175
5/20/2018	20:55:20	0	TwoHarbors	0	5.3	0	8.06	-65.1	93	7.68	0.34	2.02	1.87	5.25	14.609	41386.2	51634.6	33.94	52436.8	33562	1.342	13.366
5/20/2018	20:55:40	0	TwoHarbors	0	5.3	0	8.05	-65.1	92.8	7.67	0.36	2.08	1.89	5.29	14.541	41315.1	51629.4	33.94	52434.5	33559	1.3473	13.419
5/20/2018	20:56:00	0	TwoHarbors	0	5.3	0	8.05	-65.1	92.9	7.68	0.49	2.62	1.91	5.33	14.563	41335.6	51627.4	33.94	52431.6	33558	1.3443	13.389
5/20/2018	20:56:20	0	TwoHarbors	0	5.3	0	8.05	-65.1	92.9	7.67	0.32	1.94	1.91	5.34	14.575	41345.5	51624.8	33.94	52428.3	33556	1.3415	13.362
5/20/2018	20:56:40	0	TwoHarbors	0	5.3	0	8.05	-65	92.9	7.68	0.38	2.17	1.9	5.33	14.541	41315.6	51629.9	33.94	52435.1	33559	1.3437	13.383
5/20/2018	20:57:00	0	TwoHarbors	0	5.3	0	8.05	-65	92.9	7.68	0.49	2.6	2.02	5.65	14.515	41291.7	51631.9	33.94	52438.3	33561	1.346	13.406
5/20/2018	20:57:20	0	TwoHarbors	0	5.3	0	8.05	-65	92.9	7.68	0.36	2.09	1.99	5.56	14.553	41325	51627.2	33.94	52431.8	33558	1.3429	13.375
5/20/2018	20:57:40	0	TwoHarbors	0	5.3	0	8.05	-65	92.9	7.68	0.36	2.08	1.92	5.38	14.55	41320.1	51623.8	33.93	52428.4	33555	1.338	13.327
5/20/2018	20:58:00	0	TwoHarbors	0	5.3	0	8.05	-64.9	92.9	7.68	0.38	2.16	2.05	5.74	14.517	41296.3	51635.7	33.94	52442.1	33563	1.3367	13.313
5/20/2018	20:58:20	0	TwoHarbors	0	5.3	0	8.05	-64.8	92.6	7.67	0.38	2.18	2.03	5.67	14.47	41246.5	51630.3	33.94	52438.6	33560	1.3409	13.354
5/20/2018	20:58:40	0	TwoHarbors	0	5.3	0	8.05	-64.9	92.8	7.67	0.37	2.14	1.99	5.56	14.542	41313.6	51625	33.94	52430	33556	1.3446	13.392
5/20/2018	20:59:00	0	TwoHarbors	0	5.3	0	8.05	-64.9	92.8	7.67	0.39	2.22	1.96	5.49	14.527	41294.9	51621.6	33.93	52427.2	33554	1.3443	13.389
5/20/2018	20:59:20	0	TwoHarbors	0	5.3	0	8.06	-65.3	93.7	7.71	0.73	3.58	2.03	5.69	14.888	41703.7	51700.4	34	52490.7	33605	1.0658	10.615
5/20/2018	20:59:40	0	TwoHarbors	0	5.3	0	8.11	-68.3	100.1	7.99	0.38	2.17	1.81	5.06	16.284	43014.7	51606.7	33.96	52322	33544	0.7078	7.052
5/20/2018	21:00:00	0	TwoHarbors	0	5.3	0	8.11	-68.6	102	8.14	0.36	2.11	1.85	5.17	16.307	43039.3	51607.8	33.97	52321.8	33545	0.7038	7.012
5/20/2018	21:00:20	0	TwoHarbors	0	5.3	0	8.12	-68.9	102.7	8.19	0.35	2.06	1.77	4.96	16.345	43079.3	51611.5	33.97	52323.5	33547	0.7047	7.022
5/20/2018	21:00:40	0	TwoHarbors	0	5.3	0	8.12	-69.1	103.1	8.21	0.34	2	1.77	4.95	16.391	43114.4	51599.5	33.96	52308.7	33540	0.6993	6.967
5/20/2018	21:01:00	0	TwoHarbors	0	5.3	0	8.12	-69.2	103.6	8.24	0.36	2.08	1.78	4.99	16.427	43152.7	51602.9	33.96	52310	33542	0.6814	6.79
5/20/2018	21:01:20	0	TwoHarbors	0	5.3	0	8.12	-69.2	103.5	8.25	0.35	2.05	1.7	4.75	16.398	43124.2	51602.5	33.96	52311.2	33542	0.6726	6.701
5/20/2018	21:01:40	0	TwoHarbors	0	5.3	0	8.12	-69.1	103.2	8.23	0.36	2.09	1.79	5.01	16.333	43064.1	51606.9	33.97	52319.4	33544	0.684	6.815
5/20/2018	21:02:00	0	TwoHarbors	0	5.3	0	8.12	-69	103.1	8.22	0.36	2.1	1.66	4.65	16.308	43040.2	51608	33.97	52322	33545	0.6959	6.934
5/20/2018	21:02:20	0	TwoHarbors	0	5.3	0	8.12	-69	103.2	8.23	0.33	1.97	1.78	4.98	16.352	43080.5	51603.9	33.96	52315.3	33543	0.6992	6.966
5/20/2018	21:02:40	0	TwoHarbors	0	5.3	0	8.12	-69.2	103.5	8.24	0.33	1.98	1.73	4.85	16.425	43149.3	51600.5	33.96	52307.6	33540	0.6976	6.951
5/20/2018	21:03:00	0	TwoHarbors	0	5.3	0	8.12	-69.2	103.8	8.27	0.41	2.3	1.8	5.03	16.433	43159	51602.6	33.96	52309.3	33542	0.6974	6.949
5/20/2018	21:03:20	0	TwoHarbors	0	5.3	0	8.12	-69.2	103.9	8.27	0.34	2.02	1.68	4.72	16.435	43161.3	51603	33.96	52309.6	33542	0.6996	6.971
5/20/2018	21:03:40	0	TwoHarbors	0	5.3	0	8.12	-69.2	104	8.28	0.38	2.15	1.75	4.91	16.451	43175.1	51600.9	33.96	52306.5	33541	0.6972	6.947
5/20/2018	21:04:00	0	TwoHarbors	0	5.3	0	8.13	-69.5	104.7	8.32	0.42	2.32	1.83	5.13	16.518	43242.8	51602.8	33.97	52304.5	33542	0.6945	6.92
5/20/2018	21:04:20	0	TwoHarbors	0	5.3	0	8.13	-69.5	105.1	8.35	0.45	2.46	1.93	5.4	16.545	43267.5	51600.6	33.96	52300.7	33540	0.6997	6.972
5/20/2018	21:04:40	0	TwoHarbors	0	5.3	0	8.13	-69.6	105.3	8.36	0.46	2.5	1.79	5.02	16.563	43286.2	51601.3	33.97	52300.3	33541	0.7004	6.979
5/20/2018	21:05:00	0	TwoHarbors	0	5.3	0	8.12	-69.4	105.3	8.36	0.4	2.25	1.8	5.05	16.565	43286.4	51599.7	33.96	52298.5	33540	0.6641	6.617
5/20/2018	21:05:20	0	TwoHarbors	0	5.3	0	8.13	-69.9	106.1	9.7	0.66	3.3	8.44	23.63	16.578	12025.6	14300.3	9.24	14492.2	9295	0.0812	0.815
5/20/2018	21:05:40	0	TwoHarbors	0	5.3	0	8.12	-69.3	104.3	10.22	-0.19	-0.12	-0.32	-0.9	16.101	1396.2	1679.6	0.88	1703.1	1092	0.0318	0.324
5/20/2018	21:06:00	0	TwoHarbors	0	5.3	0	8.29	-78.6	102.8	10.08	0.1	1.04	3.2	8.96	16.184	961.3	1155.3	0.58	1171.4	751	0.0314	0.321
5/20/2018	21:06:20	0	TwoHarbors	0	5.3	0	8.03	-63.9	103.2	10.08	0.15	1.23	4.07	11.41	16.441	501.5	599.7	0.29	607.9	390	0.0319	0.326
