# Supplementary material for: Dynamics of pH at Santa Catalina Island
Source: PLoS One. 2023 Dec 7;18(12):e0290039. doi: 10.1371/journal.pone.0290039 (PMC10703214; doi:10.1371/journal.pone.0290039)
Supplement: S29 Dataset — (TXT) [file pone.0290039.s031.txt]

KOR Export File
File Created:3/8/2020 4:31:50 PM
Sonde ID	Sonde 17D108371 CMS-1
User ID	YSI
Site	WIES
Template	Depth Profiling Standard 30min
Averaging Mode	Default
Time Zone	(UTC) Coordinated Universal Time
Devices List:
Name	SN	Firmware	Corresponding Data Column(s)
Data Collection Device			1;2;3;4;5
EXO2 Sonde	17D108371	1.0.35	6;7
Total Algae BGA-PE	17K104828	3.0.0	8;9;10;11
pH	20A102061	3.0.0	12;13
Wiped CT	19M102638	3.0.5	14;15;16;17;18;19
Optical DO	20A100841	3.0.0	20;21
Wiper	17L103085	3.0.0
Depth Non-Vented 0-100m	17C103815	3.0.0	22;23
1	2	3	4	5	6	7	8	9	10	11	12	13	14	15	16	17	18	19	20	21	22	23	24	25	26
Date (MM/DD/YYYY)	Time (HH:MM:SS)	Time (Fract. Sec)	Site Name	Fault Code	Battery V	Cable Pwr V	Chlorophyll RFU	Chlorophyll �g/L	BGA-PE RFU	BGA-PE �g/L	pH	pH mV	Temp �C	Cond �S/cm	SpCond �S/cm	Sal psu	nLF Cond �S/cm	TDS mg/L	ODO % sat	ODO mg/L	Press bar a	Depth m	20 ft Temp, �C	40 ftTemp, �C	80 ft Temp, �C
2/8/2020	19:30:01	0	WIES	0	6.3	0	0.1	0.92	1.23	3.45	8.12	-68.9	14.881	41875.1	51907.7	34.16	52701.5	33740	97.1	7.96	1.8637	18.56	15.247	15.27	14.84
2/8/2020	20:00:01	0	WIES	0	6.3	0	0.08	0.83	1.19	3.33	8.14	-70.2	15.059	42135.4	52010.5	34.23	52797.2	33807	100.3	8.19	1.8668	18.591	15.223	15.27	14.96
2/8/2020	20:30:01	0	WIES	0	6.3	0	0.08	0.82	1.19	3.34	8.14	-70.5	15.115	42192	52012	34.23	52795.9	33808	100.3	8.18	1.8736	18.659	15.247	15.294	15.127
2/8/2020	21:00:01	0	WIES	0	6.3	0	0.07	0.79	1.15	3.23	8.14	-70.6	15.133	42227.3	52032.9	34.25	52816.3	33821	100.5	8.19	1.8407	18.332	15.39	15.366	15.247
2/8/2020	21:30:01	0	WIES	0	6.3	0	0.08	0.85	1.15	3.23	8.15	-70.7	15.193	42272.7	52016.5	34.24	52796.6	33811	101.2	8.24	1.8282	18.207	15.39	15.438	15.294
2/8/2020	22:00:01	0	WIES	0	6.3	0	0.08	0.83	1.16	3.26	8.15	-70.7	15.23	42328.9	52039.4	34.26	52818.1	33826	101.5	8.26	1.8128	18.054	15.461	15.438	15.294
2/8/2020	22:30:01	0	WIES	0	6.3	0	0.09	0.89	1.18	3.3	8.15	-70.7	15.22	42325.5	52047.9	34.26	52827.2	33831	101.4	8.25	1.8102	18.027	15.438	15.414	15.294
2/8/2020	23:00:01	0	WIES	0	6.3	0	0.1	0.94	1.18	3.3	8.15	-70.6	15.182	42291.2	52052.5	34.27	52833.8	33834	100.7	8.2	1.797	17.896	15.39	15.318	15.199
2/8/2020	23:30:01	0	WIES	0	6.3	0	0.13	1.05	1.22	3.41	8.14	-70.5	15.123	42241.9	52063.8	34.27	52848.2	33841	100.5	8.2	1.8339	18.264	15.461	15.318	15.151
2/9/2020	0:00:01	0	WIES	0	6.3	0	0.13	1.04	1.25	3.5	8.14	-70.6	15.133	42258.2	52071.5	34.28	52855.5	33846	100.5	8.19	1.8368	18.292	15.39	15.294	15.175
2/9/2020	0:30:01	0	WIES	0	6.3	0	0.14	1.08	1.25	3.5	8.15	-70.8	15.194	42304.9	52054.6	34.27	52835.3	33836	100.7	8.2	1.8651	18.574	15.318	15.294	15.199
2/9/2020	1:00:01	0	WIES	0	6.3	0	0.17	1.19	1.29	3.62	8.15	-70.8	15.185	42303.2	52063.9	34.27	52845.2	33842	101.2	8.24	1.8732	18.655	15.342	15.318	15.223
2/9/2020	1:30:01	0	WIES	0	6.3	0	0.16	1.14	1.25	3.49	8.15	-70.8	15.177	42310.8	52082.9	34.29	52864.8	33854	101.1	8.23	1.8744	18.667	15.342	15.27	15.223
2/9/2020	2:00:01	0	WIES	0	6.3	0	0.18	1.23	1.27	3.55	8.15	-70.9	15.21	42351.7	52092.4	34.3	52872.9	33860	101.3	8.24	1.8694	18.617	15.342	15.294	15.247
2/9/2020	2:30:01	0	WIES	0	6.3	0	0.19	1.27	1.3	3.65	8.15	-70.8	15.19	42338.3	52100.1	34.3	52881.6	33865	100.4	8.17	1.8762	18.684	15.294	15.294	15.247
2/9/2020	3:00:01	0	WIES	0	6.3	0	0.19	1.28	1.3	3.65	8.15	-70.9	15.217	42350.4	52082.7	34.29	52862.7	33854	101.1	8.23	1.8761	18.683	15.318	15.318	15.27
2/9/2020	3:30:01	0	WIES	0	6.2	0	0.18	1.25	1.31	3.67	8.15	-70.7	15.174	42320.3	52098.1	34.3	52880.5	33864	100.8	8.21	1.8776	18.698	15.294	15.27	15.079
2/9/2020	4:00:01	0	WIES	0	6.3	0	0.18	1.23	1.28	3.59	8.15	-70.8	15.19	42327.2	52086.7	34.29	52868.1	33856	101.1	8.23	1.8733	18.655	15.294	15.294	14.673
2/9/2020	4:30:01	0	WIES	0	6.2	0	0.18	1.25	1.35	3.79	8.14	-70.6	15.134	42271.3	52086.1	34.29	52870.2	33856	100	8.15	1.8726	18.649	15.294	15.294	14.529
2/9/2020	5:00:01	0	WIES	0	6.2	0	0.17	1.19	1.29	3.61	8.14	-70.6	15.133	42282.3	52100.9	34.3	52885.3	33866	99.5	8.11	1.8742	18.664	15.27	15.247	14.481
2/9/2020	5:30:01	0	WIES	0	6.2	0	0.18	1.24	1.33	3.74	8.14	-70.3	15.073	42221.1	52099.1	34.3	52886.4	33864	99.3	8.1	1.8733	18.655	15.247	15.223	14.481
2/9/2020	6:00:01	0	WIES	0	6.2	0	0.18	1.24	1.35	3.77	8.13	-69.5	14.854	42011.5	52110.2	34.3	52908.3	33872	97.5	7.99	1.8726	18.648	15.223	15.175	14.721
2/9/2020	6:30:01	0	WIES	0	6.2	0	0.19	1.27	1.33	3.72	8.14	-70.3	15.039	42187.3	52099.8	34.3	52888.8	33865	99.6	8.13	1.8749	18.671	15.151	15.151	14.505
2/9/2020	7:00:01	0	WIES	0	6.2	0	0.18	1.25	1.3	3.65	8.13	-69.9	14.945	42093.3	52099	34.29	52892.6	33864	97.6	7.98	1.8777	18.698	15.079	15.055	14.625
2/9/2020	7:30:01	0	WIES	0	6.2	0	0.19	1.27	1.34	3.76	8.14	-70.2	14.987	42126.8	52088.2	34.29	52879.6	33857	98.1	8.02	1.8762	18.684	15.127	15.103	15.031
2/9/2020	8:00:01	0	WIES	0	6.2	0	0.18	1.23	1.31	3.67	8.14	-70.3	15.046	42188.8	52092.7	34.29	52881.3	33860	98.7	8.06	1.8742	18.665	15.151	15.175	14.984
2/9/2020	8:30:01	0	WIES	0	6.2	0	0.19	1.26	1.36	3.8	8.14	-70.3	15.059	42198.9	52089.7	34.29	52877.6	33858	99.1	8.09	1.874	18.663	15.151	15.151	15.031
2/9/2020	9:00:01	0	WIES	0	6.2	0	0.16	1.16	1.27	3.55	8.14	-70.4	15.099	42223.4	52070.1	34.28	52855.7	33846	99.7	8.13	1.8764	18.686	15.175	15.199	15.079
2/9/2020	9:30:01	0	WIES	0	6.2	0	0.15	1.12	1.27	3.56	8.14	-70.4	15.075	42205.2	52077.4	34.28	52864.3	33850	99.8	8.15	1.8752	18.675	15.175	15.151	15.103
2/9/2020	10:00:01	0	WIES	0	6.2	0	0.15	1.12	1.26	3.53	8.14	-70.4	15.088	42214.3	52073.1	34.28	52859.3	33847	100	8.16	1.8769	18.691	15.175	15.175	15.127
2/9/2020	10:30:01	0	WIES	0	6.2	0	0.15	1.12	1.26	3.54	8.14	-70.3	15.087	42225	52087.4	34.29	52873.9	33857	99.6	8.12	1.8756	18.678	15.151	15.151	15.151
2/9/2020	11:00:01	0	WIES	0	6.2	0	0.13	1.03	1.25	3.5	8.14	-70.3	15.106	42239.3	52080.9	34.28	52866.3	33853	98.9	8.06	1.8775	18.698	15.151	15.175	15.175
2/9/2020	11:30:01	0	WIES	0	6.2	0	0.11	0.96	1.19	3.32	8.14	-70.1	15.103	42226.8	52069.2	34.28	52854.6	33845	98	7.99	1.8749	18.671	15.151	15.175	15.175
2/9/2020	12:00:01	0	WIES	0	6.2	0	0.12	0.99	1.18	3.3	8.14	-70.2	15.112	42240.8	52075.9	34.28	52860.9	33849	98.3	8.01	1.8746	18.669	15.151	15.175	15.175
2/9/2020	12:30:01	0	WIES	0	6.2	0	0.11	0.97	1.19	3.32	8.14	-70.1	15.102	42219.3	52061.5	34.27	52846.8	33840	98.3	8.02	1.872	18.643	15.151	15.175	15.175
2/9/2020	13:00:01	0	WIES	0	6.2	0	0.1	0.92	1.17	3.27	8.14	-70.5	15.156	42288.7	52080.7	34.29	52863.6	33852	99.6	8.11	1.8659	18.582	15.27	15.294	15.199
2/9/2020	13:30:01	0	WIES	0	6.2	0	0.1	0.94	1.17	3.29	8.14	-70.6	15.181	42307.4	52073.3	34.28	52854.9	33848	100.4	8.17	1.8654	18.577	15.27	15.247	15.247
2/9/2020	14:00:01	0	WIES	0	6.2	0	0.09	0.88	1.17	3.27	8.15	-70.7	15.219	42343.4	52071.6	34.28	52851.3	33847	101	8.22	1.8696	18.619	15.27	15.294	15.27
2/9/2020	14:30:01	0	WIES	0	6.2	0	0.09	0.9	1.18	3.3	8.14	-70.6	15.199	42317.4	52063.9	34.27	52844.5	33842	100.2	8.16	1.8682	18.606	15.27	15.27	15.247
2/9/2020	15:00:01	0	WIES	0	6.2	0	0.09	0.9	1.15	3.23	8.14	-70.2	15.161	42278.1	52062	34.27	52844.5	33840	99	8.06	1.8678	18.601	15.247	15.27	15.223
2/9/2020	15:30:01	0	WIES	0	6.2	0	0.1	0.94	1.15	3.22	8.14	-70.5	15.192	42321.4	52076.7	34.28	52857.8	33850	100	8.14	1.8661	18.584	15.247	15.247	15.247
2/9/2020	16:00:01	0	WIES	0	6.2	0	0.09	0.89	1.15	3.23	8.14	-70.4	15.185	42317.2	52080	34.29	52861.5	33852	99.7	8.12	1.8633	18.556	15.247	15.27	15.247
2/9/2020	16:30:01	0	WIES	0	6.2	0	0.08	0.82	1.12	3.15	8.14	-70.2	15.177	42291.2	52057.9	34.27	52839.5	33838	99	8.06	1.864	18.564	15.247	15.27	15.247
2/9/2020	17:00:01	0	WIES	0	6.2	0	0.08	0.82	1.13	3.15	8.13	-70.1	15.174	42303	52076.1	34.28	52858.1	33849	98.6	8.03	1.8592	18.515	15.247	15.27	15.127
2/9/2020	17:30:01	0	WIES	0	6.2	0	0.06	0.75	1.14	3.2	8.13	-69.9	15.14	42257.3	52061.3	34.27	52844.7	33840	98	7.99	1.8597	18.521	15.27	15.318	14.337
2/9/2020	18:00:01	0	WIES	0	6.2	0	0.07	0.79	1.12	3.13	8.13	-69.6	15.095	42209.5	52058.6	34.27	52844.3	33838	97.2	7.93	1.8613	18.536	15.27	15.294	14.026
2/9/2020	18:30:01	0	WIES	0	6.2	0	0.07	0.81	1.15	3.23	8.13	-69.9	15.139	42267.9	52076.6	34.28	52860.4	33850	98.2	8	1.851	18.433	15.294	15.366	14.074
2/9/2020	19:00:01	0	WIES	0	6.2	0	0.08	0.85	1.18	3.31	8.13	-69.9	15.122	42254.4	52080.4	34.28	52865	33852	98.2	8.01	1.8601	18.524	15.27	15.294	14.218
2/9/2020	19:30:01	0	WIES	0	6.2	0	0.1	0.9	1.19	3.34	8.14	-70.3	15.178	42305.9	52074.9	34.28	52856.7	33849	99.5	8.1	1.8618	18.541	15.247	15.294	14.792
2/9/2020	20:00:01	0	WIES	0	6.2	0	0.09	0.86	1.16	3.25	8.14	-70.6	15.2	42317.2	52062.2	34.27	52842.7	33840	100.7	8.2	1.8595	18.519	15.27	15.294	15.079
2/9/2020	20:30:01	0	WIES	0	6.2	0	0.09	0.88	1.16	3.25	8.14	-70.6	15.208	42331.6	52070.2	34.28	52850.4	33846	100.7	8.2	1.8611	18.534	15.27	15.318	15.223
2/9/2020	21:00:01	0	WIES	0	6.2	0	0.1	0.93	1.17	3.28	8.14	-70.5	15.206	42327.6	52067.5	34.28	52847.8	33844	100.3	8.16	1.8717	18.64	15.27	15.294	15.175
2/9/2020	21:30:01	0	WIES	0	6.2	0	0.11	0.94	1.18	3.3	8.14	-70.5	15.18	42286.2	52048.8	34.26	52830.1	33832	100.3	8.17	1.8737	18.66	15.27	15.294	15.151
2/9/2020	22:00:01	0	WIES	0	6.2	0	0.12	0.99	1.24	3.46	8.14	-70.1	15.087	42209.5	52067.7	34.27	52853.9	33844	99.2	8.09	1.8756	18.679	15.27	15.223	15.079
2/9/2020	22:30:01	0	WIES	0	6.2	0	0.12	0.99	1.2	3.35	8.14	-70.6	15.198	42322.5	52070.9	34.28	52851.6	33846	100.7	8.2	1.8612	18.535	15.27	15.294	15.151
2/9/2020	23:00:01	0	WIES	0	6.2	0	0.13	1.06	1.29	3.62	8.14	-70.4	15.154	42268.3	52058	34.27	52840.7	33838	100.2	8.16	1.8584	18.508	15.318	15.366	15.127
2/9/2020	23:30:01	0	WIES	0	6.2	0	0.15	1.12	1.29	3.62	8.14	-70.3	15.13	42258.9	52075.9	34.28	52860	33849	99.9	8.14	1.8562	18.485	15.27	15.27	15.127
2/10/2020	0:00:01	0	WIES	0	6.2	0	0.15	1.11	1.26	3.54	8.14	-70.2	15.1	42221	52065.8	34.27	52851.3	33843	99.5	8.11	1.844	18.363	15.27	15.223	15.127
2/10/2020	0:30:01	0	WIES	0	6.2	0	0.16	1.17	1.29	3.62	8.14	-70.5	15.174	42297	52069.3	34.28	52851.2	33845	100.4	8.18	1.8514	18.437	15.27	15.294	15.175
2/10/2020	1:00:01	0	WIES	0	6.2	0	0.17	1.21	1.25	3.51	8.14	-70.5	15.186	42289.8	52045.6	34.26	52826.5	33830	100.4	8.17	1.8508	18.432	15.294	15.318	15.247
2/10/2020	1:30:01	0	WIES	0	6.2	0	0.16	1.18	1.25	3.51	8.14	-70.5	15.213	42319.4	52049.1	34.26	52828.7	33832	100.6	8.19	1.8552	18.476	15.294	15.27	15.27
2/10/2020	2:00:01	0	WIES	0	6.2	0	0.17	1.2	1.26	3.53	8.14	-70.6	15.229	42341	52056.4	34.27	52835.3	33837	100.5	8.18	1.8117	18.043	15.27	15.294	15.294
2/10/2020	2:30:01	0	WIES	0	6.2	0	0.17	1.2	1.27	3.55	8.14	-70.5	15.226	42348.1	52068	34.28	52847.2	33844	100.4	8.17	1.8409	18.333	15.27	15.294	15.27
2/10/2020	3:00:01	0	WIES	0	6.2	0	0.17	1.18	1.27	3.55	8.14	-70.5	15.229	42342.2	52057.1	34.27	52836.1	33837	100.5	8.18	1.7916	17.843	15.27	15.294	15.27
2/10/2020	3:30:01	0	WIES	0	6.2	0	0.15	1.13	1.29	3.61	8.14	-70.5	15.224	42353.6	52077.1	34.28	52856.5	33850	100.4	8.17	1.7253	17.182	15.27	15.294	15.27
2/10/2020	4:00:01	0	WIES	0	6.2	0	0.16	1.14	1.25	3.5	8.14	-70.5	15.233	42347.8	52059.3	34.27	52838.1	33839	100.4	8.17	1.7978	17.904	15.247	15.294	15.294
2/10/2020	4:30:01	0	WIES	0	6.2	0	0.13	1.02	1.28	3.57	8.14	-70.5	15.232	42355.7	52070.4	34.28	52849.4	33846	100.4	8.16	1.7577	17.505	15.27	15.294	15.294
2/10/2020	5:00:01	0	WIES	0	6.2	0	0.15	1.14	1.26	3.52	8.14	-70.4	15.23	42351	52067.2	34.28	52846.3	33844	100.3	8.16	1.8279	18.204	15.27	15.294	15.294
2/10/2020	5:30:01	0	WIES	0	6.2	0	0.15	1.11	1.26	3.52	8.14	-70.3	15.218	42322.2	52046	34.26	52825.4	33830	100	8.14	1.8077	18.003	15.27	15.294	15.27
2/10/2020	6:00:01	0	WIES	0	6.2	0	0.16	1.14	1.26	3.52	8.14	-70.4	15.222	42333.9	52056.4	34.27	52835.8	33837	100.1	8.15	1.8526	18.45	15.27	15.294	15.199
2/10/2020	6:30:01	0	WIES	0	6.2	0	0.14	1.08	1.25	3.49	8.14	-70.4	15.222	42313.2	52030.6	34.25	52809.5	33820	100.1	8.15	1.8611	18.535	15.247	15.294	15.151
2/10/2020	7:00:01	0	WIES	0	6.2	0	0.13	1.04	1.26	3.53	8.14	-70.4	15.217	42311	52034	34.25	52813.2	33822	100	8.14	1.851	18.435	15.247	15.27	15.175
2/10/2020	7:30:01	0	WIES	0	6.2	0	0.11	0.97	1.25	3.5	8.14	-70.3	15.192	42270.9	52015.3	34.24	52795.5	33810	100	8.14	1.8557	18.482	15.247	15.27	15.247
2/10/2020	8:00:01	0	WIES	0	6.2	0	0.12	1.01	1.2	3.35	8.14	-70.3	15.2	42283	52019.6	34.24	52799.4	33813	99.9	8.13	1.862	18.544	15.247	15.27	15.247
2/10/2020	8:30:01	0	WIES	0	6.2	0	0.13	1.02	1.17	3.28	8.14	-70.3	15.209	42287.3	52014	34.24	52793.3	33809	99.8	8.13	1.8702	18.625	15.247	15.27	15.27
2/10/2020	9:00:01	0	WIES	0	6.2	0	0.11	0.95	1.21	3.38	8.14	-70.2	15.192	42264.9	52008	34.23	52788.1	33805	99.6	8.11	1.8692	18.615	15.247	15.27	15.247
2/10/2020	9:30:01	0	WIES	0	6.2	0	0.1	0.94	1.2	3.37	8.14	-70.1	15.178	42258	52016.2	34.24	52797.1	33811	99.3	8.08	1.8726	18.649	15.247	15.247	15.247
2/10/2020	10:00:01	0	WIES	0	6.2	0	0.1	0.94	1.19	3.33	8.14	-70.2	15.181	42261	52016	34.24	52796.7	33810	99.4	8.1	1.8708	18.631	15.247	15.247	15.223
2/10/2020	10:30:01	0	WIES	0	6.2	0	0.12	1.01	1.18	3.3	8.14	-70.2	15.178	42232.7	51984.6	34.22	52765	33790	99.5	8.11	1.8718	18.642	15.223	15.247	15.223
2/10/2020	11:00:01	0	WIES	0	6.2	0	0.11	0.96	1.21	3.38	8.13	-69.9	15.162	42217.5	51986	34.22	52767.3	33791	98.8	8.05	1.8715	18.639	15.223	15.247	15.199
2/10/2020	11:30:01	0	WIES	0	6.2	0	0.1	0.94	1.18	3.29	8.13	-69.8	15.152	42202.4	51979.8	34.21	52761.5	33787	98.6	8.03	1.8742	18.666	15.223	15.247	15.199
2/10/2020	12:00:01	0	WIES	0	6.2	0	0.09	0.86	1.16	3.24	8.13	-69.8	15.154	42210.2	51986.3	34.22	52767.9	33791	98.4	8.02	1.8737	18.661	15.247	15.247	15.199
2/10/2020	12:30:01	0	WIES	0	6.2	0	0.09	0.86	1.2	3.35	8.13	-69.8	15.16	42209.7	51979.3	34.21	52760.6	33787	98.5	8.03	1.8731	18.654	15.223	15.247	15.223
2/10/2020	13:00:01	0	WIES	0	6.2	0	0.09	0.88	1.13	3.15	8.13	-70	15.172	42227.2	51985.6	34.22	52766.3	33791	98.9	8.05	1.874	18.664	15.223	15.247	15.223
2/10/2020	13:30:01	0	WIES	0	6.2	0	0.11	0.96	1.19	3.33	8.14	-70.1	15.186	42239.1	51983.1	34.21	52763	33789	99.5	8.1	1.8731	18.655	15.223	15.247	15.247
2/10/2020	14:00:01	0	WIES	0	6.2	0	0.1	0.93	1.18	3.3	8.14	-70.1	15.188	42257.7	52004.2	34.23	52784.4	33803	99.6	8.11	1.8729	18.653	15.223	15.247	15.247
2/10/2020	14:30:01	0	WIES	0	6.2	0	0.11	0.97	1.18	3.29	8.14	-70.1	15.191	42265.1	52009.2	34.23	52789.4	33806	99.8	8.12	1.8701	18.625	15.247	15.247	15.247
2/10/2020	15:00:01	0	WIES	0	6.2	0	0.11	0.96	1.21	3.39	8.14	-70.1	15.188	42254.2	51998.8	34.23	52778.9	33799	99.7	8.12	1.8702	18.625	15.223	15.247	15.031
2/10/2020	15:30:01	0	WIES	0	6.2	0	0.09	0.86	1.14	3.19	8.13	-69.6	15.078	42141.7	51995.7	34.22	52781.2	33797	98.4	8.03	1.8702	18.626	15.247	15.247	14.601
2/10/2020	16:00:01	0	WIES	0	6.2	0	0.07	0.82	1.18	3.31	8.08	-67	14.374	41492.4	52057.2	34.25	52876.3	33837	91.3	7.55	1.8661	18.582	15.223	15.247	14.337
2/10/2020	16:30:01	0	WIES	0	6.2	0	0.07	0.82	1.21	3.39	8.07	-66	14.121	41256.8	52077.5	34.25	52907.8	33850	88.3	7.34	1.867	18.59	15.223	15.079	13.93
2/10/2020	17:00:01	0	WIES	0	6.2	0	0.05	0.73	1.22	3.42	8.05	-65.1	13.897	41026.4	52068.4	34.24	52907.7	33844	85.5	7.15	1.8662	18.581	15.247	14.625	13.834
2/10/2020	17:30:01	0	WIES	0	6.2	0	0.05	0.72	1.2	3.37	8.05	-64.9	13.822	40953.9	52070.9	34.24	52913.2	33846	84.8	7.09	1.8462	18.381	15.247	14.601	13.666
2/10/2020	18:00:01	0	WIES	0	6.2	0	0.05	0.7	1.19	3.32	8.05	-64.7	13.758	40895.6	52077.4	34.24	52922.2	33850	84.1	7.04	1.8566	18.484	15.223	14.673	13.69
2/10/2020	18:30:01	0	WIES	0	6.2	0	0.04	0.67	1.15	3.23	8.06	-65.6	13.968	41088	52057.2	34.23	52893.5	33837	86.2	7.2	1.8448	18.368	15.247	14.792	13.618
2/10/2020	19:00:01	0	WIES	0	6.2	0	0.08	0.82	1.17	3.28	8.1	-68	14.545	41627.4	52015	34.22	52825.9	33810	92.4	7.62	1.8396	18.319	15.175	15.223	14.074
2/10/2020	19:30:01	0	WIES	0	6.2	0	0.05	0.74	1.15	3.23	8.12	-69.2	14.861	41919.8	51987.3	34.21	52783.2	33792	95.9	7.86	1.8299	18.223	15.247	15.294	14.529
2/10/2020	20:00:01	0	WIES	0	6.2	0	0.05	0.73	1.19	3.33	8.11	-68.4	14.624	41721.8	52033.4	34.24	52841.1	33822	94	7.74	1.8704	18.626	15.223	15.055	14.625
2/10/2020	20:30:01	0	WIES	0	6.2	0	0.05	0.72	1.2	3.35	8.12	-69.2	14.847	41922.6	52008.5	34.22	52805.4	33806	96.3	7.9	1.8418	18.342	15.223	15.079	14.529
2/10/2020	21:00:01	0	WIES	0	6.2	0	0.06	0.77	1.19	3.32	8.12	-69.1	14.821	41901.7	52013.7	34.23	52811.9	33809	96.2	7.89	1.8359	18.282	15.199	15.079	14.625
2/10/2020	21:30:01	0	WIES	0	6.1	0	0.07	0.81	1.25	3.5	8.1	-68.2	14.656	41771.3	52056.9	34.25	52863.5	33837	93.9	7.73	1.8463	18.385	15.247	15.008	14.194
2/10/2020	22:00:01	0	WIES	0	6.2	0	0.06	0.76	1.17	3.28	8.12	-68.9	14.88	41956.7	52009.4	34.23	52804.7	33806	96.2	7.88	1.8304	18.228	15.055	15.008	14.529
2/10/2020	22:30:01	0	WIES	0	6.1	0	0.09	0.88	1.22	3.41	8.12	-69	14.908	41983.2	52008.6	34.23	52802.6	33806	96.4	7.9	1.8611	18.534	15.079	15.055	14.936
2/10/2020	23:00:01	0	WIES	0	6.1	0	0.08	0.83	1.24	3.47	8.13	-69.6	15.058	42121	51994.4	34.22	52780.9	33796	98	8	1.8478	18.403	15.223	15.199	15.127
2/10/2020	23:30:01	0	WIES	0	6.2	0	0.07	0.81	1.17	3.28	8.13	-70.1	15.238	42291.1	51983.4	34.22	52760.7	33789	99.4	8.09	1.8555	18.479	15.342	15.318	15.199
2/11/2020	0:00:01	0	WIES	0	6.1	0	0.05	0.73	1.11	3.12	8.14	-70.3	15.345	42382.8	51966.4	34.21	52738.1	33778	100	8.12	1.8637	18.562	15.438	15.414	15.318
2/11/2020	0:30:01	0	WIES	0	6.1	0	0.05	0.73	1.13	3.15	8.14	-70.5	15.371	42409.5	51967.1	34.21	52737.4	33779	100.7	8.17	1.8701	18.626	15.485	15.461	15.438
2/11/2020	1:00:01	0	WIES	0	6.1	0	0.05	0.7	1.08	3.02	8.14	-70.6	15.407	42441.3	51962	34.2	52730.5	33775	100.9	8.18	1.8762	18.686	15.438	15.461	15.461
2/11/2020	1:30:01	0	WIES	0	6.1	0	0.05	0.71	1.02	2.86	8.14	-70.6	15.455	42477.2	51947.3	34.19	52713	33766	101	8.18	1.877	18.695	15.461	15.485	15.509
2/11/2020	2:00:01	0	WIES	0	6.1	0	0.07	0.78	1.08	3.03	8.14	-70.6	15.447	42478.1	51958.3	34.2	52724.6	33773	100.9	8.17	1.8767	18.692	15.461	15.485	15.485
2/11/2020	2:30:01	0	WIES	0	6.1	0	0.07	0.79	1.06	2.97	8.14	-70.6	15.434	42449.9	51940.5	34.19	52707.2	33761	100.9	8.18	1.8678	18.603	15.461	15.485	15.461
2/11/2020	3:00:01	0	WIES	0	6.1	0	0.06	0.77	1.14	3.19	8.14	-70.4	15.406	42443.9	51966.6	34.21	52735.2	33778	100.7	8.17	1.8577	18.503	15.438	15.485	15.438
2/11/2020	3:30:01	0	WIES	0	6.1	0	0.06	0.77	1.07	2.99	8.14	-70.4	15.415	42445.7	51957.7	34.2	52725.7	33773	100.8	8.17	1.8416	18.342	15.461	15.461	15.438
2/11/2020	4:00:01	0	WIES	0	6.1	0	0.07	0.78	1.12	3.14	8.14	-70.3	15.401	42433.2	51959.7	34.2	52728.4	33774	100.7	8.17	1.8278	18.204	15.438	15.461	15.342
2/11/2020	4:30:01	0	WIES	0	6.1	0	0.06	0.75	1.09	3.05	8.14	-70.2	15.371	42412.9	51971.5	34.21	52741.9	33781	100.4	8.15	1.8588	18.513	15.438	15.461	15.342
2/11/2020	5:00:01	0	WIES	0	6.1	0	0.07	0.81	1.1	3.09	8.14	-70.2	15.349	42382.2	51960.5	34.2	52731.9	33774	100.2	8.14	1.8416	18.342	15.414	15.438	15.342
2/11/2020	5:30:01	0	WIES	0	6.1	0	0.07	0.81	1.09	3.04	8.13	-70.1	15.335	42361.7	51951.7	34.19	52723.7	33769	99.8	8.11	1.8516	18.442	15.39	15.414	15.366
2/11/2020	6:00:01	0	WIES	0	6.1	0	0.05	0.74	1.08	3.02	8.13	-70	15.343	42382.1	51967.8	34.21	52739.7	33779	99.7	8.09	1.8569	18.494	15.39	15.414	15.366
2/11/2020	6:30:01	0	WIES	0	6.1	0	0.07	0.81	1.1	3.07	8.13	-70	15.33	42373.4	51972.4	34.21	52744.9	33782	99.7	8.1	1.8504	18.429	15.39	15.414	15.318
2/11/2020	7:00:01	0	WIES	0	6.1	0	0.07	0.81	1.09	3.05	8.13	-70.1	15.345	42386	51969.2	34.21	52741	33780	99.9	8.11	1.7884	17.812	15.39	15.39	15.342
2/11/2020	7:30:01	0	WIES	0	6.1	0	0.07	0.78	1.1	3.09	8.13	-70.1	15.348	42387.7	51968.5	34.21	52740.1	33780	100	8.12	1.8068	17.995	15.39	15.39	15.366
2/11/2020	8:00:01	0	WIES	0	6.1	0	0.05	0.73	1.08	3.02	8.13	-70.1	15.345	42386.9	51970.8	34.21	52742.6	33781	100	8.12	1.8021	17.949	15.366	15.39	15.39
2/11/2020	8:30:01	0	WIES	0	6.1	0	0.07	0.78	1.12	3.13	8.13	-70	15.332	42367.9	51963.1	34.2	52735.4	33776	99.9	8.11	1.7766	17.695	15.366	15.39	15.39
2/11/2020	9:00:01	0	WIES	0	6.1	0	0.07	0.8	1.16	3.25	8.13	-70	15.323	42365.5	51970.9	34.21	52743.8	33781	99.8	8.1	1.8142	18.069	15.342	15.39	15.366
2/11/2020	9:30:01	0	WIES	0	6.1	0	0.07	0.79	1.13	3.16	8.13	-69.9	15.321	42347.3	51951.9	34.19	52724.6	33769	99.8	8.11	1.8463	18.389	15.342	15.366	15.366
2/11/2020	10:00:01	0	WIES	0	6.1	0	0.06	0.74	1.06	2.97	8.13	-69.9	15.313	42349.1	51962.9	34.2	52736.2	33776	99.7	8.1	1.8171	18.098	15.342	15.366	15.366
2/11/2020	10:30:01	0	WIES	0	6.1	0	0.06	0.74	1.07	2.98	8.13	-70	15.316	42360.4	51973.4	34.21	52746.7	33783	99.8	8.11	1.8588	18.513	15.342	15.366	15.342
2/11/2020	11:00:01	0	WIES	0	6.1	0	0.06	0.78	1.09	3.06	8.13	-70	15.302	42346.1	51972.9	34.21	52746.8	33782	99.8	8.11	1.8671	18.596	15.318	15.342	15.342
2/11/2020	11:30:01	0	WIES	0	6.1	0	0.05	0.73	1.08	3.03	8.13	-69.8	15.288	42335.5	51977.1	34.21	52751.8	33785	99.5	8.09	1.8658	18.582	15.318	15.342	15.318
2/11/2020	12:00:01	0	WIES	0	6.1	0	0.05	0.7	1.05	2.94	8.13	-69.7	15.266	42299.9	51960.3	34.2	52735.9	33774	99	8.05	1.8652	18.576	15.294	15.318	15.318
2/11/2020	12:30:01	0	WIES	0	6.1	0	0.05	0.72	1.11	3.12	8.13	-69.7	15.264	42313	51978.9	34.21	52754.9	33786	98.9	8.05	1.8697	18.622	15.294	15.318	15.294
2/11/2020	13:00:01	0	WIES	0	6.1	0	0.05	0.7	1.05	2.93	8.13	-69.7	15.263	42299.9	51964.1	34.2	52739.9	33777	99	8.05	1.8743	18.667	15.294	15.318	15.294
2/11/2020	13:30:01	0	WIES	0	6.1	0	0.04	0.66	1.1	3.08	8.13	-69.6	15.256	42311.1	51986.2	34.22	52762.7	33791	98.9	8.04	1.8755	18.679	15.294	15.318	15.294
2/11/2020	14:00:01	0	WIES	0	6.1	0	0.06	0.76	1.07	2.99	8.13	-69.7	15.266	42312.4	51975.4	34.21	52751.2	33784	99.2	8.06	1.8754	18.678	15.294	15.318	15.294
2/11/2020	14:30:01	0	WIES	0	6.1	0	0.04	0.67	1.02	2.87	8.13	-70	15.326	42371.6	51974.9	34.21	52747.7	33784	99.8	8.1	1.8557	18.482	15.366	15.39	15.294
2/11/2020	15:00:01	0	WIES	0	6.1	0	0.05	0.72	1.04	2.9	8.13	-69.9	15.304	42361.1	51989.2	34.22	52763.3	33793	99.5	8.09	1.8676	18.6	15.366	15.39	15.342
2/11/2020	15:30:01	0	WIES	0	6.1	0	0.05	0.72	1.04	2.91	8.13	-69.9	15.317	42366.6	51980.7	34.22	52754.1	33787	99.7	8.1	1.873	18.654	15.366	15.39	15.342
2/11/2020	16:00:01	0	WIES	0	6.1	0	0.05	0.73	1.03	2.89	8.13	-69.9	15.32	42361.8	51970.6	34.21	52743.7	33781	99.7	8.1	1.8743	18.667	15.366	15.39	15.318
2/11/2020	16:30:01	0	WIES	0	6.1	0	0.03	0.62	1.1	3.09	8.12	-69.4	15.229	42279.9	51981.4	34.21	52759.3	33788	98.4	8.01	1.8731	18.655	15.39	15.39	15.031
2/11/2020	17:00:01	0	WIES	0	6.1	0	0.04	0.67	1.13	3.15	8.12	-69.5	15.242	42312.2	52004.4	34.23	52781.9	33803	98.7	8.03	1.8738	18.661	15.39	15.39	14.194
2/11/2020	17:30:01	0	WIES	0	6.1	0	0.04	0.68	1.08	3.04	8.11	-68.9	15.067	42148.6	52017.3	34.24	52803.7	33811	97	7.92	1.8724	18.647	15.39	15.414	14.074
2/11/2020	18:00:01	0	WIES	0	6.1	0	0.03	0.63	1.15	3.21	8.06	-65.9	14.247	41391	52089	34.27	52914.1	33858	88.9	7.38	1.8727	18.646	15.414	15.366	13.906
2/11/2020	18:30:01	0	WIES	0	6.1	0	0	0.52	1.14	3.2	8.05	-64.8	13.945	41115.1	52120.4	34.28	52958.6	33878	85.8	7.16	1.8755	18.673	15.414	15.247	13.546
2/11/2020	19:00:01	0	WIES	0	6.1	0	0.01	0.58	1.06	2.97	8.06	-65.7	14.136	41296.9	52110.6	34.28	52940.8	33872	87.8	7.3	1.871	18.629	15.438	15.199	13.594
2/11/2020	19:30:01	0	WIES	0	6.1	0	0.04	0.68	1.08	3.02	8.12	-69.3	15.068	42164.6	52036.2	34.25	52822.7	33824	97.4	7.95	1.874	18.663	15.438	15.461	14.361
2/11/2020	20:00:01	0	WIES	0	6.1	0	0.02	0.62	1.06	2.97	8.13	-69.9	15.211	42305.1	52034	34.25	52813.5	33822	99	8.06	1.8759	18.682	15.461	15.533	15.151
2/11/2020	20:30:01	0	WIES	0	6.1	0	0.02	0.59	1.05	2.94	8.14	-70.2	15.3	42388	52027.2	34.25	52802.1	33818	100.1	8.13	1.8337	18.263	15.461	15.533	15.342
2/11/2020	21:00:01	0	WIES	0	6.1	0	0.01	0.55	1.04	2.91	8.14	-70.3	15.362	42431.4	52004.5	34.23	52775.9	33803	100.7	8.17	1.7583	17.512	15.605	15.581	15.39
2/11/2020	21:30:01	0	WIES	0	6.1	0	0.02	0.62	1.04	2.91	8.14	-70.3	15.388	42475.3	52026.7	34.25	52797.1	33817	100.8	8.18	1.8352	18.278	15.629	15.581	15.461
2/11/2020	22:00:01	0	WIES	0	6.1	0	0.04	0.67	1.06	2.96	8.14	-70.3	15.418	42499.3	52019.7	34.25	52788.5	33813	101.2	8.2	1.8672	18.596	15.581	15.605	15.485
2/11/2020	22:30:01	0	WIES	0	6.1	0	0.06	0.76	1.12	3.14	8.13	-70	15.312	42416.3	52046.8	34.26	52821.4	33830	100.5	8.17	1.8754	18.677	15.581	15.438	15.127
2/11/2020	23:00:01	0	WIES	0	6.1	0	0.08	0.86	1.15	3.21	8.13	-69.8	15.266	42352.6	52024.8	34.25	52801.4	33816	100	8.13	1.8618	18.542	15.581	15.461	15.103
2/11/2020	23:30:01	0	WIES	0	6.1	0	0.1	0.93	1.18	3.31	8.12	-69.3	15.11	42226.3	52060.1	34.27	52845	33839	98.4	8.02	1.8772	18.694	15.509	15.39	15.103
2/12/2020	0:00:01	0	WIES	0	6.1	0	0.09	0.87	1.15	3.21	8.13	-69.7	15.22	42335.4	52059.9	34.27	52839.4	33839	99.6	8.1	1.8765	18.688	15.461	15.414	15.175
2/12/2020	0:30:01	0	WIES	0	6.1	0	0.1	0.9	1.2	3.37	8.13	-69.6	15.209	42322.7	52057.9	34.27	52837.9	33838	99.4	8.09	1.8753	18.676	15.485	15.39	15.223
2/12/2020	1:00:01	0	WIES	0	6.1	0	0.11	0.96	1.15	3.22	8.13	-69.8	15.251	42358.2	52050.1	34.27	52827.8	33833	99.8	8.11	1.874	18.663	15.485	15.414	15.27
2/12/2020	1:30:01	0	WIES	0	6.1	0	0.12	0.98	1.21	3.38	8.13	-69.9	15.29	42404.3	52059.1	34.27	52835	33838	100.1	8.13	1.878	18.703	15.39	15.366	15.294
2/12/2020	2:00:01	0	WIES	0	6.1	0	0.13	1.03	1.16	3.26	8.13	-69.9	15.331	42455	52071	34.28	52845	33846	100.3	8.14	1.877	18.694	15.414	15.39	15.318
2/12/2020	2:30:01	0	WIES	0	6.1	0	0.14	1.09	1.21	3.39	8.13	-69.7	15.27	42400.8	52078.9	34.29	52856	33851	99.8	8.11	1.8805	18.728	15.342	15.318	15.247
2/12/2020	3:00:01	0	WIES	0	6.1	0	0.17	1.21	1.32	3.71	8.13	-69.7	15.258	42390.7	52082.2	34.29	52860.1	33853	100	8.13	1.88	18.722	15.39	15.342	15.27
2/12/2020	3:30:01	0	WIES	0	6.1	0	0.19	1.27	1.31	3.66	8.13	-69.6	15.195	42333.8	52088.5	34.29	52869.7	33858	99.5	8.1	1.8769	18.691	15.342	15.294	15.247
2/12/2020	4:00:01	0	WIES	0	6.1	0	0.16	1.16	1.31	3.68	8.13	-69.7	15.256	42388.6	52081.8	34.29	52859.7	33853	99.8	8.11	1.8777	18.7	15.342	15.342	15.247
2/12/2020	4:30:01	0	WIES	0	6.1	0	0.19	1.27	1.31	3.66	8.12	-69.5	15.191	42316.4	52072.3	34.28	52853.3	33847	99.3	8.08	1.8742	18.664	15.342	15.318	15.079
2/12/2020	5:00:01	0	WIES	0	6.1	0	0.18	1.22	1.3	3.64	8.12	-69.5	15.195	42332.2	52086.9	34.29	52868	33857	99.2	8.07	1.8754	18.677	15.318	15.294	14.912
2/12/2020	5:30:01	0	WIES	0	6.1	0	0.18	1.22	1.3	3.65	8.12	-69.2	15.108	42243.4	52084.1	34.29	52869.5	33855	98.3	8.01	1.8776	18.698	15.318	15.247	14.361
2/12/2020	6:00:01	0	WIES	0	6.1	0	0.16	1.15	1.27	3.55	8.12	-69.1	15.106	42242.6	52084.9	34.29	52870.4	33855	98.1	8	1.8749	18.672	15.294	15.247	13.954
2/12/2020	6:30:01	0	WIES	0	6.1	0	0.16	1.14	1.25	3.51	8.12	-69.2	15.141	42284.3	52094	34.29	52877.9	33861	98.3	8.01	1.8754	18.676	15.27	15.247	13.93
2/12/2020	7:00:01	0	WIES	0	6.1	0	0.15	1.12	1.29	3.6	8.12	-69.3	15.159	42288	52075.9	34.28	52858.6	33849	98.7	8.04	1.8746	18.669	15.247	15.247	14.768
2/12/2020	7:30:01	0	WIES	0	6.1	0	0.16	1.15	1.27	3.56	8.12	-69.3	15.169	42301.3	52080.5	34.29	52862.8	33852	98.8	8.04	1.8749	18.672	15.247	15.247	15.151
2/12/2020	8:00:01	0	WIES	0	6.1	0	0.15	1.13	1.22	3.42	8.13	-69.5	15.185	42306.5	52067.3	34.28	52848.6	33844	99.3	8.08	1.8713	18.636	15.223	15.247	15.223
2/12/2020	8:30:01	0	WIES	0	6.1	0	0.15	1.13	1.29	3.6	8.13	-69.5	15.194	42330.3	52085.8	34.29	52867	33856	99.1	8.07	1.8676	18.599	15.223	15.247	15.247
2/12/2020	9:00:01	0	WIES	0	6.1	0	0.13	1.05	1.25	3.5	8.12	-69.4	15.19	42309.7	52065.1	34.27	52846.1	33842	98.6	8.03	1.8714	18.637	15.223	15.247	15.247
2/12/2020	9:30:01	0	WIES	0	6.1	0	0.12	0.99	1.21	3.38	8.12	-69.4	15.199	42333.1	52083.5	34.29	52864.4	33854	99	8.06	1.877	18.692	15.223	15.247	15.247
2/12/2020	10:00:01	0	WIES	0	6.1	0	0.13	1.05	1.23	3.43	8.12	-69.4	15.186	42310.5	52070.5	34.28	52851.8	33846	98.7	8.04	1.8775	18.698	15.199	15.247	15.223
2/12/2020	10:30:01	0	WIES	0	6.1	0	0.12	0.99	1.21	3.38	8.12	-69.4	15.185	42311.8	52073.4	34.28	52854.8	33848	98.7	8.04	1.8798	18.721	15.223	15.247	15.223
2/12/2020	11:00:01	0	WIES	0	6.1	0	0.12	0.98	1.19	3.34	8.12	-69.4	15.181	42312.3	52078.9	34.28	52860.5	33851	98.7	8.03	1.8795	18.717	15.199	15.247	15.223
2/12/2020	11:30:01	0	WIES	0	6.1	0	0.11	0.97	1.21	3.4	8.12	-69.4	15.177	42315.6	52088.2	34.29	52870.2	33857	98.7	8.04	1.8807	18.73	15.27	15.247	15.223
2/12/2020	12:00:01	0	WIES	0	6.1	0	0.11	0.97	1.2	3.36	8.12	-69.4	15.187	42310.7	52070.5	34.28	52851.8	33846	99	8.06	1.8756	18.678	15.247	15.27	15.199
2/12/2020	12:30:01	0	WIES	0	6.1	0	0.1	0.93	1.18	3.31	8.12	-69.4	15.188	42327.1	52089.7	34.29	52871.2	33858	98.8	8.04	1.8792	18.714	15.27	15.27	15.199
2/12/2020	13:00:01	0	WIES	0	6.1	0	0.1	0.92	1.18	3.31	8.12	-69.4	15.206	42341.8	52084.8	34.29	52865.3	33855	98.9	8.05	1.8805	18.727	15.27	15.27	15.199
2/12/2020	13:30:01	0	WIES	0	6.1	0	0.09	0.9	1.14	3.19	8.13	-69.6	15.215	42350.2	52084.1	34.29	52864.2	33855	99.5	8.09	1.8795	18.718	15.247	15.27	15.223
2/12/2020	14:00:01	0	WIES	0	6.1	0	0.1	0.91	1.17	3.28	8.12	-69.5	15.203	42328.6	52072.9	34.28	52853.4	33847	99.3	8.08	1.8811	18.734	15.247	15.247	15.247
2/12/2020	14:30:01	0	WIES	0	6.1	0	0.1	0.91	1.15	3.22	8.12	-69.3	15.199	42329.7	52078.9	34.28	52859.6	33851	99	8.05	1.8812	18.734	15.247	15.27	15.247
2/12/2020	15:00:01	0	WIES	0	6.1	0	0.1	0.92	1.19	3.32	8.12	-69.4	15.199	42332.9	52082.5	34.29	52863.3	33854	99.3	8.08	1.8814	18.737	15.223	15.247	15.247
2/12/2020	15:30:01	0	WIES	0	6.1	0	0.1	0.9	1.22	3.42	8.13	-69.6	15.207	42343.9	52086.5	34.29	52867	33856	99.7	8.12	1.8795	18.718	15.223	15.247	15.247
2/12/2020	16:00:01	0	WIES	0	6.1	0	0.09	0.87	1.15	3.21	8.12	-69.5	15.205	42336.6	52079.9	34.29	52860.4	33852	99.5	8.1	1.88	18.722	15.247	15.27	15.223
2/12/2020	16:30:01	0	WIES	0	6.1	0	0.08	0.85	1.19	3.34	8.12	-69.5	15.202	42318.7	52061.6	34.27	52842	33840	99.6	8.1	1.8745	18.668	15.27	15.27	15.247
2/12/2020	17:00:01	0	WIES	0	6.1	0	0.08	0.85	1.16	3.26	8.13	-69.5	15.202	42335.1	52081.7	34.29	52862.3	33853	99.6	8.11	1.8689	18.612	15.27	15.294	15.223
2/12/2020	17:30:01	0	WIES	0	6.1	0	0.08	0.84	1.16	3.26	8.12	-69.3	15.166	42278	52055.7	34.27	52837.8	33836	99.1	8.07	1.8654	18.577	15.294	15.294	14.266
2/12/2020	18:00:01	0	WIES	0	6.1	0	0.07	0.79	1.13	3.17	8.11	-68.6	14.954	42077.7	52068.6	34.27	52861.3	33845	97.2	7.95	1.8641	18.564	15.294	15.342	13.401
2/12/2020	18:30:01	0	WIES	0	6.1	0	0.05	0.73	1.15	3.21	8.1	-68	14.776	41938.7	52115.6	34.3	52917.4	33875	95.3	7.82	1.8666	18.587	15.294	15.366	13.353
2/12/2020	19:00:01	0	WIES	0	6.1	0	0.07	0.79	1.2	3.37	8.13	-69.6	15.195	42333.6	52089.1	34.29	52870.2	33858	99.8	8.12	1.8608	18.531	15.366	15.366	13.81
2/12/2020	19:30:01	0	WIES	0	6.1	0	0.07	0.81	1.2	3.37	8.13	-69.7	15.223	42368	52096.6	34.3	52876.4	33863	100.1	8.15	1.8621	18.544	15.39	15.39	15.247
2/12/2020	20:00:01	0	WIES	0	6.1	0	0.06	0.77	1.16	3.24	8.13	-69.7	15.269	42410.7	52092.3	34.3	52869.7	33860	100.5	8.17	1.8672	18.595	15.438	15.461	15.318
2/12/2020	20:30:01	0	WIES	0	6.1	0	0.06	0.76	1.12	3.15	8.13	-69.8	15.289	42425.4	52086.1	34.29	52862.4	33856	100.6	8.17	1.8435	18.359	15.438	15.485	15.342
2/12/2020	21:00:01	0	WIES	0	6.1	0	0.07	0.8	1.15	3.23	8.13	-69.9	15.284	42418.1	52083.5	34.29	52860.1	33854	101.3	8.23	1.8404	18.328	15.461	15.461	15.247
2/12/2020	21:30:01	0	WIES	0	6.1	0	0.08	0.84	1.19	3.34	8.13	-69.9	15.283	42395.8	52057.9	34.27	52834.2	33838	101.4	8.24	1.8339	18.264	15.461	15.485	14.433
2/12/2020	22:00:01	0	WIES	0	6.1	0	0.09	0.87	1.14	3.2	8.13	-69.9	15.298	42419.4	52067.9	34.28	52843.5	33844	101.5	8.24	1.8375	18.3	15.414	15.461	14.792
2/12/2020	22:30:01	0	WIES	0	6.1	0	0.1	0.91	1.19	3.34	8.13	-69.6	15.219	42350.3	52080.1	34.29	52859.9	33852	100.7	8.19	1.8683	18.606	15.509	15.461	14.96
2/12/2020	23:00:01	0	WIES	0	6.1	0	0.1	0.91	1.24	3.48	8.12	-69.1	15.06	42200.4	52090	34.29	52877.9	33859	99.3	8.11	1.8785	18.707	15.509	15.485	15.031
2/12/2020	23:30:01	0	WIES	0	6.1	0	0.13	1.04	1.23	3.43	8.13	-69.6	15.212	42327.5	52060.8	34.27	52840.6	33839	100.7	8.2	1.8804	18.727	15.509	15.461	15.103
2/13/2020	0:00:01	0	WIES	0	6.1	0	0.12	1	1.23	3.46	8.13	-69.8	15.256	42374.7	52063.9	34.28	52841.6	33842	101.1	8.22	1.8808	18.731	15.509	15.39	15.151
2/13/2020	0:30:01	0	WIES	0	6.1	0	0.12	1.01	1.2	3.36	8.13	-70	15.322	42440.3	52064.2	34.28	52838.6	33842	101.7	8.26	1.8775	18.698	15.605	15.509	15.247
2/13/2020	1:00:01	0	WIES	0	6.1	0	0.11	0.97	1.19	3.34	8.13	-69.9	15.36	42461.4	52044.5	34.26	52816.6	33829	101.5	8.24	1.8632	18.556	15.485	15.438	15.366
2/13/2020	1:30:01	0	WIES	0	6.1	0	0.09	0.87	1.17	3.28	8.13	-69.9	15.471	42573.2	52046.2	34.27	52812.6	33830	101.3	8.2	1.8779	18.703	15.533	15.533	15.509
2/13/2020	2:00:01	0	WIES	0	6.1	0	0.1	0.9	1.14	3.18	8.13	-69.9	15.478	42568.6	52031.7	34.26	52797.4	33821	101.2	8.2	1.8825	18.749	15.533	15.557	15.533
2/13/2020	2:30:01	0	WIES	0	6.1	0	0.11	0.95	1.16	3.25	8.13	-69.9	15.474	42564.7	52031.2	34.26	52797.2	33820	101.4	8.21	1.8806	18.73	15.533	15.533	15.509
2/13/2020	3:00:01	0	WIES	0	6.1	0	0.1	0.93	1.13	3.17	8.13	-69.9	15.459	42542.1	52022.8	34.25	52789.5	33815	101.2	8.19	1.8833	18.757	15.533	15.509	15.509
2/13/2020	3:30:01	0	WIES	0	6.1	0	0.09	0.89	1.1	3.07	8.13	-69.9	15.468	42525.3	51990.3	34.23	52756	33794	101.2	8.19	1.881	18.734	15.485	15.509	15.509
2/13/2020	4:00:01	0	WIES	0	6.1	0	0.1	0.92	1.14	3.18	8.13	-69.9	15.474	42554.7	52019.5	34.25	52785.3	33813	101.4	8.21	1.882	18.745	15.485	15.533	15.485
2/13/2020	4:30:01	0	WIES	0	6.1	0	0.11	0.96	1.15	3.21	8.13	-69.8	15.438	42505.3	52002.7	34.23	52770.2	33802	101.2	8.2	1.8813	18.738	15.485	15.485	15.438
2/13/2020	5:00:01	0	WIES	0	6.1	0	0.09	0.89	1.17	3.27	8.13	-69.8	15.44	42523.9	52023.2	34.25	52790.8	33815	101.1	8.19	1.8812	18.736	15.485	15.509	15.485
2/13/2020	5:30:01	0	WIES	0	6.1	0	0.11	0.96	1.17	3.27	8.13	-69.7	15.413	42496.6	52022.5	34.25	52791.5	33815	100.7	8.17	1.8801	18.725	15.461	15.485	15.414
2/13/2020	6:00:01	0	WIES	0	6.1	0	0.09	0.9	1.13	3.17	8.13	-69.6	15.408	42494.5	52026	34.25	52795.4	33817	100.4	8.14	1.8807	18.731	15.461	15.485	15.39
2/13/2020	6:30:01	0	WIES	0	6	0	0.13	1.04	1.19	3.34	8.12	-69.5	15.381	42469.3	52028	34.25	52798.8	33818	100.5	8.15	1.8813	18.737	15.461	15.485	15.39
2/13/2020	7:00:01	0	WIES	0	6	0	0.13	1.03	1.24	3.48	8.13	-69.6	15.391	42466	52012	34.24	52782	33808	100.5	8.16	1.881	18.734	15.461	15.485	15.342
2/13/2020	7:30:01	0	WIES	0	6.1	0	0.12	1.01	1.2	3.37	8.13	-69.6	15.4	42481.6	52019.5	34.25	52789.1	33813	100.6	8.16	1.8773	18.697	15.461	15.485	15.318
2/13/2020	8:00:01	0	WIES	0	6	0	0.11	0.94	1.19	3.33	8.13	-69.7	15.408	42484.6	52013.8	34.24	52782.9	33809	100.8	8.18	1.8765	18.689	15.461	15.461	15.342
2/13/2020	8:30:01	0	WIES	0	6	0	0.12	0.98	1.19	3.32	8.12	-69.4	15.369	42429.4	51993.6	34.23	52764.5	33796	99.8	8.1	1.8778	18.702	15.461	15.461	15.318
2/13/2020	9:00:01	0	WIES	0	6	0	0.14	1.07	1.21	3.39	8.12	-69.5	15.374	42437.7	51997.5	34.23	52768.1	33798	100.1	8.12	1.8788	18.712	15.461	15.461	15.294
2/13/2020	9:30:01	0	WIES	0	6	0	0.13	1.02	1.17	3.27	8.12	-69.4	15.385	42439	51986.5	34.22	52756.5	33791	99.8	8.1	1.8784	18.708	15.461	15.461	15.39
2/13/2020	10:00:01	0	WIES	0	6	0	0.08	0.83	1.11	3.12	8.12	-69.5	15.427	42479.9	51985.3	34.22	52753.1	33790	100.1	8.11	1.8754	18.678	15.461	15.485	15.438
2/13/2020	10:30:01	0	WIES	0	6	0	0.08	0.86	1.09	3.04	8.12	-69.5	15.418	42462.1	51974.7	34.21	52742.8	33784	100.1	8.12	1.8772	18.697	15.438	15.461	15.461
2/13/2020	11:00:01	0	WIES	0	6	0	0.07	0.82	1.11	3.1	8.12	-69.3	15.378	42419.6	51970.2	34.21	52740.2	33781	99.6	8.08	1.8811	18.735	15.438	15.461	15.247
2/13/2020	11:30:01	0	WIES	0	6	0	0.07	0.8	1.14	3.2	8.12	-69.1	15.315	42345.2	51955.9	34.2	52728.9	33771	98.9	8.04	1.8828	18.752	15.438	15.438	15.318
2/13/2020	12:00:01	0	WIES	0	6	0	0.08	0.84	1.14	3.2	8.12	-69	15.295	42343.1	51978.5	34.21	52753	33786	98.7	8.03	1.8821	18.744	15.438	15.414	15.151
2/13/2020	12:30:01	0	WIES	0	6	0	0.07	0.81	1.13	3.17	8.12	-69	15.327	42364.5	51965.2	34.2	52737.8	33777	98.8	8.03	1.8808	18.732	15.438	15.438	15.199
2/13/2020	13:00:01	0	WIES	0	6	0	0.07	0.82	1.15	3.21	8.12	-69.1	15.296	42331.9	51962.7	34.2	52736.8	33776	99	8.05	1.8833	18.757	15.414	15.438	15.247
2/13/2020	13:30:01	0	WIES	0	6	0	0.05	0.73	1.13	3.15	8.12	-69.3	15.353	42376	51948	34.19	52719	33766	99.6	8.09	1.8847	18.772	15.39	15.414	15.318
2/13/2020	14:00:01	0	WIES	0	6	0	0.08	0.82	1.12	3.12	8.12	-69.2	15.332	42353.4	51946	34.19	52718.1	33765	99.3	8.07	1.8713	18.638	15.414	15.414	15.342
2/13/2020	14:30:01	0	WIES	0	6	0	0.07	0.79	1.08	3.03	8.12	-69.4	15.371	42368.2	51916	34.17	52685.6	33745	99.9	8.11	1.8745	18.67	15.461	15.485	15.438
2/13/2020	15:00:01	0	WIES	0	6	0	0.06	0.76	1.09	3.05	8.12	-69.3	15.377	42381.2	51924.8	34.18	52694.2	33751	99.7	8.1	1.8774	18.699	15.438	15.438	15.39
2/13/2020	15:30:01	0	WIES	0	6	0	0.06	0.74	1.02	2.86	8.12	-69.4	15.382	42379.6	51917.1	34.17	52686.2	33746	99.9	8.11	1.8819	18.744	15.438	15.461	15.366
2/13/2020	16:00:01	0	WIES	0	6	0	0.04	0.68	1.07	3	8.12	-69.3	15.366	42359.6	51911.2	34.17	52681	33742	99.6	8.09	1.8835	18.759	15.438	15.461	15.342
2/13/2020	16:30:01	0	WIES	0	6	0	0.04	0.67	1.09	3.06	8.12	-69.2	15.354	42366.9	51935.8	34.18	52706.6	33758	99.5	8.08	1.8828	18.753	15.461	15.461	15.366
2/13/2020	17:00:01	0	WIES	0	6	0	0.05	0.71	1.07	3	8.12	-69.1	15.336	42340.3	51924	34.17	52695.5	33751	99.1	8.05	1.881	18.734	15.461	15.461	14.864
2/13/2020	17:30:01	0	WIES	0	6	0	0.03	0.62	1.09	3.05	8.11	-68.8	15.265	42270.9	51925.3	34.17	52700.4	33751	98.2	7.99	1.8822	18.747	15.461	15.461	14.122
2/13/2020	18:00:01	0	WIES	0	6	0	0.05	0.74	1.2	3.35	8.06	-65.7	14.297	41393.9	52029.5	34.22	52851.4	33819	90	7.46	1.8811	18.731	15.461	15.461	14.074
2/13/2020	18:30:01	0	WIES	0	6	0	0.03	0.63	1.13	3.17	8.07	-66.3	14.433	41504	51999.1	34.2	52814.8	33799	91.3	7.55	1.8809	18.729	15.509	15.509	14.026
2/13/2020	19:00:01	0	WIES	0	6	0	0.03	0.62	1.12	3.13	8.08	-66.6	14.523	41592.7	51998.3	34.21	52810	33799	92	7.6	1.8813	18.734	15.509	15.509	14.098
2/13/2020	19:30:01	0	WIES	0	6	0	0.04	0.69	1.07	3.01	8.12	-69.3	15.287	42297.2	51931.6	34.18	52705.6	33756	99	8.05	1.8773	18.698	15.509	15.557	14.768
2/13/2020	20:00:01	0	WIES	0	6	0	0.03	0.62	1.12	3.13	8.11	-68.5	15.024	42042.7	51938.9	34.18	52726.2	33760	97.4	7.96	1.8791	18.715	15.557	15.509	14.649
2/13/2020	20:30:01	0	WIES	0	6	0	0.04	0.67	1.1	3.08	8.11	-68.4	15.032	42057.4	51947.8	34.18	52734.9	33766	97.2	7.95	1.878	18.704	15.533	15.605	14.361
2/13/2020	21:00:01	0	WIES	0	6	0	0.05	0.73	1.13	3.17	8.1	-68	14.889	41916.2	51948.2	34.18	52742.1	33766	96.2	7.88	1.8678	18.602	15.605	15.461	14.529
2/13/2020	21:30:01	0	WIES	0	6	0	0.04	0.67	1.1	3.08	8.12	-69.1	15.167	42178.2	51932	34.18	52712.2	33756	99.2	8.09	1.8502	18.427	15.629	15.629	14.864
2/13/2020	22:00:01	0	WIES	0	6	0	0.04	0.68	1.11	3.12	8.13	-69.6	15.338	42321.4	51899.7	34.16	52670.8	33735	100.5	8.17	1.8518	18.444	15.629	15.652	15.079
2/13/2020	22:30:01	0	WIES	0	6	0	0.02	0.62	1.08	3.02	8.13	-69.8	15.492	42465.3	51888.9	34.15	52651.9	33728	101.5	8.22	1.8601	18.528	15.652	15.676	15.318
2/13/2020	23:00:01	0	WIES	0	6	0	0.08	0.83	1.14	3.18	8.12	-69	15.22	42232	51932.7	34.18	52710.2	33756	99.5	8.1	1.8623	18.548	15.748	15.724	14.816
2/13/2020	23:30:01	0	WIES	0	6	0	0.05	0.71	1.09	3.05	8.13	-69.8	15.521	42513.3	51912.3	34.17	52674	33743	101.9	8.25	1.7728	17.657	15.843	15.724	15.39
2/14/2020	0:00:01	0	WIES	0	6	0	0.02	0.62	1.06	2.96	8.14	-70.3	15.736	42709.7	51891.6	34.16	52641.6	33730	103.4	8.33	1.8276	18.205	15.819	15.843	15.557
2/14/2020	0:30:01	0	WIES	0	6	0	0.04	0.69	1.02	2.86	8.13	-70.1	15.693	42660.6	51883.6	34.15	52635.8	33724	102.7	8.29	1.8623	18.55	15.819	15.843	15.724
2/14/2020	1:00:01	0	WIES	0	6	0	0.02	0.61	1.06	2.96	8.13	-69.8	15.725	42693.9	51885.7	34.15	52636.3	33726	101.7	8.2	1.8694	18.621	15.819	15.819	15.724
2/14/2020	1:30:01	0	WIES	0	6	0	0.03	0.64	1.03	2.87	8.13	-69.8	15.627	42600.4	51889.4	34.16	52645.2	33728	101.5	8.19	1.8747	18.673	15.796	15.748	15.605
2/14/2020	2:00:01	0	WIES	0	6	0	0.04	0.68	1.01	2.84	8.13	-69.8	15.611	42571.2	51873.9	34.14	52630.4	33718	101.5	8.2	1.8783	18.71	15.796	15.772	15.581
2/14/2020	2:30:01	0	WIES	0	6	0	0.05	0.72	1.04	2.92	8.13	-69.8	15.656	42619.7	51878	34.15	52632.1	33721	101.7	8.21	1.8804	18.73	15.724	15.724	15.605
2/14/2020	3:00:01	0	WIES	0	6	0	0.07	0.8	1.1	3.07	8.13	-69.7	15.563	42501.4	51846.1	34.12	52604.7	33700	101.3	8.19	1.8807	18.734	15.7	15.7	15.581
2/14/2020	3:30:01	0	WIES	0	6	0	0.07	0.81	1.08	3.03	8.13	-69.6	15.513	42456	51851.5	34.13	52612.8	33703	101.1	8.19	1.8776	18.702	15.605	15.605	15.533
2/14/2020	4:00:01	0	WIES	0	6	0	0.08	0.84	1.1	3.07	8.12	-69.5	15.481	42403.7	51826.6	34.11	52589.2	33687	100.9	8.17	1.8758	18.685	15.581	15.581	15.485
2/14/2020	4:30:01	0	WIES	0	6	0	0.07	0.79	1.08	3.03	8.13	-69.6	15.516	42444.8	51834.1	34.11	52595	33692	100.9	8.17	1.8776	18.703	15.629	15.581	15.485
2/14/2020	5:00:01	0	WIES	0	6	0	0.07	0.81	1.12	3.13	8.12	-69.5	15.461	42372	51812	34.09	52575.4	33678	100.6	8.16	1.8742	18.669	15.581	15.581	15.509
2/14/2020	5:30:01	0	WIES	0	6	0	0.09	0.87	1.16	3.25	8.12	-69.4	15.43	42330.4	51798.9	34.08	52563.7	33669	100.4	8.15	1.8761	18.687	15.557	15.509	15.438
2/14/2020	6:00:01	0	WIES	0	6	0	0.09	0.89	1.11	3.11	8.12	-69.4	15.434	42326.5	51788.8	34.08	52553.3	33663	100.4	8.15	1.8791	18.717	15.557	15.557	15.39
2/14/2020	6:30:01	0	WIES	0	6	0	0.09	0.89	1.13	3.15	8.12	-69.4	15.429	42315.8	51782.1	34.07	52546.8	33658	100.4	8.15	1.878	18.706	15.581	15.533	15.294
2/14/2020	7:00:01	0	WIES	0	6	0	0.09	0.89	1.14	3.18	8.12	-69.3	15.416	42289.2	51765.4	34.06	52530.5	33647	100.3	8.14	1.8721	18.648	15.581	15.533	15.127
2/14/2020	7:30:01	0	WIES	0	6	0	0.12	1.01	1.24	3.48	8.11	-68.9	15.216	42112.3	51790.9	34.07	52566.5	33664	98.9	8.06	1.8744	18.67	15.557	15.509	14.936
2/14/2020	8:00:01	0	WIES	0	6	0	0.17	1.19	1.35	3.79	8.11	-68.5	15.028	41925.7	51789.8	34.07	52574.7	33663	98.2	8.03	1.8699	18.624	15.509	15.461	14.577
2/14/2020	8:30:01	0	WIES	0	6	0	0.15	1.13	1.34	3.74	8.11	-68.4	14.98	41882.9	51795.7	34.07	52583	33667	97.6	7.99	1.8698	18.623	15.509	15.39	14.218
2/14/2020	9:00:01	0	WIES	0	6	0	0.17	1.2	1.32	3.7	8.11	-68.6	15.049	41924.5	51762.6	34.05	52546	33646	98	8.01	1.8627	18.553	15.533	15.461	14.505
2/14/2020	9:30:01	0	WIES	0	6	0	0.08	0.85	1.13	3.18	8.12	-69.3	15.401	42242.8	51726.6	34.03	52491.8	33622	99.7	8.1	1.8644	18.572	15.533	15.533	15.079
2/14/2020	10:00:01	0	WIES	0	6	0	0.04	0.68	1.09	3.04	8.12	-69.5	15.469	42299.1	51713.6	34.02	52475.2	33614	100.3	8.13	1.866	18.587	15.533	15.557	15.39
2/14/2020	10:30:01	0	WIES	0	6	0	0.03	0.64	1.03	2.88	8.12	-69.3	15.461	42272.6	51690.1	34.01	52451.7	33599	99.4	8.06	1.8687	18.615	15.509	15.533	15.438
2/14/2020	11:00:01	0	WIES	0	6	0	0.05	0.73	1.05	2.94	8.12	-69.3	15.427	42217.6	51664	33.99	52427	33582	99.5	8.08	1.8652	18.58	15.485	15.485	15.461
2/14/2020	11:30:01	0	WIES	0	6	0	0.06	0.78	1.14	3.18	8.12	-69	15.356	42128.1	51640.1	33.97	52406.4	33566	98.9	8.04	1.8786	18.714	15.485	15.485	15.151
2/14/2020	12:00:01	0	WIES	0	6	0	0.09	0.86	1.13	3.17	8.12	-69	15.33	42085.9	51619.8	33.95	52387	33553	98.8	8.04	1.8767	18.695	15.485	15.485	15.008
2/14/2020	12:30:01	0	WIES	0	6	0	0.08	0.83	1.14	3.18	8.11	-68.9	15.31	42029.2	51575.1	33.92	52342.8	33524	98.7	8.03	1.8781	18.71	15.485	15.485	15.031
2/14/2020	13:00:01	0	WIES	0	6	0	0.09	0.88	1.14	3.19	8.11	-68.8	15.252	41948.7	51545.3	33.89	52315.4	33504	98.5	8.02	1.8801	18.729	15.461	15.438	15.079
2/14/2020	13:30:01	0	WIES	0	6	0	0.08	0.85	1.17	3.28	8.11	-68.8	15.242	41912.5	51513	33.87	52283.1	33483	98.5	8.03	1.8801	18.73	15.438	15.414	15.175
2/14/2020	14:00:01	0	WIES	0	6	0	0.07	0.8	1.12	3.14	8.11	-68.9	15.328	41952.2	51457.9	33.83	52222.9	33448	98.6	8.03	1.8827	18.757	15.438	15.414	15.294
2/14/2020	14:30:01	0	WIES	0	6	0	0.08	0.83	1.14	3.18	8.12	-69.1	15.354	41950.2	51424.3	33.81	52187.5	33426	99.4	8.09	1.884	18.77	15.438	15.414	15.294
2/14/2020	15:00:01	0	WIES	0	6	0	0.08	0.85	1.12	3.15	8.12	-69.2	15.365	41952.4	51413.5	33.8	52175.9	33419	99.5	8.09	1.8797	18.727	15.414	15.438	15.366
2/14/2020	15:30:01	0	WIES	0	6	0	0.05	0.73	1.12	3.14	8.12	-69	15.354	41916.1	51382.8	33.78	52145.4	33399	99	8.06	1.8816	18.746	15.414	15.438	15.366
2/14/2020	16:00:01	0	WIES	0	6	0	0.04	0.69	1.07	2.99	8.12	-69	15.363	41895.6	51347	33.75	52108.6	33376	99.3	8.08	1.8823	18.754	15.438	15.461	15.39
2/14/2020	16:30:01	0	WIES	0	6	0	0.06	0.75	1.12	3.14	8.12	-69.3	15.37	41856.4	51290.3	33.71	52050.7	33339	99.9	8.13	1.8828	18.759	15.438	15.461	15.414
2/14/2020	17:00:01	0	WIES	0	6	0	0.05	0.72	1.07	2.98	8.12	-69.1	15.367	41824.5	51254.9	33.68	52015	33316	99.5	8.1	1.879	18.722	15.438	15.461	15.414
2/14/2020	17:30:01	0	WIES	0	6	0	0.06	0.74	1.13	3.16	8.12	-69.2	15.369	41780.8	51199	33.64	51958.1	33279	99.7	8.12	1.8798	18.731	15.438	15.461	15.39
2/14/2020	18:00:01	0	WIES	0	6	0	0.06	0.75	1.15	3.22	8.12	-69.1	15.364	41747.7	51164.6	33.62	51923.4	33257	99.4	8.1	1.8798	18.731	15.461	15.485	15.39
2/14/2020	18:30:01	0	WIES	0	6	0	0.05	0.71	1.15	3.22	8.12	-69.2	15.366	41725.5	51134.8	33.6	51893.1	33238	99.6	8.11	1.8814	18.747	15.485	15.533	15.414
2/14/2020	19:00:01	0	WIES	0	6	0	0.07	0.81	1.16	3.26	8.12	-69.3	15.363	41715.3	51125.4	33.59	51883.7	33232	100	8.15	1.8775	18.708	15.485	15.533	15.342
2/14/2020	19:30:01	0	WIES	0	6	0	0.07	0.78	1.17	3.26	8.12	-69.2	15.341	41658.5	51082.3	33.56	51841	33203	99.8	8.14	1.8757	18.69	15.485	15.533	14.936
2/14/2020	20:00:01	0	WIES	0	6	0	0.06	0.77	1.16	3.23	8.12	-69.3	15.366	41659.2	51053.4	33.54	51810.4	33185	100.1	8.16	1.8751	18.685	15.509	15.557	15.318
2/14/2020	20:30:01	0	WIES	0	6	0	0.06	0.74	1.14	3.19	8.12	-69.4	15.375	41610.2	50983	33.48	51738.6	33139	100.2	8.17	1.8736	18.671	15.557	15.581	15.39
2/14/2020	21:00:01	0	WIES	0	6	0	0.07	0.8	1.19	3.35	8.12	-69.3	15.372	41544.6	50905.5	33.43	51660.1	33089	100.3	8.18	1.8732	18.668	15.581	15.581	15.342
2/14/2020	21:30:01	0	WIES	0	6	0	0.09	0.88	1.2	3.37	8.12	-69.2	15.353	41500.9	50875.3	33.4	51630.4	33069	100.3	8.18	1.8735	18.671	15.557	15.557	14.601
2/14/2020	22:00:01	0	WIES	0	6	0	0.08	0.85	1.17	3.27	8.12	-69.2	15.334	41417.2	50794.5	33.34	51549.4	33016	100.1	8.18	1.877	18.707	15.533	15.557	14.457
2/14/2020	22:30:01	0	WIES	0	6	0	0.08	0.83	1.18	3.31	8.12	-69.5	15.372	41369.7	50691.6	33.27	51443	32950	100.8	8.23	1.8758	18.695	15.557	15.533	14.625
2/14/2020	23:00:01	0	WIES	0	6	0	0.09	0.87	1.22	3.4	8.13	-69.6	15.367	41298.4	50609.9	33.21	51360.4	32896	101.4	8.28	1.8707	18.646	15.605	15.581	14.912
2/14/2020	23:30:01	0	WIES	0	6	0	0.11	0.95	1.21	3.39	8.11	-68.9	15.143	41079.1	50606.3	33.2	51367.6	32894	99.6	8.17	1.8748	18.686	15.605	15.533	14.84
2/15/2020	0:00:01	0	WIES	0	6	0	0.13	1.03	1.22	3.43	8.1	-68.3	14.971	40852.3	50532	33.14	51300.5	32846	97.9	8.06	1.8759	18.697	15.581	15.342	14.768
2/15/2020	0:30:01	0	WIES	0	6	0	0.12	0.98	1.16	3.24	8.12	-69.5	15.367	41162.6	50444.1	33.09	51192.1	32789	101.1	8.26	1.8736	18.676	15.509	15.485	15.008
2/15/2020	1:00:01	0	WIES	0	6	0	0.09	0.89	1.2	3.36	8.13	-69.7	15.492	41225.5	50374	33.04	51114.7	32743	101.7	8.29	1.872	18.662	15.7	15.676	15.223
2/15/2020	1:30:01	0	WIES	0	6	0	0.13	1.06	1.2	3.36	8.13	-69.6	15.41	41040.5	50243.9	32.94	50986.8	32659	101.3	8.28	1.8455	18.398	15.724	15.676	15.39
2/15/2020	2:00:01	0	WIES	0	6	0	0.12	1	1.18	3.32	8.13	-69.8	15.508	41045.4	50134.6	32.87	50870.9	32587	101.7	8.3	1.8715	18.659	15.676	15.652	15.461
2/15/2020	2:30:01	0	WIES	0	6	0	0.12	0.99	1.18	3.29	8.13	-69.7	15.566	40993.6	50004	32.77	50735.5	32503	101.5	8.28	1.8778	18.724	15.676	15.676	15.557
2/15/2020	3:00:01	0	WIES	0	6	0	0.12	1.02	1.19	3.32	8.12	-69.6	15.557	40914.6	49918.2	32.71	50648.9	32447	101.4	8.27	1.8806	18.752	15.629	15.652	15.581
2/15/2020	3:30:01	0	WIES	0	6	0	0.09	0.88	1.11	3.11	8.13	-69.7	15.604	40891.5	49835.2	32.65	50562.2	32393	101.2	8.26	1.8797	18.744	15.629	15.676	15.652
2/15/2020	4:00:01	0	WIES	0	6	0	0.08	0.86	1.09	3.06	8.13	-69.7	15.614	40792.1	49701.9	32.55	50426.5	32306	101.3	8.27	1.8781	18.73	15.652	15.652	15.629
2/15/2020	4:30:01	0	WIES	0	6	0	0.09	0.9	1.13	3.17	8.13	-69.7	15.61	40685.7	49577.7	32.46	50300.7	32226	101.2	8.26	1.8765	18.715	15.629	15.652	15.652
2/15/2020	5:00:01	0	WIES	0	6	0	0.09	0.89	1.1	3.08	8.13	-69.7	15.6	40581.6	49461.7	32.38	50183.5	32150	101.3	8.28	1.8818	18.769	15.629	15.652	15.652
2/15/2020	5:30:01	0	WIES	0	6	0	0.09	0.9	1.08	3.01	8.13	-69.7	15.592	40482.9	49350.4	32.29	50070.9	32078	101.2	8.27	1.8805	18.758	15.629	15.652	15.629
2/15/2020	6:00:01	0	WIES	0	6	0	0.1	0.91	1.1	3.08	8.12	-69.6	15.573	40386.4	49255	32.22	49975.2	32016	101	8.27	1.8801	18.754	15.629	15.629	15.557
2/15/2020	6:30:01	0	WIES	0	6	0	0.08	0.85	1.12	3.14	8.12	-69.5	15.554	40272.9	49138.8	32.14	49858.2	31940	100.9	8.26	1.8775	18.729	15.605	15.629	15.318
2/15/2020	7:00:01	0	WIES	0	6	0	0.11	0.97	1.18	3.3	8.12	-69.1	15.386	40025.6	49027.9	32.05	49754	31868	99.7	8.2	1.8779	18.734	15.605	15.629	15.008
2/15/2020	7:30:01	0	WIES	0	6	0	0.12	0.99	1.21	3.38	8.12	-69.1	15.419	39954.9	48904.2	31.97	49626.8	31788	99.9	8.21	1.879	18.746	15.605	15.629	14.864
2/15/2020	8:00:01	0	WIES	0	6	0	0.15	1.1	1.21	3.39	8.11	-68.9	15.326	39790.3	48808.8	31.89	49534.6	31726	99.3	8.18	1.8764	18.721	15.605	15.605	14.912
2/15/2020	8:30:01	0	WIES	0	6	0	0.12	1	1.21	3.39	8.11	-68.8	15.302	39665.2	48682.8	31.8	49407.8	31644	98.9	8.15	1.8743	18.701	15.581	15.605	15.151
2/15/2020	9:00:01	0	WIES	0	6	0	0.15	1.13	1.28	3.58	8.11	-68.6	15.228	39475.3	48533.9	31.69	49260.2	31547	98.4	8.13	1.8724	18.683	15.581	15.581	15.055
2/15/2020	9:30:01	0	WIES	0	6	0	0.12	0.99	1.17	3.29	8.12	-69	15.375	39500.9	48398.4	31.6	49115.7	31459	99.3	8.19	1.8749	18.71	15.557	15.533	15.127
2/15/2020	10:00:01	0	WIES	0	6	0	0.1	0.91	1.12	3.15	8.12	-69.3	15.48	39491.4	48268.2	31.5	48978.5	31374	100	8.23	1.8705	18.668	15.557	15.581	15.223
2/15/2020	10:30:01	0	WIES	0	6	0	0.08	0.86	1.1	3.08	8.12	-69.4	15.517	39410.8	48127.6	31.4	48834	31283	100.4	8.26	1.8724	18.689	15.557	15.581	15.557
2/15/2020	11:00:01	0	WIES	0	6	0	0.08	0.86	1.1	3.07	8.12	-69.5	15.522	39304	47991.4	31.3	48695.6	31194	100.5	8.28	1.869	18.656	15.557	15.581	15.557
2/15/2020	11:30:01	0	WIES	0	6	0	0.06	0.76	1.05	2.95	8.12	-69.2	15.476	39139.3	47842.7	31.19	48547	31098	99.5	8.21	1.8774	18.741	15.533	15.557	15.39
2/15/2020	12:00:01	0	WIES	0	6	0	0.08	0.85	1.15	3.22	8.11	-68.8	15.358	38923.5	47710.1	31.1	48418	31012	98.7	8.17	1.8773	18.741	15.533	15.533	15.079
2/15/2020	12:30:01	0	WIES	0	6	0	0.11	0.97	1.18	3.31	8.1	-68.3	15.153	38640.4	47590.6	31	48306.2	30934	97.3	8.09	1.88	18.769	15.509	15.461	14.936
2/15/2020	13:00:01	0	WIES	0	6	0	0.11	0.96	1.16	3.26	8.11	-68.6	15.246	38599.2	47437	30.9	48146	30834	98.2	8.15	1.8819	18.79	15.509	15.485	15.008
2/15/2020	13:30:01	0	WIES	0	6	0	0.11	0.97	1.16	3.25	8.11	-68.6	15.254	38493.6	47298	30.79	48004.6	30744	98.2	8.15	1.8832	18.804	15.461	15.485	15.055
2/15/2020	14:00:01	0	WIES	0	6	0	0.07	0.79	1.1	3.09	8.11	-68.8	15.357	38499.2	47190.8	30.72	47891	30674	98.6	8.18	1.8831	18.804	15.485	15.414	15.27
2/15/2020	14:30:01	0	WIES	0	6	0	0.1	0.9	1.11	3.11	8.11	-68.9	15.346	38378.8	47054.8	30.62	47753.5	30586	98.9	8.21	1.8849	18.824	15.461	15.461	15.366
2/15/2020	15:00:01	0	WIES	0	6	0	0.08	0.86	1.12	3.14	8.12	-69.1	15.389	38304	46916.5	30.52	47611.1	30496	99.2	8.23	1.8837	18.814	15.438	15.461	15.247
2/15/2020	15:30:01	0	WIES	0	6	0	0.06	0.78	1.12	3.14	8.11	-68.9	15.395	38211.1	46796.6	30.43	47489.3	30418	98.8	8.2	1.8854	18.832	15.438	15.438	15.39
2/15/2020	16:00:01	0	WIES	0	6	0	0.07	0.79	1.1	3.08	8.11	-68.9	15.377	38109.5	46691	30.36	47382.9	30349	98.7	8.2	1.8864	18.842	15.438	15.461	15.414
2/15/2020	16:30:01	0	WIES	0	6	0	0.06	0.76	1.15	3.22	8.11	-68.8	15.342	37970	46558.6	30.26	47250.2	30263	98.5	8.2	1.8866	18.846	15.461	15.461	15.39
2/15/2020	17:00:01	0	WIES	0	6	0	0.09	0.88	1.19	3.34	8.12	-69	15.356	37896	46452.1	30.18	47141.4	30194	99.3	8.26	1.8864	18.845	15.461	15.485	15.39
2/15/2020	17:30:01	0	WIES	0	6	0	0.07	0.79	1.17	3.29	8.12	-69.1	15.395	37862.6	46368.8	30.13	47055.1	30140	99.6	8.29	1.8849	18.831	15.533	15.557	15.438
2/15/2020	18:00:01	0	WIES	0	6	0	0.08	0.84	1.14	3.19	8.12	-69.2	15.402	37771.1	46249.7	30.04	46933.9	30062	99.8	8.3	1.8829	18.813	15.533	15.533	15.438
2/15/2020	18:30:01	0	WIES	0	6	0	0.05	0.71	1.11	3.1	8.12	-69.3	15.429	37718.9	46157.1	29.97	46838.7	30002	100.4	8.35	1.8805	18.79	15.509	15.605	15.485
2/15/2020	19:00:01	0	WIES	0	6	0	0.06	0.76	1.09	3.07	8.12	-69.3	15.427	37630.9	46050.8	29.9	46730.9	29933	100.3	8.35	1.8839	18.825	15.533	15.581	15.485
2/15/2020	19:30:01	0	WIES	0	6	0	0.07	0.81	1.16	3.25	8.12	-69.3	15.421	37542	45948.5	29.82	46627.3	29866	100.4	8.36	1.8851	18.837	15.557	15.605	15.127
2/15/2020	20:00:01	0	WIES	0	6	0	0.07	0.81	1.18	3.3	8.12	-69	15.329	37365.7	45831.4	29.74	46512.7	29790	99.8	8.33	1.8577	18.565	15.581	15.605	14.673
2/15/2020	20:30:01	0	WIES	0	6	0	0.08	0.83	1.13	3.17	8.12	-69	15.343	37315.4	45755.3	29.68	46434.9	29741	99.9	8.34	1.8284	18.272	15.581	15.605	14.409
2/15/2020	21:00:01	0	WIES	0	6	0	0.08	0.85	1.16	3.24	8.11	-68.5	15.21	37099.7	45632.1	29.59	46315.7	29661	98.9	8.28	1.845	18.44	15.629	15.629	14.601
2/15/2020	21:30:01	0	WIES	0	6	0	0.09	0.87	1.17	3.27	8.12	-69	15.352	37140.1	45529.9	29.52	46205.7	29594	100.1	8.37	1.8426	18.416	15.7	15.605	14.84
2/15/2020	22:00:01	0	WIES	0	6	0	0.1	0.92	1.22	3.43	8.12	-69.1	15.334	37001.2	45379.2	29.41	46053.5	29496	100.1	8.37	1.842	18.412	15.7	15.581	14.84
2/15/2020	22:30:01	0	WIES	0	6	0	0.13	1.05	1.24	3.48	8.09	-67.7	14.957	36617.9	45309.4	29.35	45999	29451	96.6	8.14	1.8296	18.288	15.843	15.581	14.649
2/15/2020	23:00:01	0	WIES	0	6	0	0.15	1.12	1.31	3.68	8.08	-66.9	14.692	36305.5	45205.8	29.27	45904.7	29384	94.1	7.98	1.8457	18.449	15.867	15.509	14.218
2/15/2020	23:30:01	0	WIES	0	6	0	0.19	1.28	1.37	3.85	8.08	-67.1	14.75	36289.7	45123.7	29.22	45819	29330	94.7	8.03	1.8409	18.402	15.867	15.485	14.29
2/16/2020	0:00:01	0	WIES	0	6	0	0.19	1.27	1.38	3.86	8.09	-67.4	14.777	36240.3	45033.8	29.15	45726.6	29272	95.4	8.09	1.8657	18.651	15.629	15.557	14.457
2/16/2020	0:30:01	0	WIES	0	6	0	0.21	1.35	1.37	3.83	8.09	-67.3	14.744	36138.3	44941.9	29.08	45634.7	29212	95.2	8.07	1.8666	18.66	15.748	15.533	14.409
2/16/2020	1:00:01	0	WIES	0	6	0	0.22	1.39	1.39	3.88	8.1	-68	14.93	36207.2	44830.1	29.01	45513.6	29140	97.2	8.22	1.8769	18.765	15.581	15.485	14.385
2/16/2020	1:30:01	0	WIES	0	6	0	0.21	1.35	1.31	3.66	8.12	-69.2	15.231	36365.6	44707.3	28.93	45376.1	29060	100.1	8.42	1.8785	18.783	15.605	15.438	14.816
2/16/2020	2:00:01	0	WIES	0	6	0	0.12	0.99	1.16	3.25	8.14	-70.5	15.512	36534.7	44621.3	28.87	45276.5	29004	103.4	8.65	1.8613	18.614	15.772	15.724	15.223
2/16/2020	2:30:01	0	WIES	0	6	0	0.08	0.85	1.11	3.1	8.15	-70.8	15.694	36644.6	44566.4	28.83	45212.5	28968	105.3	8.78	1.8594	18.596	15.796	15.772	15.461
2/16/2020	3:00:01	0	WIES	0	6	0	0.1	0.92	1.11	3.11	8.14	-70.7	15.663	36600.7	44544.3	28.82	45191.5	28954	104.8	8.74	1.8773	18.774	15.819	15.796	15.605
2/16/2020	3:30:01	0	WIES	0	6	0	0.09	0.86	1.11	3.11	8.13	-69.9	15.702	36597.8	44501.3	28.79	45146.1	28926	102.3	8.53	1.8764	18.766	15.796	15.772	15.7
2/16/2020	4:00:01	0	WIES	0	6	0	0.1	0.93	1.17	3.27	8.13	-69.8	15.676	36565	44488.1	28.78	45133.9	28917	102.2	8.52	1.8764	18.766	15.772	15.748	15.724
2/16/2020	4:30:01	0	WIES	0	6	0	0.09	0.87	1.12	3.15	8.13	-69.7	15.646	36483.4	44419.6	28.73	45065.8	28873	101.9	8.5	1.8767	18.77	15.772	15.772	15.676
2/16/2020	5:00:01	0	WIES	0	6	0	0.1	0.93	1.12	3.15	8.13	-69.8	15.632	36454.6	44398.8	28.71	45045.3	28859	101.8	8.5	1.8832	18.835	15.772	15.796	15.629
2/16/2020	5:30:01	0	WIES	0	6	0	0.11	0.98	1.15	3.21	8.12	-69.5	15.62	36402.6	44348.2	28.67	44994.5	28826	101.1	8.45	1.8822	18.826	15.772	15.724	15.629
2/16/2020	6:00:01	0	WIES	0	6	0	0.12	1.01	1.18	3.31	8.12	-69.4	15.566	36373.2	44368.1	28.69	45017.1	28839	101.1	8.46	1.8819	18.822	15.748	15.724	15.605
2/16/2020	6:30:01	0	WIES	0	6	0	0.13	1.03	1.15	3.23	8.12	-69.5	15.557	36405.5	44416.8	28.72	45067	28871	100.9	8.44	1.8815	18.818	15.748	15.652	15.581
2/16/2020	7:00:01	0	WIES	0	6	0	0.13	1.06	1.23	3.43	8.12	-69.2	15.542	36441.7	44476.3	28.76	45128	28910	100.7	8.42	1.881	18.812	15.7	15.676	15.581
2/16/2020	7:30:01	0	WIES	0	6	0	0.13	1.04	1.18	3.3	8.12	-69.2	15.563	36452.5	44468.1	28.76	45118.8	28904	100.7	8.42	1.8805	18.807	15.676	15.7	15.533
2/16/2020	8:00:01	0	WIES	0	6	0	0.12	1.01	1.16	3.24	8.12	-69.3	15.559	36404	44412.6	28.72	45062.6	28868	100.6	8.42	1.8813	18.816	15.7	15.676	15.533
2/16/2020	8:30:01	0	WIES	0	6	0	0.2	1.31	1.3	3.64	8.11	-68.7	15.274	36161.8	44411.7	28.71	45074.3	28868	99	8.33	1.8816	18.818	15.652	15.605	14.864
2/16/2020	9:00:01	0	WIES	0	6	0	0.22	1.42	1.4	3.92	8.1	-68.2	15.148	36110.8	44480.6	28.76	45149.6	28912	98.2	8.28	1.8783	18.784	15.629	15.581	14.242
2/16/2020	9:30:01	0	WIES	0	6	0	0.21	1.34	1.36	3.81	8.11	-68.5	15.238	36246.6	44553.9	28.82	45220.2	28960	98.5	8.29	1.8791	18.791	15.629	15.605	14.697
2/16/2020	10:00:01	0	WIES	0	5.9	0	0.16	1.14	1.26	3.54	8.12	-69.2	15.489	36512.6	44618	28.87	45274.2	29002	100.6	8.41	1.8786	18.787	15.629	15.629	15.103
2/16/2020	10:30:01	0	WIES	0	5.9	0	0.12	0.99	1.17	3.27	8.12	-69.6	15.58	36620.7	44655.3	28.89	45307.9	29026	101.3	8.46	1.8782	18.782	15.605	15.629	15.533
2/16/2020	11:00:01	0	WIES	0	6	0	0.12	1	1.12	3.15	8.12	-69.4	15.563	36636.6	44692.4	28.92	45346.3	29050	100.9	8.42	1.8768	18.768	15.605	15.629	15.557
2/16/2020	11:30:01	0	WIES	0	5.9	0	0.14	1.08	1.22	3.42	8.12	-69	15.456	36577.4	44731	28.95	45390.3	29075	99.7	8.34	1.8756	18.755	15.605	15.605	15.438
2/16/2020	12:00:01	0	WIES	0	6	0	0.13	1.04	1.19	3.33	8.12	-69.1	15.489	36647.7	44782.6	28.98	45441.2	29109	100	8.36	1.8779	18.778	15.605	15.605	15.438
2/16/2020	12:30:01	0	WIES	0	6	0	0.11	0.95	1.18	3.31	8.11	-69	15.491	36827.6	45000.3	29.14	45662	29250	99.7	8.32	1.8809	18.805	15.581	15.605	15.366
2/16/2020	13:00:01	0	WIES	0	5.9	0	0.12	1.01	1.16	3.25	8.11	-68.9	15.461	36952.4	45185.4	29.27	45851.2	29370	99.6	8.31	1.8808	18.802	15.581	15.557	15.366
2/16/2020	13:30:01	0	WIES	0	5.9	0	0.12	0.98	1.17	3.28	8.11	-68.8	15.464	36945.8	45173.6	29.26	45839.1	29363	99.2	8.28	1.8803	18.797	15.557	15.581	15.39
2/16/2020	14:00:01	0	WIES	0	5.9	0	0.06	0.76	1.13	3.15	8.11	-68.6	15.475	37129.7	45386.4	29.42	46054.5	29501	98	8.17	1.8809	18.801	15.581	15.581	15.27
2/16/2020	14:30:01	0	WIES	0	5.9	0	0.09	0.88	1.15	3.22	8.1	-68.4	15.425	37143.6	45456.6	29.47	46128.1	29547	97.4	8.12	1.8829	18.82	15.557	15.557	15.247
2/16/2020	15:00:01	0	WIES	0	5.9	0	0.15	1.11	1.2	3.36	8.11	-68.7	15.387	37183.2	45545.4	29.53	46219.8	29604	99	8.27	1.8833	18.824	15.557	15.533	15.247
2/16/2020	15:30:01	0	WIES	0	5.9	0	0.12	0.99	1.22	3.41	8.11	-68.6	15.398	37344.1	45731	29.67	46407.7	29725	98.8	8.24	1.884	18.828	15.557	15.485	15.39
2/16/2020	16:00:01	0	WIES	0	5.9	0	0.12	1	1.2	3.35	8.11	-68.9	15.401	37435	45838.7	29.74	46516.8	29795	99.4	8.28	1.8826	18.813	15.557	15.533	15.342
2/16/2020	16:30:01	0	WIES	0	5.9	0	0.12	0.99	1.25	3.51	8.11	-68.7	15.375	37551.9	46010	29.87	46691.9	29907	99.1	8.26	1.8847	18.832	15.533	15.533	15.39
2/16/2020	17:00:01	0	WIES	0	5.9	0	0.14	1.08	1.25	3.49	8.11	-68.8	15.39	37708.6	46186	29.99	46869.9	30021	99.8	8.31	1.8849	18.833	15.485	15.485	15.39
2/16/2020	17:30:01	0	WIES	0	5.9	0	0.12	1	1.24	3.47	8.11	-69	15.447	37807.6	46245.9	30.04	46928	30060	100.2	8.33	1.8814	18.797	15.509	15.533	15.414
2/16/2020	18:00:01	0	WIES	0	5.9	0	0.11	0.95	1.21	3.4	8.12	-69.2	15.439	37811.2	46258.7	30.05	46941.3	30068	100.5	8.35	1.8775	18.758	15.557	15.557	15.461
2/16/2020	18:30:01	0	WIES	0	5.9	0	0.12	0.98	1.2	3.35	8.12	-69.2	15.439	37801.2	46246.3	30.04	46928.8	30060	100.5	8.36	1.8839	18.823	15.533	15.557	15.485
2/16/2020	19:00:01	0	WIES	0	5.9	0	0.13	1.02	1.28	3.58	8.12	-69.2	15.436	37874.1	46339.3	30.1	47023.3	30121	100.6	8.36	1.8814	18.797	15.557	15.581	15.485
2/16/2020	19:30:01	0	WIES	0	5.9	0	0.14	1.07	1.28	3.58	8.12	-69	15.432	37939.4	46423.1	30.17	47108.4	30175	100.6	8.36	1.8803	18.784	15.533	15.557	15.055
2/16/2020	20:00:01	0	WIES	0	5.9	0	0.13	1.02	1.24	3.47	8.11	-69	15.403	37937.4	46452.2	30.19	47139.4	30194	100.6	8.36	1.8738	18.72	15.557	15.605	14.481
2/16/2020	20:30:01	0	WIES	0	5.9	0	0.15	1.1	1.25	3.5	8.11	-69	15.365	37952.4	46512.1	30.23	47201.9	30233	100.2	8.33	1.8642	18.622	15.581	15.605	14.433
2/16/2020	21:00:01	0	WIES	0	5.9	0	0.12	0.98	1.28	3.58	8.09	-67.5	14.904	37658.6	46655.1	30.32	47367.4	30326	96.2	8.07	1.8511	18.488	15.605	15.605	14.457
2/16/2020	21:30:01	0	WIES	0	5.9	0	0.1	0.91	1.27	3.56	8.07	-66.2	14.51	37361.7	46723.2	30.36	47453	30370	92.7	7.84	1.8657	18.633	15.581	15.581	14.457
2/16/2020	22:00:01	0	WIES	0	5.9	0	0.11	0.98	1.28	3.59	8.09	-67.2	14.73	37484.1	46631.1	30.3	47350.5	30310	95.3	8.03	1.8447	18.424	15.652	15.581	14.457
2/16/2020	22:30:01	0	WIES	0	5.9	0	0.16	1.17	1.3	3.65	8.1	-68.2	15.084	37927.1	46788.9	30.42	47495.5	30413	98.2	8.2	1.8267	18.244	15.724	15.581	14.505
2/16/2020	23:00:01	0	WIES	0	5.9	0	0.19	1.27	1.38	3.87	8.1	-68.3	15.086	38051.3	46939.5	30.53	47648.2	30511	98.5	8.23	1.825	18.225	15.772	15.581	14.553
2/16/2020	23:30:01	0	WIES	0	5.9	0	0.21	1.35	1.38	3.88	8.11	-68.7	15.195	38196.6	46998.1	30.58	47702.8	30549	99.4	8.27	1.8444	18.419	15.772	15.581	14.697
2/17/2020	0:00:01	0	WIES	0	5.9	0	0.21	1.35	1.35	3.77	8.13	-69.7	15.44	38582	47201.1	30.73	47897.6	30681	102	8.44	1.8359	18.333	15.772	15.605	14.816
2/17/2020	0:30:01	0	WIES	0	5.9	0	0.28	1.63	1.52	4.27	8.11	-68.4	15.096	38430.4	47396.1	30.86	48111.3	30807	98.6	8.21	1.8534	18.505	15.748	15.557	14.745
2/17/2020	1:00:01	0	WIES	0	5.9	0	0.3	1.73	1.55	4.33	8.11	-68.5	15.178	38632.9	47554.2	30.98	48268.1	30910	99.2	8.24	1.8717	18.686	15.557	15.485	14.721
2/17/2020	1:30:01	0	WIES	0	5.9	0	0.31	1.75	1.52	4.24	8.11	-68.5	15.125	38811.1	47833.4	31.18	48553.9	31092	99	8.22	1.8736	18.702	15.461	15.39	14.888
2/17/2020	2:00:01	0	WIES	0	5.9	0	0.33	1.83	1.51	4.24	8.11	-68.4	15.104	39094.4	48205.6	31.45	48932.6	31334	98.8	8.19	1.8748	18.711	15.509	15.366	14.912
2/17/2020	2:30:01	0	WIES	0	5.9	0	0.34	1.86	1.56	4.36	8.1	-68.3	15.036	39108	48300.4	31.52	49032	31395	98.3	8.16	1.8735	18.696	15.485	15.342	15.008
2/17/2020	3:00:01	0	WIES	0	5.9	0	0.33	1.84	1.54	4.31	8.11	-68.6	15.127	39331.9	48473.2	31.65	49203.3	31508	99.1	8.21	1.874	18.7	15.509	15.438	15.055
2/17/2020	3:30:01	0	WIES	0	5.9	0	0.35	1.9	1.58	4.43	8.1	-68.3	15.097	39489.7	48701.4	31.81	49436.3	31656	98.6	8.16	1.8693	18.65	15.485	15.366	15.127
2/17/2020	4:00:01	0	WIES	0	5.9	0	0.34	1.86	1.59	4.45	8.1	-68.4	15.113	39597	48815.2	31.89	49551	31730	98.6	8.16	1.8729	18.685	15.509	15.39	15.127
2/17/2020	4:30:01	0	WIES	0	5.9	0	0.33	1.84	1.6	4.49	8.11	-68.5	15.144	39670.8	48870.8	31.93	49606	31766	98.7	8.16	1.8746	18.701	15.485	15.294	15.151
2/17/2020	5:00:01	0	WIES	0	5.9	0	0.32	1.82	1.56	4.37	8.12	-69.1	15.264	39870.6	48978.9	32.02	49710.1	31836	100.2	8.26	1.8774	18.728	15.509	15.461	15.199
2/17/2020	5:30:01	0	WIES	0	5.9	0	0.31	1.77	1.52	4.26	8.12	-69.3	15.331	40191.9	49295.4	32.25	50028.1	32042	100.8	8.28	1.8775	18.726	15.605	15.605	15.27
2/17/2020	6:00:01	0	WIES	0	5.9	0	0.27	1.62	1.44	4.02	8.12	-69.4	15.401	40385.6	49452.7	32.36	50184.3	32144	101.2	8.3	1.8717	18.668	15.652	15.652	15.39
2/17/2020	6:30:01	0	WIES	0	5.9	0	0.22	1.41	1.34	3.76	8.13	-69.7	15.517	40569.6	49543.2	32.43	50270.4	32203	102.4	8.38	1.8762	18.711	15.676	15.652	15.509
2/17/2020	7:00:01	0	WIES	0	5.9	0	0.11	0.95	1.16	3.26	8.12	-69.6	15.588	40674.3	49589.4	32.47	50313.7	32233	101.6	8.29	1.8756	18.706	15.629	15.652	15.629
2/17/2020	7:30:01	0	WIES	0	5.9	0	0.13	1.04	1.19	3.32	8.12	-69.5	15.581	40706.7	49635.9	32.5	50361.3	32263	101.4	8.28	1.8757	18.706	15.629	15.629	15.605
2/17/2020	8:00:01	0	WIES	0	5.9	0	0.1	0.9	1.16	3.25	8.12	-69.5	15.583	40812.8	49763.3	32.6	50490.4	32346	101.3	8.27	1.8776	18.724	15.605	15.629	15.629
2/17/2020	8:30:01	0	WIES	0	5.9	0	0.11	0.95	1.15	3.21	8.12	-69.4	15.577	40882.8	49855.6	32.66	50584.3	32406	101.3	8.26	1.8757	18.704	15.605	15.629	15.605
2/17/2020	9:00:01	0	WIES	0	5.9	0	0.14	1.07	1.25	3.5	8.12	-69.1	15.513	40761.3	49781.5	32.61	50512.4	32358	100.6	8.22	1.8753	18.7	15.605	15.605	15.485
2/17/2020	9:30:01	0	WIES	0	5.9	0	0.17	1.18	1.31	3.66	8.12	-69.2	15.466	40797	49880	32.68	50614.7	32422	100.9	8.25	1.8755	18.701	15.605	15.629	15.342
2/17/2020	10:00:01	0	WIES	0	5.9	0	0.19	1.28	1.36	3.82	8.12	-69	15.402	40674.1	49804.2	32.62	50540.9	32373	100.5	8.23	1.8711	18.658	15.581	15.557	15.223
2/17/2020	10:30:01	0	WIES	0	5.9	0	0.23	1.45	1.4	3.92	8.12	-69	15.345	40598	49777.2	32.6	50516.4	32355	100.5	8.24	1.872	18.667	15.581	15.533	15.008
2/17/2020	11:00:01	0	WIES	0	5.9	0	0.23	1.44	1.37	3.85	8.11	-68.6	15.219	40638.8	49974.4	32.74	50722.6	32483	99.5	8.17	1.8653	18.598	15.581	15.533	15.103
2/17/2020	11:30:01	0	WIES	0	5.9	0	0.24	1.46	1.41	3.95	8.11	-68.5	15.211	40752	50123.9	32.85	50874.8	32581	99.5	8.17	1.8705	18.648	15.557	15.509	15.175
2/17/2020	12:00:01	0	WIES	0	5.9	0	0.24	1.49	1.44	4.04	8.11	-68.6	15.187	40598.2	49962.7	32.73	50712.4	32476	99.4	8.17	1.8719	18.664	15.557	15.509	15.079
2/17/2020	12:30:01	0	WIES	0	5.9	0	0.24	1.47	1.43	4.02	8.11	-68.6	15.189	40676.7	50056.6	32.8	50807.6	32537	99.4	8.16	1.8697	18.64	15.533	15.485	14.984
2/17/2020	13:00:01	0	WIES	0	5.9	0	0.23	1.43	1.47	4.12	8.1	-68.2	15.055	40614.7	50138.2	32.86	50896.8	32590	98.4	8.1	1.871	18.652	15.533	15.438	14.816
2/17/2020	13:30:01	0	WIES	0	5.9	0	0.22	1.4	1.4	3.93	8.11	-68.6	15.214	40740.5	50106.6	32.84	50857.1	32569	99.4	8.16	1.8724	18.667	15.509	15.485	14.768
2/17/2020	14:00:01	0	WIES	0	5.9	0	0.2	1.32	1.41	3.94	8.11	-68.7	15.26	40899	50246.8	32.94	50997.1	32660	99.5	8.16	1.8693	18.635	15.533	15.557	14.984
2/17/2020	14:30:01	0	WIES	0	5.9	0	0.22	1.38	1.36	3.82	8.11	-68.8	15.334	40967	50242.4	32.94	50989	32658	99.9	8.18	1.8758	18.7	15.509	15.533	14.984
2/17/2020	15:00:01	0	WIES	0	5.9	0	0.2	1.31	1.35	3.78	8.11	-68.7	15.299	41120.2	50472.6	33.11	51224.4	32807	99.3	8.13	1.8752	18.691	15.509	15.533	15.055
2/17/2020	15:30:01	0	WIES	0	5.9	0	0.17	1.21	1.27	3.57	8.11	-68.5	15.302	41015.4	50340	33.01	51089.7	32721	99.2	8.12	1.8772	18.712	15.509	15.509	15.079
2/17/2020	16:00:01	0	WIES	0	5.9	0	0.16	1.15	1.31	3.66	8.11	-68.6	15.339	41016.7	50297.7	32.98	51045	32694	99.2	8.12	1.8771	18.712	15.533	15.533	15.127
2/17/2020	16:30:01	0	WIES	0	5.9	0	0.15	1.11	1.29	3.62	8.11	-68.5	15.345	40955.1	50215	32.92	50960.6	32640	98.7	8.08	1.8775	18.718	15.533	15.533	15.127
2/17/2020	17:00:01	0	WIES	0	5.9	0	0.14	1.09	1.36	3.82	8.11	-68.6	15.29	40853.5	50155.9	32.88	50903.4	32601	98.9	8.1	1.8788	18.731	15.533	15.533	15.199
2/17/2020	17:30:01	0	WIES	0	5.9	0	0.17	1.19	1.36	3.81	8.11	-68.4	15.276	40686.6	49966.7	32.74	50712.1	32478	99	8.12	1.8777	18.722	15.557	15.461	15.223
2/17/2020	18:00:01	0	WIES	0	5.9	0	0.15	1.13	1.34	3.77	8.11	-68.4	15.3	40554.8	49776.5	32.6	50517.8	32355	98.9	8.11	1.8785	18.732	15.557	15.485	15.247
2/17/2020	18:30:01	0	WIES	0	5.9	0	0.16	1.16	1.33	3.72	8.11	-68.6	15.326	40379.9	49531.8	32.42	50268.2	32196	99.4	8.16	1.8794	18.743	15.533	15.485	15.27
2/17/2020	19:00:01	0	WIES	0	5.9	0	0.14	1.06	1.33	3.73	8.11	-68.8	15.349	40162.8	49239.6	32.21	49970.6	32006	99.9	8.21	1.8765	18.718	15.557	15.509	15.294
2/17/2020	19:30:01	0	WIES	0	5.9	0	0.17	1.2	1.35	3.79	8.11	-68.9	15.34	39736.6	48727.1	31.83	49451	31673	100.3	8.27	1.8529	18.488	15.533	15.533	15.318
2/17/2020	20:00:01	0	WIES	0	5.9	0	0.18	1.23	1.41	3.94	8.12	-69	15.349	39589	48536.3	31.7	49256.9	31549	100.6	8.3	1.8556	18.516	15.557	15.533	15.366
2/17/2020	20:30:01	0	WIES	0	5.9	0	0.17	1.19	1.33	3.71	8.12	-69	15.369	39432.9	48322.2	31.54	49038.6	31409	100.5	8.29	1.8769	18.731	15.581	15.557	15.414
2/17/2020	21:00:01	0	WIES	0	5.9	0	0.17	1.2	1.36	3.8	8.12	-69	15.377	39324.7	48180.7	31.44	48894.6	31317	100.5	8.29	1.8778	18.742	15.605	15.557	15.414
2/17/2020	21:30:01	0	WIES	0	5.9	0	0.18	1.23	1.4	3.91	8.11	-68.8	15.38	39216.1	48043.9	31.34	48755.7	31229	100.4	8.29	1.8778	18.743	15.605	15.557	15.39
2/17/2020	22:00:01	0	WIES	0	5.9	0	0.2	1.33	1.4	3.93	8.11	-68.8	15.379	39048	47838.4	31.19	48547.2	31095	100.5	8.31	1.8771	18.738	15.581	15.557	15.39
2/17/2020	22:30:01	0	WIES	0	5.9	0	0.23	1.44	1.45	4.06	8.11	-68.9	15.373	38734.6	47461.2	30.92	48164.6	30850	100.7	8.34	1.8749	18.72	15.581	15.533	15.414
2/17/2020	23:00:01	0	WIES	0	5.9	0	0.26	1.57	1.51	4.23	8.12	-69.1	15.373	38487.3	47158.8	30.7	47857.8	30653	100.8	8.36	1.8748	18.721	15.557	15.557	15.414
2/17/2020	23:30:01	0	WIES	0	5.9	0	0.28	1.64	1.55	4.35	8.12	-69	15.362	38366.1	47022	30.6	47719.5	30564	101.1	8.39	1.8509	18.484	15.533	15.485	15.175
2/18/2020	0:00:01	0	WIES	0	5.9	0	0.34	1.9	1.65	4.62	8.12	-69.2	15.326	38155.2	46802.6	30.44	47498.5	30422	101.4	8.43	1.8648	18.625	15.533	15.461	15.127
2/18/2020	0:30:01	0	WIES	0	5.9	0	0.26	1.54	1.51	4.23	8.12	-69.3	15.345	38129.3	46750.8	30.4	47445.1	30388	102	8.48	1.8636	18.614	15.509	15.461	15.223
2/18/2020	1:00:01	0	WIES	0	5.9	0	0.23	1.42	1.47	4.11	8.13	-69.6	15.362	38023.7	46602.3	30.29	47293.6	30291	102.6	8.53	1.8606	18.585	15.485	15.461	15.247
2/18/2020	1:30:01	0	WIES	0	5.9	0	0.27	1.62	1.51	4.21	8.13	-69.6	15.337	37985.5	46583.5	30.28	47275.7	30279	102.4	8.52	1.86	18.579	15.485	15.485	15.294
2/18/2020	2:00:01	0	WIES	0	5.9	0	0.4	2.11	1.69	4.74	8.11	-68.7	15.223	37828.6	46514.6	30.23	47210.8	30234	100.2	8.36	1.8635	18.615	15.485	15.39	14.96
2/18/2020	2:30:01	0	WIES	0	5.9	0	0.37	2.01	1.71	4.8	8.11	-68.5	15.136	37674	46419.3	30.16	47118.1	30173	99.5	8.32	1.8618	18.598	15.509	15.414	14.84
2/18/2020	3:00:01	0	WIES	0	5.9	0	0.35	1.93	1.73	4.86	8.11	-68.5	15.121	37515.1	46240.1	30.03	46936.8	30056	99.7	8.35	1.8704	18.686	15.485	15.39	14.888
2/18/2020	3:30:01	0	WIES	0	5.9	0	0.37	2	1.74	4.86	8.11	-68.6	15.141	37443.8	46130.4	29.95	46824.5	29985	99.9	8.36	1.8731	18.714	15.485	15.366	15.055
2/18/2020	4:00:01	0	WIES	0	5.9	0	0.39	2.09	1.74	4.87	8.12	-69.1	15.256	37339.8	45878.2	29.77	46563.4	29821	100.9	8.44	1.8746	18.733	15.438	15.39	15.103
2/18/2020	4:30:01	0	WIES	0	5.9	0	0.37	2.02	1.76	4.92	8.11	-68.7	15.201	37099.3	45641.5	29.6	46325.7	29667	100.1	8.39	1.8745	18.734	15.438	15.39	15.079
2/18/2020	5:00:01	0	WIES	0	5.9	0	0.3	1.71	1.58	4.43	8.12	-69.3	15.332	37209.3	45636.2	29.6	46314.5	29664	102	8.52	1.8736	18.725	15.485	15.438	15.247
2/18/2020	5:30:01	0	WIES	0	5.9	0	0.36	1.96	1.69	4.74	8.12	-69.3	15.352	37152.3	45545.7	29.53	46221.7	29605	101.9	8.51	1.8761	18.751	15.509	15.485	15.27
2/18/2020	6:00:01	0	WIES	0	5.9	0	0.36	1.96	1.69	4.72	8.12	-69.2	15.358	37173.4	45564.4	29.54	46240.4	29617	101.8	8.51	1.876	18.749	15.581	15.485	15.342
2/18/2020	6:30:01	0	WIES	0	5.9	0	0.31	1.77	1.57	4.39	8.12	-69.5	15.398	37154.3	45498.6	29.5	46171.8	29574	102.1	8.53	1.8776	18.766	15.533	15.485	15.39
2/18/2020	7:00:01	0	WIES	0	5.9	0	0.32	1.81	1.58	4.42	8.12	-69.5	15.399	37104.1	45435.7	29.45	46108	29533	102	8.52	1.8753	18.744	15.557	15.485	15.438
2/18/2020	7:30:01	0	WIES	0	5.9	0	0.3	1.71	1.52	4.26	8.13	-69.6	15.422	36997.9	45281.3	29.34	45950.2	29433	102.5	8.56	1.8771	18.764	15.581	15.509	15.414
2/18/2020	8:00:01	0	WIES	0	5.9	0	0.31	1.75	1.54	4.32	8.12	-69.6	15.424	36983.5	45261.6	29.33	45930.1	29420	102.3	8.54	1.8762	18.755	15.581	15.533	15.366
2/18/2020	8:30:01	0	WIES	0	5.9	0	0.3	1.72	1.56	4.37	8.12	-69.4	15.426	36938.4	45204.4	29.29	45872.1	29383	101.9	8.51	1.8757	18.751	15.581	15.533	15.318
2/18/2020	9:00:01	0	WIES	0	5.9	0	0.28	1.64	1.49	4.16	8.12	-69.4	15.436	36969.5	45231.8	29.31	45899.4	29401	101.7	8.5	1.8762	18.756	15.581	15.557	15.39
2/18/2020	9:30:01	0	WIES	0	5.9	0	0.24	1.5	1.42	3.98	8.13	-69.6	15.477	36944.8	45158.4	29.25	45823.1	29353	102.4	8.55	1.8753	18.747	15.581	15.581	15.438
2/18/2020	10:00:01	0	WIES	0	5.9	0	0.2	1.31	1.38	3.86	8.12	-69.4	15.521	37102.7	45304.9	29.36	45969.7	29448	101.9	8.49	1.8749	18.742	15.581	15.581	15.461
2/18/2020	10:30:01	0	WIES	0	5.9	0	0.23	1.43	1.35	3.79	8.12	-69.5	15.518	37102.6	45307.6	29.36	45972.6	29450	102.1	8.51	1.8724	18.717	15.581	15.581	15.509
2/18/2020	11:00:01	0	WIES	0	5.9	0	0.21	1.35	1.35	3.77	8.12	-69.5	15.511	37112.5	45327.9	29.38	45993.5	29463	102.2	8.52	1.8723	18.716	15.581	15.581	15.509
2/18/2020	11:30:01	0	WIES	0	5.9	0	0.21	1.34	1.4	3.93	8.12	-69.3	15.477	37144.6	45402.5	29.43	46070.7	29512	101.7	8.48	1.8699	18.691	15.557	15.557	15.485
2/18/2020	12:00:01	0	WIES	0	5.9	0	0.17	1.19	1.34	3.76	8.12	-69	15.476	37267.4	45554.6	29.54	46225.1	29610	100.6	8.38	1.8714	18.704	15.557	15.557	15.27
2/18/2020	12:30:01	0	WIES	0	5.9	0	0.18	1.23	1.36	3.81	8.11	-68.6	15.429	37216.8	45542.2	29.53	46214.8	29602	99.4	8.29	1.8718	18.708	15.533	15.557	15.342
2/18/2020	13:00:01	0	WIES	0	5.9	0	0.24	1.49	1.48	4.14	8.11	-68.8	15.376	37126	45487.4	29.49	46161.5	29567	100.4	8.39	1.8739	18.73	15.533	15.557	15.294
2/18/2020	13:30:01	0	WIES	0	5.9	0	0.21	1.35	1.44	4.04	8.11	-68.8	15.399	37171.3	45518	29.51	46191.5	29587	100.2	8.36	1.8712	18.702	15.533	15.557	15.318
2/18/2020	14:00:01	0	WIES	0	5.9	0	0.22	1.39	1.43	4.01	8.11	-68.8	15.386	37117.1	45465.8	29.47	46139.1	29553	100.5	8.4	1.8699	18.691	15.533	15.533	15.39
2/18/2020	14:30:01	0	WIES	0	5.9	0	0.19	1.28	1.4	3.92	8.11	-68.7	15.395	37123.1	45463.2	29.47	46136	29551	99.6	8.32	1.8725	18.716	15.533	15.557	15.438
2/18/2020	15:00:01	0	WIES	0	5.9	0	0.14	1.06	1.26	3.52	8.12	-69.2	15.505	37274.3	45532.3	29.52	46201.2	29596	101.2	8.43	1.8717	18.708	15.533	15.557	15.438
2/18/2020	15:30:01	0	WIES	0	5.9	0	0.19	1.29	1.39	3.88	8.11	-68.7	15.381	37093.7	45442.6	29.46	46115.9	29538	99.8	8.33	1.8755	18.747	15.533	15.509	15.39
2/18/2020	16:00:01	0	WIES	0	5.9	0	0.19	1.27	1.38	3.87	8.11	-68.7	15.419	37152.4	45474.4	29.48	46146.4	29558	100	8.35	1.8759	18.75	15.533	15.557	15.414
2/18/2020	16:30:01	0	WIES	0	5.9	0	0.2	1.3	1.42	3.99	8.11	-68.7	15.374	37204.5	45585.8	29.56	46261.4	29631	100.2	8.37	1.8762	18.752	15.533	15.533	15.27
2/18/2020	17:00:01	0	WIES	0	5.9	0	0.17	1.21	1.38	3.87	8.11	-68.5	15.384	37178.1	45542.5	29.53	46217	29603	99.6	8.32	1.8783	18.773	15.557	15.557	15.294
2/18/2020	17:30:01	0	WIES	0	5.9	0	0.17	1.19	1.37	3.84	8.11	-68.6	15.385	37168.4	45529.4	29.52	46203.6	29594	99.6	8.32	1.8795	18.785	15.557	15.581	15.294
2/18/2020	18:00:01	0	WIES	0	5.9	0	0.19	1.27	1.49	4.16	8.11	-68.8	15.384	37162.7	45523.5	29.52	46197.7	29590	100.1	8.36	1.8789	18.78	15.581	15.581	15.318
2/18/2020	18:30:01	0	WIES	0	5.9	0	0.18	1.25	1.47	4.1	8.11	-68.7	15.393	37189.6	45547	29.53	46221.2	29606	100.1	8.35	1.8798	18.789	15.581	15.605	15.342
2/18/2020	19:00:01	0	WIES	0	5.9	0	0.16	1.15	1.37	3.83	8.11	-68.6	15.423	37269	45612.2	29.58	46286	29648	99.4	8.29	1.8824	18.814	15.581	15.605	15.366
2/18/2020	19:30:01	0	WIES	0	5.9	0	0.14	1.08	1.37	3.82	8.11	-68.7	15.485	37349.8	45645.6	29.6	46317.1	29670	100.3	8.35	1.8822	18.811	15.629	15.652	15.438
2/18/2020	20:00:01	0	WIES	0	5.9	0	0.18	1.23	1.4	3.92	8.11	-68.9	15.483	37309.9	45598.4	29.57	46269.3	29639	100.5	8.37	1.8835	18.825	15.629	15.652	15.485
2/18/2020	20:30:01	0	WIES	0	5.9	0	0.19	1.28	1.43	3.99	8.12	-69.1	15.504	37312.8	45580.2	29.56	46249.9	29627	101.3	8.44	1.8767	18.757	15.652	15.676	15.509
2/18/2020	21:00:01	0	WIES	0	5.9	0	0.19	1.29	1.46	4.08	8.12	-69.3	15.524	37287.1	45527.4	29.52	46195.4	29593	102	8.49	1.8815	18.806	15.676	15.676	15.557
2/18/2020	21:30:01	0	WIES	0	5.9	0	0.21	1.34	1.5	4.19	8.12	-69.3	15.522	37249.4	45483.5	29.49	46150.9	29564	102	8.49	1.8619	18.61	15.7	15.652	15.557
2/18/2020	22:00:01	0	WIES	0	5.9	0	0.23	1.44	1.5	4.19	8.12	-69.3	15.526	37224.2	45447.8	29.46	46114.4	29541	102.2	8.52	1.8532	18.524	15.724	15.7	15.581
2/18/2020	22:30:01	0	WIES	0	5.9	0	0.22	1.38	1.45	4.06	8.12	-69.2	15.543	37189.9	45388.9	29.42	46053.9	29503	102.3	8.52	1.8402	18.395	15.724	15.724	15.581
2/18/2020	23:00:01	0	WIES	0	5.9	0	0.21	1.36	1.45	4.05	8.12	-69.3	15.554	37177.6	45362.2	29.4	46026.3	29485	102.8	8.56	1.8473	18.466	15.7	15.676	15.581
2/18/2020	23:30:01	0	WIES	0	5.9	0	0.23	1.46	1.54	4.3	8.12	-69.4	15.539	37036.5	45205.6	29.29	45868.1	29384	102.6	8.56	1.8637	18.631	15.772	15.652	15.581
2/19/2020	0:00:01	0	WIES	0	5.9	0	0.27	1.62	1.54	4.33	8.12	-69.4	15.522	36928.1	45091.1	29.21	45752.8	29309	102.5	8.55	1.8752	18.747	15.7	15.629	15.247
2/19/2020	0:30:01	0	WIES	0	5.9	0	0.32	1.81	1.67	4.67	8.12	-69.4	15.503	36839.1	45002.1	29.14	45663.3	29251	102.4	8.55	1.8718	18.714	15.676	15.605	15.294
2/19/2020	1:00:01	0	WIES	0	5.9	0	0.38	2.04	1.7	4.75	8.12	-69.1	15.462	36769.4	44960.4	29.11	45622.8	29224	102	8.53	1.8702	18.699	15.676	15.605	15.318
2/19/2020	1:30:01	0	WIES	0	5.9	0	0.4	2.11	1.77	4.95	8.12	-69.1	15.459	36678.9	44852.1	29.03	45513.1	29154	101.9	8.52	1.8718	18.716	15.724	15.581	15.342
2/19/2020	2:00:01	0	WIES	0	5.9	0	0.42	2.2	1.8	5.03	8.12	-69	15.429	36497.4	44661.4	28.9	45320.8	29030	101.6	8.51	1.8713	18.712	15.7	15.605	15.294
2/19/2020	2:30:01	0	WIES	0	5.9	0	0.42	2.19	1.84	5.15	8.12	-69.3	15.469	36430.7	44538.7	28.81	45194.6	28950	101.9	8.54	1.8721	18.722	15.652	15.605	15.342
2/19/2020	3:00:01	0	WIES	0	5.9	0	0.4	2.13	1.79	5	8.12	-69.4	15.497	36147.7	44163.9	28.54	44813	28707	102.3	8.57	1.8748	18.753	15.629	15.605	15.366
2/19/2020	3:30:01	0	WIES	0	5.9	0	0.36	1.98	1.69	4.72	8.12	-69.3	15.513	35907	43853.1	28.32	44497	28505	102.5	8.6	1.8731	18.739	15.629	15.605	15.39
2/19/2020	4:00:01	0	WIES	0	5.9	0	0.37	2	1.73	4.84	8.12	-69.3	15.531	35355.5	43162.1	27.82	43795	28055	102.4	8.61	1.8739	18.754	15.605	15.605	15.414
2/19/2020	4:30:01	0	WIES	0	5.9	0	0.35	1.93	1.7	4.77	8.12	-69.3	15.49	34625.4	42310.3	27.22	42932.5	27502	102.1	8.63	1.8714	18.738	15.581	15.581	15.509
2/19/2020	5:00:01	0	WIES	0	5.9	0	0.39	2.1	1.79	5.01	8.12	-69.1	15.472	33858.1	41390.8	26.56	42000.2	26904	101.8	8.64	1.8777	18.81	15.629	15.581	15.509
2/19/2020	5:30:01	0	WIES	0	5.9	0	0.38	2.06	1.76	4.92	8.12	-69.1	15.466	33692.7	41193.9	26.42	41800.7	26776	101.8	8.64	1.8788	18.823	15.629	15.557	15.485
2/19/2020	6:00:01	0	WIES	0	5.9	0	0.38	2.02	1.82	5.1	8.12	-69	15.47	33339.8	40759	26.11	41359.3	26493	101.6	8.65	1.8781	18.82	15.605	15.557	15.485
2/19/2020	6:30:01	0	WIES	0	5.9	0	0.36	1.96	1.71	4.78	8.12	-69	15.471	33102.3	40467.2	25.91	41063.1	26304	101.5	8.65	1.8777	18.819	15.581	15.533	15.485
2/19/2020	7:00:01	0	WIES	0	5.9	0	0.38	2.02	1.72	4.82	8.12	-69.1	15.454	32798.7	40112.4	25.65	40703.8	26073	101.2	8.64	1.88	18.845	15.581	15.533	15.461
2/19/2020	7:30:01	0	WIES	0	5.9	0	0.39	2.08	1.74	4.86	8.12	-69.2	15.472	32627.6	39886.4	25.5	40473.7	25926	101.5	8.67	1.8792	18.84	15.581	15.533	15.485
2/19/2020	8:00:01	0	WIES	0	5.9	0	0.36	1.94	1.71	4.78	8.11	-69	15.459	32391.8	39609.6	25.3	40193.3	25746	101.3	8.67	1.88	18.851	15.581	15.557	15.461
2/19/2020	8:30:01	0	WIES	0	5.9	0	0.35	1.91	1.65	4.63	8.12	-69.3	15.49	32078.2	39198	25.01	39774.4	25479	101.9	8.72	1.8803	18.858	15.605	15.605	15.485
2/19/2020	9:00:01	0	WIES	0	5.9	0	0.32	1.78	1.59	4.45	8.12	-69.6	15.541	31728.9	38725	24.68	39292.5	25171	102.6	8.8	1.8776	18.836	15.676	15.652	15.509
2/19/2020	9:30:01	0	WIES	0	5.9	0	0.28	1.63	1.45	4.06	8.12	-69.5	15.582	31608.4	38541.4	24.55	39104.5	25052	102.7	8.8	1.8786	18.849	15.748	15.676	15.533
2/19/2020	10:00:01	0	WIES	0	5.9	0	0.2	1.33	1.41	3.94	8.12	-69.4	15.594	31395.7	38271.2	24.36	38829.9	24876	102.1	8.76	1.8775	18.839	15.724	15.676	15.557
2/19/2020	10:30:01	0	WIES	0	5.9	0	0.18	1.24	1.36	3.81	8.12	-69.4	15.589	31148.1	37973.9	24.15	38528.5	24683	102.2	8.78	1.8752	18.819	15.676	15.7	15.581
2/19/2020	11:00:01	0	WIES	0	5.9	0	0.16	1.18	1.37	3.84	8.12	-69.4	15.585	31132	37958.1	24.14	38512.7	24673	102.1	8.78	1.8749	18.816	15.652	15.676	15.629
2/19/2020	11:30:01	0	WIES	0	5.9	0	0.16	1.14	1.35	3.77	8.12	-69.2	15.584	31042	37849.3	24.06	38402.3	24602	101.4	8.72	1.8745	18.813	15.748	15.676	15.605
2/19/2020	12:00:01	0	WIES	0	5.9	0	0.15	1.11	1.34	3.76	8.12	-69.1	15.597	30887.1	37648.4	23.92	38197.9	24471	101.3	8.71	1.8764	18.834	15.7	15.652	15.605
2/19/2020	12:30:01	0	WIES	0	5.9	0	0.15	1.12	1.33	3.73	8.12	-69.4	15.568	30759.5	37518.3	23.83	38067.1	24387	102.1	8.8	1.8733	18.804	15.7	15.652	15.581
2/19/2020	13:00:01	0	WIES	0	5.9	0	0.16	1.16	1.33	3.73	8.12	-69.4	15.551	30723	37488.8	23.81	38037.8	24368	102.4	8.83	1.8728	18.799	15.7	15.676	15.557
2/19/2020	13:30:01	0	WIES	0	5.9	0	0.15	1.12	1.32	3.71	8.12	-69.4	15.555	30563.7	37291.3	23.67	37837.3	24239	102.4	8.83	1.8714	18.788	15.7	15.676	15.557
2/19/2020	14:00:01	0	WIES	0	5.9	0	0.17	1.22	1.34	3.75	8.12	-69.4	15.548	30410.6	37110.7	23.54	37654.3	24122	102.4	8.84	1.8717	18.792	15.7	15.652	15.533
2/19/2020	14:30:01	0	WIES	0	5.9	0	0.17	1.2	1.3	3.64	8.12	-69.3	15.565	30326.5	36993.4	23.46	37534.6	24046	102.1	8.81	1.8743	18.819	15.724	15.7	15.533
2/19/2020	15:00:01	0	WIES	0	5.9	0	0.14	1.1	1.3	3.65	8.12	-69.1	15.57	30051.3	36653.1	23.23	37189.2	23825	102	8.82	1.8752	18.832	15.724	15.7	15.557
2/19/2020	15:30:01	0	WIES	0	5.9	0	0.05	0.72	1.15	3.23	8.1	-68.2	15.619	29788.6	36291.2	22.97	36820.2	23589	98.6	8.52	1.8733	18.817	15.724	15.724	15.605
2/19/2020	16:00:01	0	WIES	0	5.9	0	0.03	0.64	1.08	3.03	8.11	-68.9	15.666	29716.9	36164.3	22.89	36689.7	23507	100.9	8.72	1.8753	18.838	15.796	15.748	15.605
2/19/2020	16:30:01	0	WIES	0	5.9	0	0.02	0.6	1.05	2.95	8.11	-68.7	15.669	29536.9	35942.3	22.73	36464.3	23362	99.9	8.64	1.8772	18.859	15.843	15.796	15.629
2/19/2020	17:00:01	0	WIES	0	5.9	0	0.02	0.58	1.05	2.93	8.11	-68.7	15.684	29305.3	35648.3	22.53	36165.5	23171	100	8.66	1.8791	18.881	15.843	15.796	15.676
2/19/2020	17:30:01	0	WIES	0	5.9	0	0	0.5	1.01	2.83	8.11	-68.6	15.685	29276.6	35612.7	22.5	36129.3	23148	99.5	8.62	1.8802	18.892	15.867	15.843	15.724
2/19/2020	18:00:01	0	WIES	0	5.9	0	-0.02	0.44	1.02	2.85	8.11	-68.7	15.703	29169.4	35467.3	22.4	35981.2	23054	99.6	8.63	1.8684	18.776	15.891	15.891	15.748
2/19/2020	18:30:01	0	WIES	0	5.9	0	-0.02	0.46	1.02	2.87	8.11	-68.6	15.727	29062.8	35318.5	22.3	35829.4	22957	99.9	8.65	1.8678	18.772	15.915	15.915	15.748
2/19/2020	19:00:01	0	WIES	0	5.9	0	-0.01	0.47	1.04	2.9	8.11	-68.8	15.756	29316.1	35601.5	22.5	36115.4	23141	100.7	8.71	1.8668	18.759	15.915	15.939	15.796
2/19/2020	19:30:01	0	WIES	0	5.9	0	-0.02	0.44	0.98	2.74	8.11	-69	15.777	29230.1	35480.4	22.41	35991.8	23062	101.1	8.74	1.8683	18.775	15.915	15.963	15.819
2/19/2020	20:00:01	0	WIES	0	5.9	0	-0.01	0.47	0.98	2.74	8.12	-69.1	15.783	29251.5	35501.2	22.43	36012.5	23076	101.3	8.76	1.8789	18.881	15.963	16.01	15.843
2/19/2020	20:30:01	0	WIES	0	5.9	0	-0.02	0.42	1.01	2.81	8.11	-69	15.79	29319.5	35577.6	22.48	36089.9	23125	101.4	8.77	1.8592	18.684	16.01	15.986	15.867
2/19/2020	21:00:01	0	WIES	0	5.9	0	-0.02	0.42	0.97	2.72	8.12	-69.2	15.8	29272.1	35512	22.44	36022.9	23083	101.6	8.78	1.8636	18.727	16.082	15.986	15.867
2/19/2020	21:30:01	0	WIES	0	5.9	0	-0.02	0.45	1.03	2.88	8.12	-69.1	15.799	29276.9	35519.3	22.44	36030.3	23088	101.5	8.78	1.8657	18.749	16.082	15.986	15.772
2/19/2020	22:00:01	0	WIES	0	5.9	0	0.02	0.58	1.05	2.95	8.11	-69.1	15.794	29211.5	35443.8	22.39	35954	23038	101.9	8.82	1.8821	18.913	16.177	15.986	15.605
2/19/2020	22:30:01	0	WIES	0	5.9	0	0.01	0.55	1.08	3.02	8.12	-69.3	15.797	29390.3	35658	22.53	36171.1	23178	102.8	8.88	1.8789	18.88	16.129	15.963	15.629
2/19/2020	23:00:01	0	WIES	0	5.9	0	0.09	0.87	1.25	3.51	8.12	-69.1	15.703	29357.4	35695.7	22.56	36212.9	23202	102.2	8.85	1.88	18.89	16.177	15.963	15.581
2/19/2020	23:30:01	0	WIES	0	5.9	0	0.11	0.94	1.32	3.7	8.12	-69.1	15.691	29361.7	35711.1	22.57	36228.9	23212	101.9	8.82	1.8698	18.787	16.034	15.915	15.581
2/20/2020	0:00:01	0	WIES	0	5.9	0	0.11	0.95	1.34	3.75	8.12	-69.1	15.685	29445	35817.7	22.64	36337.3	23282	102.2	8.84	1.8762	18.85	16.082	15.915	15.414
2/20/2020	0:30:01	0	WIES	0	5.9	0	0.18	1.22	1.41	3.94	8.12	-69.1	15.629	29697.4	36171.9	22.89	36698.7	23512	102.5	8.87	1.8732	18.817	16.058	15.867	15.318
2/20/2020	1:00:01	0	WIES	0	5.9	0	0.24	1.46	1.48	4.15	8.12	-69.1	15.596	29689.2	36189.8	22.9	36718.1	23523	102.5	8.87	1.8709	18.793	16.082	15.867	15.27
2/20/2020	1:30:01	0	WIES	0	5.9	0	0.27	1.58	1.54	4.32	8.12	-69.2	15.589	29699.5	36207.5	22.92	36736.3	23535	102.5	8.88	1.8747	18.831	16.082	15.843	15.294
2/20/2020	2:00:01	0	WIES	0	5.9	0	0.34	1.87	1.66	4.65	8.12	-69.1	15.468	29223.8	35728.7	22.58	36254.9	23224	102.3	8.89	1.8779	18.868	16.082	15.772	15.294
2/20/2020	2:30:01	0	WIES	0	5.9	0	0.39	2.06	1.86	5.22	8.11	-69	15.382	29282.7	35872.8	22.68	36404.2	23317	101.8	8.86	1.8747	18.834	15.915	15.772	15.223
2/20/2020	3:00:01	0	WIES	0	5.9	0	0.33	1.85	1.71	4.79	8.12	-69	15.476	29375.5	35907.8	22.71	36436.3	23340	102.2	8.88	1.8762	18.849	16.106	15.843	15.199
2/20/2020	3:30:01	0	WIES	0	5.9	0	0.2	1.33	1.42	3.98	8.12	-69.1	15.613	29200.2	35579.2	22.48	36098	23126	102	8.85	1.8777	18.868	16.153	15.867	15.318
2/20/2020	4:00:01	0	WIES	0	5.9	0	0.15	1.13	1.31	3.67	8.12	-69.2	15.696	28935.4	35188.8	22.21	35698.8	22873	102.1	8.86	1.8756	18.851	16.01	15.891	15.605
2/20/2020	4:30:01	0	WIES	0	5.9	0	0.09	0.87	1.18	3.3	8.12	-69.4	15.76	28856	35040.5	22.1	35546.1	22776	102.3	8.87	1.8797	18.894	15.963	15.915	15.724
2/20/2020	5:00:01	0	WIES	0	5.9	0	0.07	0.79	1.08	3.04	8.12	-69.5	15.812	28781.4	34907.3	22.01	35409.1	22690	102.7	8.89	1.8792	18.89	15.986	15.891	15.796
2/20/2020	5:30:01	0	WIES	0	5.8	0	0.06	0.75	1.13	3.17	8.12	-69.3	15.806	28647.9	34750.3	21.9	35250	22588	102.3	8.87	1.8807	18.907	15.986	15.867	15.819
2/20/2020	6:00:01	0	WIES	0	5.8	0	0.05	0.72	1.11	3.12	8.12	-69.3	15.799	28821.6	34966.5	22.05	35469.6	22728	102.3	8.86	1.8793	18.89	15.986	15.867	15.819
2/20/2020	6:30:01	0	WIES	0	5.8	0	0.07	0.8	1.1	3.08	8.12	-69.3	15.793	28607.8	34712.1	21.88	35211.8	22563	102.2	8.87	1.8813	18.914	15.963	15.867	15.748
2/20/2020	7:00:01	0	WIES	0	5.8	0	0.07	0.79	1.1	3.07	8.12	-69.3	15.78	28568.2	34674.4	21.85	35174	22538	102.1	8.87	1.8817	18.918	15.915	15.843	15.772
2/20/2020	7:30:01	0	WIES	0	5.9	0	0.05	0.73	1.1	3.09	8.12	-69.2	15.778	28655.5	34781.7	21.92	35282.9	22608	102.1	8.86	1.8808	18.908	15.891	15.867	15.7
2/20/2020	8:00:01	0	WIES	0	5.9	0	0.06	0.76	1.16	3.25	8.12	-69.3	15.781	28826.4	34986.8	22.07	35490.8	22741	102.1	8.85	1.8811	18.909	15.939	15.867	15.748
2/20/2020	8:30:01	0	WIES	0	5.8	0	0.05	0.72	1.07	3.01	8.12	-69.4	15.809	28934.7	35095.5	22.14	35600	22812	102	8.84	1.881	18.906	15.867	15.867	15.772
2/20/2020	9:00:01	0	WIES	0	5.8	0	0.04	0.69	1.06	2.96	8.12	-69.4	15.807	28795.2	34928.4	22.03	35430.6	22703	102	8.84	1.881	18.908	15.915	15.867	15.819
2/20/2020	9:30:01	0	WIES	0	5.8	0	0.05	0.71	1.1	3.08	8.12	-69.3	15.802	29004.2	35185.6	22.21	35691.8	22871	102	8.83	1.8794	18.889	15.867	15.891	15.843
2/20/2020	10:00:01	0	WIES	0	5.8	0	0.01	0.57	0.97	2.71	8.12	-69.3	15.843	28815.6	34923.3	22.02	35424.2	22700	101.7	8.8	1.882	18.918	15.867	15.891	15.819
2/20/2020	10:30:01	0	WIES	0	5.8	0	0.01	0.56	1.01	2.84	8.12	-69.3	15.835	28870.5	34996.7	22.07	35498.9	22748	101.8	8.81	1.8798	18.895	15.891	15.891	15.843
2/20/2020	11:00:01	0	WIES	0	5.8	0	0.01	0.56	1.03	2.89	8.12	-69.2	15.819	28818.4	34946.8	22.04	35448.9	22715	101.4	8.79	1.8797	18.895	15.867	15.891	15.843
2/20/2020	11:30:01	0	WIES	0	5.8	0	0.01	0.54	1	2.79	8.11	-69.1	15.825	28874.2	35009.4	22.08	35512.1	22756	101.4	8.78	1.8768	18.866	15.867	15.891	15.867
2/20/2020	12:00:01	0	WIES	0	5.8	0	0.01	0.57	1.03	2.88	8.11	-69	15.828	28939.7	35086.7	22.14	35590.5	22806	101.7	8.8	1.8777	18.874	15.867	15.891	15.867
2/20/2020	12:30:01	0	WIES	0	5.8	0	0	0.54	0.98	2.76	8.11	-69	15.811	28794.5	34924	22.02	35426.1	22701	100.8	8.73	1.8757	18.854	15.843	15.867	15.748
2/20/2020	13:00:01	0	WIES	0	5.8	0	-0.01	0.49	0.99	2.76	8.12	-69.2	15.815	28795.5	34921.8	22.02	35423.7	22699	101.4	8.78	1.8761	18.859	15.843	15.867	15.485
2/20/2020	13:30:01	0	WIES	0	5.8	0	0	0.53	1.05	2.95	8.11	-68.6	15.764	28662.1	34801.4	21.94	35303.4	22621	100	8.68	1.8779	18.879	15.843	15.867	15.581
2/20/2020	14:00:01	0	WIES	0	5.8	0	0.01	0.57	1.08	3.01	8.11	-68.6	15.745	28575.5	34711.5	21.87	35212.9	22562	99.9	8.68	1.8744	18.844	15.843	15.867	15.7
2/20/2020	14:30:01	0	WIES	0	5.8	0	0.03	0.64	1.06	2.96	8.11	-68.7	15.751	28782.2	34957.9	22.05	35462.6	22723	99.9	8.67	1.8753	18.851	15.843	15.867	15.772
2/20/2020	15:00:01	0	WIES	0	5.8	0	0.02	0.6	1.02	2.86	8.11	-68.9	15.773	28754.4	34906.4	22.01	35409.6	22689	100.6	8.72	1.8772	18.87	15.843	15.867	15.7
2/20/2020	15:30:01	0	WIES	0	5.8	0	0.01	0.58	1.11	3.1	8.11	-68.7	15.742	28784.5	34968.1	22.05	35473.3	22729	100.1	8.69	1.8782	18.88	15.843	15.843	15.652
2/20/2020	16:00:01	0	WIES	0	5.8	0	-0.01	0.49	1.06	2.96	8.11	-68.8	15.779	28705.5	34841.6	21.97	35343.6	22647	100.2	8.69	1.8738	18.837	15.843	15.867	15.724
2/20/2020	16:30:01	0	WIES	0	5.8	0	-0.01	0.49	1.04	2.91	8.1	-68.3	15.743	28641.8	34793.3	21.93	35296	22616	98.5	8.55	1.8785	18.884	15.867	15.891	15.7
2/20/2020	17:00:01	0	WIES	0	5.8	0	0.03	0.64	1.16	3.24	8.11	-68.7	15.747	28578.4	34713	21.88	35214.4	22563	100.2	8.7	1.879	18.89	15.867	15.867	15.724
2/20/2020	17:30:01	0	WIES	0	5.8	0	0.05	0.72	1.17	3.27	8.11	-68.7	15.748	28460.3	34569.6	21.78	35068.8	22470	100.4	8.73	1.8789	18.891	15.867	15.891	15.724
2/20/2020	18:00:01	0	WIES	0	5.8	0	0.02	0.6	1.13	3.16	8.11	-68.9	15.769	28343.3	34410.6	21.67	34906.8	22367	100.7	8.76	1.8803	18.906	15.867	15.891	15.772
2/20/2020	18:30:01	0	WIES	0	5.8	0	0.02	0.58	1.12	3.14	8.11	-68.8	15.784	28344.9	34400.5	21.66	34895.9	22360	100.7	8.75	1.882	18.923	15.891	15.915	15.772
2/20/2020	19:00:01	0	WIES	0	5.8	0	0.03	0.62	1.14	3.2	8.11	-69	15.772	28403.2	34480.3	21.72	34977.4	22412	101.3	8.81	1.883	18.932	15.915	15.939	15.819
2/20/2020	19:30:01	0	WIES	0	5.8	0	0.03	0.63	1.08	3.01	8.12	-69.1	15.784	28050.6	34042.9	21.41	34533.2	22128	101.5	8.83	1.8808	18.914	15.939	15.986	15.819
2/20/2020	20:00:01	0	WIES	0	5.8	0	0	0.53	1.08	3.03	8.12	-69.1	15.798	28158.8	34163.2	21.5	34654.8	22206	101.6	8.84	1.8801	18.907	15.963	16.01	15.819
2/20/2020	20:30:01	0	WIES	0	5.8	0	0.04	0.67	1.13	3.16	8.12	-69.1	15.779	28100.5	34107.9	21.46	34599.4	22170	101.9	8.86	1.881	18.916	15.963	15.986	15.772
2/20/2020	21:00:01	0	WIES	0	5.8	0	0.06	0.74	1.23	3.45	8.12	-69.1	15.759	27982.9	33980.3	21.37	34470.6	22087	101.9	8.87	1.8831	18.938	15.986	16.01	15.676
2/20/2020	21:30:01	0	WIES	0	5.8	0	0.07	0.79	1.19	3.34	8.12	-69.1	15.769	27986.4	33976.7	21.37	34466.6	22085	101.9	8.88	1.8826	18.933	16.034	16.01	15.676
2/20/2020	22:00:01	0	WIES	0	5.8	0	0.05	0.7	1.17	3.29	8.11	-69.1	15.798	28095.8	34087	21.44	34577.4	22157	101.9	8.87	1.8745	18.851	16.034	16.01	15.724
2/20/2020	22:30:01	0	WIES	0	5.8	0	0.07	0.81	1.2	3.35	8.11	-69.1	15.787	28130.7	34137.8	21.48	34629.4	22190	102.1	8.88	1.8749	18.854	16.106	15.986	15.748
2/20/2020	23:00:01	0	WIES	0	5.8	0	0.06	0.74	1.18	3.31	8.11	-69	15.81	28337.6	34370.6	21.64	34864.7	22341	101.9	8.85	1.842	18.521	16.082	15.963	15.796
2/20/2020	23:30:01	0	WIES	0	5.8	0	0.08	0.84	1.25	3.49	8.12	-69.2	15.778	28356.8	34419.2	21.67	34915.1	22372	102.7	8.93	1.8484	18.585	16.106	15.963	15.748
2/21/2020	0:00:01	0	WIES	0	5.8	0	0.1	0.93	1.28	3.59	8.12	-69.3	15.748	28566.1	34697.7	21.87	35198.7	22553	102.6	8.91	1.8437	18.535	16.201	15.939	15.485
2/21/2020	0:30:01	0	WIES	0	5.8	0	0.15	1.13	1.32	3.7	8.12	-69.2	15.697	28682.6	34880	21.99	35385.6	22672	102.1	8.87	1.8297	18.392	16.034	15.843	15.39
2/21/2020	1:00:01	0	WIES	0	5.8	0	0.18	1.24	1.44	4.02	8.12	-69.2	15.664	28699	34927.2	22.02	35434.6	22703	102.2	8.88	1.8611	18.708	16.01	15.843	15.223
2/21/2020	1:30:01	0	WIES	0	5.8	0	0.21	1.35	1.47	4.11	8.12	-69.2	15.641	28684.7	34928.6	22.02	35436.8	22704	102.5	8.92	1.8761	18.858	16.106	15.843	15.247
2/21/2020	2:00:01	0	WIES	0	5.8	0	0.15	1.14	1.31	3.67	8.12	-69.3	15.71	28838.3	35059.4	22.12	35567.1	22789	102.3	8.88	1.8772	18.868	16.249	15.843	15.39
2/21/2020	2:30:01	0	WIES	0	5.8	0	0.17	1.18	1.36	3.82	8.12	-69.3	15.717	29072.8	35338.6	22.31	35850	22970	102.3	8.87	1.8756	18.849	15.963	15.843	15.461
2/21/2020	3:00:01	0	WIES	0	5.8	0	0.17	1.2	1.35	3.78	8.12	-69.3	15.709	28908.5	35145.3	22.18	35654.2	22844	102.5	8.89	1.876	18.855	15.939	15.867	15.39
2/21/2020	3:30:01	0	WIES	0	5.8	0	0.22	1.38	1.43	4.01	8.12	-69.1	15.649	28575.8	34789	21.93	35294.9	22613	102.1	8.88	1.8706	18.805	15.963	15.819	15.294
2/21/2020	4:00:01	0	WIES	0	5.8	0	0.34	1.9	1.75	4.9	8.11	-68.9	15.48	28768.9	35163.1	22.19	35680.6	22856	102	8.89	1.8743	18.837	15.939	15.843	15.175
2/21/2020	4:30:01	0	WIES	0	5.8	0	0.31	1.76	1.7	4.77	8.11	-68.9	15.491	28895.6	35308.6	22.29	35827.8	22951	101.9	8.87	1.874	18.833	15.939	15.819	15.27
2/21/2020	5:00:01	0	WIES	0	5.8	0	0.19	1.29	1.4	3.92	8.12	-69.2	15.673	29601.8	36017.9	22.78	36540.8	23412	102.2	8.84	1.8714	18.801	16.01	15.843	15.438
2/21/2020	5:30:01	0	WIES	0	5.8	0	0.15	1.13	1.3	3.63	8.12	-69.3	15.74	29536.3	35883.1	22.69	36401.6	23324	102.1	8.83	1.8742	18.831	16.129	15.867	15.581
2/21/2020	6:00:01	0	WIES	0	5.8	0	0.13	1.03	1.26	3.52	8.12	-69.4	15.754	29568.8	35910.8	22.71	36429.2	23342	102.1	8.82	1.8748	18.837	16.034	15.819	15.772
2/21/2020	6:30:01	0	WIES	0	5.8	0	0.11	0.94	1.23	3.45	8.12	-69.2	15.777	29476.9	35779.9	22.62	36295.5	23257	102.2	8.83	1.8784	18.874	15.915	15.867	15.629
2/21/2020	7:00:01	0	WIES	0	5.8	0	0.15	1.11	1.29	3.61	8.12	-69.2	15.724	29227.5	35520.6	22.44	36034.4	23088	102.1	8.84	1.8773	18.865	16.01	15.963	15.581
2/21/2020	7:30:01	0	WIES	0	5.8	0	0.1	0.92	1.21	3.39	8.12	-69.2	15.771	29051.4	35268.6	22.26	35777.1	22925	102.2	8.85	1.8764	18.859	15.939	15.939	15.629
2/21/2020	8:00:01	0	WIES	0	5.8	0	0.1	0.94	1.23	3.45	8.12	-69.3	15.776	28851.5	35021.9	22.09	35526.6	22764	102.1	8.85	1.8778	18.875	15.963	15.915	15.676
2/21/2020	8:30:01	0	WIES	0	5.8	0	0.08	0.82	1.17	3.27	8.12	-69.4	15.817	28683.6	34785	21.93	35284.8	22610	102.3	8.87	1.8796	18.896	16.01	15.915	15.748
2/21/2020	9:00:01	0	WIES	0	5.8	0	0.04	0.7	1.14	3.2	8.12	-69.4	15.869	28579.5	34617.1	21.81	35112.6	22501	102.3	8.87	1.8775	18.877	15.986	15.986	15.867
2/21/2020	9:30:01	0	WIES	0	5.8	0	0.06	0.74	1.12	3.15	8.12	-69.4	15.854	28371.9	34377.4	21.64	34870	22345	102.1	8.86	1.8807	18.911	16.01	15.963	15.867
2/21/2020	10:00:01	0	WIES	0	5.8	0	0.05	0.72	1.11	3.11	8.12	-69.3	15.849	28253.6	34237.8	21.55	34728.6	22255	102.1	8.87	1.8793	18.898	16.034	15.963	15.891
2/21/2020	10:30:01	0	WIES	0	5.8	0	0.03	0.64	1.08	3.03	8.12	-69.4	15.912	28273.2	34211.9	21.53	34700	22238	102.5	8.9	1.8777	18.883	16.01	16.01	15.915
2/21/2020	11:00:01	0	WIES	0	5.8	0	0.03	0.63	1.11	3.11	8.12	-69.3	15.889	28278.4	34236.6	21.55	34725.9	22254	102.1	8.86	1.8764	18.869	16.01	15.986	15.915
2/21/2020	11:30:01	0	WIES	0	5.8	0	0.02	0.61	1.09	3.04	8.12	-69.2	15.877	28385.6	34375.4	21.64	34867.1	22344	101.9	8.84	1.8776	18.88	15.986	15.986	15.891
2/21/2020	12:00:01	0	WIES	0	5.8	0	0.01	0.56	1.05	2.93	8.12	-69.3	15.888	28428.9	34419.6	21.67	34911.6	22373	102	8.84	1.8783	18.887	15.963	15.986	15.819
2/21/2020	12:30:01	0	WIES	0	5.8	0	0.02	0.62	1.04	2.9	8.12	-69.2	15.872	28505.7	34525.1	21.75	35019.2	22441	101.7	8.82	1.8756	18.858	15.963	15.963	15.629
2/21/2020	13:00:01	0	WIES	0	5.8	0	0.07	0.81	1.15	3.23	8.11	-69	15.771	28493.8	34591.3	21.79	35090	22484	101.6	8.82	1.8741	18.843	15.963	15.963	15.294
2/21/2020	13:30:01	0	WIES	0	5.8	0	0.07	0.8	1.15	3.21	8.11	-69.1	15.764	28374.2	34451.7	21.69	34948.6	22394	101.5	8.82	1.8736	18.839	15.963	15.939	15.127
2/21/2020	14:00:01	0	WIES	0	5.8	0	0.17	1.19	1.39	3.88	8.11	-68.5	15.556	28221.2	34431.8	21.68	34935.8	22381	100.5	8.77	1.871	18.812	15.939	15.915	14.84
2/21/2020	14:30:01	0	WIES	0	5.8	0	0.21	1.38	1.42	3.97	8.11	-68.6	15.534	28274.5	34514.7	21.74	35020.7	22435	100.6	8.79	1.8721	18.822	15.939	15.891	14.768
2/21/2020	15:00:01	0	WIES	0	5.8	0	0.18	1.24	1.39	3.89	8.11	-68.7	15.556	28390.5	34638.5	21.82	35145.5	22515	100.5	8.77	1.8682	18.781	15.939	15.963	14.768
2/21/2020	15:30:01	0	WIES	0	5.8	0	0.16	1.15	1.45	4.06	8.11	-68.7	15.503	28308.6	34581.2	21.78	35089.3	22478	100.6	8.79	1.873	18.831	15.939	15.843	14.768
2/21/2020	16:00:01	0	WIES	0	5.8	0	0.23	1.45	1.61	4.51	8.1	-68.2	15.329	28120.9	34492.2	21.72	35005	22420	100	8.77	1.8691	18.792	15.939	15.843	14.816
2/21/2020	16:30:01	0	WIES	0	5.8	0	0.22	1.41	1.61	4.51	8.1	-68.2	15.279	28071.1	34471.1	21.7	34985.2	22406	99.7	8.75	1.8718	18.819	15.963	15.772	14.912
2/21/2020	17:00:01	0	WIES	0	5.8	0	0.25	1.51	1.61	4.51	8.11	-68.6	15.303	27973.1	34331.6	21.61	34842.8	22316	100.8	8.85	1.8713	18.815	15.939	15.867	15.008
2/21/2020	17:30:01	0	WIES	0	5.8	0	0.26	1.54	1.69	4.74	8.1	-68.3	15.223	27738.2	34107.6	21.45	34618.2	22170	100.3	8.83	1.873	18.834	15.986	15.891	15.055
2/21/2020	18:00:01	0	WIES	0	5.8	0	0.18	1.25	1.53	4.27	8.11	-68.6	15.403	27893.2	34154	21.49	34659.3	22200	101	8.85	1.8775	18.879	15.986	15.963	15.127
2/21/2020	18:30:01	0	WIES	0	5.8	0	0.1	0.92	1.32	3.68	8.11	-68.9	15.583	27749.7	33835.5	21.27	34329.9	21993	101.3	8.86	1.866	18.767	15.963	15.939	15.39
2/21/2020	19:00:01	0	WIES	0	5.8	0	0.11	0.98	1.39	3.88	8.11	-68.9	15.534	27472.1	33535.5	21.06	34027.2	21798	101.4	8.89	1.8731	18.842	16.01	16.034	15.533
2/21/2020	19:30:01	0	WIES	0	5.8	0	0.01	0.56	1.14	3.2	8.11	-69.1	15.874	27528	33339.3	20.93	33816.3	21671	101.7	8.86	1.881	18.924	16.01	16.034	15.819
2/21/2020	20:00:01	0	WIES	0	5.8	0	0.01	0.57	1.14	3.2	8.11	-69.1	15.875	27212.1	32956	20.66	33427.5	21421	101.8	8.88	1.8803	18.921	16.034	16.082	15.915
2/21/2020	20:30:01	0	WIES	0	5.8	0	0.01	0.57	1.11	3.1	8.12	-69.3	15.888	27177.2	32903.4	20.63	33373.7	21387	102.1	8.91	1.8646	18.763	16.082	16.082	15.963
2/21/2020	21:00:01	0	WIES	0	5.8	0	0.01	0.55	1.09	3.05	8.12	-69.2	15.913	27259.6	32984.2	20.68	33454.7	21440	102.2	8.91	1.8516	18.632	16.177	16.106	15.986
2/21/2020	21:30:01	0	WIES	0	5.8	0	0	0.53	1.11	3.12	8.12	-69.3	15.953	27442.3	33174.9	20.81	33646.8	21564	102.1	8.89	1.8439	18.553	16.153	16.106	16.01
2/21/2020	22:00:01	0	WIES	0	5.8	0	0.02	0.58	1.11	3.11	8.12	-69.3	15.967	27487.2	33218.4	20.84	33690.5	21592	102.3	8.9	1.8768	18.884	16.153	16.129	15.963
2/21/2020	22:30:01	0	WIES	0	5.8	0	0.04	0.69	1.18	3.32	8.12	-69.4	15.9	27232.3	32961.5	20.67	33432.2	21425	103	8.98	1.88	18.918	16.153	16.058	15.39
2/21/2020	23:00:01	0	WIES	0	5.8	0	0.05	0.71	1.24	3.48	8.12	-69.2	15.89	27356.4	33119.1	20.77	33592.4	21527	102.8	8.97	1.8511	18.625	16.129	16.058	15.557
2/21/2020	23:30:01	0	WIES	0	5.8	0	0.11	0.95	1.29	3.62	8.12	-69.2	15.871	27607.4	33437.6	20.99	33916.1	21734	102.9	8.96	1.8379	18.49	16.129	16.082	15.557
2/22/2020	0:00:01	0	WIES	0	5.8	0	0.15	1.12	1.36	3.81	8.12	-69.2	15.746	27888.9	33876.7	21.3	34366	22020	103	8.98	1.854	18.647	16.058	15.963	15.557
2/22/2020	0:30:01	0	WIES	0	5.8	0	0.13	1.06	1.32	3.69	8.12	-69.1	15.821	28109.6	34085.7	21.44	34575.4	22156	102.7	8.93	1.8709	18.815	16.058	15.963	15.652
2/22/2020	1:00:01	0	WIES	0	5.8	0	0.18	1.25	1.44	4.03	8.12	-69.2	15.712	27822.2	33822	21.26	34311.6	21984	102.9	8.98	1.8429	18.536	16.082	15.963	15.652
2/22/2020	1:30:01	0	WIES	0	5.8	0	0.21	1.37	1.52	4.24	8.11	-69	15.66	27853.2	33901	21.31	34393.6	22036	102.7	8.96	1.8377	18.482	16.01	15.986	15.533
2/22/2020	2:00:01	0	WIES	0	5.8	0	0.2	1.33	1.48	4.13	8.11	-69	15.672	27814.3	33844.3	21.27	34335.7	21999	102.6	8.96	1.8506	18.613	16.058	15.986	15.414
2/22/2020	2:30:01	0	WIES	0	5.8	0	0.16	1.15	1.38	3.85	8.12	-69.1	15.75	27700.4	33644.4	21.14	34130.2	21869	102.5	8.94	1.8688	18.798	16.106	15.963	15.366
2/22/2020	3:00:01	0	WIES	0	5.8	0	0.17	1.18	1.39	3.89	8.12	-69.1	15.766	27617.3	33531	21.06	34014.6	21795	102.5	8.95	1.8699	18.81	16.082	15.939	15.414
2/22/2020	3:30:01	0	WIES	0	5.8	0	0.2	1.3	1.39	3.9	8.12	-69.1	15.713	27594.5	33544.6	21.07	34030.3	21804	102.5	8.95	1.8769	18.88	16.129	15.963	15.318
2/22/2020	4:00:01	0	WIES	0	5.8	0	0.24	1.49	1.52	4.25	8.11	-68.9	15.617	27482.9	33483.7	21.02	33971.8	21764	102.3	8.96	1.8742	18.854	16.106	15.963	15.247
2/22/2020	4:30:01	0	WIES	0	5.8	0	0.27	1.61	1.56	4.37	8.11	-68.9	15.582	27584.4	33634.4	21.13	34125.9	21862	102.3	8.96	1.8761	18.871	16.106	15.939	15.27
2/22/2020	5:00:01	0	WIES	0	5.8	0	0.25	1.5	1.56	4.37	8.11	-69	15.632	27682.4	33715.2	21.18	34206.2	21915	102.2	8.94	1.8751	18.86	16.082	15.963	15.366
2/22/2020	5:30:01	0	WIES	0	5.8	0	0.2	1.3	1.45	4.06	8.12	-69.1	15.735	27762.8	33732.4	21.2	34220	21926	102.5	8.94	1.8759	18.869	16.082	16.01	15.461
2/22/2020	6:00:01	0	WIES	0	5.8	0	0.18	1.22	1.37	3.85	8.12	-69.2	15.794	27856.7	33799.8	21.24	34286.2	21970	102.6	8.94	1.8752	18.862	16.058	16.034	15.581
2/22/2020	6:30:01	0	WIES	0	5.8	0	0.19	1.27	1.39	3.89	8.12	-69.1	15.716	27875	33883	21.3	34373.4	22024	102.3	8.92	1.8759	18.868	16.034	15.963	15.652
2/22/2020	7:00:01	0	WIES	0	5.8	0	0.15	1.12	1.29	3.61	8.12	-69.1	15.767	28018.6	34018	21.39	34508.6	22112	102.4	8.92	1.8746	18.853	16.01	15.915	15.581
2/22/2020	7:30:01	0	WIES	0	5.8	0	0.18	1.24	1.38	3.86	8.11	-69	15.659	28010.1	34092.4	21.44	34587.9	22160	102.2	8.92	1.8782	18.888	15.939	15.891	15.676
2/22/2020	8:00:01	0	WIES	0	5.8	0	0.2	1.32	1.45	4.07	8.11	-68.9	15.626	28120.6	34253.2	21.56	34752.1	22265	101.9	8.89	1.8785	18.89	16.01	15.843	15.629
2/22/2020	8:30:01	0	WIES	0	5.8	0	0.18	1.23	1.4	3.92	8.11	-68.8	15.652	28197.4	34326.2	21.61	34825.3	22312	101.6	8.86	1.8777	18.88	16.01	15.867	15.652
2/22/2020	9:00:01	0	WIES	0	5.8	0	0.18	1.26	1.45	4.06	8.11	-68.8	15.661	28209.4	34333.6	21.61	34832.5	22317	101.9	8.88	1.873	18.833	15.963	15.891	15.676
2/22/2020	9:30:01	0	WIES	0	5.8	0	0.18	1.23	1.41	3.95	8.11	-68.9	15.701	28290.7	34400.7	21.66	34899.2	22360	101.9	8.87	1.8767	18.87	15.963	15.891	15.7
2/22/2020	10:00:01	0	WIES	0	5.8	0	0.15	1.11	1.35	3.77	8.11	-68.9	15.739	28369.9	34466.5	21.7	34964.6	22403	101.9	8.86	1.8744	18.846	15.939	15.867	15.724
2/22/2020	10:30:01	0	WIES	0	5.8	0	0.14	1.08	1.3	3.64	8.11	-69	15.744	28293.4	34369.3	21.64	34865.7	22340	101.9	8.86	1.8781	18.885	15.963	15.867	15.772
2/22/2020	11:00:01	0	WIES	0	5.8	0	0.11	0.95	1.28	3.57	8.11	-68.9	15.767	28339.8	34407.4	21.66	34903.6	22365	101.7	8.84	1.8779	18.883	15.939	15.891	15.796
2/22/2020	11:30:01	0	WIES	0	5.8	0	0.12	0.99	1.24	3.47	8.11	-69	15.782	28413.8	34485.6	21.72	34982.4	22416	101.8	8.85	1.8765	18.867	15.891	15.867	15.724
2/22/2020	12:00:01	0	WIES	0	5.8	0	0.11	0.97	1.29	3.61	8.11	-68.8	15.709	28383.9	34507.2	21.73	35007	22430	101.1	8.8	1.878	18.882	15.891	15.867	15.438
2/22/2020	12:30:01	0	WIES	0	5.8	0	0.15	1.1	1.36	3.81	8.11	-68.7	15.637	28482.8	34685.6	21.86	35190.4	22546	101.1	8.8	1.8766	18.866	15.891	15.843	15.414
2/22/2020	13:00:01	0	WIES	0	5.8	0	0.15	1.12	1.35	3.78	8.11	-68.8	15.65	28611.4	34831.6	21.96	35338.1	22641	101.4	8.82	1.8778	18.877	15.867	15.843	15.39
2/22/2020	13:30:01	0	WIES	0	5.8	0	0.11	0.98	1.23	3.44	8.11	-68.8	15.717	28754	34951.1	22.04	35457	22718	101.5	8.81	1.8733	18.831	15.867	15.867	15.342
2/22/2020	14:00:01	0	WIES	0	5.8	0	0.15	1.1	1.35	3.79	8.1	-68.2	15.502	28669.5	35023	22.09	35537.6	22765	99.8	8.7	1.8744	18.84	15.843	15.819	15.318
2/22/2020	14:30:01	0	WIES	0	5.8	0	0.25	1.53	1.59	4.44	8.1	-67.9	15.272	28688.6	35235.3	22.23	35761.1	22903	99.3	8.69	1.873	18.823	15.819	15.748	15.151
2/22/2020	15:00:01	0	WIES	0	5.8	0	0.25	1.53	1.64	4.6	8.09	-67.3	15.02	28769.9	35545.2	22.45	36084.2	23104	98	8.61	1.8727	18.816	15.843	15.652	14.984
2/22/2020	15:30:01	0	WIES	0	5.8	0	0.27	1.6	1.66	4.64	8.09	-67.3	14.957	28891.1	35748	22.59	36292.1	23236	98.1	8.62	1.8725	18.811	15.843	15.414	14.697
2/22/2020	16:00:01	0	WIES	0	5.8	0	0.24	1.46	1.67	4.67	8.09	-67.3	14.925	29109.3	36045.7	22.79	36595.4	23430	97.9	8.6	1.8718	18.802	15.843	15.438	14.721
2/22/2020	16:30:01	0	WIES	0	5.8	0	0.23	1.44	1.61	4.51	8.09	-67.4	14.977	29247.6	36172.7	22.88	36722.6	23512	98.2	8.61	1.8739	18.821	15.867	15.533	14.864
2/22/2020	17:00:01	0	WIES	0	5.8	0	0.21	1.37	1.63	4.57	8.09	-67.5	15.067	29330.6	36198.3	22.9	36745.6	23529	98.1	8.58	1.8743	18.825	15.867	15.748	14.792
2/22/2020	17:30:01	0	WIES	0	5.8	0	0.18	1.23	1.54	4.31	8.1	-68	15.293	29380.1	36066.9	22.81	36604.3	23443	99.1	8.64	1.8698	18.783	15.867	15.819	14.912
2/22/2020	18:00:01	0	WIES	0	5.8	0	0.14	1.07	1.36	3.82	8.11	-68.5	15.47	29309.7	35831.7	22.65	36359.3	23291	100	8.69	1.8649	18.737	15.867	15.891	15.055
2/22/2020	18:30:01	0	WIES	0	5.8	0	0.12	0.98	1.37	3.85	8.11	-68.8	15.629	29031.7	35361.3	22.32	35876.3	22985	100.9	8.76	1.8689	18.782	15.915	15.939	15.438
2/22/2020	19:00:01	0	WIES	0	5.8	0	0.16	1.15	1.41	3.95	8.11	-68.7	15.592	28738.3	35033.4	22.1	35544.9	22772	100.7	8.76	1.8589	18.685	15.891	15.867	15.199
2/22/2020	19:30:01	0	WIES	0	5.8	0	0.19	1.26	1.46	4.09	8.1	-68.4	15.407	28549.9	34954.8	22.04	35471.7	22721	100.4	8.77	1.8604	18.699	15.891	15.891	15.103
2/22/2020	20:00:01	0	WIES	0	5.8	0	0.12	0.98	1.41	3.94	8.1	-68.3	15.455	28429.7	34768.5	21.91	35281	22599	100.1	8.75	1.8693	18.791	15.939	15.939	15.151
2/22/2020	20:30:01	0	WIES	0	5.8	0	0.12	1	1.39	3.89	8.11	-68.5	15.524	28068	34270.6	21.57	34773.4	22276	100.7	8.8	1.88	18.904	15.963	15.891	15.294
2/22/2020	21:00:01	0	WIES	0	5.8	0	0.13	1.04	1.39	3.88	8.11	-68.6	15.57	27772.8	33874.4	21.29	34369.8	22018	100.9	8.83	1.8685	18.792	15.963	15.963	15.533
2/22/2020	21:30:01	0	WIES	0	5.8	0	0.09	0.87	1.32	3.71	8.11	-68.8	15.716	27401	33307.1	20.9	33789.2	21650	101.4	8.86	1.864	18.753	16.01	15.986	15.629
2/22/2020	22:00:01	0	WIES	0	5.8	0	0.08	0.84	1.28	3.6	8.11	-68.9	15.772	27312.2	33155.9	20.8	33633.9	21551	101.5	8.87	1.8594	18.708	15.963	15.915	15.7
2/22/2020	22:30:01	0	WIES	0	5.8	0	0.08	0.84	1.32	3.69	8.11	-68.8	15.719	27262.4	33136.2	20.78	33615.7	21539	101.5	8.88	1.845	18.564	15.986	15.891	15.724
2/22/2020	23:00:01	0	WIES	0	5.8	0	0.1	0.92	1.29	3.62	8.11	-69	15.793	27605.2	33495.7	21.03	33977.8	21772	101.9	8.89	1.8668	18.78	16.129	15.986	15.796
2/22/2020	23:30:01	0	WIES	0	5.8	0	0.11	0.96	1.35	3.78	8.11	-68.9	15.74	27751.9	33715.2	21.18	34202.3	21915	101.8	8.88	1.8677	18.787	16.082	15.915	15.819
2/23/2020	0:00:01	0	WIES	0	5.8	0	0.11	0.94	1.36	3.8	8.11	-68.9	15.752	27970.9	33971.2	21.36	34461.6	22081	102	8.88	1.8601	18.708	16.058	15.939	15.796
2/23/2020	0:30:01	0	WIES	0	5.8	0	0.12	0.98	1.34	3.75	8.11	-69	15.802	28218.9	34233.2	21.54	34725.7	22252	102.2	8.88	1.8744	18.849	16.058	15.939	15.819
2/23/2020	1:00:01	0	WIES	0	5.8	0	0.07	0.82	1.24	3.47	8.12	-69.1	15.804	28150.7	34148.4	21.48	34639.5	22196	102.6	8.92	1.8764	18.87	16.106	15.915	15.843
2/23/2020	1:30:01	0	WIES	0	5.8	0	0.1	0.93	1.26	3.53	8.12	-69.1	15.79	28079.9	34074.2	21.43	34564.8	22148	102.4	8.91	1.8775	18.882	16.058	15.891	15.843
2/23/2020	2:00:01	0	WIES	0	5.8	0	0.11	0.95	1.24	3.46	8.12	-69.1	15.784	28087.4	34087.6	21.44	34578.5	22157	102.5	8.92	1.8773	18.879	16.058	15.891	15.796
2/23/2020	2:30:01	0	WIES	0	5.8	0	0.14	1.09	1.35	3.79	8.11	-69.1	15.769	28004.8	33998.9	21.38	34489.1	22099	102.4	8.91	1.881	18.917	16.058	15.891	15.748
2/23/2020	3:00:01	0	WIES	0	5.8	0	0.13	1.05	1.3	3.64	8.11	-69.1	15.749	27880.6	33863.9	21.29	34352.9	22012	102.5	8.94	1.8789	18.897	16.034	15.867	15.629
2/23/2020	3:30:01	0	WIES	0	5.8	0	0.14	1.08	1.33	3.73	8.12	-69.1	15.718	27895.2	33906.2	21.32	34396.9	22039	102.5	8.93	1.8787	18.896	16.01	15.867	15.39
2/23/2020	4:00:01	0	WIES	0	5.8	0	0.15	1.13	1.32	3.7	8.11	-69	15.681	27950	34002.2	21.38	34495.6	22101	102.3	8.92	1.8753	18.86	15.986	15.867	14.984
2/23/2020	4:30:01	0	WIES	0	5.8	0	0.16	1.15	1.38	3.86	8.11	-69	15.663	28005.4	34083.7	21.44	34578.9	22154	102.3	8.92	1.8782	18.888	15.986	15.843	15.031
2/23/2020	5:00:01	0	WIES	0	5.8	0	0.16	1.15	1.38	3.87	8.11	-68.9	15.665	28159.3	34269.3	21.57	34767.1	22275	102.1	8.9	1.8763	18.867	15.963	15.819	14.984
2/23/2020	5:30:01	0	WIES	0	5.8	0	0.16	1.14	1.35	3.79	8.11	-68.9	15.692	28262.5	34373.9	21.64	34872.3	22343	101.9	8.87	1.8758	18.862	16.01	15.867	15.342
2/23/2020	6:00:01	0	WIES	0	5.8	0	0.15	1.1	1.31	3.66	8.11	-69	15.734	28273.1	34352.8	21.63	34849.4	22329	102.3	8.9	1.8736	18.839	15.963	15.891	15.557
2/23/2020	6:30:01	0	WIES	0	5.8	0	0.12	0.99	1.3	3.64	8.12	-69.1	15.752	28200.1	34249.5	21.55	34744	22262	102.4	8.91	1.8706	18.81	15.963	15.963	15.676
2/23/2020	7:00:01	0	WIES	0	5.8	0	0.1	0.94	1.26	3.53	8.12	-69.1	15.808	28118.7	34106.5	21.46	34596.9	22169	102.2	8.89	1.8498	18.602	15.963	15.963	15.748
2/23/2020	7:30:01	0	WIES	0	5.8	0	0.09	0.89	1.2	3.37	8.12	-69.1	15.853	28102.9	34052.2	21.42	34540.2	22134	102.2	8.88	1.8617	18.724	15.963	15.939	15.891
2/23/2020	8:00:01	0	WIES	0	5.8	0	0.07	0.79	1.18	3.29	8.11	-69	15.863	27947.6	33856.1	21.28	34340.9	22006	102.2	8.89	1.8783	18.892	15.963	15.939	15.891
2/23/2020	8:30:01	0	WIES	0	5.8	0	0.05	0.73	1.16	3.24	8.12	-69.2	15.888	27836.2	33701.9	21.18	34183.6	21906	102.4	8.91	1.8822	18.933	15.939	15.963	15.796
2/23/2020	9:00:01	0	WIES	0	5.8	0	0.06	0.77	1.13	3.16	8.12	-69.2	15.887	27657.7	33486.1	21.03	33964.7	21766	102.4	8.92	1.88	18.913	15.939	15.963	15.748
2/23/2020	9:30:01	0	WIES	0	5.8	0	0.04	0.69	1.09	3.04	8.12	-69.3	15.907	27672.3	33488.5	21.03	33966.5	21768	102.7	8.94	1.8467	18.578	15.939	15.963	15.843
2/23/2020	10:00:01	0	WIES	0	5.8	0	0.07	0.79	1.12	3.14	8.12	-69.1	15.879	27860.8	33738	21.2	34220.6	21930	102.2	8.89	1.8747	18.857	15.939	15.939	15.843
2/23/2020	10:30:01	0	WIES	0	5.8	0	0.03	0.65	1.15	3.21	8.11	-69.1	15.87	27963.9	33870.5	21.29	34355.3	22016	102.1	8.88	1.8716	18.824	15.939	15.963	15.867
2/23/2020	11:00:01	0	WIES	0	5.8	0	0.04	0.7	1.15	3.21	8.12	-69.1	15.884	28040.2	33951.9	21.35	34437.4	22069	102.2	8.88	1.8673	18.78	15.939	15.963	15.891
2/23/2020	11:30:01	0	WIES	0	5.8	0	0.05	0.7	1.11	3.12	8.12	-69.1	15.88	28153.6	34091.8	21.45	34579.3	22160	102.2	8.88	1.8645	18.751	15.915	15.939	15.915
2/23/2020	12:00:01	0	WIES	0	5.8	0	0.03	0.66	1.16	3.24	8.12	-69.2	15.882	28178.1	34120.3	21.47	34608.2	22178	102.2	8.88	1.8711	18.818	15.915	15.939	15.915
2/23/2020	12:30:01	0	WIES	0	5.8	0	0.06	0.74	1.09	3.06	8.12	-69.1	15.88	28165	34106.1	21.46	34593.9	22169	102.2	8.87	1.8689	18.795	15.915	15.939	15.915
2/23/2020	13:00:01	0	WIES	0	5.8	0	0.02	0.61	1.11	3.1	8.11	-69	15.866	28069.3	34001.3	21.38	34488.1	22101	101.8	8.85	1.8622	18.728	15.891	15.915	15.915
2/23/2020	13:30:01	0	WIES	0	5.8	0	0.01	0.58	1.05	2.95	8.11	-68.9	15.872	27959.4	33863.3	21.29	34347.9	22011	101.8	8.85	1.8711	18.819	15.891	15.915	15.915
2/23/2020	14:00:01	0	WIES	0	5.8	0	0.01	0.54	1.06	2.97	8.11	-68.9	15.874	27859.9	33741.4	21.2	34224.2	21932	101.7	8.85	1.8767	18.877	15.891	15.915	15.915
2/23/2020	14:30:01	0	WIES	0	5.8	0	0.02	0.58	1.06	2.97	8.11	-68.9	15.868	27850.2	33733.8	21.2	34216.7	21927	101.6	8.84	1.8782	18.893	15.891	15.915	15.414
2/23/2020	15:00:01	0	WIES	0	5.8	0	0.02	0.58	1.1	3.09	8.11	-68.8	15.842	27815.4	33712.6	21.18	34196.1	21913	101.1	8.8	1.8774	18.885	15.891	15.915	15.199
2/23/2020	15:30:01	0	WIES	0	5.8	0	0.02	0.6	1.12	3.13	8.11	-68.7	15.81	27814.6	33736	21.2	34221	21928	101	8.8	1.8773	18.883	15.891	15.915	15.008
2/23/2020	16:00:01	0	WIES	0	5.8	0	0.13	1.06	1.39	3.91	8.09	-67.5	15.177	27321.9	33631.3	21.12	34136.1	21860	98.6	8.7	1.8632	18.74	15.891	15.915	14.745
2/23/2020	16:30:01	0	WIES	0	5.8	0	0.13	1.05	1.43	4.01	8.09	-67.3	15.069	27493.6	33929.6	21.33	34442.5	22054	98	8.66	1.8727	18.832	15.915	15.939	14.505
2/23/2020	17:00:01	0	WIES	0	5.8	0	0.14	1.09	1.44	4.04	8.08	-66.8	14.9	27336.9	33871.1	21.28	34388.4	22016	96.7	8.58	1.8753	18.859	15.915	15.843	14.266
2/23/2020	17:30:01	0	WIES	0	5.8	0	0.13	1.05	1.43	4	8.09	-67.3	15.04	27510.9	33974	21.36	34488.5	22083	97.7	8.63	1.8795	18.9	15.915	15.581	14.409
2/23/2020	18:00:01	0	WIES	0	5.8	0	0.12	1.02	1.41	3.95	8.1	-67.9	15.23	27679.6	34030	21.4	34539.2	22119	99.3	8.74	1.8744	18.849	15.915	15.652	14.792
2/23/2020	18:30:01	0	WIES	0	5.8	0	0.03	0.66	1.22	3.42	8.11	-68.5	15.604	27921.1	34028.1	21.4	34524.5	22118	100.4	8.77	1.8745	18.852	15.939	15.796	15.342
2/23/2020	19:00:01	0	WIES	0	5.8	0	0.03	0.65	1.2	3.35	8.11	-68.9	15.771	27828.8	33784.3	21.23	34271.4	21960	101.4	8.84	1.8604	18.713	15.867	15.891	15.557
2/23/2020	19:30:01	0	WIES	0	5.8	0	0.04	0.66	1.21	3.38	8.11	-68.9	15.756	27490.5	33385.1	20.96	33866.9	21700	101.4	8.86	1.8763	18.876	15.915	15.891	15.772
2/23/2020	20:00:01	0	WIES	0	5.8	0	0.05	0.71	1.24	3.48	8.11	-68.9	15.748	27197	33034.4	20.71	33511.5	21472	101.7	8.89	1.8808	18.925	15.963	15.963	15.724
2/23/2020	20:30:01	0	WIES	0	5.8	0	0.01	0.57	1.19	3.34	8.12	-69.2	15.901	27060	32751.8	20.52	33219.5	21289	102.1	8.91	1.8561	18.68	16.01	16.034	15.867
2/23/2020	21:00:01	0	WIES	0	5.8	0	0.02	0.59	1.09	3.06	8.12	-69.3	15.94	26893.8	32521.5	20.36	32984.6	21139	102.5	8.95	1.8746	18.868	16.01	16.058	15.963
2/23/2020	21:30:01	0	WIES	0	5.8	0	0.01	0.57	1.16	3.25	8.12	-69.2	15.92	26682	32280.6	20.2	32740.9	20982	102.5	8.96	1.8838	18.963	16.058	16.082	15.939
2/23/2020	22:00:01	0	WIES	0	5.8	0	0.03	0.66	1.21	3.4	8.12	-69.2	15.885	26524.1	32115.1	20.08	32574.2	20875	102.4	8.97	1.8869	18.996	16.034	16.034	15.867
2/23/2020	22:30:01	0	WIES	0	5.8	0	0.04	0.67	1.18	3.31	8.12	-69.2	15.897	26440.3	32004.8	20.01	32462	20803	102.8	9	1.8817	18.944	16.034	16.058	15.772
2/23/2020	23:00:01	0	WIES	0	5.8	0	0.06	0.74	1.22	3.42	8.11	-69	15.818	26370.2	31978.3	19.99	32437.7	20786	102.2	8.97	1.8819	18.946	16.034	16.01	15.676
2/23/2020	23:30:01	0	WIES	0	5.8	0	0.06	0.77	1.26	3.53	8.12	-69.1	15.857	26426.4	32017.7	20.02	32476.4	20812	102.5	8.98	1.8867	18.995	16.129	16.058	15.772
2/24/2020	0:00:01	0	WIES	0	5.8	0	0.05	0.74	1.23	3.43	8.12	-69.2	15.906	26230.5	31744.3	19.83	32197.5	20634	102.7	9	1.8868	18.998	16.082	16.106	15.867
2/24/2020	0:30:01	0	WIES	0	5.8	0	0.07	0.79	1.22	3.41	8.12	-69.1	15.923	26120.5	31599	19.73	32049.5	20539	102.8	9.02	1.8892	19.024	16.082	16.082	15.915
2/24/2020	1:00:01	0	WIES	0	5.8	0	0.08	0.85	1.2	3.37	8.12	-69.2	15.94	26017.6	31462.2	19.64	31910.2	20450	103	9.03	1.8896	19.03	16.106	16.106	15.915
2/24/2020	1:30:01	0	WIES	0	5.8	0	0.07	0.81	1.21	3.39	8.12	-69.2	15.918	25890.6	31324	19.54	31770.8	20361	102.9	9.04	1.8876	19.011	16.082	16.082	15.915
2/24/2020	2:00:01	0	WIES	0	5.8	0	0.08	0.85	1.22	3.4	8.12	-69.2	15.892	25845.8	31288.8	19.52	31735.9	20338	103	9.05	1.8882	19.017	16.106	16.034	15.867
2/24/2020	2:30:01	0	WIES	0	5.8	0	0.08	0.85	1.2	3.37	8.12	-69.1	15.885	25929.1	31394.6	19.59	31843.4	20406	102.6	9.01	1.888	19.013	16.058	15.963	15.509
2/24/2020	3:00:01	0	WIES	0	5.8	0	0.07	0.79	1.2	3.37	8.11	-68.9	15.848	25947.1	31443.5	19.62	31894.3	20438	102.3	8.98	1.8861	18.994	16.034	15.939	15.533
2/24/2020	3:30:01	0	WIES	0	5.8	0	0.09	0.88	1.26	3.53	8.11	-68.9	15.791	25930.8	31465.2	19.64	31918.2	20452	102	8.97	1.8844	18.976	16.058	16.01	15.318
2/24/2020	4:00:01	0	WIES	0	5.8	0	0.09	0.89	1.22	3.41	8.11	-68.6	15.712	26108.2	31738.9	19.82	32198.4	20630	101.4	8.92	1.8814	18.943	16.01	15.986	14.577
2/24/2020	4:30:01	0	WIES	0	5.8	0	0.12	0.98	1.28	3.6	8.1	-68.2	15.593	26118.3	31839.2	19.89	32304.1	20695	100.1	8.83	1.8835	18.964	15.986	15.915	14.601
2/24/2020	5:00:01	0	WIES	0	5.8	0	0.08	0.82	1.25	3.49	8.11	-68.7	15.771	26417.6	32070.8	20.05	32533.1	20846	101.4	8.9	1.8826	18.952	15.963	15.963	14.912
2/24/2020	5:30:01	0	WIES	0	5.8	0	0.09	0.87	1.25	3.51	8.11	-68.8	15.747	26467.9	32149.6	20.11	32613.9	20897	101.3	8.89	1.8807	18.933	15.963	15.915	15.39
2/24/2020	6:00:01	0	WIES	0	5.8	0	0.09	0.87	1.22	3.42	8.11	-68.9	15.777	26364.5	32002.3	20.01	32463.4	20801	101.6	8.92	1.8762	18.889	15.939	15.915	15.39
2/24/2020	6:30:01	0	WIES	0	5.8	0	0.1	0.91	1.22	3.42	8.11	-68.9	15.815	26325.4	31926.4	19.95	32385.2	20752	102.2	8.97	1.8828	18.956	15.891	15.915	15.342
2/24/2020	7:00:01	0	WIES	0	5.8	0	0.08	0.82	1.21	3.4	8.11	-68.8	15.815	26210.1	31786.6	19.86	32243.4	20661	101.7	8.93	1.8845	18.975	15.915	15.915	15.39
2/24/2020	7:30:01	0	WIES	0	5.8	0	0.08	0.83	1.2	3.35	8.11	-68.9	15.84	26114.3	31652.2	19.77	32106.2	20574	101.5	8.91	1.8794	18.925	15.963	15.963	15.605
2/24/2020	8:00:01	0	WIES	0	5.8	0	0.09	0.87	1.23	3.43	8.11	-68.7	15.767	25893.5	31437.6	19.62	31891	20434	101.3	8.92	1.8853	18.986	15.939	15.915	15.819
2/24/2020	8:30:01	0	WIES	0	5.8	0	0.08	0.82	1.2	3.35	8.11	-69.1	15.836	25790.7	31262.9	19.5	31711.5	20321	102	8.97	1.8872	19.007	15.939	15.939	15.772
2/24/2020	9:00:01	0	WIES	0	5.8	0	0.01	0.56	1.11	3.11	8.11	-68.9	15.922	25757	31160.2	19.43	31604.5	20254	101.7	8.93	1.8789	18.925	15.963	16.01	15.867
2/24/2020	9:30:01	0	WIES	0	5.8	0	0.02	0.6	1.11	3.1	8.11	-69	15.921	25649.2	31030.4	19.34	31472.9	20170	101.7	8.94	1.8793	18.93	15.963	15.986	15.915
2/24/2020	10:00:01	0	WIES	0	5.8	0	0.03	0.62	1.11	3.11	8.11	-68.9	15.922	25507.5	30858.2	19.22	31298.2	20058	101.7	8.95	1.8857	18.997	15.963	15.986	15.939
2/24/2020	10:30:01	0	WIES	0	5.8	0	0.02	0.6	1.11	3.11	8.11	-68.8	15.909	25340.9	30665.3	19.09	31102.9	19932	101.7	8.95	1.8862	19.003	15.963	15.986	15.915
2/24/2020	11:00:01	0	WIES	0	5.8	0	0.03	0.62	1.11	3.12	8.11	-68.8	15.881	25217.3	30535.8	19	30972.5	19848	101.1	8.91	1.888	19.022	15.939	15.963	15.891
2/24/2020	11:30:01	0	WIES	0	5.8	0	0.03	0.64	1.13	3.17	8.11	-68.7	15.854	25063.2	30368.3	18.89	30803.5	19739	100.7	8.89	1.8892	19.036	15.939	15.963	15.891
2/24/2020	12:00:01	0	WIES	0	5.8	0	0.03	0.62	1.15	3.22	8.11	-68.9	15.863	25021.2	30310.7	18.85	30744.7	19702	101.6	8.97	1.8884	19.029	15.915	15.915	15.915
2/24/2020	12:30:01	0	WIES	0	5.8	0	0.02	0.61	1.13	3.15	8.11	-68.8	15.853	25009.1	30303.5	18.84	30737.7	19697	101.6	8.97	1.8881	19.025	15.915	15.915	15.891
2/24/2020	13:00:01	0	WIES	0	5.8	0	0.02	0.59	1.09	3.04	8.11	-68.8	15.847	25014.1	30313.7	18.85	30748.3	19704	101.7	8.98	1.8868	19.012	15.891	15.915	15.891
2/24/2020	13:30:01	0	WIES	0	5.8	0	0.03	0.62	1.11	3.1	8.11	-68.9	15.843	25039.4	30347.4	18.87	30782.6	19726	101.6	8.97	1.8864	19.008	15.891	15.915	15.891
2/24/2020	14:00:01	0	WIES	0	5.8	0	0	0.53	1.11	3.12	8.11	-68.7	15.846	25138.6	30465.1	18.95	30901.9	19802	101	8.92	1.8866	19.008	15.891	15.915	15.891
2/24/2020	14:30:01	0	WIES	0	5.8	0	0.04	0.68	1.08	3.03	8.11	-68.7	15.848	25124	30446.1	18.94	30882.6	19790	101.7	8.97	1.8858	19.001	15.867	15.915	15.891
2/24/2020	15:00:01	0	WIES	0	5.8	0	0.01	0.55	1.15	3.22	8.11	-68.7	15.822	25180.2	30532.6	19	30971.2	19846	101.2	8.93	1.8845	18.987	15.891	15.915	15.581
2/24/2020	15:30:01	0	WIES	0	5.8	0	0.02	0.58	1.14	3.19	8.11	-68.8	15.844	25338.6	30708.8	19.12	31149.2	19961	101.4	8.94	1.8839	18.979	15.891	15.915	15.008
2/24/2020	16:00:01	0	WIES	0	5.8	0	0.01	0.54	1.1	3.08	8.11	-68.5	15.834	25461	30864.7	19.23	31307.7	20062	100.9	8.89	1.8845	18.984	15.891	15.915	14.792
2/24/2020	16:30:01	0	WIES	0	5.8	0	0.05	0.71	1.2	3.35	8.1	-68	15.6	25384.5	30939.2	19.28	31390.8	20111	99.7	8.82	1.8827	18.964	15.915	15.915	14.745
2/24/2020	17:00:01	0	WIES	0	5.8	0	0.07	0.79	1.3	3.63	8.08	-67	15.178	25664.9	31591.4	19.72	32065.6	20534	96.9	8.63	1.8847	18.977	15.915	15.915	14.625
2/24/2020	17:30:01	0	WIES	0	5.8	0	0.12	0.99	1.38	3.87	8.06	-65.5	14.634	25649.9	31982.4	19.98	32478.5	20789	92.9	8.35	1.8838	18.962	15.915	15.724	14.074
2/24/2020	18:00:01	0	WIES	0	5.8	0	0.11	0.97	1.42	3.98	8.04	-64.6	14.324	25790.6	32397	20.26	32908.2	21058	90.1	8.14	1.8829	18.948	15.915	14.984	14.098
2/24/2020	18:30:01	0	WIES	0	5.8	0	0.09	0.87	1.4	3.92	8.05	-65	14.435	26150.1	32761.1	20.51	33274.9	21295	91.2	8.2	1.8812	18.927	15.939	15.605	14.194
2/24/2020	19:00:01	0	WIES	0	5.7	0	0.05	0.73	1.4	3.92	8.08	-66.7	15.022	26878.8	33207.8	20.83	33711.2	21585	95.8	8.5	1.882	18.933	15.843	15.652	14.409
2/24/2020	19:30:01	0	WIES	0	5.8	0	0.03	0.64	1.25	3.51	8.11	-68.5	15.58	27339.1	33337.3	20.92	33824.5	21669	100.2	8.78	1.8801	18.914	16.034	15.915	15.247
2/24/2020	20:00:01	0	WIES	0	5.8	0	0.03	0.64	1.25	3.49	8.1	-68.3	15.531	26852.1	32781.2	20.54	33261.9	21308	99.5	8.75	1.8828	18.947	16.01	15.963	15.103
2/24/2020	20:30:01	0	WIES	0	5.8	0	0.03	0.65	1.22	3.43	8.1	-68.3	15.535	26280.5	32079.7	20.06	32550	20852	100.1	8.83	1.8827	18.953	15.939	15.939	15.223
2/24/2020	21:00:01	0	WIES	0	5.8	0	0.01	0.56	1.19	3.34	8.11	-68.9	15.844	25973.2	31478.1	19.65	31929.5	20461	101.7	8.94	1.8585	18.716	16.225	16.153	15.7
2/24/2020	21:30:01	0	WIES	0	5.8	0	0	0.53	1.2	3.35	8.11	-69.1	15.9	25953.1	31413.1	19.6	31861.7	20419	102.1	8.96	1.844	18.57	16.058	16.106	15.438
2/24/2020	22:00:01	0	WIES	0	5.7	0	0.01	0.56	1.19	3.34	8.12	-69.2	15.976	26213.1	31671.7	19.78	32121.4	20587	102.5	8.97	1.8457	18.585	16.201	16.129	15.939
2/24/2020	22:30:01	0	WIES	0	5.7	0	0.01	0.55	1.18	3.31	8.11	-69.1	16.061	26338.3	31761	19.84	32209.1	20645	102.8	8.98	1.8486	18.614	16.32	16.296	16.082
2/24/2020	23:00:01	0	WIES	0	5.8	0	0.03	0.62	1.21	3.38	8.12	-69.4	16.027	26341.9	31790.4	19.86	32240.1	20664	103.4	9.04	1.8601	18.73	16.32	16.296	15.748
2/24/2020	23:30:01	0	WIES	0	5.7	0	0.02	0.59	1.19	3.33	8.12	-69.3	16.126	26294.3	31660.4	19.77	32104.8	20579	103.6	9.04	1.8781	18.913	16.296	16.296	15.724
2/25/2020	0:00:01	0	WIES	0	5.7	0	0.04	0.69	1.23	3.45	8.11	-69	15.907	25965.9	31423.6	19.61	31872.1	20425	102.5	9	1.8819	18.952	16.272	16.296	15.724
2/25/2020	0:30:01	0	WIES	0	5.8	0	0.04	0.68	1.19	3.33	8.11	-69.1	15.981	25949.6	31349.7	19.56	31794.7	20377	102.5	8.99	1.8768	18.902	16.249	16.201	15.724
2/25/2020	1:00:01	0	WIES	0	5.8	0	0.03	0.66	1.19	3.33	8.11	-69.1	16.082	25786.6	31080.7	19.38	31518.5	20202	102.6	8.99	1.8629	18.765	16.225	16.249	15.796
2/25/2020	1:30:01	0	WIES	0	5.8	0	0.03	0.62	1.17	3.27	8.11	-69.1	16.092	25509.4	30739.4	19.14	31172	19981	102.7	9	1.8767	18.908	16.225	16.201	15.939
2/25/2020	2:00:01	0	WIES	0	5.7	0	0.02	0.6	1.13	3.16	8.11	-69.1	16.057	25154	30335.3	18.87	30763.4	19718	102.6	9.02	1.8566	18.709	16.201	16.201	16.01
2/25/2020	2:30:01	0	WIES	0	5.7	0	0.09	0.87	1.3	3.63	8.11	-68.9	15.85	24836	30095.7	18.7	30527.1	19562	102.4	9.05	1.8675	18.82	16.177	16.106	15.748
2/25/2020	3:00:01	0	WIES	0	5.7	0	0.11	0.97	1.32	3.7	8.11	-68.7	15.731	24936.7	30301	18.84	30739.1	19696	101.7	9	1.874	18.883	16.153	16.034	15.414
2/25/2020	3:30:01	0	WIES	0	5.7	0	0.1	0.93	1.28	3.59	8.11	-68.7	15.693	25105.6	30533.3	19	30976	19847	101.2	8.95	1.8742	18.883	16.153	16.082	15.414
2/25/2020	4:00:01	0	WIES	0	5.8	0	0.15	1.11	1.44	4.04	8.1	-68	15.483	25124.4	30705.9	19.12	31157.6	19959	100.1	8.89	1.879	18.929	16.153	15.819	15.27
2/25/2020	4:30:01	0	WIES	0	5.7	0	0.12	0.98	1.34	3.76	8.1	-68.2	15.579	25396.6	30969.3	19.3	31422	20130	100.2	8.87	1.8635	18.77	16.129	15.843	15.079
2/25/2020	5:00:01	0	WIES	0	5.7	0	0.13	1.05	1.42	3.98	8.1	-68.2	15.486	25446.5	31097.2	19.38	31554.7	20213	99.7	8.84	1.8762	18.896	16.129	15.867	15.008
2/25/2020	5:30:01	0	WIES	0	5.7	0	0.16	1.16	1.46	4.08	8.09	-67.8	15.375	25421.2	31147.5	19.42	31609.1	20246	99.1	8.81	1.8796	18.93	16.01	15.796	15.055
2/25/2020	6:00:01	0	WIES	0	5.7	0	0.13	1.04	1.4	3.92	8.1	-68	15.461	25578.6	31277.2	19.51	31738	20330	99.7	8.83	1.8761	18.894	16.058	15.819	15.247
2/25/2020	6:30:01	0	WIES	0	5.7	0	0.12	1	1.34	3.75	8.1	-68.3	15.583	25693.2	31328.4	19.54	31786.1	20363	100.4	8.87	1.8788	18.921	16.058	15.843	15.366
2/25/2020	7:00:01	0	WIES	0	5.7	0	0.12	0.99	1.32	3.69	8.11	-68.6	15.681	25699.7	31264.3	19.5	31717.9	20322	101	8.91	1.876	18.893	16.058	16.058	15.438
2/25/2020	7:30:01	0	WIES	0	5.7	0	0.06	0.75	1.22	3.43	8.11	-69	15.901	25694.5	31099.5	19.39	31543.6	20215	101.8	8.94	1.8798	18.934	16.058	16.082	15.748
2/25/2020	8:00:01	0	WIES	0	5.7	0	0.1	0.91	1.3	3.64	8.1	-68.5	15.698	25218	30666.9	19.09	31111.3	19933	100.8	8.91	1.8744	18.883	16.058	16.034	15.461
2/25/2020	8:30:01	0	WIES	0	5.7	0	0.09	0.9	1.31	3.67	8.1	-68.3	15.701	24961.1	30352.3	18.88	30792.1	19729	100.6	8.9	1.8797	18.939	16.034	15.915	15.342
2/25/2020	9:00:01	0	WIES	0	5.7	0	0.15	1.13	1.37	3.85	8.1	-68.3	15.557	24572.7	29979.6	18.62	30418.4	19487	99.9	8.89	1.8842	18.988	16.034	15.939	15.318
2/25/2020	9:30:01	0	WIES	0	5.7	0	0.14	1.07	1.31	3.67	8.1	-68.2	15.551	24413.6	29789.4	18.49	30225.6	19363	99.8	8.88	1.8837	18.985	16.034	15.915	15.342
2/25/2020	10:00:01	0	WIES	0	5.7	0	0.07	0.78	1.21	3.38	8.11	-68.7	15.834	24530.7	29736.6	18.46	30163.3	19329	101	8.94	1.8814	18.963	15.986	15.963	15.39
2/25/2020	10:30:01	0	WIES	0	5.7	0	0.07	0.8	1.22	3.42	8.11	-68.7	15.804	24181.8	29334	18.18	29755.9	19067	101	8.96	1.8843	18.996	15.963	15.939	15.724
2/25/2020	11:00:01	0	WIES	0	5.7	0	0.08	0.82	1.26	3.53	8.11	-68.7	15.824	23907.2	28987.8	17.95	29404.1	18842	101.2	8.98	1.8854	19.011	15.963	15.963	15.819
2/25/2020	11:30:01	0	WIES	0	5.7	0	0.03	0.62	1.14	3.19	8.11	-68.9	15.924	23783.9	28771.3	17.8	29181.5	18701	101.7	9.02	1.8836	18.995	15.963	15.986	15.867
2/25/2020	12:00:01	0	WIES	0	5.7	0	0.03	0.65	1.18	3.3	8.11	-68.9	15.909	23630.8	28596.2	17.68	29004.3	18588	101.6	9.02	1.8819	18.98	15.963	15.986	15.939
2/25/2020	12:30:01	0	WIES	0	5.7	0	0.04	0.66	1.17	3.27	8.11	-68.9	15.919	23617	28572.8	17.67	28980.2	18572	101.6	9.02	1.8842	19.004	15.963	15.963	15.939
2/25/2020	13:00:01	0	WIES	0	5.7	0	0.02	0.62	1.15	3.23	8.11	-68.8	15.922	23772.3	28758.5	17.79	29168.6	18693	101.5	9	1.8851	19.01	15.963	15.986	15.963
2/25/2020	13:30:01	0	WIES	0	5.7	0	0.02	0.6	1.13	3.18	8.11	-68.8	15.923	23770	28755.1	17.79	29165	18691	101.4	9	1.8837	18.997	15.963	15.986	15.963
2/25/2020	14:00:01	0	WIES	0	5.7	0	0.03	0.62	1.17	3.26	8.11	-68.6	15.907	23844.4	28856.3	17.86	29268.2	18757	100.9	8.95	1.8822	18.98	15.963	15.963	15.867
2/25/2020	14:30:01	0	WIES	0	5.7	0	0.03	0.65	1.12	3.13	8.11	-68.7	15.913	23920	28943.2	17.92	29356.1	18813	101.2	8.97	1.8835	18.993	15.963	15.986	15.915
2/25/2020	15:00:01	0	WIES	0	5.7	0	0.01	0.56	1.15	3.21	8.1	-68.2	15.895	23999.6	29052	17.99	29467.1	18884	99.9	8.85	1.8836	18.992	15.963	15.986	15.796
2/25/2020	15:30:01	0	WIES	0	5.7	0	0.03	0.63	1.18	3.3	8.09	-67.9	15.826	23993.3	29090.6	18.02	29508.3	18909	99	8.79	1.8857	19.013	15.963	15.963	15.27
2/25/2020	16:00:01	0	WIES	0	5.7	0	0.11	0.96	1.43	4.02	8.07	-66.3	14.989	23638.3	29226.3	18.11	29670.2	18997	95	8.57	1.8823	18.974	15.963	15.963	14.649
2/25/2020	16:30:01	0	WIES	0	5.7	0	0.13	1.06	1.44	4.04	8.06	-65.7	14.769	24281.4	30179	18.75	30643.6	19616	93.6	8.45	1.8808	18.95	15.986	15.915	14.361
2/25/2020	17:00:01	0	WIES	0	5.7	0	0.15	1.11	1.53	4.27	8.06	-65.5	14.642	24712.4	30807.3	19.18	31285	20025	92.7	8.37	1.8803	18.937	15.963	15.819	14.361
2/25/2020	17:30:01	0	WIES	0	5.7	0	0.11	0.94	1.44	4.04	8.06	-66	14.824	25192.2	31270.1	19.5	31749.9	20326	94	8.44	1.8776	18.906	15.986	15.867	14.242
2/25/2020	18:00:01	0	WIES	0	5.7	0	0.1	0.93	1.46	4.09	8.06	-65.5	14.611	25215.1	31456.9	19.62	31945.5	20447	92.3	8.32	1.8812	18.94	15.986	15.843	14.242
2/25/2020	18:30:01	0	WIES	0	5.7	0	0.07	0.81	1.43	4.02	8.06	-65.5	14.595	25285	31556.7	19.69	32047.4	20512	92.3	8.32	1.8839	18.966	15.986	15.294	14.409
2/25/2020	19:00:01	0	WIES	0	5.7	0	0.08	0.86	1.41	3.94	8.06	-65.7	14.643	25363.2	31617.7	19.73	32107.9	20551	93.1	8.38	1.8699	18.825	15.963	15.772	14.505
2/25/2020	19:30:01	0	WIES	0	5.7	0	0.07	0.81	1.42	3.97	8.06	-65.7	14.689	25350.3	31567.1	19.7	32055.3	20519	93.2	8.38	1.8796	18.923	16.058	15.915	14.625
2/25/2020	20:00:01	0	WIES	0	5.7	0	0.07	0.79	1.4	3.93	8.08	-66.9	15.106	25646.6	31623.1	19.74	32100	20555	96.4	8.59	1.8837	18.965	16.034	16.058	14.625
2/25/2020	20:30:01	0	WIES	0	5.7	0	0.09	0.87	1.46	4.09	8.05	-65.4	14.535	24847.4	31054	19.35	31538.3	20185	92.5	8.36	1.8863	18.995	16.034	15.485	14.361
2/25/2020	21:00:01	0	WIES	0	5.7	0	0.1	0.91	1.46	4.09	8.05	-65.3	14.478	24682.2	30890.2	19.23	31373.6	20079	92.1	8.34	1.8858	18.992	16.058	15.39	14.218
2/25/2020	21:30:01	0	WIES	0	5.7	0	0.06	0.77	1.38	3.87	8.08	-66.9	15.014	25182.5	31117.7	19.39	31589.6	20226	96.3	8.62	1.8841	18.974	16.177	15.986	14.481
2/25/2020	22:00:01	0	WIES	0	5.7	0	0.02	0.61	1.26	3.54	8.12	-69.2	15.891	25469.7	30834.8	19.21	31275.4	20043	101.6	8.94	1.8799	18.937	16.129	16.129	15.819
2/25/2020	22:30:01	0	WIES	0	5.7	0	0.06	0.75	1.33	3.71	8.11	-68.5	15.603	24335.6	29658.4	18.4	30091.1	19278	100.6	8.95	1.8857	19.007	16.153	15.843	15.533
2/25/2020	23:00:01	0	WIES	0	5.7	0	0.06	0.78	1.38	3.86	8.1	-68.2	15.517	23799.7	29064	18	29490.6	18892	99.7	8.91	1.8684	18.838	16.082	15.891	15.485
2/25/2020	23:30:01	0	WIES	0	5.7	0	0.08	0.85	1.41	3.94	8.1	-67.9	15.437	23557.9	28822.2	17.83	29247.6	18734	99.2	8.89	1.8527	18.682	16.034	15.867	15.461
2/26/2020	0:00:01	0	WIES	0	5.7	0	0.09	0.87	1.36	3.82	8.1	-68.2	15.55	23465.7	28634.2	17.71	29053.6	18612	100	8.95	1.8645	18.803	16.034	15.819	15.557
2/26/2020	0:30:01	0	WIES	0	5.7	0	0.08	0.84	1.39	3.88	8.1	-68.4	15.648	23441.7	28539.3	17.64	28954.4	18551	100.8	9	1.8831	18.992	16.034	15.891	15.629
2/26/2020	1:00:01	0	WIES	0	5.7	0	0.08	0.85	1.3	3.64	8.11	-68.5	15.698	23483.8	28557.3	17.66	28971.1	18562	101.2	9.02	1.88	18.961	16.01	15.867	15.724
2/26/2020	1:30:01	0	WIES	0	5.7	0	0.1	0.91	1.33	3.73	8.11	-68.6	15.771	23589.2	28637.2	17.71	29050	18614	101.6	9.05	1.882	18.98	16.058	15.891	15.772
2/26/2020	2:00:01	0	WIES	0	5.7	0	0.08	0.86	1.31	3.65	8.11	-68.9	15.828	23972.3	29064	18	29481.3	18892	102	9.06	1.8837	18.993	16.034	15.939	15.819
2/26/2020	2:30:01	0	WIES	0	5.7	0	0.09	0.89	1.32	3.69	8.11	-68.9	15.845	24404.8	29576.8	18.35	30000.9	19225	102.1	9.04	1.8849	19	16.153	15.986	15.867
2/26/2020	3:00:01	0	WIES	0	5.7	0	0.1	0.91	1.28	3.59	8.11	-68.9	15.84	24661.7	29891.3	18.56	30320.1	19429	101.8	9	1.8828	18.976	16.129	15.963	15.891
2/26/2020	3:30:01	0	WIES	0	5.7	0	0.11	0.95	1.33	3.71	8.11	-68.6	15.779	24710.4	29992.6	18.63	30424.8	19495	101.4	8.97	1.8857	19.004	16.058	15.891	15.414
2/26/2020	4:00:01	0	WIES	0	5.7	0	0.11	0.96	1.35	3.78	8.11	-68.6	15.754	24682.8	29976.3	18.62	30409	19485	101.3	8.97	1.8863	19.01	15.986	15.891	15.008
2/26/2020	4:30:01	0	WIES	0	5.7	0	0.12	1.01	1.4	3.93	8.1	-68.2	15.642	24561.1	29906.4	18.57	30341.6	19439	100.4	8.91	1.8851	18.998	15.939	15.915	14.84
2/26/2020	5:00:01	0	WIES	0	5.7	0	0.12	1.02	1.43	4.01	8.1	-68.1	15.564	24576.7	29979.6	18.62	30418.2	19487	100	8.9	1.8841	18.987	15.915	15.891	15.294
2/26/2020	5:30:01	0	WIES	0	5.7	0	0.13	1.06	1.44	4.05	8.1	-68	15.552	24499.6	29894.2	18.56	30332	19431	100.1	8.9	1.885	18.998	16.01	15.915	15.223
2/26/2020	6:00:01	0	WIES	0	5.7	0	0.13	1.04	1.38	3.86	8.1	-68.3	15.664	24432.2	29734.3	18.46	30166.3	19327	100.6	8.93	1.8846	18.995	16.106	15.915	15.151
2/26/2020	6:30:01	0	WIES	0	5.7	0	0.11	0.97	1.34	3.74	8.11	-68.6	15.769	24296.4	29497.5	18.29	29922.8	19173	101.2	8.98	1.8856	19.008	16.058	15.891	15.533
2/26/2020	7:00:01	0	WIES	0	5.7	0	0.11	0.96	1.32	3.71	8.11	-68.8	15.815	24051.2	29168.5	18.07	29587.7	18960	101.5	9.01	1.8816	18.971	16.082	15.939	15.533
2/26/2020	7:30:01	0	WIES	0	5.7	0	0.09	0.9	1.33	3.73	8.11	-68.8	15.9	23811.4	28820.6	17.84	29232.2	18733	101.8	9.04	1.8849	19.008	16.106	16.058	15.796
2/26/2020	8:00:01	0	WIES	0	5.7	0	0.08	0.85	1.25	3.5	8.11	-68.9	15.934	23625	28572.7	17.67	28979.7	18572	102	9.05	1.8862	19.023	16.01	15.986	15.891
2/26/2020	8:30:01	0	WIES	0	5.7	0	0.1	0.92	1.29	3.61	8.11	-68.6	15.786	23568.4	28602.2	17.69	29014.2	18591	101.2	9.01	1.8863	19.023	16.01	15.986	15.629
2/26/2020	9:00:01	0	WIES	0	5.7	0	0.11	0.94	1.35	3.79	8.11	-68.6	15.782	23595.6	28637.3	17.71	29049.8	18614	101.1	9	1.8883	19.043	16.01	15.986	15.724
2/26/2020	9:30:01	0	WIES	0	5.7	0	0.1	0.94	1.35	3.79	8.1	-68.4	15.722	23541.7	28612	17.69	29025.9	18598	100.7	8.98	1.8859	19.019	16.034	15.939	15.438
2/26/2020	10:00:01	0	WIES	0	5.7	0	0.08	0.83	1.25	3.5	8.11	-68.6	15.91	23641.9	28608.9	17.69	29017.1	18596	101.4	9	1.8862	19.023	16.129	16.034	15.629
2/26/2020	10:30:01	0	WIES	0	5.7	0	0.07	0.81	1.24	3.48	8.1	-68.5	15.901	23570.5	28528.4	17.64	28935.8	18543	100.9	8.96	1.8879	19.041	16.106	16.034	15.796
2/26/2020	11:00:01	0	WIES	0	5.7	0	0.07	0.78	1.22	3.41	8.11	-68.8	15.977	23893.9	28869.4	17.87	29279.4	18765	101.9	9.03	1.8883	19.042	16.106	16.058	15.915
2/26/2020	11:30:01	0	WIES	0	5.7	0	0.05	0.7	1.25	3.49	8.1	-68.5	15.876	23875.6	28914.2	17.9	29327.8	18794	100.9	8.95	1.8898	19.057	16.082	16.082	15.796
2/26/2020	12:00:01	0	WIES	0	5.7	0	0.07	0.78	1.28	3.59	8.11	-68.5	15.877	23822.5	28849.6	17.86	29262.3	18752	101.1	8.97	1.8916	19.075	16.058	16.01	15.796
2/26/2020	12:30:01	0	WIES	0	5.7	0	0.05	0.71	1.21	3.4	8.1	-68.5	15.92	23745.1	28727.4	17.77	29137	18673	101.1	8.97	1.8906	19.066	16.058	16.082	15.819
2/26/2020	13:00:01	0	WIES	0	5.7	0	0.02	0.61	1.17	3.27	8.11	-68.6	15.991	23661.3	28578.9	17.67	28984.3	18576	101.5	9	1.8879	19.041	16.034	16.058	15.891
2/26/2020	13:30:01	0	WIES	0	5.7	0	0.04	0.67	1.15	3.21	8.11	-68.6	15.959	23557.5	28474.5	17.6	28879.4	18508	101.3	8.99	1.8898	19.061	16.034	16.034	16.01
2/26/2020	14:00:01	0	WIES	0	5.7	0	0.02	0.59	1.16	3.25	8.11	-68.7	15.992	23581.3	28481.7	17.61	28885.6	18513	101.3	8.98	1.8901	19.064	16.034	16.058	15.986
2/26/2020	14:30:01	0	WIES	0	5.7	0	0.03	0.62	1.17	3.28	8.1	-68.2	15.956	23561.2	28480.8	17.61	28885.8	18513	100.2	8.89	1.8877	19.04	16.034	16.058	15.748
2/26/2020	15:00:01	0	WIES	0	5.7	0	0.08	0.84	1.31	3.66	8.1	-68	15.671	23390.4	28461.6	17.59	28874.9	18500	100.1	8.94	1.8902	19.064	16.034	16.058	15.342
2/26/2020	15:30:01	0	WIES	0	5.7	0	0.08	0.84	1.34	3.75	8.09	-67.8	15.531	23371.8	28532	17.64	28950.4	18546	99.4	8.9	1.8896	19.057	16.034	16.058	15.199
2/26/2020	16:00:01	0	WIES	0	5.7	0	0.14	1.1	1.46	4.08	8.08	-67.2	15.192	23268.7	28632.5	17.7	29062	18611	97.9	8.82	1.8882	19.041	16.034	15.915	15.008
2/26/2020	16:30:01	0	WIES	0	5.7	0	0.15	1.12	1.49	4.17	8.07	-66.4	14.854	23678	29369.8	18.2	29819.6	19090	95.8	8.67	1.8878	19.028	16.034	15.819	14.721
2/26/2020	17:00:01	0	WIES	0	5.7	0	0.16	1.16	1.6	4.47	8.07	-66.2	14.704	23988.4	29860.9	18.53	30322.3	19410	95.1	8.62	1.8886	19.031	16.058	15.223	14.29
2/26/2020	17:30:01	0	WIES	0	5.7	0	0.15	1.1	1.59	4.44	8.07	-66.4	14.789	24436.1	30356.2	18.87	30822.9	19732	95.8	8.65	1.8815	18.955	16.058	15.27	14.266
2/26/2020	18:00:01	0	WIES	0	5.7	0	0.12	1.01	1.54	4.31	8.07	-66.6	14.812	24563.2	30497.5	18.97	30965.7	19823	95.9	8.64	1.8857	18.995	16.058	15.342	14.266
2/26/2020	18:30:01	0	WIES	0	5.7	0	0.14	1.06	1.54	4.31	8.08	-67.1	14.974	24674.2	30518.6	18.98	30982.7	19837	97.1	8.72	1.8816	18.955	16.058	15.748	14.601
2/26/2020	19:00:01	0	WIES	0	5.7	0	0.1	0.92	1.46	4.09	8.09	-67.8	15.367	24939.5	30562.7	19.02	31015.9	19866	99.4	8.85	1.8846	18.986	16.153	15.939	14.768
2/26/2020	19:30:01	0	WIES	0	5.7	0	0.07	0.78	1.37	3.84	8.11	-68.5	15.574	24814.1	30262.8	18.81	30705.3	19671	100.9	8.96	1.8853	18.997	16.129	15.867	14.337
2/26/2020	20:00:01	0	WIES	0	5.7	0	0.06	0.77	1.4	3.92	8.11	-68.6	15.585	24407.3	29758.4	18.47	30193.1	19343	101.2	9.01	1.8861	19.009	16.153	15.986	14.768
2/26/2020	20:30:01	0	WIES	0	5.7	0	0.08	0.83	1.5	4.2	8.09	-67.5	15.143	23676.6	29167.3	18.07	29606.1	18959	98.4	8.85	1.8862	19.015	16.153	16.01	14.745
2/26/2020	21:00:01	0	WIES	0	5.7	0	0.07	0.79	1.46	4.08	8.1	-68.2	15.481	24053.5	29398.3	18.23	29830.8	19109	100.8	9	1.8856	19.007	16.129	16.01	14.792
2/26/2020	21:30:01	0	WIES	0	5.7	0	0.05	0.74	1.41	3.94	8.11	-68.8	15.778	24086.8	29236.6	18.12	29657.9	19004	101.8	9.04	1.8877	19.032	16.106	15.986	15.294
2/26/2020	22:00:01	0	WIES	0	5.7	0	0.07	0.79	1.39	3.88	8.11	-69	15.799	23803.7	28878.6	17.87	29294.1	18771	102.2	9.08	1.889	19.049	16.272	16.034	15.676
2/26/2020	22:30:01	0	WIES	0	5.7	0	0.08	0.84	1.4	3.92	8.11	-68.9	15.801	23637.9	28676.2	17.74	29088.7	18640	102.2	9.09	1.8868	19.028	16.392	16.058	15.652
2/26/2020	23:00:01	0	WIES	0	5.7	0	0.08	0.86	1.39	3.89	8.11	-68.8	15.755	23390	28405.7	17.55	28815.7	18464	102	9.09	1.8893	19.056	16.272	16.01	15.748
2/26/2020	23:30:01	0	WIES	0	5.7	0	0.1	0.92	1.45	4.05	8.11	-68.9	15.78	23353.6	28345.1	17.51	28753.5	18424	102.1	9.1	1.8874	19.038	16.225	16.034	15.772
2/27/2020	0:00:01	0	WIES	0	5.7	0	0.07	0.8	1.33	3.73	8.11	-69.1	15.983	23645.6	28565.3	17.66	28970.7	18567	102.9	9.12	1.8862	19.024	16.225	16.129	15.819
2/27/2020	0:30:01	0	WIES	0	5.7	0	0.06	0.76	1.32	3.7	8.12	-69.3	16.057	24127.4	29097.4	18.02	29508	18913	103.4	9.14	1.8847	19.004	16.153	16.106	15.867
2/27/2020	1:00:01	0	WIES	0	5.7	0	0.08	0.83	1.33	3.73	8.11	-69.1	16.012	24492.5	29568.6	18.34	29987.3	19220	103.1	9.1	1.8847	18.999	16.511	16.106	15.963
2/27/2020	1:30:01	0	WIES	0	5.7	0	0.06	0.78	1.29	3.62	8.12	-69.2	16.075	24968.1	30099.3	18.71	30523.4	19565	103.8	9.13	1.8843	18.99	16.201	16.177	16.034
2/27/2020	2:00:01	0	WIES	0	5.7	0	0.11	0.97	1.38	3.87	8.11	-68.8	15.783	24823.5	30127.4	18.72	30561.3	19583	102.3	9.05	1.881	18.955	16.272	16.106	15.485
2/27/2020	2:30:01	0	WIES	0	5.7	0	0.14	1.07	1.45	4.07	8.11	-68.7	15.676	24840.4	30222.8	18.79	30661.5	19645	101.8	9.02	1.8862	19.006	16.392	16.296	15.414
2/27/2020	3:00:01	0	WIES	0	5.7	0	0.08	0.85	1.37	3.83	8.11	-69.1	15.958	25083	30318.9	18.85	30750	19707	103	9.08	1.886	19.004	16.249	16.153	15.557
2/27/2020	3:30:01	0	WIES	0	5.7	0	0.14	1.07	1.44	4.02	8.11	-68.6	15.666	24883.6	30282.3	18.83	30722.2	19683	101.8	9.02	1.8819	18.962	16.225	16.129	15.366
2/27/2020	4:00:01	0	WIES	0	5.7	0	0.16	1.18	1.51	4.24	8.1	-68.4	15.524	24825.9	30312.1	18.85	30756.8	19703	101.3	9	1.884	18.983	16.177	15.939	15.031
2/27/2020	4:30:01	0	WIES	0	5.7	0	0.21	1.37	1.58	4.43	8.09	-67.8	15.306	24842.7	30487.7	18.97	30941.6	19817	100	8.92	1.8834	18.974	16.225	15.605	14.912
2/27/2020	5:00:01	0	WIES	0	5.7	0	0.18	1.25	1.57	4.39	8.09	-67.7	15.254	24814.3	30490.2	18.97	30945.7	19819	99.7	8.9	1.8812	18.952	16.272	15.605	15.127
2/27/2020	5:30:01	0	WIES	0	5.7	0	0.22	1.39	1.64	4.58	8.09	-67.6	15.215	24733.6	30418.6	18.92	30874.2	19772	99.4	8.88	1.88	18.94	16.32	15.557	15.175
2/27/2020	6:00:01	0	WIES	0	5.7	0	0.21	1.37	1.63	4.55	8.09	-67.7	15.196	24656.7	30337.8	18.86	30792.8	19720	99.2	8.88	1.8792	18.933	16.129	15.629	15.175
2/27/2020	6:30:01	0	WIES	0	5.7	0	0.19	1.27	1.62	4.52	8.09	-67.8	15.238	24660.8	30312.8	18.85	30766.2	19703	99.1	8.86	1.88	18.941	16.296	15.891	15.127
2/27/2020	7:00:01	0	WIES	0	5.7	0	0.18	1.23	1.53	4.28	8.1	-68.2	15.477	24879.9	30411.3	18.92	30858.9	19767	100.7	8.96	1.8752	18.893	16.153	16.034	15.127
2/27/2020	7:30:01	0	WIES	0	5.7	0	0.1	0.93	1.35	3.79	8.11	-68.7	15.878	25151.3	30458.3	18.95	30894	19798	101.6	8.96	1.8751	18.893	16.225	16.082	15.557
2/27/2020	8:00:01	0	WIES	0	5.7	0	0.05	0.72	1.25	3.5	8.11	-69	16.032	25222	30435.5	18.93	30865.8	19783	102	8.97	1.869	18.833	16.249	16.177	15.891
2/27/2020	8:30:01	0	WIES	0	5.7	0	0.05	0.73	1.23	3.45	8.11	-69	16.003	25153.5	30372.8	18.89	30803.2	19742	101.8	8.96	1.8728	18.871	16.201	16.225	15.581
2/27/2020	9:00:01	0	WIES	0	5.7	0	0.06	0.76	1.3	3.64	8.11	-68.9	15.969	25051.6	30273.7	18.82	30703.9	19678	101.6	8.95	1.8785	18.929	16.201	16.201	15.605
2/27/2020	9:30:01	0	WIES	0	5.7	0	0.09	0.87	1.32	3.69	8.11	-68.7	15.824	24833.7	30111	18.71	30543.4	19572	101.2	8.95	1.8737	18.882	16.201	16.201	15.652
2/27/2020	10:00:01	0	WIES	0	5.7	0	0.1	0.93	1.39	3.89	8.11	-68.5	15.738	24642.6	29939.1	18.59	30371.8	19460	101	8.95	1.8829	18.976	16.177	16.201	15.676
2/27/2020	10:30:01	0	WIES	0	5.7	0	0.05	0.73	1.25	3.51	8.11	-68.7	16.01	24621.2	29725.5	18.45	30146.5	19322	101.7	8.97	1.8841	18.991	16.177	16.201	15.796
2/27/2020	11:00:01	0	WIES	0	5.7	0	0.04	0.68	1.24	3.49	8.11	-68.7	16.033	24346.5	29377.7	18.21	29793.1	19096	101.6	8.97	1.8848	19.002	16.177	16.201	15.986
2/27/2020	11:30:01	0	WIES	0	5.7	0	0.05	0.71	1.23	3.43	8.11	-68.6	16.046	24119.4	29095.3	18.02	29506.3	18912	101.5	8.97	1.8842	18.999	16.153	16.177	16.058
2/27/2020	12:00:01	0	WIES	0	5.7	0	0.03	0.65	1.23	3.43	8.11	-68.8	16.052	23837	28750.7	17.79	29156.6	18688	101.6	8.99	1.8832	18.992	16.153	16.177	16.082
2/27/2020	12:30:01	0	WIES	0	5.7	0	0.04	0.67	1.24	3.48	8.11	-68.8	16.073	23657.4	28520.5	17.63	28922.5	18538	101.6	8.99	1.8834	18.996	16.129	16.153	16.106
2/27/2020	13:00:01	0	WIES	0	5.7	0	0.01	0.56	1.24	3.46	8.11	-68.6	16.087	23431.1	28238.3	17.44	28635.9	18355	101	8.95	1.8864	19.03	16.129	16.153	16.129
2/27/2020	13:30:01	0	WIES	0	5.7	0	0.02	0.58	1.2	3.37	8.11	-68.6	16.086	23352.2	28144.2	17.38	28540.5	18294	101.1	8.96	1.8859	19.025	16.129	16.153	16.01
2/27/2020	14:00:01	0	WIES	0	5.7	0	0.02	0.59	1.18	3.31	8.1	-68.5	16.049	23007.2	27751.7	17.11	28143.6	18039	100.7	8.95	1.887	19.04	16.129	16.153	15.915
2/27/2020	14:30:01	0	WIES	0	5.7	0	0.02	0.6	1.23	3.43	8.1	-68.4	16.057	22815.7	27515.4	16.95	27903.7	17885	100.4	8.93	1.8855	19.027	16.129	16.153	15.939
2/27/2020	15:00:01	0	WIES	0	5.7	0	0.02	0.59	1.19	3.33	8.1	-68.4	16.074	22743.3	27417.8	16.89	27804.2	17822	100.8	8.96	1.8851	19.024	16.129	16.153	15.891
2/27/2020	15:30:01	0	WIES	0	5.7	0	0.02	0.6	1.25	3.49	8.1	-68.2	16.02	22729.9	27435.4	16.9	27823.6	17833	100	8.9	1.8838	19.01	16.129	16.153	15.652
2/27/2020	16:00:01	0	WIES	0	5.7	0	0.03	0.62	1.31	3.66	8.1	-68.3	16.004	22751.3	27471.8	16.92	27861.1	17857	100.6	8.95	1.883	19.002	16.129	16.129	15.485
2/27/2020	16:30:01	0	WIES	0	5.7	0	0.06	0.78	1.33	3.73	8.1	-68.3	15.823	22993.1	27880.3	17.2	28280.7	18122	100.8	8.99	1.8833	19.001	16.129	16.106	15.175
2/27/2020	17:00:01	0	WIES	0	5.7	0	0.08	0.84	1.44	4.02	8.1	-68	15.645	23125.5	28156.3	17.39	28565.9	18302	100.1	8.95	1.8825	18.989	16.129	16.082	15.294
2/27/2020	17:30:01	0	WIES	0	5.7	0	0.11	0.98	1.48	4.15	8.08	-67	15.197	23221.8	28571.3	17.66	28999.7	18571	97.4	8.77	1.8797	18.956	16.129	15.891	14.792
2/27/2020	18:00:01	0	WIES	0	5.7	0	0.13	1.03	1.52	4.27	8.07	-66.6	15.091	23423.6	28891.9	17.88	29328	18780	96.7	8.72	1.8829	18.985	16.129	15.891	14.05
2/27/2020	18:30:01	0	WIES	0	5.7	0	0.1	0.92	1.54	4.31	8.08	-66.9	15.136	23588.3	29064	18	29501.5	18892	97.1	8.74	1.8812	18.965	16.177	15.963	14.218
2/27/2020	19:00:01	0	WIES	0	5.7	0	0.1	0.91	1.51	4.23	8.09	-67.6	15.351	23849.6	29238	18.12	29672	19005	98.8	8.85	1.8832	18.985	16.153	15.915	14.96
2/27/2020	19:30:01	0	WIES	0	5.7	0	0.05	0.73	1.37	3.84	8.1	-68.5	15.728	24178.5	29381.9	18.22	29806.8	19098	101	8.97	1.8818	18.97	16.034	15.963	15.175
2/27/2020	20:00:01	0	WIES	0	5.7	0	0.07	0.82	1.48	4.13	8.1	-68	15.567	23820.5	29054.9	17.99	29479.9	18886	99.9	8.92	1.8808	18.963	16.082	15.939	14.984
2/27/2020	20:30:01	0	WIES	0	5.7	0	0.11	0.98	1.53	4.29	8.09	-67.5	15.27	23294.9	28611.6	17.69	29038.6	18598	98.3	8.85	1.878	18.938	16.129	16.034	15.079
2/27/2020	21:00:01	0	WIES	0	5.7	0	0.14	1.07	1.6	4.48	8.08	-67.2	15.254	23324.8	28659.6	17.72	29087.7	18629	98.3	8.85	1.88	18.958	16.129	16.034	14.721
2/27/2020	21:30:01	0	WIES	0	5.7	0	0.07	0.8	1.44	4.02	8.1	-68.4	15.783	23700.3	28764.4	17.8	29178.7	18697	101.1	9	1.8817	18.976	16.153	16.129	15.103
2/27/2020	22:00:01	0	WIES	0	5.7	0	0.09	0.86	1.43	4.02	8.1	-68.4	15.797	23437.8	28436.4	17.58	28845.6	18484	101.4	9.03	1.8821	18.983	16.272	16.106	15.652
2/27/2020	22:30:01	0	WIES	0	5.7	0	0.08	0.86	1.46	4.08	8.1	-68.5	15.798	23149.5	28085.5	17.34	28489.6	18256	101.2	9.03	1.8824	18.989	16.272	16.082	15.7
2/27/2020	23:00:01	0	WIES	0	5.7	0	0.09	0.88	1.49	4.16	8.1	-68.4	15.795	22878.5	27758.8	17.12	28158.3	18043	101.3	9.05	1.8819	18.987	16.177	16.129	15.652
2/27/2020	23:30:01	0	WIES	0	5.7	0	0.08	0.85	1.45	4.06	8.11	-68.8	15.883	22714.1	27503.6	16.95	27896.9	17877	102	9.1	1.887	19.042	16.153	16.082	15.652
2/28/2020	0:00:01	0	WIES	0	5.7	0	0.11	0.97	1.51	4.21	8.11	-68.7	15.833	22444.4	27208.1	16.75	27598.6	17685	101.9	9.11	1.8846	19.02	16.177	16.129	15.796
2/28/2020	0:30:01	0	WIES	0	5.7	0	0.13	1.06	1.47	4.13	8.11	-68.7	15.806	22190.1	26917.1	16.55	27304.2	17496	101.8	9.12	1.8856	19.033	16.129	16.01	15.724
2/28/2020	1:00:01	0	WIES	0	5.7	0	0.23	1.45	1.71	4.78	8.09	-67.6	15.357	21826.5	26753.8	16.44	27150.8	17390	99.1	8.97	1.885	19.027	16.106	15.843	15.223
2/28/2020	1:30:01	0	WIES	0	5.7	0	0.23	1.43	1.72	4.82	8.09	-67.4	15.226	22081.9	27150.3	16.71	27556.6	17648	98.2	8.9	1.8863	19.036	16.129	15.796	15.079
2/28/2020	2:00:01	0	WIES	0	5.7	0	0.27	1.59	1.7	4.75	8.09	-67.3	15.22	22155.8	27245.4	16.77	27653.4	17710	98.1	8.88	1.8871	19.043	15.986	15.676	15.079
2/28/2020	2:30:01	0	WIES	0	5.7	0	0.24	1.5	1.7	4.75	8.09	-67.6	15.305	22211.4	27258.9	16.78	27664.8	17718	98.7	8.93	1.8857	19.029	16.034	15.819	15.199
2/28/2020	3:00:01	0	WIES	0	5.7	0	0.18	1.24	1.63	4.56	8.1	-68.2	15.545	22326.7	27247.6	16.77	27646.7	17711	100.4	9.03	1.8841	19.013	15.963	15.772	15.485
2/28/2020	3:30:01	0	WIES	0	5.7	0	0.21	1.36	1.63	4.56	8.1	-67.9	15.494	22197.7	27122	16.69	27520.7	17629	100	9.01	1.8859	19.033	15.939	15.819	15.318
2/28/2020	4:00:01	0	WIES	0	5.7	0	0.24	1.47	1.68	4.71	8.09	-67.6	15.336	22275	27317.1	16.82	27723	17756	98.9	8.93	1.8837	19.008	15.963	15.772	15.103
2/28/2020	4:30:01	0	WIES	0	5.7	0	0.27	1.61	1.76	4.92	8.09	-67.4	15.201	22330.2	27471.5	16.92	27883.3	17857	98.3	8.9	1.883	19	15.915	15.605	15.079
2/28/2020	5:00:01	0	WIES	0	5.7	0	0.29	1.68	1.76	4.94	8.08	-67.2	15.18	22417.9	27593.1	17	28007.3	17936	98.2	8.89	1.8837	19.005	15.963	15.724	15.103
2/28/2020	5:30:01	0	WIES	0	5.7	0	0.27	1.6	1.79	5.02	8.08	-67.3	15.21	22530.9	27712.8	17.08	28128	18013	98.1	8.87	1.882	18.987	15.963	15.605	15.151
2/28/2020	6:00:01	0	WIES	0	5.7	0	0.26	1.56	1.76	4.93	8.09	-67.4	15.286	23086.8	28345.9	17.51	28768.5	18425	98.6	8.88	1.881	18.97	15.939	15.581	15.079
2/28/2020	6:30:01	0	WIES	0	5.7	0	0.26	1.57	1.7	4.76	8.09	-67.5	15.284	23071.1	28327.8	17.5	28750.1	18413	98.6	8.88	1.8812	18.973	15.915	15.629	15.079
2/28/2020	7:00:01	0	WIES	0	5.7	0	0.27	1.6	1.79	5.02	8.09	-67.3	15.162	22701.7	27954.2	17.25	28374.2	18170	97.7	8.83	1.8796	18.96	16.01	15.581	15.055
2/28/2020	7:30:01	0	WIES	0	5.7	0	0.26	1.56	1.71	4.78	8.09	-67.4	15.249	22820	28043	17.31	28462.1	18228	98.3	8.87	1.8673	18.835	16.01	15.748	15.103
2/28/2020	8:00:01	0	WIES	0	5.7	0	0.18	1.23	1.56	4.38	8.1	-68.4	15.641	23008.3	28016.8	17.29	28424.5	18211	100.6	9	1.8571	18.734	15.963	15.915	15.27
2/28/2020	8:30:01	0	WIES	0	5.7	0	0.14	1.07	1.47	4.1	8.11	-68.7	15.796	22947.2	27841.9	17.17	28242.6	18097	101	9.02	1.8711	18.878	16.01	15.939	15.533
2/28/2020	9:00:01	0	WIES	0	5.7	0	0.09	0.89	1.39	3.89	8.11	-68.8	15.906	22634.7	27392.5	16.87	27783.5	17805	101.7	9.08	1.8801	18.973	16.01	15.986	15.819
2/28/2020	9:30:01	0	WIES	0	5.7	0	0.12	0.99	1.39	3.89	8.11	-68.7	15.851	22292.6	27013	16.62	27400.1	17558	101.5	9.08	1.8806	18.982	16.01	16.01	15.533
2/28/2020	10:00:01	0	WIES	0	5.7	0	0.14	1.08	1.45	4.07	8.1	-68.5	15.732	22303.5	27101.1	16.67	27493	17616	101.1	9.07	1.8813	18.987	15.986	15.986	15.485
2/28/2020	10:30:01	0	WIES	0	5.7	0	0.12	1.01	1.45	4.05	8.11	-68.5	15.798	22266.5	27014.7	16.62	27403.4	17560	101	9.05	1.8808	18.984	15.986	15.963	15.461
2/28/2020	11:00:01	0	WIES	0	5.7	0	0.13	1.05	1.48	4.14	8.1	-68.5	15.774	22215.9	26967.9	16.58	27356.6	17529	100.9	9.05	1.88	18.975	15.986	15.963	15.509
2/28/2020	11:30:01	0	WIES	0	5.7	0	0.13	1.04	1.48	4.14	8.1	-68.4	15.751	22232.1	27002.4	16.61	27392.3	17552	100.8	9.04	1.8832	19.008	15.963	15.915	15.652
2/28/2020	12:00:01	0	WIES	0	5.7	0	0.12	1	1.43	4.01	8.1	-68.3	15.761	22311.3	27092.3	16.67	27483.2	17610	100.8	9.04	1.8825	19	15.963	15.939	15.7
2/28/2020	12:30:01	0	WIES	0	5.7	0	0.15	1.13	1.49	4.16	8.1	-68.2	15.721	22384.7	27206.3	16.75	27600	17684	100.6	9.02	1.882	18.994	15.939	15.891	15.724
2/28/2020	13:00:01	0	WIES	0	5.7	0	0.1	0.91	1.42	3.97	8.1	-68.4	15.822	22553.8	27348	16.84	27740.9	17776	101	9.03	1.8825	18.998	15.939	15.915	15.772
2/28/2020	13:30:01	0	WIES	0	5.7	0	0.11	0.98	1.44	4.04	8.1	-68.4	15.838	22663.4	27470.6	16.92	27864.7	17856	101.2	9.04	1.8815	18.987	15.939	15.939	15.819
2/28/2020	14:00:01	0	WIES	0	5.7	0	0.1	0.92	1.4	3.92	8.1	-68.4	15.819	22815.7	27667.6	17.06	28065.1	17984	100.9	9.01	1.8842	19.012	15.915	15.939	15.819
2/28/2020	14:30:01	0	WIES	0	5.7	0	0.11	0.96	1.4	3.91	8.1	-68.5	15.827	22940.9	27814	17.15	28213.3	18079	101	9.01	1.8826	18.994	15.915	15.915	15.867
2/28/2020	15:00:01	0	WIES	0	5.7	0	0.11	0.97	1.49	4.17	8.1	-68.2	15.771	23049.6	27982.1	17.27	28385.5	18188	100.7	8.99	1.8834	19	15.891	15.891	15.796
2/28/2020	15:30:01	0	WIES	0	5.7	0	0.1	0.93	1.45	4.06	8.1	-68.3	15.776	23277	28254.8	17.45	28662	18366	101	9.01	1.8841	19.005	15.867	15.867	15.772
2/28/2020	16:00:01	0	WIES	0	5.7	0	0.1	0.93	1.45	4.07	8.1	-68.5	15.76	23309	28304.4	17.49	28712.8	18398	101.3	9.03	1.8841	19.004	15.891	15.867	15.796
2/28/2020	16:30:01	0	WIES	0	5.7	0	0.08	0.85	1.53	4.27	8.1	-68	15.774	23441.8	28456.3	17.59	28866.5	18497	100.2	8.93	1.8846	19.007	15.915	15.891	15.581
2/28/2020	17:00:01	0	WIES	0	5.7	0	0.1	0.9	1.49	4.17	8.1	-68.3	15.785	23557.2	28589.1	17.68	29000.9	18583	101	8.99	1.885	19.01	15.939	15.891	15.7
2/28/2020	17:30:01	0	WIES	0	5.7	0	0.08	0.84	1.46	4.1	8.1	-68.1	15.794	23543.2	28566.4	17.66	28977.5	18568	100.4	8.94	1.8825	18.986	15.915	15.891	15.533
2/28/2020	18:00:01	0	WIES	0	5.7	0	0.1	0.92	1.51	4.23	8.1	-68.2	15.766	23473.8	28500.6	17.62	28911.6	18525	100.8	8.98	1.8782	18.943	15.939	15.915	15.509
2/28/2020	18:30:01	0	WIES	0	5.7	0	0.12	1	1.6	4.47	8.1	-68	15.609	23410.2	28527.1	17.64	28943.2	18543	100.6	8.99	1.8809	18.97	15.915	15.915	14.768
2/28/2020	19:00:01	0	WIES	0	5.7	0	0.11	0.97	1.59	4.46	8.1	-68.1	15.622	23548	28686.6	17.74	29104.6	18646	100.9	9.01	1.8758	18.916	15.939	15.867	14.721
2/28/2020	19:30:01	0	WIES	0	5.7	0	0.09	0.9	1.58	4.43	8.1	-68.3	15.727	23739.8	28849.6	17.85	29266.8	18752	101.2	9.01	1.8751	18.908	15.939	15.915	15.27
2/28/2020	20:00:01	0	WIES	0	5.7	0	0.11	0.97	1.6	4.48	8.1	-68.2	15.713	23636.6	28733.4	17.78	29149.4	18677	101.3	9.03	1.8788	18.947	15.939	15.939	15.485
2/28/2020	20:30:01	0	WIES	0	5.7	0	0.1	0.92	1.61	4.5	8.1	-68.3	15.742	23604.2	28674.5	17.74	29088.8	18638	101.7	9.06	1.8485	18.641	16.01	15.915	15.724
2/28/2020	21:00:01	0	WIES	0	5.7	0	0.11	0.98	1.62	4.53	8.1	-68.4	15.773	23797.1	28888.2	17.88	29304.6	18777	101.6	9.04	1.8437	18.591	16.082	16.01	15.724
2/28/2020	21:30:01	0	WIES	0	5.7	0	0.12	1	1.64	4.6	8.1	-68.3	15.751	23813.9	28923.5	17.91	29341	18800	101.7	9.05	1.85	18.655	16.058	15.939	15.724
2/28/2020	22:00:01	0	WIES	0	5.7	0	0.12	1	1.59	4.44	8.1	-68.5	15.807	23756.7	28816.8	17.83	29231.1	18731	101.9	9.06	1.8689	18.846	16.01	15.963	15.772
2/28/2020	22:30:01	0	WIES	0	5.7	0	0.17	1.21	1.73	4.85	8.1	-68.4	15.72	23624.8	28714.4	17.76	29129.9	18664	101.9	9.08	1.8773	18.932	16.058	15.939	15.7
2/28/2020	23:00:01	0	WIES	0	5.7	0	0.19	1.26	1.73	4.85	8.1	-68.1	15.67	23519.4	28619.7	17.7	29035.4	18603	101.8	9.08	1.8764	18.923	15.986	15.963	15.581
2/28/2020	23:30:01	0	WIES	0	5.7	0	0.21	1.37	1.82	5.1	8.1	-68.2	15.626	23610.8	28760.2	17.79	29179.2	18694	101.3	9.04	1.878	18.938	16.034	15.939	15.533
2/29/2020	0:00:01	0	WIES	0	5.7	0	0.21	1.35	1.74	4.87	8.1	-68.3	15.628	23790.3	28977.6	17.94	29399.7	18835	101.6	9.06	1.8813	18.969	15.963	15.843	15.533
2/29/2020	0:30:01	0	WIES	0	5.7	0	0.22	1.4	1.76	4.94	8.1	-68.1	15.52	23888.3	29170	18.07	29598.1	18961	100.9	9.01	1.8814	18.968	15.915	15.819	15.509
2/29/2020	1:00:01	0	WIES	0	5.7	0	0.23	1.45	1.75	4.9	8.1	-68.3	15.591	23900.5	29136.5	18.05	29561.9	18939	101.5	9.05	1.8783	18.937	15.915	15.796	15.533
2/29/2020	1:30:01	0	WIES	0	5.7	0	0.26	1.57	1.79	5.02	8.1	-68.1	15.539	23722.7	28955.1	17.93	29379.5	18821	101	9.02	1.8801	18.957	15.891	15.724	15.557
2/29/2020	2:00:01	0	WIES	0	5.7	0	0.26	1.56	1.77	4.95	8.1	-68.1	15.575	23652.8	28845.6	17.85	29267.3	18750	101.3	9.04	1.8773	18.929	15.915	15.796	15.581
2/29/2020	2:30:01	0	WIES	0	5.7	0	0.27	1.59	1.77	4.97	8.1	-68.2	15.57	23539.6	28710.6	17.76	29130.5	18662	101.1	9.04	1.8728	18.886	15.915	15.676	15.461
2/29/2020	3:00:01	0	WIES	0	5.7	0	0.27	1.59	1.79	5.01	8.1	-68.4	15.616	23417.9	28531.6	17.64	28947.5	18546	101.6	9.08	1.8797	18.958	16.01	15.867	15.605
2/29/2020	3:30:01	0	WIES	0	5.7	0	0.23	1.44	1.77	4.95	8.11	-68.6	15.711	23454.8	28513.5	17.63	28926.3	18534	102.1	9.11	1.8789	18.95	15.963	15.843	15.676
2/29/2020	4:00:01	0	WIES	0	5.7	0	0.23	1.42	1.66	4.64	8.11	-68.8	15.772	23488.1	28514	17.63	28925	18534	102.5	9.13	1.8821	18.982	15.867	15.819	15.748
2/29/2020	4:30:01	0	WIES	0	5.7	0	0.23	1.42	1.69	4.72	8.11	-68.6	15.729	23659	28750.2	17.79	29165.9	18688	102.1	9.09	1.8794	18.952	15.819	15.796	15.581
2/29/2020	5:00:01	0	WIES	0	5.7	0	0.23	1.45	1.71	4.8	8.1	-68.4	15.729	23714	28816.9	17.83	29233.6	18731	102	9.08	1.8831	18.989	15.915	15.796	15.748
2/29/2020	5:30:01	0	WIES	0	5.7	0	0.21	1.35	1.65	4.62	8.1	-68.3	15.699	23780	28917.4	17.9	29336.5	18796	101.7	9.06	1.8812	18.969	15.891	15.772	15.652
2/29/2020	6:00:01	0	WIES	0	5.7	0	0.22	1.41	1.74	4.88	8.1	-68.2	15.624	23772.8	28958.8	17.93	29380.8	18823	101.1	9.02	1.8805	18.961	15.867	15.772	15.485
2/29/2020	6:30:01	0	WIES	0	5.7	0	0.27	1.61	1.81	5.07	8.09	-67.9	15.421	23686.1	28989.8	17.95	29418.1	18843	99.9	8.94	1.8806	18.961	15.915	15.748	15.294
2/29/2020	7:00:01	0	WIES	0	5.7	0	0.27	1.59	1.73	4.86	8.09	-67.9	15.496	23770.5	29042.5	17.98	29469.4	18878	100.4	8.97	1.8789	18.943	15.915	15.748	15.294
2/29/2020	7:30:01	0	WIES	0	5.7	0	0.27	1.58	1.81	5.06	8.09	-67.7	15.391	23684.6	29008.3	17.96	29437.8	18855	99.8	8.94	1.8758	18.912	15.867	15.748	15.27
2/29/2020	8:00:01	0	WIES	0	5.7	0	0.26	1.54	1.78	4.99	8.1	-68	15.458	23840.7	29154	18.06	29583.6	18950	100.1	8.95	1.8784	18.937	15.867	15.796	15.318
2/29/2020	8:30:01	0	WIES	0	5.7	0	0.21	1.37	1.67	4.67	8.1	-68.3	15.666	24081.5	29306.5	18.16	29732.2	19049	101.3	9.01	1.8782	18.935	15.915	15.891	15.438
2/29/2020	9:00:01	0	WIES	0	5.7	0	0.16	1.18	1.57	4.4	8.11	-68.6	15.788	24117.3	29267	18.14	29688.5	19024	102	9.06	1.8675	18.828	15.939	15.891	15.796
2/29/2020	9:30:01	0	WIES	0	5.7	0	0.18	1.23	1.58	4.41	8.1	-68.5	15.768	23960.3	29089.9	18.02	29509.4	18908	102	9.06	1.8715	18.87	15.891	15.819	15.796
2/29/2020	10:00:01	0	WIES	0	5.7	0	0.15	1.12	1.6	4.48	8.1	-68.5	15.741	23886	29017.6	17.97	29436.9	18861	101.3	9.01	1.8733	18.888	15.891	15.819	15.724
2/29/2020	10:30:01	0	WIES	0	5.7	0	0.18	1.26	1.64	4.58	8.1	-68.2	15.645	23740.7	28905.2	17.89	29325.7	18788	100.3	8.95	1.8764	18.92	15.867	15.891	15.652
2/29/2020	11:00:01	0	WIES	0	5.7	0	0.17	1.2	1.53	4.27	8.1	-68.3	15.691	23719.7	28849	17.85	29267.3	18752	100.9	8.99	1.8794	18.951	15.891	15.867	15.652
2/29/2020	11:30:01	0	WIES	0	5.7	0	0.19	1.28	1.6	4.49	8.1	-68.2	15.663	23641.7	28773.2	17.8	29191.3	18703	100.7	8.98	1.8782	18.94	15.867	15.772	15.557
2/29/2020	12:00:01	0	WIES	0	5.7	0	0.18	1.25	1.56	4.36	8.1	-68.2	15.654	23644	28781.6	17.81	29200	18708	100.7	8.98	1.8815	18.973	15.867	15.796	15.581
2/29/2020	12:30:01	0	WIES	0	5.7	0	0.18	1.22	1.56	4.38	8.1	-68.2	15.664	23553.7	28665.1	17.73	29081.6	18632	100.7	8.98	1.8798	18.957	15.819	15.796	15.629
2/29/2020	13:00:01	0	WIES	0	5.7	0	0.17	1.21	1.56	4.35	8.1	-68.3	15.692	23397.7	28456.8	17.59	28869.4	18497	100.8	9	1.8795	18.956	15.819	15.819	15.7
2/29/2020	13:30:01	0	WIES	0	5.7	0	0.13	1.03	1.49	4.17	8.1	-68.5	15.777	23438.3	28450.2	17.58	28860.2	18493	101.4	9.03	1.879	18.951	15.843	15.867	15.724
2/29/2020	14:00:01	0	WIES	0	5.7	0	0.14	1.07	1.47	4.12	8.1	-68.5	15.777	23486.4	28508.7	17.62	28919.6	18531	101.3	9.03	1.8796	18.957	15.843	15.843	15.748
2/29/2020	14:30:01	0	WIES	0	5.7	0	0.15	1.13	1.5	4.19	8.1	-68.2	15.734	23872.3	29006.1	17.96	29425.4	18854	101.1	8.99	1.8807	18.963	15.819	15.843	15.772
2/29/2020	15:00:01	0	WIES	0	5.7	0	0.13	1.05	1.52	4.25	8.1	-68.3	15.753	23724.9	28813.8	17.83	29229.8	18729	101.2	9.01	1.8806	18.964	15.819	15.843	15.772
2/29/2020	15:30:01	0	WIES	0	5.7	0	0.1	0.92	1.44	4.02	8.11	-68.5	15.802	23534.4	28549.9	17.65	28960.6	18557	101.7	9.05	1.8798	18.959	15.891	15.891	15.819
2/29/2020	16:00:01	0	WIES	0	5.7	0	0.08	0.83	1.43	4.01	8.11	-68.6	15.823	23547.6	28552.1	17.65	28962.2	18559	101.8	9.05	1.8791	18.952	15.843	15.867	15.867
2/29/2020	16:30:01	0	WIES	0	5.7	0	0.06	0.77	1.45	4.06	8.11	-68.7	15.835	23635.5	28650.8	17.72	29062	18623	101.7	9.05	1.8799	18.959	15.891	15.915	15.843
2/29/2020	17:00:01	0	WIES	0	5.7	0	0.09	0.88	1.44	4.03	8.1	-68.3	15.792	23700.4	28758.1	17.79	29172.1	18693	101.2	9.01	1.8805	18.963	15.915	15.915	15.748
2/29/2020	17:30:01	0	WIES	0	5.7	0	0.09	0.87	1.55	4.35	8.1	-68	15.724	23675	28772.7	17.8	29189	18702	100.1	8.91	1.8755	18.913	15.915	15.915	15.485
2/29/2020	18:00:01	0	WIES	0	5.7	0	0.13	1.05	1.63	4.57	8.1	-68.1	15.676	23589	28700.4	17.75	29117	18655	100.6	8.97	1.8791	18.95	15.939	15.915	15.247
2/29/2020	18:30:01	0	WIES	0	5.7	0	0.12	1.01	1.56	4.36	8.1	-68.2	15.717	23763.9	28885.7	17.88	29303.7	18776	101.2	9.01	1.8803	18.96	15.891	15.915	15.485
2/29/2020	19:00:01	0	WIES	0	5.7	0	0.12	1	1.65	4.63	8.1	-68.1	15.667	23771.3	28927.9	17.91	29348.1	18803	101.2	9.02	1.8656	18.812	15.939	15.939	15.509
2/29/2020	19:30:01	0	WIES	0	5.7	0	0.17	1.2	1.74	4.87	8.09	-67.6	15.436	23811.1	29133.1	18.05	29563.1	18937	99.7	8.92	1.8432	18.583	15.915	15.819	15.39
2/29/2020	20:00:01	0	WIES	0	5.7	0	0.15	1.14	1.61	4.51	8.1	-68.4	15.691	23954.5	29134.5	18.05	29556.9	18937	101.5	9.03	1.8396	18.547	15.915	15.867	15.438
2/29/2020	20:30:01	0	WIES	0	5.7	0	0.14	1.08	1.62	4.55	8.1	-68.4	15.723	23826.8	28957.9	17.93	29376.9	18823	101.7	9.05	1.8612	18.767	15.891	15.891	15.485
2/29/2020	21:00:01	0	WIES	0	5.7	0	0.18	1.24	1.79	5.02	8.1	-68.2	15.6	23579.2	28738.9	17.78	29158.3	18680	101.1	9.03	1.8699	18.856	16.01	15.963	15.533
2/29/2020	21:30:01	0	WIES	0	5.7	0	0.12	1.02	1.75	4.9	8.1	-68.4	15.699	23553.2	28641.1	17.71	29056.1	18617	101.6	9.06	1.8558	18.716	16.106	15.986	15.557
2/29/2020	22:00:01	0	WIES	0	5.7	0	0.12	1.01	1.74	4.87	8.11	-68.5	15.769	23534.5	28571.9	17.67	28983.9	18572	101.8	9.07	1.8373	18.53	16.106	16.01	15.652
2/29/2020	22:30:01	0	WIES	0	5.7	0	0.09	0.86	1.62	4.53	8.11	-68.8	15.89	23618.4	28594	17.68	29002.7	18586	102.7	9.12	1.8547	18.705	16.106	16.058	15.676
2/29/2020	23:00:01	0	WIES	0	5.7	0	0.17	1.2	1.71	4.79	8.11	-68.6	15.776	23487.7	28510.3	17.63	28921.2	18532	102.3	9.11	1.8715	18.875	16.129	16.058	15.724
2/29/2020	23:30:01	0	WIES	0	5.7	0	0.17	1.2	1.73	4.86	8.11	-68.6	15.799	23613.2	28647.3	17.72	29059.5	18621	102.3	9.1	1.8701	18.86	16.177	16.01	15.748
3/1/2020	0:00:01	0	WIES	0	5.7	0	0.18	1.26	1.72	4.83	8.11	-68.7	15.764	23643.1	28707.3	17.76	29121.4	18660	102.6	9.13	1.8553	18.709	16.106	16.01	15.724
3/1/2020	0:30:01	0	WIES	0	5.7	0	0.2	1.32	1.75	4.89	8.11	-68.7	15.749	23821.2	28933.4	17.91	29351.2	18807	102.4	9.11	1.8634	18.79	16.034	15.963	15.772
3/1/2020	1:00:01	0	WIES	0	5.7	0	0.18	1.25	1.72	4.82	8.11	-68.7	15.765	23839.2	28944.4	17.92	29361.9	18814	102.5	9.12	1.8767	18.923	15.963	15.891	15.772
3/1/2020	1:30:01	0	WIES	0	5.7	0	0.21	1.36	1.72	4.83	8.11	-68.7	15.755	23736.8	28827.2	17.84	29243.3	18738	102.4	9.11	1.8777	18.935	15.963	15.867	15.796
3/1/2020	2:00:01	0	WIES	0	5.7	0	0.2	1.32	1.66	4.65	8.11	-68.6	15.776	23636.5	28691.4	17.75	29104.9	18649	102.4	9.12	1.8787	18.946	15.915	15.891	15.796
3/1/2020	2:30:01	0	WIES	0	5.7	0	0.19	1.27	1.66	4.65	8.11	-68.6	15.819	23633.2	28658.8	17.73	29070.6	18628	102.8	9.14	1.8784	18.943	16.01	15.986	15.796
3/1/2020	3:00:01	0	WIES	0	5.7	0	0.2	1.31	1.65	4.63	8.11	-68.6	15.82	23840.8	28909.8	17.9	29325.1	18791	102.7	9.12	1.8782	18.939	16.034	15.963	15.843
3/1/2020	3:30:01	0	WIES	0	5.7	0	0.18	1.22	1.63	4.56	8.11	-68.7	15.828	23781.1	28832.4	17.84	29246.3	18741	102.8	9.13	1.8769	18.927	16.034	15.963	15.867
3/1/2020	4:00:01	0	WIES	0	5.7	0	0.16	1.15	1.55	4.34	8.11	-68.9	15.898	23724.6	28716.9	17.77	29127	18666	103.1	9.16	1.8765	18.924	16.01	15.963	15.891
3/1/2020	4:30:01	0	WIES	0	5.7	0	0.14	1.08	1.5	4.2	8.11	-68.8	15.888	23663.3	28649.1	17.72	29058.6	18622	102.8	9.13	1.8768	18.928	16.01	15.986	15.915
3/1/2020	5:00:01	0	WIES	0	5.7	0	0.14	1.06	1.55	4.35	8.11	-68.7	15.89	23704.5	28697.9	17.75	29108.1	18654	102.8	9.13	1.8756	18.915	16.01	16.01	15.939
3/1/2020	5:30:01	0	WIES	0	5.7	0	0.12	1.01	1.52	4.26	8.11	-68.7	15.895	24144.5	29227.6	18.11	29645.1	18998	102.8	9.11	1.8654	18.807	16.01	16.01	15.939
3/1/2020	6:00:01	0	WIES	0	5.7	0	0.14	1.1	1.52	4.26	8.11	-68.7	15.892	24241.5	29346.6	18.19	29766	19075	102.7	9.09	1.8688	18.841	16.034	15.986	15.891
3/1/2020	6:30:01	0	WIES	0	5.7	0	0.13	1.03	1.5	4.2	8.11	-68.8	15.882	24381	29522.6	18.31	29944.7	19190	102.6	9.08	1.8717	18.868	16.058	16.058	15.772
3/1/2020	7:00:01	0	WIES	0	5.7	0	0.13	1.05	1.5	4.2	8.11	-68.7	15.871	24486.7	29658.1	18.4	30082.6	19278	102.4	9.06	1.863	18.778	16.034	15.963	15.533
3/1/2020	7:30:01	0	WIES	0	5.7	0	0.13	1.02	1.43	4.02	8.11	-68.6	15.879	24501.3	29669.9	18.41	30094.2	19285	102.5	9.07	1.8659	18.808	16.01	15.963	15.509
3/1/2020	8:00:01	0	WIES	0	5.7	0	0.13	1.02	1.46	4.08	8.1	-68.5	15.872	24589	29781	18.49	30207.2	19358	102.3	9.05	1.8656	18.803	16.01	15.986	15.557
3/1/2020	8:30:01	0	WIES	0	5.7	0	0.14	1.06	1.51	4.23	8.1	-68.4	15.81	24599	29836	18.53	30264.9	19393	101.9	9.02	1.8686	18.833	16.01	15.986	15.652
3/1/2020	9:00:01	0	WIES	0	5.7	0	0.13	1.05	1.5	4.2	8.1	-68.4	15.808	24700.8	29960.8	18.61	30391.6	19475	101.8	9.01	1.841	18.554	15.986	15.963	15.772
3/1/2020	9:30:01	0	WIES	0	5.7	0	0.12	1.01	1.47	4.12	8.1	-68.5	15.839	24725.5	29969.2	18.62	30399.2	19480	102.2	9.03	1.8365	18.509	15.963	15.963	15.819
3/1/2020	10:00:01	0	WIES	0	5.7	0	0.1	0.92	1.43	4.01	8.11	-68.6	15.879	24610.8	29802.6	18.5	30228.9	19372	102.2	9.04	1.8563	18.71	15.939	15.963	15.867
3/1/2020	10:30:01	0	WIES	0	5.7	0	0.09	0.87	1.42	3.98	8.11	-68.7	15.87	24485.1	29656.7	18.4	30081.2	19277	102.2	9.04	1.8581	18.73	15.915	15.915	15.915
3/1/2020	11:00:01	0	WIES	0	5.7	0	0.09	0.88	1.37	3.83	8.11	-68.6	15.874	24407.7	29560	18.34	29983	19214	101.6	9	1.8674	18.825	15.915	15.939	15.915
3/1/2020	11:30:01	0	WIES	0	5.7	0	0.07	0.78	1.35	3.78	8.11	-68.5	15.874	24427.3	29584	18.35	30007.3	19230	101.3	8.97	1.8717	18.867	15.915	15.939	15.915
3/1/2020	12:00:01	0	WIES	0	5.7	0	0.07	0.81	1.38	3.87	8.1	-68.4	15.872	24398.4	29550.5	18.33	29973.4	19208	101.5	8.98	1.8724	18.874	15.915	15.939	15.915
3/1/2020	12:30:01	0	WIES	0	5.7	0	0.05	0.73	1.37	3.83	8.1	-68.4	15.864	24323.7	29465.2	18.27	29887.2	19152	101	8.94	1.8757	18.908	15.891	15.915	15.915
3/1/2020	13:00:01	0	WIES	0	5.7	0	0.07	0.8	1.39	3.9	8.1	-68.4	15.861	24267.2	29398.9	18.23	29819.9	19109	101.3	8.98	1.8744	18.896	15.891	15.915	15.867
3/1/2020	13:30:01	0	WIES	0	5.7	0	0.07	0.81	1.38	3.87	8.1	-68.2	15.854	24246.5	29378.3	18.21	29799.3	19096	100.7	8.93	1.8641	18.793	15.891	15.915	15.843
3/1/2020	14:00:01	0	WIES	0	5.7	0	0.05	0.73	1.35	3.79	8.1	-68.1	15.852	24248.2	29381.8	18.22	29802.9	19098	100	8.86	1.867	18.822	15.891	15.915	15.819
3/1/2020	14:30:01	0	WIES	0	5.7	0	0.08	0.83	1.41	3.94	8.1	-68.4	15.86	24459	29631.9	18.39	30056.3	19261	101.4	8.97	1.8698	18.847	15.963	15.986	15.843
3/1/2020	15:00:01	0	WIES	0	5.7	0	0.06	0.76	1.39	3.9	8.1	-68.4	15.855	24419.5	29587.1	18.36	30011.1	19232	101.1	8.95	1.8646	18.795	16.058	15.986	15.891
3/1/2020	15:30:01	0	WIES	0	5.7	0	0.05	0.72	1.41	3.96	8.1	-68.3	15.853	24389.6	29552.8	18.33	29976.4	19209	100.5	8.9	1.8645	18.795	16.058	15.986	15.891
3/1/2020	16:00:01	0	WIES	0	5.7	0	0.04	0.69	1.39	3.88	8.11	-68.6	15.932	24418.1	29533	18.32	29953.8	19196	101.6	8.98	1.8622	18.772	16.058	16.058	15.939
3/1/2020	16:30:01	0	WIES	0	5.7	0	0.04	0.67	1.36	3.81	8.11	-68.6	15.958	24439.3	29541	18.33	29961	19202	101.7	8.98	1.8288	18.436	16.058	16.058	15.963
3/1/2020	17:00:01	0	WIES	0	5.7	0	0.03	0.64	1.42	3.98	8.11	-68.7	15.986	24488.4	29581.5	18.35	30001.2	19228	102	9.01	1.7675	17.817	16.082	16.082	16.01
3/1/2020	17:30:01	0	WIES	0	5.7	0	0.02	0.59	1.35	3.77	8.11	-68.8	16.002	24495.5	29579.2	18.35	29998.4	19226	102.3	9.03	1.831	18.457	16.058	16.082	16.034
3/1/2020	18:00:01	0	WIES	0	5.7	0	0.02	0.59	1.36	3.81	8.11	-68.6	15.996	24520.8	29613.5	18.37	30033.4	19249	102.4	9.04	1.7979	18.124	16.082	16.082	16.058
3/1/2020	18:30:01	0	WIES	0	5.7	0	0.02	0.6	1.4	3.93	8.11	-68.6	15.988	24523.8	29622.8	18.38	30043	19255	102.5	9.05	1.8259	18.406	16.082	16.106	15.843
3/1/2020	19:00:01	0	WIES	0	5.7	0	0.03	0.66	1.47	4.11	8.1	-68.5	15.966	24601.8	29732.3	18.46	30154.8	19326	102.2	9.02	1.8188	18.332	16.106	16.106	15.247
3/1/2020	19:30:01	0	WIES	0	5.7	0	0.04	0.69	1.5	4.2	8.1	-68.5	15.941	24543.6	29678.8	18.42	30101.3	19291	102.2	9.03	1.7605	17.746	16.106	16.058	15.39
3/1/2020	20:00:01	0	WIES	0	5.7	0	0.05	0.74	1.47	4.11	8.1	-68.5	15.957	24539.2	29662.3	18.41	30084.1	19281	102.3	9.03	1.7848	17.991	16.106	16.106	15.7
3/1/2020	20:30:01	0	WIES	0	5.7	0	0.05	0.73	1.5	4.19	8.1	-68.5	15.964	24518.5	29633	18.39	30054.2	19261	102.3	9.04	1.7946	18.09	16.129	16.129	15.891
3/1/2020	21:00:01	0	WIES	0	5.7	0	0.05	0.7	1.7	4.76	8.1	-68.5	15.968	24518.7	29629.9	18.39	30050.9	19259	102.4	9.04	1.7913	18.056	16.153	16.177	15.891
3/1/2020	21:30:01	0	WIES	0	5.7	0	0.07	0.8	1.54	4.3	8.1	-68.5	15.96	24524.7	29642.6	18.39	30064	19268	102.5	9.05	1.7879	18.022	16.153	16.153	15.867
3/1/2020	22:00:01	0	WIES	0	5.7	0	0.02	0.59	1.45	4.06	8.11	-69	16.08	24464.8	29489.3	18.29	29904.7	19168	103.2	9.1	1.8064	18.211	16.177	16.177	15.963
3/1/2020	22:30:01	0	WIES	0	5.7	0	0.01	0.55	1.38	3.87	8.11	-69	16.119	24423.2	29412.2	18.24	29825.3	19118	103.7	9.14	1.8274	18.424	16.177	16.201	16.129
3/1/2020	23:00:01	0	WIES	0	5.7	0	0	0.52	1.37	3.83	8.11	-69.1	16.127	24389	29365.8	18.21	29778	19088	103.8	9.15	1.8228	18.377	16.177	16.201	16.177
3/1/2020	23:30:01	0	WIES	0	5.7	0	0.01	0.58	1.39	3.9	8.11	-68.9	16.144	24440	29415.5	18.24	29827.8	19120	103.2	9.09	1.8248	18.397	16.201	16.225	16.201
3/2/2020	0:00:01	0	WIES	0	5.7	0	0.01	0.58	1.35	3.78	8.12	-69.2	16.13	24398.7	29375.3	18.21	29787.5	19094	103.6	9.13	1.8327	18.477	16.177	16.201	16.177
3/2/2020	0:30:01	0	WIES	0	5.7	0	0.02	0.6	1.4	3.93	8.12	-69.4	16.12	24329.3	29298.8	18.16	29710.3	19044	104	9.17	1.8616	18.769	16.153	16.177	16.177
3/2/2020	1:00:01	0	WIES	0	5.7	0	0.01	0.55	1.39	3.9	8.12	-69.4	16.125	24247.2	29196.2	18.09	29606.1	18978	104	9.17	1.8441	18.594	16.153	16.177	16.177
3/2/2020	1:30:01	0	WIES	0	5.7	0	0.01	0.57	1.37	3.84	8.12	-69.5	16.124	24244.9	29194.6	18.09	29604.5	18976	104.1	9.18	1.8448	18.601	16.153	16.177	16.177
3/2/2020	2:00:01	0	WIES	0	5.7	0	0	0.53	1.37	3.84	8.12	-69.4	16.116	24144.7	29079.3	18.01	29487.8	18902	103.9	9.17	1.8608	18.763	16.129	16.177	16.153
3/2/2020	2:30:01	0	WIES	0	5.7	0	0.03	0.63	1.36	3.8	8.12	-69.5	16.114	24106.2	29034.3	17.98	29442.2	18872	103.9	9.18	1.8599	18.754	16.129	16.177	16.106
3/2/2020	3:00:01	0	WIES	0	5.7	0	0.03	0.65	1.36	3.79	8.12	-69.3	16.097	24037.9	28962.7	17.93	29370.2	18826	103.7	9.16	1.8694	18.85	16.153	16.177	16.106
3/2/2020	3:30:01	0	WIES	0	5.7	0	0.04	0.67	1.39	3.89	8.11	-69.1	16.086	23965.3	28883	17.88	29289.7	18774	103.6	9.15	1.8722	18.88	16.129	16.153	16.082
3/2/2020	4:00:01	0	WIES	0	5.7	0	0.03	0.64	1.41	3.94	8.11	-68.7	16.047	23901.8	28832.4	17.84	29239.6	18741	102.6	9.07	1.8746	18.905	16.129	16.129	16.082
3/2/2020	4:30:01	0	WIES	0	5.7	0	0.04	0.67	1.38	3.87	8.11	-68.7	16.06	23721.4	28606.3	17.69	29009.9	18594	102.7	9.09	1.8709	18.869	16.106	16.129	16.082
3/2/2020	5:00:01	0	WIES	0	5.7	0	0.04	0.7	1.39	3.9	8.11	-68.7	16.057	23631.6	28499.5	17.62	28901.7	18525	102.5	9.08	1.8729	18.891	16.106	16.129	16.082
3/2/2020	5:30:01	0	WIES	0	5.7	0	0.03	0.65	1.37	3.84	8.11	-68.7	16.073	23544.2	28383.8	17.54	28783.8	18449	102.7	9.09	1.869	18.852	16.106	16.129	16.106
3/2/2020	6:00:01	0	WIES	0	5.7	0	0.03	0.63	1.34	3.75	8.11	-68.8	16.073	23508.2	28340.5	17.51	28740	18421	102.5	9.08	1.8678	18.841	16.106	16.129	16.106
3/2/2020	6:30:01	0	WIES	0	5.7	0	0.04	0.69	1.36	3.82	8.11	-68.8	16.068	23379.8	28188.8	17.41	28586.3	18323	102.4	9.08	1.8702	18.866	16.082	16.106	16.106
3/2/2020	7:00:01	0	WIES	0	5.7	0	0.02	0.61	1.31	3.67	8.11	-68.8	16.064	23380.7	28192.7	17.41	28590.3	18325	102.3	9.07	1.8694	18.858	16.082	16.129	15.748
3/2/2020	7:30:01	0	WIES	0	5.7	0	0.02	0.62	1.39	3.88	8.11	-68.6	16.056	23415.2	28239.5	17.44	28638.1	18356	102.3	9.07	1.8596	18.759	16.082	16.106	15.7
3/2/2020	8:00:01	0	WIES	0	5.7	0	0.04	0.69	1.41	3.94	8.1	-68.5	16.033	23529.1	28392	17.55	28793.4	18455	101.9	9.04	1.8633	18.795	16.082	16.106	15.461
3/2/2020	8:30:01	0	WIES	0	5.7	0	0.04	0.67	1.39	3.89	8.1	-68.5	16.008	23493.1	28364.7	17.53	28766.5	18437	101.8	9.03	1.8602	18.764	16.082	16.106	15.27
3/2/2020	9:00:01	0	WIES	0	5.7	0	0.03	0.62	1.37	3.83	8.1	-68.6	16.035	23596	28471.5	17.6	28874	18506	101.8	9.02	1.8299	18.457	16.082	16.106	15.485
3/2/2020	9:30:01	0	WIES	0	5.7	0	0.06	0.75	1.39	3.9	8.11	-68.6	15.967	23580.7	28497.5	17.62	28902.4	18523	101.7	9.02	1.8371	18.529	16.058	16.082	15.748
3/2/2020	10:00:01	0	WIES	0	5.7	0	0.05	0.73	1.38	3.86	8.11	-68.6	15.985	23612.1	28523.6	17.64	28928.3	18540	101.7	9.02	1.8548	18.707	16.058	16.082	15.939
3/2/2020	10:30:01	0	WIES	0	5.7	0	0.06	0.75	1.43	3.99	8.11	-68.6	15.974	23569	28478.7	17.6	28883.2	18511	101.7	9.03	1.8557	18.717	16.058	16.082	16.01
3/2/2020	11:00:01	0	WIES	0	5.7	0	0.03	0.65	1.39	3.88	8.11	-68.6	15.979	23537.4	28437.5	17.58	28841.2	18484	101.6	9.01	1.8616	18.777	16.034	16.082	16.01
3/2/2020	11:30:01	0	WIES	0	5.7	0	0.05	0.71	1.42	3.99	8.11	-68.6	15.994	23448.2	28319.4	17.5	28720.9	18408	101.6	9.02	1.8646	18.808	15.986	16.058	15.986
3/2/2020	12:00:01	0	WIES	0	5.7	0	0.04	0.67	1.37	3.83	8.1	-68.3	15.988	23300.6	28145.4	17.38	28544.7	18294	101	8.97	1.8656	18.82	16.034	16.034	16.01
3/2/2020	12:30:01	0	WIES	0	5.7	0	0.01	0.55	1.38	3.87	8.1	-68.1	15.954	23265.7	28125.3	17.37	28525.4	18281	100.2	8.9	1.8622	18.786	16.01	16.01	16.01
3/2/2020	13:00:01	0	WIES	0	5.7	0	0.04	0.69	1.4	3.91	8.1	-68.4	15.977	23161.7	27984.2	17.27	28381.6	18190	101.2	9	1.8661	18.827	15.986	16.01	16.034
3/2/2020	13:30:01	0	WIES	0	5.7	0	0.01	0.58	1.33	3.73	8.1	-68.5	15.965	23124.6	27947.3	17.25	28344.4	18166	100.9	8.97	1.8708	18.874	15.986	16.034	16.01
3/2/2020	14:00:01	0	WIES	0	5.7	0	0.01	0.56	1.35	3.78	8.1	-68.5	15.963	23019.6	27822.1	17.16	28217.5	18084	100.7	8.96	1.8741	18.909	15.986	16.01	16.01
3/2/2020	14:30:01	0	WIES	0	5.7	0	0.02	0.61	1.34	3.74	8.1	-68.4	15.965	22985.6	27779.8	17.13	28174.6	18057	101	8.99	1.8747	18.915	15.986	16.01	16.01
3/2/2020	15:00:01	0	WIES	0	5.7	0	0.02	0.58	1.33	3.73	8.1	-68.4	15.957	22937.3	27726.1	17.1	28120.3	18022	100.7	8.96	1.8735	18.903	15.986	16.01	16.01
3/2/2020	15:30:01	0	WIES	0	5.7	0	0.01	0.57	1.42	3.99	8.1	-68.5	15.962	22898.2	27675.5	17.06	28068.9	17989	100.6	8.96	1.8777	18.946	16.01	16.034	16.01
3/2/2020	16:00:01	0	WIES	0	5.7	0	0.01	0.55	1.42	3.97	8.1	-68.5	15.962	22842.8	27608.8	17.02	28001.3	17946	100.7	8.97	1.8778	18.949	16.01	16.034	16.01
3/2/2020	16:30:01	0	WIES	0	5.7	0	0.02	0.59	1.45	4.05	8.1	-68.5	15.962	22783.3	27537.2	16.97	27928.6	17899	100.8	8.98	1.8773	18.944	16.034	16.058	16.01
3/2/2020	17:00:01	0	WIES	0	5.7	0	0.01	0.55	1.48	4.16	8.1	-68.2	15.947	22791.7	27556.5	16.98	27948.6	17912	100.4	8.95	1.8765	18.935	16.058	16.058	15.986
3/2/2020	17:30:01	0	WIES	0	5.7	0	0	0.53	1.48	4.15	8.09	-68	15.926	22561.9	27292	16.8	27681	17740	99.6	8.89	1.8719	18.892	16.058	16.058	15.318
3/2/2020	18:00:01	0	WIES	0	5.7	0	0.03	0.66	1.54	4.3	8.09	-67.5	15.71	22260.9	27062.9	16.65	27454.8	17591	98.7	8.85	1.875	18.924	16.058	16.058	14.673
3/2/2020	18:30:01	0	WIES	0	5.7	0	0.03	0.65	1.55	4.33	8.09	-67.7	15.704	22416.1	27255.2	16.78	27650.1	17716	98.6	8.84	1.8614	18.785	16.058	16.058	14.697
3/2/2020	19:00:01	0	WIES	0	5.7	0	0.07	0.78	1.65	4.61	8.08	-66.7	15.272	22105	27149.5	16.7	27554.6	17647	96.6	8.74	1.8621	18.792	16.058	16.082	14.768
3/2/2020	19:30:01	0	WIES	0	5.7	0	0.1	0.9	1.71	4.77	8.05	-65.5	14.838	21937.3	27220.5	16.75	27637.8	17693	93.7	8.56	1.8601	18.769	16.082	16.082	14.361
3/2/2020	20:00:01	0	WIES	0	5.7	0	0.08	0.83	1.71	4.79	8.06	-65.9	14.983	22548.3	27882.8	17.2	28306.5	18124	94.7	8.6	1.8513	18.674	16.082	16.082	14.194
3/2/2020	20:30:01	0	WIES	0	5.7	0	0.06	0.77	1.72	4.81	8.07	-66.2	15.077	23204.9	28631.6	17.7	29064.2	18611	95.6	8.63	1.8576	18.731	16.129	16.106	14.385
3/2/2020	21:00:01	0	WIES	0	5.7	0	0.08	0.83	1.77	4.95	8.06	-65.9	14.97	23284.3	28801.6	17.82	29239.6	18721	94.9	8.59	1.8263	18.413	16.201	16.106	14.385
3/2/2020	21:30:01	0	WIES	0	5.7	0	0.09	0.87	1.8	5.03	8.07	-66.1	14.934	23308.8	28856.9	17.86	29296.7	18757	94.9	8.58	1.854	18.692	16.249	16.058	14.242
3/2/2020	22:00:01	0	WIES	0	5.6	0	0.08	0.85	1.82	5.08	8.06	-66	14.821	24155	29984.9	18.62	30445.1	19490	94.6	8.54	1.818	18.319	16.225	15.939	14.505
3/2/2020	22:30:01	0	WIES	0	5.7	0	0.11	0.95	1.82	5.09	8.07	-66.2	14.864	23994.2	29754.9	18.46	30210.4	19341	95.1	8.59	1.8724	18.869	16.129	15.342	14.457
3/2/2020	23:00:01	0	WIES	0	5.6	0	0.14	1.08	1.9	5.31	8.07	-66.2	14.937	24038	29757.7	18.47	30211.2	19343	95.6	8.62	1.8461	18.604	16.392	15.867	14.649
3/2/2020	23:30:01	0	WIES	0	5.6	0	0.05	0.71	1.62	4.54	8.1	-68.3	15.842	24928	30212.6	18.78	30645.8	19638	100.2	8.85	1.8215	18.355	16.344	16.201	15.247
3/3/2020	0:00:01	0	WIES	0	5.6	0	0.04	0.68	1.59	4.47	8.11	-68.9	16.007	24824.7	29973.1	18.62	30397.7	19483	100.7	8.87	1.8039	18.181	16.32	16.296	15.676
3/3/2020	0:30:01	0	WIES	0	5.6	0	0.03	0.63	1.52	4.27	8.11	-68.9	16.052	24449.9	29489.7	18.29	29906	19168	101.5	8.96	1.8	18.146	16.32	16.296	15.986
3/3/2020	1:00:01	0	WIES	0	5.6	0	0.03	0.66	1.48	4.15	8.12	-69.2	16.137	24253	29195.4	18.09	29604.9	18977	102.8	9.06	1.7582	17.727	16.272	16.249	16.082
3/3/2020	1:30:01	0	WIES	0	5.6	0	0.04	0.68	1.46	4.1	8.11	-69.1	16.141	24146.7	29065	18	29472.6	18892	102.7	9.06	1.8021	18.171	16.296	16.249	15.867
3/3/2020	2:00:01	0	WIES	0	5.6	0	0.03	0.63	1.43	4	8.12	-69.5	16.155	24061.9	28952.9	17.93	29358.4	18819	103.3	9.12	1.7582	17.729	16.32	16.296	16.153
3/3/2020	2:30:01	0	WIES	0	5.6	0	0.02	0.6	1.4	3.92	8.12	-69.4	16.172	24062.8	28942.8	17.92	29347.6	18813	103.2	9.1	1.7894	18.044	16.272	16.249	16.177
3/3/2020	3:00:01	0	WIES	0	5.6	0	0.02	0.6	1.42	3.98	8.12	-69.4	16.178	24053.2	28927.5	17.91	29331.9	18803	103.3	9.11	1.7635	17.784	16.272	16.272	16.201
3/3/2020	3:30:01	0	WIES	0	5.6	0	0.04	0.66	1.38	3.86	8.12	-69.4	16.18	23989.9	28849.8	17.86	29253	18752	102.9	9.08	1.824	18.395	16.249	16.249	16.177
3/3/2020	4:00:01	0	WIES	0	5.6	0	0.03	0.65	1.41	3.96	8.11	-69	16.164	23746.1	28567.5	17.67	28967.3	18569	102.6	9.07	1.8248	18.405	16.225	16.249	16.177
3/3/2020	4:30:01	0	WIES	0	5.6	0	0.03	0.65	1.41	3.96	8.11	-68.9	16.149	23662.9	28477.2	17.6	28876.2	18510	102.4	9.05	1.836	18.519	16.249	16.225	16.106
3/3/2020	5:00:01	0	WIES	0	5.6	0	0.04	0.67	1.39	3.88	8.11	-68.8	16.15	23534.8	28322.2	17.5	28719	18409	102	9.02	1.804	18.198	16.225	16.225	16.177
3/3/2020	5:30:01	0	WIES	0	5.6	0	0.03	0.66	1.42	3.98	8.11	-68.6	16.149	23470.1	28245	17.45	28640.7	18359	102	9.03	1.8215	18.374	16.201	16.225	16.106
3/3/2020	6:00:01	0	WIES	0	5.6	0	0.03	0.63	1.39	3.9	8.11	-68.7	16.139	23440.8	28216	17.43	28611.7	18340	102	9.03	1.8271	18.431	16.201	16.201	16.106
3/3/2020	6:30:01	0	WIES	0	5.6	0	0.02	0.58	1.38	3.85	8.11	-68.7	16.126	24495.5	29494.5	18.29	29908.5	19171	101.9	8.98	1.8024	18.171	16.201	16.201	16.153
3/3/2020	7:00:01	0	WIES	0	5.6	0	0.02	0.62	1.44	4.03	8.11	-68.6	16.103	24149.9	29093.8	18.02	29502.9	18911	101.7	8.98	1.8341	18.494	16.177	16.177	16.153
3/3/2020	7:30:01	0	WIES	0	5.6	0	0.03	0.63	1.48	4.16	8.1	-68.6	16.088	23903	28806.6	17.83	29212.2	18724	101.5	8.97	1.8205	18.359	16.153	16.177	15.414
3/3/2020	8:00:01	0	WIES	0	5.6	0	0.09	0.89	1.55	4.34	8.09	-67.8	15.707	23506.1	28578.3	17.67	28992.2	18576	100	8.91	1.8561	18.72	16.177	16.177	15.151
3/3/2020	8:30:01	0	WIES	0	5.6	0	0.07	0.8	1.51	4.23	8.1	-68.2	15.892	23615.7	28589.2	17.68	28997.7	18583	100.8	8.95	1.856	18.719	16.153	16.153	15.27
3/3/2020	9:00:01	0	WIES	0	5.6	0	0.04	0.66	1.41	3.95	8.11	-68.7	16.07	23786.7	28678.3	17.74	29082.6	18641	101.5	8.98	1.8497	18.655	16.153	16.153	15.629
3/3/2020	9:30:01	0	WIES	0	5.6	0	0.04	0.67	1.41	3.95	8.11	-68.7	16.034	23664.1	28554.2	17.66	28957.8	18560	101.3	8.97	1.7938	18.092	16.129	16.153	15.819
3/3/2020	10:00:01	0	WIES	0	5.6	0	0.03	0.65	1.4	3.93	8.11	-68.7	16.069	23653.7	28518.8	17.63	28920.9	18537	101.5	8.99	1.8037	18.193	16.129	16.153	15.629
3/3/2020	10:30:01	0	WIES	0	5.6	0	0.02	0.61	1.41	3.94	8.11	-68.8	16.084	23616.1	28463.5	17.59	28864.3	18501	101.6	9	1.8149	18.306	16.106	16.153	15.581
3/3/2020	11:00:01	0	WIES	0	5.6	0	0.03	0.64	1.4	3.93	8.11	-68.8	16.061	23555.7	28405.3	17.56	28806	18463	101.5	8.99	1.8223	18.381	16.129	16.129	15.963
3/3/2020	11:30:01	0	WIES	0	5.6	0	0.03	0.66	1.37	3.84	8.11	-68.7	16.071	23468.4	28293.9	17.48	28692.8	18391	101.5	9	1.8208	18.367	16.106	16.129	16.106
3/3/2020	12:00:01	0	WIES	0	5.6	0	0.02	0.6	1.39	3.9	8.1	-68.4	16.052	23492	28334.7	17.51	28734.7	18418	101.1	8.96	1.7832	17.987	16.106	16.129	15.867
3/3/2020	12:30:01	0	WIES	0	5.6	0	0.01	0.58	1.36	3.82	8.1	-68.4	16.055	23460	28294.2	17.48	28693.5	18391	101.3	8.98	1.7999	18.156	16.106	16.129	15.963
3/3/2020	13:00:01	0	WIES	0	5.6	0	0	0.54	1.35	3.79	8.11	-68.6	16.049	23424.7	28255.2	17.45	28654.2	18366	101.2	8.97	1.7452	17.605	16.082	16.106	15.986
3/3/2020	13:30:01	0	WIES	0	5.6	0	0.02	0.6	1.37	3.85	8.11	-68.6	16.046	23179.1	27960.9	17.26	28355.8	18175	101.1	8.98	1.8197	18.359	16.082	16.106	16.034
3/3/2020	14:00:01	0	WIES	0	5.6	0	0.01	0.54	1.35	3.77	8.11	-68.6	16.039	23138.3	27916.2	17.22	28310.7	18146	101.1	8.98	1.8032	18.193	16.082	16.106	16.034
3/3/2020	14:30:01	0	WIES	0	5.6	0	0.03	0.63	1.35	3.79	8.11	-68.7	16.044	23180.9	27964.2	17.26	28359.2	18177	101.2	8.98	1.8147	18.309	16.082	16.106	16.058
3/3/2020	15:00:01	0	WIES	0	5.6	0	0.02	0.61	1.45	4.06	8.1	-68.5	16.035	22912.8	27647	17.04	28037.8	17971	101.1	8.99	1.8051	18.215	16.082	16.106	16.058
3/3/2020	15:30:01	0	WIES	0	5.6	0	0.02	0.62	1.46	4.1	8.1	-68.2	16.018	23003	27766.7	17.12	28159.8	18048	100.7	8.96	1.8069	18.232	16.082	16.082	16.058
3/3/2020	16:00:01	0	WIES	0	5.6	0	0.02	0.59	1.5	4.19	8.1	-68.2	16.007	23001.7	27771.7	17.13	28165.1	18052	100.6	8.95	1.8271	18.435	16.082	16.106	16.058
3/3/2020	16:30:01	0	WIES	0	5.6	0	0.03	0.62	1.47	4.12	8.1	-68.3	16.001	22932.3	27691.8	17.07	28084.3	18000	100.3	8.93	1.8559	18.726	16.082	16.082	16.034
3/3/2020	17:00:01	0	WIES	0	5.6	0	0.02	0.61	1.52	4.26	8.1	-68.3	16.005	22905.4	27656.7	17.05	28048.5	17977	100.5	8.94	1.8571	18.739	16.082	16.106	16.058
3/3/2020	17:30:01	0	WIES	0	5.6	0	0.04	0.67	1.54	4.3	8.1	-68.2	16.007	22953.3	27713.6	17.09	28106.2	18014	100.7	8.96	1.8594	18.762	16.082	16.106	16.058
3/3/2020	18:00:01	0	WIES	0	5.6	0	0.04	0.69	1.58	4.43	8.1	-68.3	16.009	22787.6	27512.2	16.95	27901.9	17883	100.7	8.96	1.867	18.841	16.082	16.106	16.058
3/3/2020	18:30:01	0	WIES	0	5.6	0	0.04	0.69	1.6	4.47	8.1	-68.4	16.006	22779.2	27504.2	16.95	27893.9	17878	100.5	8.95	1.868	18.851	16.082	16.106	15.819
3/3/2020	19:00:01	0	WIES	0	5.6	0	0.04	0.69	1.63	4.56	8.1	-68.4	16.005	22719.7	27432.5	16.9	27821.2	17831	100.5	8.95	1.8714	18.885	16.106	16.106	15.342
3/3/2020	19:30:01	0	WIES	0	5.6	0	0.09	0.86	1.75	4.89	8.09	-67.6	15.568	22373.9	27290.2	16.8	27689.4	17739	98.8	8.88	1.8741	18.912	16.106	16.106	14.96
3/3/2020	20:00:01	0	WIES	0	5.6	0	0.07	0.81	1.76	4.91	8.09	-67.3	15.473	22441	27432.7	16.9	27836.6	17831	98.3	8.85	1.8674	18.843	16.129	16.106	14.984
3/3/2020	20:30:01	0	WIES	0	5.6	0	0.06	0.76	1.78	4.98	8.09	-67.9	15.812	22782.6	27631.9	17.03	28029.1	17961	99.9	8.93	1.8349	18.515	16.201	16.106	15.103
3/3/2020	21:00:01	0	WIES	0	5.6	0	0.08	0.86	1.77	4.96	8.09	-67.7	15.659	22700	27629.2	17.03	28030.8	17959	99.8	8.94	1.837	18.535	16.153	16.106	15.055
3/3/2020	21:30:01	0	WIES	0	5.6	0	0.12	1.01	1.87	5.25	8.09	-67.4	15.353	22450.2	27521	16.96	27929.4	17889	98.9	8.92	1.867	18.838	16.201	16.106	14.96
3/3/2020	22:00:01	0	WIES	0	5.6	0	0.14	1.08	1.92	5.37	8.09	-67.5	15.404	22497.7	27546.5	16.97	27954	17905	99	8.92	1.8615	18.783	16.201	16.034	14.96
3/3/2020	22:30:01	0	WIES	0	5.6	0	0.14	1.09	1.97	5.51	8.09	-67.3	15.369	22529.6	27608.2	17.01	28017.5	17945	98.9	8.91	1.8419	18.584	16.296	16.106	15.055
3/3/2020	23:00:01	0	WIES	0	5.6	0	0.18	1.22	2	5.6	8.09	-67.5	15.315	22511.2	27620.7	17.02	28031.7	17953	98.9	8.92	1.8562	18.728	16.296	16.106	15.079
3/3/2020	23:30:01	0	WIES	0	5.6	0	0.09	0.88	1.79	5	8.1	-68.4	15.91	22799.4	27589.5	17	27983.2	17933	101.3	9.03	1.7796	17.957	16.344	16.153	15.366
3/4/2020	0:00:01	0	WIES	0	5.6	0	0.09	0.86	1.71	4.77	8.1	-68.5	16.009	22832.8	27566.7	16.99	27957.2	17918	101.2	9	1.8165	18.33	16.344	16.177	15.581
3/4/2020	0:30:01	0	WIES	0	5.6	0	0.11	0.94	1.7	4.77	8.11	-68.8	16.017	22762	27476.4	16.93	27865.4	17860	101.5	9.04	1.846	18.629	16.558	16.177	15.891
3/4/2020	1:00:01	0	WIES	0	5.6	0	0.09	0.88	1.69	4.73	8.11	-68.6	16.005	22703.8	27413.6	16.89	27802	17819	101.8	9.06	1.8592	18.763	16.558	16.153	15.629
3/4/2020	1:30:01	0	WIES	0	5.6	0	0.09	0.86	1.63	4.57	8.11	-68.7	16.036	22730.7	27426.7	16.89	27814.4	17827	101.7	9.05	1.8601	18.772	16.439	16.153	15.939
3/4/2020	2:00:01	0	WIES	0	5.6	0	0.08	0.83	1.61	4.51	8.11	-68.7	16.042	22777	27478.3	16.93	27866.6	17861	102.1	9.09	1.8637	18.807	16.415	16.129	16.058
3/4/2020	2:30:01	0	WIES	0	5.6	0	0.08	0.82	1.57	4.39	8.11	-68.8	16.06	22633.3	27293.9	16.81	27679	17741	102.1	9.09	1.8597	18.769	16.392	16.225	16.058
3/4/2020	3:00:01	0	WIES	0	5.6	0	0.08	0.84	1.55	4.33	8.11	-69.1	16.16	22641.3	27240.7	16.77	27622	17706	102.5	9.11	1.8427	18.598	16.534	16.225	16.058
3/4/2020	3:30:01	0	WIES	0	5.6	0	0.09	0.87	1.57	4.39	8.11	-69.1	16.141	22622.1	27229.6	16.76	27611.4	17699	102.5	9.11	1.8525	18.697	16.368	16.225	16.082
3/4/2020	4:00:01	0	WIES	0	5.6	0	0.08	0.84	1.56	4.36	8.11	-69	16.164	22656.8	27256.8	16.78	27638.2	17717	102.5	9.1	1.8391	18.562	16.392	16.32	16.201
3/4/2020	4:30:01	0	WIES	0	5.6	0	0.07	0.8	1.55	4.35	8.11	-68.8	16.181	22681.3	27275.6	16.79	27656.8	17729	102.5	9.1	1.8305	18.475	16.32	16.296	16.034
3/4/2020	5:00:01	0	WIES	0	5.6	0	0.08	0.83	1.56	4.38	8.1	-68.5	16.019	22611.2	27292.8	16.8	27679.1	17740	102.1	9.09	1.8494	18.665	16.32	16.272	15.819
3/4/2020	5:30:01	0	WIES	0	5.6	0	0.1	0.93	1.68	4.71	8.11	-68.6	15.883	22534.3	27285.7	16.8	27675.9	17736	101.5	9.07	1.8609	18.78	16.32	16.249	15.724
3/4/2020	6:00:01	0	WIES	0	5.6	0	0.1	0.91	1.66	4.64	8.1	-68.5	15.976	22614.7	27324.5	16.83	27712.5	17761	101.8	9.08	1.8681	18.853	16.296	16.249	15.796
3/4/2020	6:30:01	0	WIES	0	5.6	0	0.08	0.83	1.59	4.45	8.11	-68.6	16.029	22684.7	27375.4	16.86	27762.6	17794	102.1	9.09	1.8518	18.689	16.272	16.225	15.939
3/4/2020	7:00:01	0	WIES	0	5.6	0	0.08	0.85	1.61	4.5	8.11	-68.8	16.02	22689.6	27386.8	16.87	27774.4	17801	101.9	9.07	1.859	18.761	16.296	16.249	15.963
3/4/2020	7:30:01	0	WIES	0	5.6	0	0.09	0.87	1.57	4.4	8.1	-68.5	16.029	22761.8	27468.3	16.92	27856.8	17854	101.9	9.07	1.8566	18.736	16.296	16.201	16.01
3/4/2020	8:00:01	0	WIES	0	5.6	0	0.08	0.84	1.62	4.55	8.1	-68.4	15.984	22812.5	27557.9	16.98	27949	17913	101.5	9.04	1.858	18.749	16.272	16.129	15.605
3/4/2020	8:30:01	0	WIES	0	5.6	0	0.09	0.89	1.56	4.36	8.1	-68.4	15.959	22799.9	27558.7	16.98	27950.5	17913	101.6	9.05	1.8683	18.853	16.225	16.106	15.652
3/4/2020	9:00:01	0	WIES	0	5.6	0	0.1	0.92	1.56	4.36	8.1	-68.4	15.962	22776.4	27528.5	16.96	27919.8	17894	101.5	9.04	1.8609	18.779	16.249	16.106	15.724
3/4/2020	9:30:01	0	WIES	0	5.6	0	0.09	0.89	1.59	4.46	8.11	-68.6	15.977	22778.6	27521.8	16.96	27912.6	17889	101.5	9.04	1.8727	18.897	16.225	16.129	15.843
3/4/2020	10:00:01	0	WIES	0	5.6	0	0.11	0.94	1.61	4.51	8.1	-68.3	15.91	22740.1	27517.6	16.96	27910.2	17886	101.2	9.02	1.8706	18.876	16.201	16.106	15.867
3/4/2020	10:30:01	0	WIES	0	5.6	0	0.11	0.95	1.66	4.65	8.1	-68.2	15.814	22734	27571.7	16.99	27967.9	17922	100.7	9	1.8706	18.875	16.153	16.058	15.557
3/4/2020	11:00:01	0	WIES	0	5.6	0	0.25	1.53	1.93	5.41	8.05	-65.2	14.611	22199.8	27695.2	17.07	28125.3	18002	92.8	8.5	1.8728	18.892	16.106	15.843	14.529
3/4/2020	11:30:01	0	WIES	0	5.6	0	0.26	1.57	1.93	5.42	8.05	-64.9	14.48	22057.8	27604.8	17.01	28036.7	17943	91.6	8.41	1.8768	18.933	15.939	14.816	14.457
3/4/2020	12:00:01	0	WIES	0	5.6	0	0.25	1.53	1.97	5.52	8.04	-64.4	14.408	22106.4	27712.7	17.08	28148	18013	90.5	8.32	1.8673	18.836	15.724	14.721	14.361
3/4/2020	12:30:01	0	WIES	0	5.6	0	0.26	1.55	1.94	5.42	8.06	-65.8	14.783	22459.7	27905.1	17.21	28334.3	18138	94.1	8.58	1.8649	18.811	16.129	15.772	14.553
3/4/2020	13:00:01	0	WIES	0	5.6	0	0.15	1.11	1.7	4.76	8.09	-67.8	15.524	22895.1	27954.9	17.25	28365	18171	98.4	8.83	1.8755	18.92	16.058	15.915	15.247
3/4/2020	13:30:01	0	WIES	0	5.6	0	0.12	1	1.68	4.72	8.1	-68.1	15.683	22816.1	27755	17.11	28157.7	18041	99.2	8.88	1.8594	18.76	16.034	16.034	15.581
3/4/2020	14:00:01	0	WIES	0	5.6	0	0.09	0.88	1.62	4.53	8.1	-68.2	15.846	22711.4	27524.1	16.96	27918.7	17891	100	8.93	1.8684	18.854	16.058	15.891	15.819
3/4/2020	14:30:01	0	WIES	0	5.6	0	0.07	0.79	1.6	4.48	8.1	-68.4	15.962	22651.4	27377.4	16.86	27766.6	17795	100.2	8.94	1.8772	18.944	16.082	16.034	15.915
3/4/2020	15:00:01	0	WIES	0	5.6	0	0.06	0.76	1.61	4.51	8.11	-68.7	15.99	22511.7	27191.2	16.74	27577	17674	100.4	8.95	1.8779	18.953	16.058	16.058	15.986
3/4/2020	15:30:01	0	WIES	0	5.6	0	0.07	0.8	1.59	4.45	8.1	-68.5	15.982	22503.7	27186.5	16.73	27572.4	17671	100.7	8.98	1.8787	18.962	16.082	16.106	16.01
3/4/2020	16:00:01	0	WIES	0	5.6	0	0.08	0.85	1.67	4.67	8.1	-68.4	15.991	22441.3	27105.4	16.68	27489.9	17619	100.6	8.97	1.8816	18.992	16.082	16.106	15.986
3/4/2020	16:30:01	0	WIES	0	5.6	0	0.05	0.72	1.6	4.48	8.1	-68.5	16.025	22435.6	27077.5	16.66	27460.6	17600	100.7	8.98	1.8836	19.012	16.106	16.106	15.986
3/4/2020	17:00:01	0	WIES	0	5.6	0	0.08	0.84	1.73	4.85	8.11	-68.6	15.998	22364.9	27009	16.61	27391.9	17556	100.7	8.98	1.8804	18.98	16.129	16.129	15.986
3/4/2020	17:30:01	0	WIES	0	5.6	0	0.09	0.87	1.75	4.89	8.1	-68.5	15.985	22346.9	26995.2	16.6	27378.3	17547	100.5	8.97	1.8832	19.009	16.129	16.129	15.819
3/4/2020	18:00:01	0	WIES	0	5.6	0	0.07	0.82	1.77	4.96	8.11	-68.6	16.021	22290.3	26904.4	16.54	27285.1	17488	100.8	9	1.8851	19.029	16.129	16.129	15.915
3/4/2020	18:30:01	0	WIES	0	5.6	0	0.09	0.89	1.82	5.1	8.1	-68.4	15.978	22242.5	26873.5	16.52	27255	17468	100.4	8.97	1.8822	19	16.129	16.106	15.915
3/4/2020	19:00:01	0	WIES	0	5.6	0	0.1	0.91	1.85	5.18	8.1	-68.5	15.977	22214.4	26839.9	16.5	27221	17446	100.6	8.99	1.8843	19.021	16.129	16.106	15.915
3/4/2020	19:30:01	0	WIES	0	5.6	0	0.1	0.94	1.91	5.34	8.1	-68.2	15.972	22258	26895.7	16.54	27277.7	17482	100.7	9	1.885	19.028	16.129	16.106	15.414
3/4/2020	20:00:01	0	WIES	0	5.6	0	0.11	0.94	1.94	5.43	8.1	-68.3	15.969	22340.5	26997.4	16.61	27380.9	17548	100.9	9.01	1.8635	18.81	16.177	16.106	15.294
3/4/2020	20:30:01	0	WIES	0	5.6	0	0.09	0.87	1.95	5.45	8.1	-68.6	15.969	22279.3	26923.1	16.56	27305.6	17500	101.2	9.04	1.86	18.775	16.153	16.106	15.27
3/4/2020	21:00:01	0	WIES	0	5.6	0	0.1	0.92	2.03	5.69	8.11	-68.6	15.981	22245.7	26875	16.52	27256.5	17469	101.3	9.05	1.8474	18.648	16.153	16.106	15.342
3/4/2020	21:30:01	0	WIES	0	5.6	0	0.11	0.98	1.99	5.57	8.1	-68.3	15.982	22219.4	26842.8	16.5	27223.8	17448	101.3	9.04	1.8623	18.799	16.129	16.106	15.485
3/4/2020	22:00:01	0	WIES	0	5.6	0	0.12	1.02	2.04	5.71	8.11	-68.6	15.976	22212.6	26838.3	16.5	27219.4	17445	101.5	9.06	1.8602	18.777	16.153	16.082	15.318
3/4/2020	22:30:01	0	WIES	0	5.6	0	0.13	1.05	1.95	5.47	8.1	-68.4	15.953	22234.4	26878.8	16.53	27261.1	17471	101.5	9.07	1.8749	18.926	16.153	16.106	15.342
3/4/2020	23:00:01	0	WIES	0	5.6	0	0.14	1.09	1.92	5.37	8.1	-68.4	15.968	22367.3	27030.4	16.63	27414.4	17570	101.6	9.07	1.8742	18.918	16.106	16.106	15.557
3/4/2020	23:30:01	0	WIES	0	5.6	0	0.16	1.15	2.02	5.65	8.1	-68.2	15.927	22304.8	26980.4	16.59	27364.9	17537	101.6	9.08	1.8739	18.914	16.177	16.082	15.414
3/5/2020	0:00:01	0	WIES	0	5.6	0	0.25	1.54	2.16	6.05	8.08	-67.1	15.483	22031.1	26925.1	16.55	27321.2	17501	99.2	8.95	1.8624	18.798	16.106	16.058	15.223
3/5/2020	0:30:01	0	WIES	0	5.6	0	0.4	2.13	2.42	6.78	8.08	-67.2	15.214	21988.4	27043.3	16.63	27448.4	17578	100	9.07	1.8691	18.863	16.106	16.034	15.199
3/5/2020	1:00:01	0	WIES	0	5.6	0	0.32	1.8	2.19	6.13	8.09	-67.4	15.252	21962.1	26986.5	16.6	27389.7	17541	99.9	9.05	1.8679	18.852	16.082	15.772	15.223
3/5/2020	1:30:01	0	WIES	0	5.6	0	0.34	1.89	2.22	6.22	8.09	-67.6	15.24	22031.8	27079.7	16.66	27484.6	17602	99.9	9.05	1.8783	18.956	16.153	15.7	15.223
3/5/2020	2:00:01	0	WIES	0	5.6	0	0.35	1.93	2.19	6.12	8.09	-67.6	15.265	22073.3	27115	16.68	27519.8	17625	99.8	9.04	1.8798	18.97	16.129	15.7	15.247
3/5/2020	2:30:01	0	WIES	0	5.6	0	0.33	1.85	2.15	6.02	8.09	-67.5	15.296	22165.5	27208.5	16.74	27613.8	17685	99.9	9.03	1.8811	18.983	16.106	15.772	15.247
3/5/2020	3:00:01	0	WIES	0	5.6	0	0.31	1.78	2.16	6.04	8.09	-67.5	15.329	22285.8	27335.2	16.83	27741.6	17768	100	9.03	1.8814	18.985	16.106	15.748	15.27
3/5/2020	3:30:01	0	WIES	0	5.6	0	0.33	1.84	2.17	6.08	8.09	-67.6	15.309	22142.6	27171.9	16.72	27576.4	17662	99.9	9.03	1.8816	18.989	16.058	15.772	15.318
3/5/2020	4:00:01	0	WIES	0	5.6	0	0.36	1.97	2.26	6.33	8.09	-67.6	15.268	22083.2	27125.3	16.69	27530.2	17631	99.6	9.02	1.8824	18.997	16.106	15.724	15.247
3/5/2020	4:30:01	0	WIES	0	5.6	0	0.36	1.95	2.2	6.17	8.09	-67.7	15.283	22028.7	27048.6	16.64	27451.9	17582	99.7	9.02	1.882	18.994	16.058	15.629	15.199
3/5/2020	5:00:01	0	WIES	0	5.6	0	0.38	2.03	2.29	6.41	8.09	-67.5	15.289	22078.4	27105.7	16.68	27509.7	17619	99.6	9.02	1.8845	19.018	16.01	15.557	15.103
3/5/2020	5:30:01	0	WIES	0	5.6	0	0.36	1.98	2.26	6.34	8.09	-67.3	15.241	22169.4	27248.7	16.77	27656.1	17712	99.3	8.99	1.8821	18.992	15.986	15.557	15.079
3/5/2020	6:00:01	0	WIES	0	5.6	0	0.36	1.94	2.19	6.14	8.09	-67.3	15.262	22093.3	27141.5	16.7	27546.8	17642	99.2	8.98	1.8854	19.027	16.058	15.581	15.008
3/5/2020	6:30:01	0	WIES	0	5.6	0	0.36	1.97	2.24	6.27	8.09	-67.5	15.248	22000.5	27036.5	16.63	27440.6	17574	98.9	8.96	1.8835	19.009	16.034	15.581	15.008
3/5/2020	7:00:01	0	WIES	0	5.6	0	0.35	1.93	2.19	6.14	8.09	-67.3	15.293	22093.8	27122.2	16.69	27526.4	17629	99	8.95	1.8833	19.006	16.01	15.629	15.055
3/5/2020	7:30:01	0	WIES	0	5.6	0	0.4	2.11	2.25	6.31	8.08	-66.9	15.12	21995.1	27111.2	16.68	27519.7	17622	98.1	8.91	1.8851	19.024	15.939	15.533	15.055
3/5/2020	8:00:01	0	WIES	0	5.6	0	0.37	1.99	2.28	6.37	8.08	-67.1	15.183	22207.5	27332.2	16.83	27742.4	17766	98.4	8.92	1.884	19.01	15.891	15.461	15.055
3/5/2020	8:30:01	0	WIES	0	5.6	0	0.33	1.84	2.14	5.99	8.09	-67.6	15.348	22206.4	27225.5	16.76	27629.7	17697	99.3	8.97	1.884	19.012	16.034	15.819	15.127
3/5/2020	9:00:01	0	WIES	0	5.6	0	0.27	1.59	2.03	5.68	8.1	-68.1	15.655	22547.5	27446.7	16.91	27845.7	17840	100.3	8.99	1.8835	19.006	16.058	15.963	15.509
3/5/2020	9:30:01	0	WIES	0	5.6	0	0.21	1.34	1.9	5.31	8.1	-68.5	15.875	22684.1	27472	16.92	27865	17857	101.3	9.04	1.8842	19.014	16.058	16.082	15.772
3/5/2020	10:00:01	0	WIES	0	5.6	0	0.18	1.22	1.83	5.14	8.1	-68.5	15.911	22721.1	27493.8	16.94	27886.1	17871	101.1	9.02	1.8849	19.021	16.01	16.034	15.891
3/5/2020	10:30:01	0	WIES	0	5.6	0	0.15	1.12	1.81	5.08	8.11	-68.6	15.964	23108.1	27928	17.23	28325	18153	101.7	9.04	1.8821	18.988	16.01	16.034	15.939
3/5/2020	11:00:01	0	WIES	0	5.6	0	0.14	1.06	1.76	4.92	8.11	-68.6	15.981	23127.8	27941.1	17.24	28337.7	18162	101.7	9.04	1.8829	18.996	16.034	16.034	15.963
3/5/2020	11:30:01	0	WIES	0	5.6	0	0.16	1.15	1.79	5.01	8.11	-68.7	15.934	23606.5	28550.4	17.65	28957.2	18558	101.4	9	1.8801	18.963	16.082	16.058	15.963
3/5/2020	12:00:01	0	WIES	0	5.6	0	0.14	1.06	1.74	4.88	8.1	-68.5	15.956	23854.6	28835.9	17.85	29246	18743	101.5	8.99	1.8788	18.946	16.082	16.058	15.963
3/5/2020	12:30:01	0	WIES	0	5.6	0	0.13	1.03	1.72	4.81	8.11	-68.8	15.987	23929.9	28906.2	17.89	29316.3	18789	101.8	9.01	1.8809	18.967	16.082	16.058	15.986
3/5/2020	13:00:01	0	WIES	0	5.6	0	0.12	0.98	1.71	4.79	8.11	-68.8	16.006	23933.7	28898.2	17.89	29307.6	18784	101.9	9.02	1.88	18.958	16.058	16.058	16.01
3/5/2020	13:30:01	0	WIES	0	5.6	0	0.1	0.94	1.67	4.68	8.11	-68.8	16.013	23863	28808	17.83	29216	18725	102	9.03	1.8794	18.953	16.034	16.082	16.034
3/5/2020	14:00:01	0	WIES	0	5.6	0	0.1	0.91	1.69	4.73	8.11	-68.7	16.017	23918	28871.4	17.87	29280.1	18766	101.7	9	1.8813	18.972	16.034	16.082	16.058
3/5/2020	14:30:01	0	WIES	0	5.6	0	0.11	0.97	1.69	4.72	8.1	-68.5	16.014	23973	28939.8	17.92	29349.5	18811	101.7	8.99	1.8793	18.951	16.082	16.082	16.034
3/5/2020	15:00:01	0	WIES	0	5.6	0	0.08	0.84	1.7	4.76	8.1	-68.3	16.005	24055.3	29045.3	17.99	29456.8	18879	101.3	8.96	1.8787	18.944	16.082	16.082	16.058
3/5/2020	15:30:01	0	WIES	0	5.6	0	0.08	0.85	1.72	4.82	8.1	-68.3	16.016	24404.7	29460.1	18.27	29877.2	19149	101.3	8.95	1.8784	18.937	16.082	16.106	16.058
3/5/2020	16:00:01	0	WIES	0	5.6	0	0.08	0.86	1.75	4.89	8.1	-68.3	16.027	24406	29454	18.27	29870.7	19145	101.4	8.95	1.8803	18.956	16.082	16.106	16.058
3/5/2020	16:30:01	0	WIES	0	5.6	0	0.09	0.89	1.74	4.88	8.1	-68.3	16.033	24136.9	29124.9	18.04	29536.6	18931	101.5	8.97	1.882	18.976	16.106	16.129	16.058
3/5/2020	17:00:01	0	WIES	0	5.6	0	0.07	0.81	1.76	4.91	8.1	-68.3	16.042	24163.1	29150.6	18.06	29562.5	18948	101.4	8.96	1.8814	18.97	16.106	16.129	16.058
3/5/2020	17:30:01	0	WIES	0	5.6	0	0.06	0.78	1.74	4.89	8.1	-68.2	16.042	24150.4	29135.6	18.05	29547.2	18938	101.4	8.96	1.8823	18.979	16.129	16.153	16.082
3/5/2020	18:00:01	0	WIES	0	5.6	0	0.07	0.82	1.76	4.92	8.1	-68.2	16.055	24303.4	29311.5	18.17	29725.2	19052	101.5	8.96	1.8836	18.99	16.129	16.153	16.082
3/5/2020	18:30:01	0	WIES	0	5.6	0	0.08	0.85	1.86	5.22	8.1	-68.2	16.059	24233.9	29224.5	18.11	29636.8	18996	101.6	8.97	1.8826	18.981	16.129	16.177	16.106
3/5/2020	19:00:01	0	WIES	0	5.6	0	0.08	0.85	1.91	5.35	8.1	-68.3	16.071	24196.1	29171.3	18.07	29582.5	18961	101.8	8.99	1.8822	18.978	16.129	16.153	16.129
3/5/2020	19:30:01	0	WIES	0	5.6	0	0.08	0.84	1.93	5.42	8.1	-68.3	16.081	24378.8	29384.4	18.22	29798.3	19100	101.9	8.99	1.8811	18.964	16.201	16.201	16.129
3/5/2020	20:00:01	0	WIES	0	5.6	0	0.09	0.88	1.96	5.49	8.1	-68.3	16.085	24562.6	29603.1	18.37	30019.9	19242	102.2	9	1.8784	18.935	16.272	16.249	16.153
3/5/2020	20:30:01	0	WIES	0	5.6	0	0.08	0.83	1.97	5.51	8.1	-68.3	16.083	24671.5	29736.3	18.46	30155.1	19329	102.3	9.01	1.8684	18.833	16.32	16.177	16.153
3/5/2020	21:00:01	0	WIES	0	5.6	0	0.08	0.85	1.97	5.51	8.1	-68.5	16.083	24650.6	29711.1	18.44	30129.6	19312	102.4	9.02	1.8596	18.744	16.344	16.201	15.629
3/5/2020	21:30:01	0	WIES	0	5.6	0	0.18	1.22	2.21	6.19	8.1	-68.4	15.877	24574.6	29760.6	18.47	30186.4	19344	102	9.02	1.8343	18.488	16.415	16.201	15.414
3/5/2020	22:00:01	0	WIES	0	5.6	0	0.17	1.21	2.12	5.93	8.1	-68.5	15.884	24549.4	29725.1	18.45	30150.1	19321	102.3	9.04	1.8517	18.664	16.463	16.201	15.461
3/5/2020	22:30:01	0	WIES	0	5.6	0	0.22	1.39	2.3	6.44	8.1	-68.2	15.703	24415.1	29686.4	18.42	30116.5	19296	101.8	9.04	1.845	18.596	16.487	16.177	15.461
3/5/2020	23:00:01	0	WIES	0	5.6	0	0.28	1.65	2.39	6.69	8.1	-68.1	15.676	24419.6	29710.9	18.44	30142.1	19312	101.8	9.04	1.8423	18.569	16.463	16.177	15.199
3/5/2020	23:30:01	0	WIES	0	5.6	0	0.34	1.86	2.44	6.83	8.1	-68	15.624	24270.6	29565.5	18.34	29996.2	19218	101.8	9.05	1.8297	18.443	16.439	16.177	15.031
3/6/2020	0:00:01	0	WIES	0	5.6	0	0.39	2.06	2.46	6.9	8.09	-67.9	15.51	24402.6	29805.2	18.5	30242.9	19373	101.3	9.03	1.8563	18.709	16.463	16.106	15.031
3/6/2020	0:30:01	0	WIES	0	5.6	0	0.37	1.99	2.38	6.67	8.1	-68	15.578	24292.1	29622.8	18.38	30055.8	19255	101.6	9.04	1.8254	18.399	16.487	16.106	15.127
3/6/2020	1:00:01	0	WIES	0	5.6	0	0.37	2.01	2.38	6.66	8.1	-68.2	15.598	24229.5	29533.3	18.32	29964.4	19197	101.7	9.05	1.8341	18.488	16.439	16.106	15.151
3/6/2020	1:30:01	0	WIES	0	5.6	0	0.36	1.97	2.27	6.35	8.1	-68.4	15.644	24115.5	29362.8	18.2	29790	19086	101.9	9.07	1.8114	18.261	16.439	16.129	15.223
3/6/2020	2:00:01	0	WIES	0	5.5	0	0.42	2.19	2.34	6.54	8.1	-68	15.403	23931.4	29302.7	18.16	29736.2	19047	101.2	9.05	1.8144	18.291	16.439	16.034	15.223
3/6/2020	2:30:01	0	WIES	0	5.5	0	0.45	2.3	2.44	6.84	8.1	-67.9	15.342	23808.1	29193.2	18.09	29626.8	18976	100.9	9.04	1.8578	18.73	16.392	15.963	15.27
3/6/2020	3:00:01	0	WIES	0	5.5	0	0.49	2.49	2.56	7.17	8.09	-67.7	15.297	23881.7	29314.6	18.17	29751.3	19054	100.6	9.02	1.859	18.74	16.368	15.867	15.199
3/6/2020	3:30:01	0	WIES	0	5.5	0	0.43	2.22	2.43	6.81	8.09	-67.8	15.411	24115.8	29522.9	18.31	29959.4	19190	100.8	9.01	1.8505	18.652	16.392	16.01	15.223
3/6/2020	4:00:01	0	WIES	0	5.5	0	0.35	1.93	2.26	6.33	8.1	-68.4	15.672	24089.4	29312.3	18.17	29737.9	19053	102	9.08	1.8322	18.471	16.392	16.106	15.294
3/6/2020	4:30:01	0	WIES	0	5.5	0	0.17	1.22	1.87	5.23	8.11	-68.8	16.06	24225.7	29214	18.1	29626.2	18989	102.9	9.08	1.8644	18.798	16.415	16.296	15.724
3/6/2020	5:00:01	0	WIES	0	5.5	0	0.16	1.16	1.86	5.22	8.11	-68.8	16.091	24045.3	28976.2	17.94	29384	18835	102.9	9.09	1.8668	18.825	16.368	16.272	16.034
3/6/2020	5:30:01	0	WIES	0	5.5	0	0.13	1.06	1.77	4.96	8.11	-68.9	16.144	23934	28806.7	17.83	29210.5	18724	103	9.1	1.8669	18.827	16.368	16.272	16.129
3/6/2020	6:00:01	0	WIES	0	5.5	0	0.11	0.96	1.76	4.92	8.11	-68.9	16.152	23783.7	28620.6	17.7	29021.6	18603	103	9.1	1.8697	18.857	16.32	16.249	16.106
3/6/2020	6:30:01	0	WIES	0	5.5	0	0.13	1.03	1.78	4.98	8.11	-69	16.134	23775.9	28622.7	17.7	29024.2	18605	103.1	9.11	1.861	18.769	16.32	16.249	16.082
3/6/2020	7:00:01	0	WIES	0	5.5	0	0.12	1	1.76	4.93	8.11	-69	16.142	23702.4	28529.2	17.64	28929.2	18544	102.9	9.1	1.8755	18.917	16.296	16.272	16.129
3/6/2020	7:30:01	0	WIES	0	5.5	0	0.13	1.05	1.79	5.01	8.11	-68.8	16.143	23646.4	28461	17.59	28860	18500	102.8	9.09	1.8709	18.871	16.296	16.272	16.106
3/6/2020	8:00:01	0	WIES	0	5.5	0	0.11	0.98	1.73	4.84	8.11	-68.7	16.153	23494.2	28271.2	17.47	28667.2	18376	102.9	9.1	1.8662	18.826	16.296	16.225	16.106
3/6/2020	8:30:01	0	WIES	0	5.5	0	0.13	1.02	1.76	4.94	8.11	-68.6	16.13	23637.7	28459.2	17.59	28858.6	18498	102.7	9.09	1.8638	18.799	16.249	16.201	16.058
3/6/2020	9:00:01	0	WIES	0	5.5	0	0.17	1.19	1.87	5.23	8.11	-68.7	16.031	23306.8	28124.5	17.37	28522.2	18281	102.6	9.1	1.8735	18.9	16.225	16.153	16.01
3/6/2020	9:30:01	0	WIES	0	5.5	0	0.15	1.11	1.78	4.98	8.11	-68.6	16.007	23445.7	28308.3	17.49	28709.3	18400	102.3	9.08	1.8749	18.912	16.225	16.106	16.01
3/6/2020	10:00:01	0	WIES	0	5.5	0	0.13	1.03	1.75	4.91	8.11	-68.6	16.043	23474	28319	17.5	28719	18407	102.2	9.06	1.8714	18.877	16.201	16.129	16.034
3/6/2020	10:30:01	0	WIES	0	5.5	0	0.14	1.06	1.78	4.99	8.1	-68.3	15.982	23410.4	28281.7	17.47	28683.1	18383	102.1	9.07	1.8717	18.88	16.177	16.153	16.01
3/6/2020	11:00:01	0	WIES	0	5.5	0	0.14	1.07	1.73	4.84	8.1	-68.3	15.969	23427.2	28310.8	17.49	28713	18402	102	9.06	1.8704	18.867	16.153	16.106	15.963
3/6/2020	11:30:01	0	WIES	0	5.5	0	0.12	0.98	1.69	4.74	8.1	-68.4	15.982	23237.1	28072.4	17.33	28470.8	18247	101.9	9.05	1.8693	18.859	16.153	16.082	15.939
3/6/2020	12:00:01	0	WIES	0	5.5	0	0.11	0.95	1.72	4.82	8.1	-68.5	15.989	23222.4	28050	17.31	28447.9	18232	101.9	9.05	1.8658	18.823	16.177	16.106	15.986
3/6/2020	12:30:01	0	WIES	0	5.5	0	0.13	1.02	1.76	4.94	8.1	-68.4	15.968	23176.2	28007.9	17.29	28405.9	18205	101.9	9.06	1.8702	18.868	16.106	16.082	15.915
3/6/2020	13:00:01	0	WIES	0	5.5	0	0.13	1.05	1.78	4.98	8.1	-68.3	15.965	23119.2	27940.8	17.24	28337.9	18162	101.8	9.06	1.875	18.917	16.082	16.058	15.079
3/6/2020	13:30:01	0	WIES	0	5.5	0	0.11	0.97	1.78	5	8.1	-68.1	15.925	23095.3	27937.7	17.24	28335.9	18159	101.6	9.04	1.8691	18.857	16.082	16.058	14.912
3/6/2020	14:00:01	0	WIES	0	5.5	0	0.11	0.95	1.76	4.93	8.1	-68.1	15.943	23159.1	28003.1	17.28	28401.7	18202	101.6	9.04	1.8571	18.736	16.082	16.082	15.629
3/6/2020	14:30:01	0	WIES	0	5.5	0	0.12	0.99	1.7	4.77	8.1	-68.1	15.939	23064.6	27891.9	17.21	28289.1	18130	101.5	9.04	1.8575	18.741	16.058	16.058	15.819
3/6/2020	15:00:01	0	WIES	0	5.5	0	0.09	0.88	1.72	4.82	8.1	-68.1	15.96	22922.7	27706.6	17.08	28100.5	18009	101.2	9.01	1.8593	18.761	16.01	16.034	15.939
3/6/2020	15:30:01	0	WIES	0	5.5	0	0.09	0.89	1.77	4.95	8.1	-68.2	15.965	22862.5	27630.9	17.03	28023.6	17960	101.5	9.04	1.8581	18.749	16.01	16.034	15.963
3/6/2020	16:00:01	0	WIES	0	5.5	0	0.11	0.95	1.82	5.08	8.1	-68.1	15.963	22828.4	27590.9	17	27983	17934	101.5	9.04	1.8742	18.912	16.058	16.082	15.986
3/6/2020	16:30:01	0	WIES	0	5.5	0	0.1	0.91	1.81	5.06	8.1	-68	15.963	22876.9	27649.2	17.04	28042.2	17972	101.3	9.02	1.8728	18.897	16.058	16.082	16.01
3/6/2020	17:00:01	0	WIES	0	5.5	0	0.11	0.95	1.83	5.14	8.1	-68.2	15.955	22734.1	27481.9	16.93	27872.7	17863	101.2	9.02	1.8759	18.93	16.082	16.082	16.01
3/6/2020	17:30:01	0	WIES	0	5.5	0	0.11	0.96	1.87	5.24	8.1	-68.1	15.964	22629.3	27349.5	16.84	27738.2	17777	101.4	9.04	1.8695	18.867	16.082	16.058	16.01
3/6/2020	18:00:01	0	WIES	0	5.5	0	0.1	0.93	1.88	5.26	8.1	-68.2	15.972	22552.4	27251.6	16.78	27638.7	17714	101.6	9.06	1.875	18.923	16.129	16.082	16.01
3/6/2020	18:30:01	0	WIES	0	5.5	0	0.1	0.94	1.95	5.47	8.1	-68.3	15.974	22407.5	27075	16.66	27459.5	17599	101.6	9.06	1.874	18.916	16.106	16.058	16.01
3/6/2020	19:00:01	0	WIES	0	5.5	0	0.11	0.95	1.98	5.54	8.1	-68.4	15.981	22359.6	27012.8	16.62	27396.3	17558	101.8	9.08	1.8802	18.978	16.225	16.106	16.034
3/6/2020	19:30:01	0	WIES	0	5.5	0	0.11	0.95	2	5.61	8.1	-68.5	15.992	22282.6	26913.4	16.55	27295.1	17494	102.1	9.11	1.8721	18.898	16.201	16.153	16.034
3/6/2020	20:00:01	0	WIES	0	5.5	0	0.1	0.91	1.91	5.34	8.1	-68.2	16.063	22408.8	27021	16.62	27402.2	17564	101.7	9.06	1.8495	18.669	16.177	16.153	16.058
3/6/2020	20:30:01	0	WIES	0	5.5	0	0.11	0.97	2.01	5.64	8.1	-68.3	16.032	22243.1	26840.7	16.5	27220.3	17446	101.5	9.05	1.8642	18.818	16.153	16.153	16.058
3/6/2020	21:00:01	0	WIES	0	5.5	0	0.11	0.97	2.06	5.76	8.1	-68.5	15.988	22331.7	26974.7	16.59	27357.4	17534	102.4	9.13	1.8797	18.974	16.201	16.106	16.034
3/6/2020	21:30:01	0	WIES	0	5.5	0	0.11	0.97	1.95	5.47	8.1	-68.5	16.001	22271.9	26894.4	16.54	27275.6	17481	102.5	9.15	1.8665	18.841	16.249	16.106	16.034
3/6/2020	22:00:01	0	WIES	0	5.5	0	0.14	1.06	2.1	5.89	8.11	-68.6	16.011	22332.9	26961.9	16.58	27343.7	17525	102.5	9.14	1.868	18.856	16.415	16.129	16.058
3/6/2020	22:30:01	0	WIES	0	5.5	0	0.15	1.12	2.07	5.81	8.1	-68.4	15.987	22318.8	26959.8	16.58	27342.3	17524	103.1	9.2	1.8577	18.752	16.344	16.106	16.034
3/6/2020	23:00:01	0	WIES	0	5.5	0	0.17	1.18	2.05	5.75	8.1	-68.5	15.987	22375	27027.6	16.63	27411.1	17568	103	9.19	1.8554	18.728	16.344	16.106	15.986
3/6/2020	23:30:01	0	WIES	0	5.5	0	0.15	1.12	2.04	5.71	8.11	-68.6	15.999	22333	26969.9	16.59	27352.2	17530	102.9	9.18	1.8382	18.555	16.392	16.129	15.915
3/7/2020	0:00:01	0	WIES	0	5.5	0	0.16	1.15	2.03	5.7	8.11	-68.6	15.987	22328.4	26971.3	16.59	27353.9	17531	102.9	9.18	1.8597	18.772	16.272	16.177	15.915
3/7/2020	0:30:01	0	WIES	0	5.5	0	0.2	1.32	2.08	5.81	8.11	-68.6	15.958	22293.5	26947.1	16.57	27330.2	17516	102.8	9.18	1.833	18.502	16.225	16.106	15.867
3/7/2020	1:00:01	0	WIES	0	5.5	0	0.21	1.37	2.06	5.76	8.11	-68.6	15.951	22452.3	27143.4	16.7	27529.5	17643	102.8	9.17	1.8537	18.709	16.249	16.082	15.819
3/7/2020	1:30:01	0	WIES	0	5.5	0	0.24	1.48	2.04	5.71	8.1	-68.5	15.902	22346.9	27047	16.64	27433.2	17581	102.5	9.16	1.8729	18.904	16.439	16.082	15.127
3/7/2020	2:00:01	0	WIES	0	5.5	0	0.22	1.4	2.01	5.62	8.1	-68.4	15.947	22364.8	27040.2	16.63	27425	17576	102.7	9.17	1.8718	18.893	16.439	16.082	15.414
3/7/2020	2:30:01	0	WIES	0	5.5	0	0.2	1.3	1.96	5.49	8.1	-68.4	15.989	22419.5	27080.4	16.66	27464.6	17602	102.9	9.18	1.857	18.743	16.463	16.058	15.819
3/7/2020	3:00:01	0	WIES	0	5.5	0	0.21	1.35	1.95	5.45	8.1	-68.4	15.956	22387.4	27062.4	16.65	27447.3	17591	102.7	9.17	1.8729	18.904	16.392	16.082	15.891
3/7/2020	3:30:01	0	WIES	0	5.5	0	0.25	1.51	2.04	5.71	8.1	-68.2	15.906	22242.3	26918	16.55	27302.3	17497	102.3	9.15	1.8755	18.931	16.344	16.082	15.629
3/7/2020	4:00:01	0	WIES	0	5.5	0	0.2	1.3	1.96	5.5	8.1	-68.4	15.983	22245.7	26874.4	16.52	27255.8	17468	102.7	9.17	1.8746	18.923	16.32	16.106	15.581
3/7/2020	4:30:01	0	WIES	0	5.5	0	0.23	1.45	1.99	5.56	8.1	-68.3	15.949	22218.4	26862.4	16.51	27244.6	17461	102.4	9.15	1.875	18.927	16.249	16.129	15.796
3/7/2020	5:00:01	0	WIES	0	5.5	0	0.19	1.27	1.96	5.49	8.1	-68.4	16.002	22265.8	26886.3	16.53	27267.3	17476	102.8	9.17	1.873	18.907	16.129	16.129	15.963
3/7/2020	5:30:01	0	WIES	0	5.5	0	0.17	1.18	1.86	5.21	8.1	-68.4	15.998	22104.1	26693.9	16.4	27072.3	17351	102.7	9.17	1.8749	18.928	16.106	16.058	15.986
3/7/2020	6:00:01	0	WIES	0	5.5	0	0.17	1.21	1.95	5.46	8.1	-68.4	15.98	22002.3	26582.1	16.33	26959.4	17278	102.5	9.17	1.8771	18.951	16.129	16.106	16.01
3/7/2020	6:30:01	0	WIES	0	5.5	0	0.19	1.28	1.92	5.37	8.1	-68.4	15.984	21932	26494.5	16.27	26870.5	17221	102.4	9.16	1.8772	18.953	16.153	16.129	15.986
3/7/2020	7:00:01	0	WIES	0	5.5	0	0.15	1.11	1.8	5.03	8.11	-68.6	16.099	21979.7	26482.1	16.26	26854.6	17213	103.1	9.2	1.8763	18.945	16.249	16.249	16.01
3/7/2020	7:30:01	0	WIES	0	5.5	0	0.1	0.92	1.79	5.01	8.1	-68.5	16.156	21882.8	26330.5	16.16	26699.2	17115	102.8	9.17	1.8775	18.958	16.225	16.225	16.106
3/7/2020	8:00:01	0	WIES	0	5.5	0	0.13	1.05	1.82	5.09	8.1	-68.6	16.139	21863.9	26318.1	16.15	26687.1	17107	103.1	9.2	1.8785	18.968	16.201	16.201	16.082
3/7/2020	8:30:01	0	WIES	0	5.5	0	0.15	1.12	1.84	5.16	8.1	-68.5	16.103	21780.3	26239.1	16.1	26608.1	17055	103	9.2	1.8793	18.977	16.177	16.201	16.058
3/7/2020	9:00:01	0	WIES	0	5.5	0	0.11	0.96	1.8	5.03	8.1	-68.5	16.147	21805.1	26242.7	16.1	26610.5	17058	102.8	9.18	1.8781	18.965	16.201	16.225	16.106
3/7/2020	9:30:01	0	WIES	0	5.5	0	0.12	1.01	1.8	5.05	8.1	-68.4	16.135	21620.6	26027.5	15.95	26392.5	16918	102.6	9.17	1.8795	18.981	16.201	16.249	16.058
3/7/2020	10:00:01	0	WIES	0	5.5	0	0.1	0.91	1.79	5.02	8.1	-68.4	16.153	21676.2	26084	15.99	26449.4	16955	102.6	9.16	1.8791	18.976	16.225	16.249	16.082
3/7/2020	10:30:01	0	WIES	0	5.5	0	0.09	0.87	1.76	4.93	8.1	-68.4	16.175	21517.6	25880.2	15.86	26242.1	16822	102.7	9.17	1.8781	18.969	16.201	16.225	16.153
3/7/2020	11:00:01	0	WIES	0	5.5	0	0.09	0.87	1.78	4.98	8.1	-68.2	16.157	21276.1	25600.1	15.67	25958.6	16640	102.4	9.16	1.8768	18.958	16.201	16.225	16.177
3/7/2020	11:30:01	0	WIES	0	5.5	0	0.08	0.86	1.72	4.81	8.1	-68.3	16.095	21436.3	25829.7	15.82	26193.1	16789	102.5	9.17	1.8776	18.964	16.201	16.201	16.153
3/7/2020	12:00:01	0	WIES	0	5.5	0	0.09	0.86	1.72	4.81	8.1	-68.3	16.145	21718.1	26138.7	16.03	26505.1	16990	102.4	9.14	1.8773	18.958	16.201	16.201	16.153
3/7/2020	12:30:01	0	WIES	0	5.5	0	0.07	0.79	1.67	4.68	8.1	-68.2	16.116	21455.6	25840.4	15.83	26203.4	16796	102.2	9.14	1.8628	18.814	16.201	16.201	15.939
3/7/2020	13:00:01	0	WIES	0	5.5	0	0.08	0.85	1.73	4.84	8.1	-68.1	16.057	21666	26129.1	16.02	26497.8	16984	101.9	9.11	1.8733	18.917	16.177	16.201	14.768
3/7/2020	13:30:01	0	WIES	0	5.5	0	0.08	0.85	1.74	4.89	8.1	-68.1	16.041	21658.9	26130.1	16.02	26499.3	16985	101.9	9.11	1.8745	18.93	16.153	16.177	14.649
3/7/2020	14:00:01	0	WIES	0	5.5	0	0.09	0.89	1.8	5.04	8.1	-68	16.043	21733.8	26219.6	16.08	26590.1	17043	101.8	9.11	1.8733	18.916	16.153	16.177	14.816
3/7/2020	14:30:01	0	WIES	0	5.5	0	0.09	0.86	1.7	4.76	8.1	-68.2	16.09	21701.7	26152.1	16.04	26520.2	16999	101.9	9.1	1.872	18.904	16.177	16.177	14.936
3/7/2020	15:00:01	0	WIES	0	5.5	0	0.1	0.94	1.78	4.99	8.09	-68	16.049	21725.4	26205.4	16.07	26575.5	17034	101.5	9.07	1.8729	18.912	16.153	16.177	15.438
3/7/2020	15:30:01	0	WIES	0	5.5	0	0.11	0.95	1.8	5.04	8.1	-68	16.054	21818.7	26315	16.15	26686.5	17105	101.5	9.07	1.8722	18.904	16.153	16.153	15.772
3/7/2020	16:00:01	0	WIES	0	5.5	0	0.11	0.98	1.87	5.24	8.09	-67.9	15.998	21797.2	26323.1	16.15	26696.2	17110	101.3	9.06	1.8721	18.903	16.129	16.129	15.843
3/7/2020	16:30:01	0	WIES	0	5.5	0	0.11	0.96	1.91	5.36	8.09	-67.9	16.007	21730.5	26237	16.09	26608.7	17054	101.4	9.07	1.8735	18.918	16.153	16.177	15.939
3/7/2020	17:00:01	0	WIES	0	5.5	0	0.1	0.93	1.9	5.31	8.09	-68	15.954	21779.4	26328.6	16.16	26703	17114	101.6	9.1	1.8773	18.955	16.153	16.129	15.915
3/7/2020	17:30:01	0	WIES	0	5.5	0	0.11	0.97	1.93	5.39	8.09	-67.9	15.973	21699.1	26219.6	16.08	26592	17043	101.4	9.08	1.8765	18.949	16.153	16.082	15.891
3/7/2020	18:00:01	0	WIES	0	5.5	0	0.1	0.93	1.95	5.45	8.1	-68	15.998	21642.6	26136.6	16.03	26507.2	16989	101.6	9.1	1.8721	18.905	16.129	16.129	15.461
3/7/2020	18:30:01	0	WIES	0	5.5	0	0.08	0.85	1.94	5.44	8.1	-68.1	16.008	21654.5	26144.7	16.03	26515	16994	101.9	9.12	1.8728	18.912	16.106	16.106	15.748
3/7/2020	19:00:01	0	WIES	0	5.5	0	0.1	0.91	2.02	5.67	8.1	-68.1	16.003	21669.8	26166.1	16.05	26536.9	17008	102	9.13	1.8814	18.998	16.177	16.201	15.939
3/7/2020	19:30:01	0	WIES	0	5.5	0	0.07	0.8	1.98	5.54	8.1	-68.1	16.028	21568.1	26028.5	15.96	26396.7	16919	102	9.13	1.8447	18.629	16.225	16.201	16.01
3/7/2020	20:00:01	0	WIES	0	5.5	0	0.08	0.83	2.11	5.9	8.1	-68.1	16.045	21477.2	25908.6	15.88	26274.6	16841	102.2	9.15	1.8224	18.405	16.177	16.201	16.058
3/7/2020	20:30:01	0	WIES	0	5.5	0	0.08	0.84	2.09	5.85	8.1	-68.2	16.06	21437.4	25851.7	15.84	26216.4	16804	102.2	9.15	1.8508	18.693	16.177	16.201	16.082
3/7/2020	21:00:01	0	WIES	0	5.5	0	0.08	0.83	2.13	5.95	8.09	-67.9	16.089	21435.4	25831.9	15.82	26195.5	16791	102.1	9.14	1.8325	18.508	16.177	16.201	15.963
3/7/2020	21:30:01	0	WIES	0	5.5	0	0.09	0.9	2.05	5.74	8.09	-68	16.073	21535.3	25961.9	15.91	26327.9	16875	102.3	9.15	1.8498	18.682	16.32	16.249	16.058
3/7/2020	22:00:01	0	WIES	0	5.5	0	0.1	0.92	2.2	6.15	8.1	-68.1	16.096	21403.2	25789.3	15.8	26152.1	16763	102.3	9.15	1.8407	18.592	16.344	16.201	16.082
3/7/2020	22:30:01	0	WIES	0	5.5	0	0.1	0.94	2.18	6.12	8.09	-68	16.101	21386.4	25765.6	15.78	26128	16748	102.3	9.15	1.8455	18.64	16.249	16.201	16.106
3/7/2020	23:00:01	0	WIES	0	5.5	0	0.12	1.02	2.07	5.79	8.09	-68	16.107	21340	25706.4	15.74	26067.8	16709	102.3	9.16	1.8382	18.567	16.272	16.201	16.129
3/7/2020	23:30:01	0	WIES	0	5.5	0	0.12	0.98	2.05	5.74	8.1	-68.1	16.122	21333.2	25689.2	15.73	26049.9	16698	102.7	9.19	1.8552	18.739	16.344	16.201	16.129
3/8/2020	0:00:01	0	WIES	0	5.5	0	0.12	1.02	2.03	5.69	8.1	-68.3	16.113	21118	25435.5	15.56	25792.9	16533	102.7	9.2	1.8451	18.639	16.344	16.201	16.106
3/8/2020	0:30:01	0	WIES	0	5.5	0	0.14	1.07	1.99	5.57	8.1	-68.2	16.091	21363.1	25744	15.77	26106.3	16734	102.8	9.2	1.8699	18.887	16.392	16.177	16.034
3/8/2020	1:00:01	0	WIES	0	5.5	0	0.17	1.22	1.98	5.54	8.1	-68.1	16.071	21330	25715.5	15.75	26078	16715	102.7	9.2	1.8691	18.879	16.344	16.177	16.034
3/8/2020	1:30:01	0	WIES	0	5.5	0	0.18	1.23	2	5.6	8.1	-68.2	16.018	21390.1	25819.8	15.82	26185.3	16783	102.8	9.21	1.8655	18.841	16.272	16.153	15.867
3/8/2020	2:00:01	0	WIES	0	5.5	0	0.19	1.27	2	5.59	8.1	-68.3	15.983	21355.8	25798.8	15.8	26165	16769	103.1	9.25	1.8736	18.924	16.201	16.153	15.843
3/8/2020	2:30:01	0	WIES	0	5.5	0	0.23	1.44	2.03	5.69	8.1	-68.2	15.925	21096.8	25520.1	15.62	25883.9	16588	102.5	9.22	1.8685	18.875	16.249	16.153	15.891
3/8/2020	3:00:01	0	WIES	0	5.5	0	0.21	1.36	2.04	5.71	8.1	-68.2	15.92	21249	25707.6	15.74	26074.2	16710	102.5	9.21	1.8641	18.828	16.225	16.153	15.867
3/8/2020	3:30:01	0	WIES	0	5.5	0	0.2	1.32	2.01	5.62	8.1	-68.3	15.945	21203.9	25638	15.69	26002.9	16665	102.4	9.2	1.8631	18.818	16.201	16.129	15.843
3/8/2020	4:00:01	0	WIES	0	5.5	0	0.19	1.26	2	5.61	8.1	-68.2	15.924	21299.4	25766	15.78	26133.3	16748	102.3	9.18	1.871	18.897	16.272	16.153	15.867
3/8/2020	4:30:01	0	WIES	0	5.5	0	0.12	1.01	1.86	5.21	8.1	-68.3	15.983	21328	25765.4	15.78	26131.1	16748	102.3	9.17	1.8685	18.872	16.201	16.153	15.891
3/8/2020	5:00:01	0	WIES	0	5.5	0	0.11	0.95	1.84	5.14	8.1	-68.2	16.018	21111.8	25483.8	15.59	25844.6	16564	102.4	9.19	1.8762	18.953	16.177	16.201	15.939
3/8/2020	5:30:01	0	WIES	0	5.5	0	0.18	1.25	1.95	5.46	8.1	-68.1	16.005	21328.9	25753.7	15.77	26118.6	16740	102.2	9.16	1.8684	18.871	16.153	16.177	15.986
3/8/2020	6:00:01	0	WIES	0	5.5	0	0.21	1.36	2.03	5.69	8.1	-68.1	15.953	21294.6	25742.7	15.76	26108.9	16733	102.3	9.18	1.8731	18.919	16.106	16.106	15.819
3/8/2020	6:30:01	0	WIES	0	5.5	0	0.19	1.26	1.97	5.53	8.1	-68.2	15.992	21109.2	25495.8	15.6	25857.4	16572	102.3	9.19	1.8739	18.929	16.129	16.058	15.724
3/8/2020	7:00:01	0	WIES	0	5.5	0	0.17	1.2	1.96	5.48	8.1	-68.4	15.99	21114	25502.8	15.6	25864.6	16577	102.3	9.19	1.8783	18.974	16.106	16.082	15.867
3/8/2020	7:30:01	0	WIES	0	5.5	0	0.15	1.13	1.93	5.4	8.1	-68.4	16.002	21150.9	25540.5	15.63	25902.4	16601	102.2	9.17	1.8781	18.971	16.106	16.106	15.986
3/8/2020	8:00:01	0	WIES	0	5.5	0	0.18	1.23	1.97	5.52	8.1	-68.3	15.988	21205.4	25614.2	15.68	25977.6	16649	102.1	9.16	1.879	18.98	16.177	16.106	15.986
3/8/2020	8:30:01	0	WIES	0	5.5	0	0.17	1.18	1.95	5.45	8.1	-68	16.001	21162	25554.1	15.64	25916.3	16610	102	9.15	1.8803	18.994	16.106	16.082	16.034
3/8/2020	9:00:01	0	WIES	0	5.5	0	0.14	1.08	1.94	5.43	8.1	-68.1	16.006	21300.1	25718	15.75	26082.4	16717	102.1	9.16	1.8804	18.993	16.129	16.082	16.034
3/8/2020	9:30:01	0	WIES	0	5.5	0	0.16	1.16	1.88	5.27	8.1	-68.3	15.999	21255.5	25668.4	15.71	26032.2	16684	101.9	9.14	1.8791	18.98	16.106	16.058	16.01
3/8/2020	10:00:01	0	WIES	0	5.5	0	0.14	1.1	1.92	5.37	8.1	-68.3	16.007	21330.3	25754.2	15.77	26119.1	16740	102	9.15	1.8775	18.963	16.106	16.082	16.034
3/8/2020	10:30:01	0	WIES	0	5.5	0	0.15	1.11	1.91	5.34	8.1	-68.3	16	21303.4	25725.7	15.75	26090.4	16722	101.9	9.14	1.8796	18.985	16.082	16.082	16.01
3/8/2020	11:00:01	0	WIES	0	5.5	0	0.12	1.01	1.85	5.18	8.1	-68.1	16.009	21070.1	25438.7	15.56	25799	16535	102	9.16	1.8783	18.975	16.058	16.082	16.034
3/8/2020	11:30:01	0	WIES	0	5.5	0	0.1	0.92	1.82	5.1	8.1	-68.2	16.022	21489.4	25937.3	15.89	26304.4	16859	102.2	9.15	1.8778	18.964	16.058	16.082	16.058
3/8/2020	12:00:01	0	WIES	0	5.5	0	0.09	0.89	1.77	4.96	8.1	-68.2	16.019	21445	25885.1	15.86	26251.4	16825	102.1	9.14	1.8769	18.956	16.034	16.058	16.058
3/8/2020	12:30:01	0	WIES	0	5.5	0	0.1	0.91	1.83	5.11	8.1	-68.1	16.015	21399.1	25832.1	15.82	26197.8	16791	101.9	9.13	1.8755	18.942	16.058	16.058	16.058
3/8/2020	13:00:01	0	WIES	0	5.5	0	0.1	0.9	1.83	5.12	8.1	-68.1	16.01	21223	25622.5	15.68	25985.4	16655	101.9	9.14	1.8748	18.937	16.034	16.058	15.008
3/8/2020	13:30:01	0	WIES	0	5.5	0	0.18	1.25	1.98	5.54	8.08	-67.3	15.686	21102	25668.5	15.71	26040.8	16684	99.5	8.98	1.8731	18.919	16.034	16.058	14.481
3/8/2020	14:00:01	0	WIES	0	5.5	0	0.22	1.4	2.04	5.72	8.08	-66.9	15.539	21211.6	25890.2	15.86	26269.7	16829	98.7	8.93	1.871	18.894	16.034	16.058	14.385
3/8/2020	14:30:01	0	WIES	0	5.5	0	0.22	1.39	2.07	5.79	8.08	-67	15.541	21154.7	25819	15.81	26197.4	16782	98.8	8.94	1.8717	18.902	16.034	16.058	14.529
3/8/2020	15:00:01	0	WIES	0	5.5	0	0.16	1.16	1.96	5.48	8.09	-67.5	15.77	21594	26215.4	16.08	26593.4	17040	100	8.99	1.8683	18.864	16.034	16.058	14.505
3/8/2020	15:30:01	0	WIES	0	5.5	0	0.11	0.97	1.9	5.33	8.09	-67.9	15.92	21506.1	26018.2	15.95	26389.2	16912	100.8	9.04	1.8731	18.916	16.034	16.058	14.816
3/8/2020	16:00:01	0	WIES	0	5.5	0	0.1	0.92	1.93	5.41	8.08	-66.9	15.85	21270	25774.6	15.78	26144.1	16754	97.8	8.8	1.8693	18.88	16.034	16.058	15.055
3/8/2020	16:30:01	0	WIES	0	5.5	0	0.11	0.95	1.97	5.51	8.09	-67.9	15.964	21347.4	25800.2	15.8	26166.8	16770	100.7	9.03	1.8707	18.893	16.034	16.058	15.724
3/8/2020	17:00:01	0	WIES	0	5.5	0	0.1	0.91	1.93	5.4	8.09	-68	15.973	21192	25607.4	15.67	25971.1	16645	100.5	9.02	1.8688	18.877	16.034	16.058	16.034
