# Supplementary material for: Dynamics of pH at Santa Catalina Island
Source: PLoS One. 2023 Dec 7;18(12):e0290039. doi: 10.1371/journal.pone.0290039 (PMC10703214; doi:10.1371/journal.pone.0290039)
Supplement: S30 Dataset — (TXT) [file pone.0290039.s032.txt]

KOR Export File
File Created:4/6/2019 8:00:14 PM
Sonde ID	Sonde 17D108371 CMS-1
User ID	YSI
Site	WIES
Template	Depth Profiling Standard 30min
Averaging Mode	Default
Time Zone	(UTC) Coordinated Universal Time
Devices List:
Name	SN	Firmware	Corresponding Data Column(s)
Data Collection Device			1;2;3;4;5
EXO2 Sonde	17D108371	1.0.35	6;7
Conductivity/Temp	18L101084	3.0.5	8;9;10;11;12;13
pH	18M102562	3.0.0	14;15
Optical DO	17D107394	3.0.0	16;17
Total Algae BGA-PE	17K104828	3.0.0	18;19;20;21
Wiper	17L103085	3.0.0
Depth Non-Vented 0-100m	17C103815	3.0.0	22;23
1	2	3	4	5	6	7	8	9	10	11	12	13	14	15	16	17	18	19	20	21	22	23	24	25	26
Date (MM/DD/YYYY)	Time (HH:MM:SS)	Time (Fract. Sec)	Site Name	Fault Code	Battery V	Cable Pwr V	Temp �C	Cond �S/cm	SpCond �S/cm	Sal psu	nLF Cond �S/cm	TDS mg/L	pH	pH mV	ODO % sat	ODO mg/L	Chlorophyll RFU	Chlorophyll �g/L	BGA-PE RFU	BGA-PE �g/L	Press bar a	Depth m	Temp 20ft	Temp 40ft	Temp 80ft
3/16/2019	17:00:01	0	WIES	0	6	0	14.113	38106.5	48173.5	31.62	48944	31313	8.27	-82.4	101.4	8.59	0.65	3.12	2.28	6.39	1.7576	17.51	14.266	14.194	14.146
3/16/2019	17:30:01	0	WIES	0	6	0	14.103	40457.9	51094.3	33.54	51909.7	33211	8.23	-80.1	102.3	8.55	0.61	2.98	2.07	5.81	1.8434	18.363	14.337	14.17	14.122
3/16/2019	18:00:01	0	WIES	0	6	0	14.121	40584.4	51230.1	33.63	52046.9	33300	8.23	-80.2	102.6	8.57	0.59	2.89	2.09	5.84	1.8537	18.466	14.337	14.194	14.146
3/16/2019	18:30:01	0	WIES	0	6	0	14.132	40602.9	51238.8	33.64	52055.3	33305	8.23	-80.5	103	8.6	0.6	2.92	2.07	5.79	1.8516	18.444	14.385	14.242	14.242
3/16/2019	19:00:01	0	WIES	0	6	0	14.154	40621.4	51235.1	33.64	52050.6	33303	8.24	-80.6	103.4	8.63	0.59	2.9	2.06	5.77	1.8532	18.461	14.337	14.29	14.266
3/16/2019	19:30:01	0	WIES	0	6	0	14.165	40634.2	51237.9	33.64	52053	33305	8.24	-80.7	103.5	8.64	0.62	2.99	2.07	5.79	1.8559	18.487	14.385	14.29	14.05
3/16/2019	20:00:01	0	WIES	0	6	0	14.182	40648.2	51234.8	33.64	52049.2	33303	8.24	-80.7	103.8	8.66	0.6	2.93	2.08	5.83	1.8527	18.456	14.649	14.29	14.17
3/16/2019	20:30:01	0	WIES	0	6	0	14.203	40666.5	51232.1	33.64	52045.6	33301	8.24	-80.8	104.2	8.68	0.6	2.92	2.13	5.95	1.8522	18.451	14.577	14.337	14.266
3/16/2019	21:00:01	0	WIES	0	6	0	14.259	40722.6	51233.2	33.64	52044.3	33302	8.24	-80.9	104.6	8.71	0.54	2.69	1.98	5.54	1.8526	18.455	14.577	14.433	14.337
3/16/2019	21:30:01	0	WIES	0	6	0	14.26	40723.4	51233.2	33.64	52044.3	33302	8.24	-81	104.7	8.72	0.61	2.96	2.05	5.75	1.8487	18.416	14.864	14.505	14.002
3/16/2019	22:00:01	0	WIES	0	6	0	14.106	40584	51247.3	33.64	52065	33311	8.24	-80.7	103.9	8.68	0.85	3.9	2.55	7.15	1.8411	18.34	14.625	14.385	13.594
3/16/2019	22:30:01	0	WIES	0	6	0	13.522	40048.6	51293.2	33.66	52134	33341	8.19	-78.1	95.3	8.06	0.64	3.07	2.31	6.47	1.8489	18.415	14.577	14.194	13.257
3/16/2019	23:00:01	0	WIES	0	6	0	13.355	39891.9	51302.5	33.66	52149.5	33347	8.18	-77.3	92.6	7.85	0.54	2.68	2.18	6.09	1.8406	18.332	14.553	14.218	13.137
3/16/2019	23:30:01	0	WIES	0	6	0	13.43	39959.2	51294.4	33.65	52138.6	33341	8.19	-77.8	93.8	7.94	0.61	2.98	2.3	6.44	1.8286	18.212	14.553	14.242	13.185
3/17/2019	0:00:01	0	WIES	0	6	0	13.483	40007.3	51289.4	33.65	52131.6	33338	8.2	-78.2	94.7	8.01	0.68	3.26	2.38	6.65	1.8183	18.111	14.553	14.29	13.185
3/17/2019	0:30:01	0	WIES	0	6	0	13.487	40011	51290.1	33.65	52132.2	33339	8.2	-78.2	94.9	8.02	0.7	3.34	2.4	6.71	1.8257	18.184	14.721	14.314	13.329
3/17/2019	1:00:01	0	WIES	0	6	0	13.622	40132.9	51276.1	33.65	52113	33329	8.21	-79	97	8.19	0.84	3.89	2.67	7.49	1.7998	17.927	14.481	14.098	13.473
3/17/2019	1:30:01	0	WIES	0	6	0	13.627	40138.1	51276.6	33.65	52113.4	33330	8.21	-79	97.3	8.2	0.88	4.02	2.71	7.58	1.8279	18.206	14.792	14.074	13.353
3/17/2019	2:00:01	0	WIES	0	6	0	13.668	40174.7	51271.8	33.65	52107	33327	8.21	-79.3	98	8.26	0.89	4.06	2.78	7.79	1.8261	18.189	14.721	14.146	13.57
3/17/2019	2:30:01	0	WIES	0	6	0	13.663	40170.4	51272.6	33.65	52108	33327	8.21	-79.2	97.8	8.24	0.88	4.02	2.74	7.68	1.8315	18.242	14.721	14.05	13.594
3/17/2019	3:00:01	0	WIES	0	6	0	13.691	40143.8	51204.5	33.6	52037.7	33283	8.22	-79.4	98.2	8.28	0.88	4.04	2.77	7.77	1.7821	17.751	14.457	14.242	13.618
3/17/2019	3:30:01	0	WIES	0	6	0	13.743	40240.7	51263	33.64	52095.2	33321	8.22	-79.7	99.1	8.34	0.89	4.08	2.74	7.68	1.8196	18.124	14.505	14.122	13.714
3/17/2019	4:00:01	0	WIES	0	6	0	13.94	40427.2	51254.9	33.64	52079.4	33316	8.24	-80.6	102	8.55	1.06	4.75	3.05	8.53	1.8012	17.942	14.529	14.218	13.834
3/17/2019	4:30:01	0	WIES	0	6	0	13.984	40465.6	51248	33.64	52070.6	33311	8.24	-80.8	102.8	8.61	1.06	4.75	3.13	8.76	1.7977	17.907	14.529	14.218	14.002
3/17/2019	5:00:01	0	WIES	0	6	0	14.143	40615.2	51241.5	33.64	52057.6	33307	8.25	-81.3	104.5	8.72	0.91	4.17	2.72	7.6	1.8175	18.105	14.529	14.385	14.098
3/17/2019	5:30:01	0	WIES	0	6	0	14.328	40794.5	51238.8	33.64	52047.1	33305	8.26	-81.7	105.9	8.8	0.75	3.54	2.29	6.42	1.8081	18.012	14.577	14.433	14.242
3/17/2019	6:00:01	0	WIES	0	6	0	14.377	40839.6	51235.8	33.64	52041.9	33303	8.26	-81.7	106.1	8.81	0.76	3.55	2.34	6.54	1.8298	18.229	14.553	14.481	14.361
3/17/2019	6:30:01	0	WIES	0	6	0	14.354	40817	51234.9	33.64	52042	33303	8.26	-81.7	105.9	8.8	0.76	3.56	2.33	6.51	1.8355	18.285	14.553	14.433	14.433
3/17/2019	7:00:01	0	WIES	0	6	0	14.386	40851.6	51239.3	33.65	52045.1	33306	8.25	-81.5	105.4	8.75	0.74	3.49	2.31	6.45	1.8309	18.239	14.505	14.409	14.457
3/17/2019	7:30:01	0	WIES	0	6	0	14.378	40844.2	51239.6	33.65	52045.8	33306	8.25	-81.6	105.4	8.75	0.75	3.53	2.32	6.5	1.8253	18.184	14.577	14.385	14.457
3/17/2019	8:00:01	0	WIES	0	6	0	14.309	40777.8	51241.7	33.65	52050.9	33307	8.25	-81.3	104.6	8.7	0.81	3.76	2.45	6.85	1.8412	18.341	14.529	14.409	14.409
3/17/2019	8:30:01	0	WIES	0	6	0	14.34	40814.1	51248	33.65	52055.9	33311	8.25	-81.3	104.5	8.69	0.84	3.86	2.49	6.98	1.8428	18.358	14.529	14.361	14.385
3/17/2019	9:00:01	0	WIES	0	6	0	14.266	40754.5	51264.4	33.66	52075.8	33322	8.24	-81	103.8	8.64	0.97	4.4	2.76	7.73	1.843	18.359	14.385	14.29	14.337
3/17/2019	9:30:01	0	WIES	0	6	0	14.274	40759.2	51261	33.66	52072	33320	8.24	-81	103.8	8.64	0.96	4.35	2.77	7.74	1.8445	18.374	14.409	14.314	14.361
3/17/2019	10:00:01	0	WIES	0	6	0	14.247	40732.5	51259.9	33.66	52071.9	33319	8.24	-80.9	103.6	8.62	0.96	4.36	2.77	7.76	1.8334	18.263	14.385	14.29	14.337
3/17/2019	10:30:01	0	WIES	0	6	0	14.255	40737.6	51257.5	33.66	52069.2	33317	8.24	-80.9	103.3	8.6	0.92	4.19	2.7	7.55	1.8424	18.353	14.433	14.314	14.361
3/17/2019	11:00:01	0	WIES	0	6	0	14.26	40742.6	51257.7	33.66	52069.2	33318	8.24	-80.9	103.4	8.6	0.9	4.11	2.67	7.48	1.8402	18.331	14.409	14.314	14.194
3/17/2019	11:30:01	0	WIES	0	6	0	14.222	40709	51261.1	33.66	52074.2	33320	8.24	-80.8	102.9	8.58	0.87	4.01	2.65	7.41	1.8333	18.263	14.409	14.266	13.04
3/17/2019	12:00:01	0	WIES	0	6	0	13.089	39667.6	51349.3	33.68	52205.6	33377	8.16	-76.1	88.4	7.54	0.35	1.92	1.79	5.01	1.8334	18.259	14.385	14.266	12.678
3/17/2019	12:30:01	0	WIES	0	6	0	12.704	39307.8	51372.4	33.68	52241.1	33392	8.13	-74.1	82.3	7.07	0.18	1.25	1.51	4.22	1.8358	18.282	14.385	14.242	12.678
3/17/2019	13:00:01	0	WIES	0	6	0	13.811	40314	51271.1	33.65	52100.6	33326	8.21	-79.2	96.9	8.14	0.66	3.15	2.34	6.54	1.8345	18.273	14.433	14.266	12.992
3/17/2019	13:30:01	0	WIES	0	6	0	13.957	40460.5	51275.2	33.66	52099.3	33329	8.22	-79.8	99.1	8.3	0.74	3.48	2.44	6.82	1.8327	18.256	14.385	14.266	13.57
3/17/2019	14:00:01	0	WIES	0	6	0	13.855	40363.1	51278.6	33.66	52106.8	33331	8.22	-79.4	97.9	8.22	0.71	3.34	2.37	6.64	1.8385	18.313	14.385	14.242	13.016
3/17/2019	14:30:01	0	WIES	0	6	0	13.56	40089	51297.6	33.66	52137.2	33343	8.2	-78.2	94.3	7.96	0.54	2.68	2.12	5.92	1.8337	18.264	14.361	14.002	12.799
3/17/2019	15:00:01	0	WIES	0	6	0	13.383	39923.9	51307.9	33.66	52154	33350	8.19	-77.5	91.9	7.79	0.46	2.35	1.98	5.56	1.8386	18.312	14.361	14.074	12.678
3/17/2019	15:30:01	0	WIES	0	6	0	13.33	39883.1	51322.5	33.67	52170.6	33360	8.18	-77.4	91.4	7.75	0.41	2.17	1.93	5.39	1.8353	18.279	14.361	14.146	12.63
3/17/2019	16:00:01	0	WIES	0	5.9	0	13.615	40136.8	51290	33.66	52127.4	33338	8.2	-78.6	94.8	8	0.5	2.54	2.07	5.79	1.839	18.317	14.337	14.194	12.703
3/17/2019	16:30:01	0	WIES	0	5.9	0	14.007	40503.2	51267.6	33.65	52089.6	33324	8.23	-80	99.7	8.34	0.68	3.23	2.32	6.5	1.8383	18.312	14.433	14.29	13.666
3/17/2019	17:00:01	0	WIES	0	5.9	0	14.067	40559.9	51265.3	33.66	52084.9	33322	8.23	-80.2	100.5	8.4	0.71	3.35	2.38	6.66	1.8451	18.38	14.385	14.266	14.026
3/17/2019	17:30:01	0	WIES	0	5.9	0	14.128	40614.8	51259	33.65	52076	33318	8.23	-80.5	101.4	8.47	0.75	3.52	2.44	6.84	1.8451	18.379	14.433	14.29	12.968
3/17/2019	18:00:01	0	WIES	0	5.9	0	13.881	40391	51282.4	33.66	52109.7	33334	8.22	-79.5	98.3	8.24	0.62	2.99	2.24	6.26	1.8499	18.426	14.457	14.29	13.377
3/17/2019	18:30:01	0	WIES	0	5.9	0	14.145	40634.7	51263	33.66	52079.3	33321	8.24	-80.6	101.9	8.5	0.84	3.88	2.62	7.34	1.8521	18.449	14.481	14.361	13.786
3/17/2019	19:00:01	0	WIES	0	5.9	0	14.263	40741.6	51252.3	33.65	52063.6	33314	8.24	-81	103.2	8.59	0.74	3.47	2.43	6.8	1.849	18.419	14.505	14.337	14.194
3/17/2019	19:30:01	0	WIES	0	5.9	0	14.295	40774.2	51254.1	33.65	52064.1	33315	8.24	-81	103.4	8.6	0.64	3.06	2.21	6.2	1.8348	18.278	14.697	14.433	14.385
3/17/2019	20:00:01	0	WIES	0	5.9	0	14.364	40837.8	51249.1	33.65	52056.1	33312	8.25	-81.4	104.7	8.7	0.59	2.87	2.12	5.92	1.8113	18.044	14.649	14.529	14.457
3/17/2019	20:30:01	0	WIES	0	5.9	0	14.366	40837.7	51246.2	33.65	52053	33310	8.25	-81.3	104.6	8.69	0.62	2.99	2.18	6.1	1.8328	18.258	14.673	14.481	14.29
3/17/2019	21:00:01	0	WIES	0	5.9	0	14.162	40650.4	51262.3	33.66	52077.9	33320	8.24	-80.7	102.6	8.56	0.74	3.49	2.42	6.79	1.8299	18.228	14.649	14.481	14.074
3/17/2019	21:30:01	0	WIES	0	5.9	0	14.08	40575.4	51269	33.66	52088.2	33325	8.24	-80.5	101.8	8.51	0.79	3.7	2.51	7.03	1.8421	18.349	14.673	14.457	14.05
3/17/2019	22:00:01	0	WIES	0	5.9	0	14.19	40676.2	51260.1	33.66	52074.6	33319	8.24	-80.9	103.3	8.61	0.79	3.68	2.44	6.84	1.8381	18.31	14.649	14.409	14.05
3/17/2019	22:30:01	0	WIES	0	5.9	0	14.1	40591.6	51263.7	33.66	52081.9	33321	8.24	-80.7	102.4	8.56	0.91	4.16	2.74	7.67	1.8287	18.216	14.697	14.385	13.786
3/17/2019	23:00:01	0	WIES	0	5.9	0	14.103	40591.7	51260.5	33.65	52078.6	33319	8.24	-80.7	102.6	8.57	0.92	4.21	2.74	7.66	1.8091	18.021	14.625	14.337	13.762
3/17/2019	23:30:01	0	WIES	0	5.9	0	14.082	40573.5	51263.1	33.65	52082.1	33321	8.24	-80.7	102.4	8.56	0.93	4.25	2.79	7.82	1.8116	18.046	14.625	14.337	13.81
3/18/2019	0:00:01	0	WIES	0	5.9	0	13.982	40481	51270.1	33.66	52093.1	33326	8.23	-80.2	101	8.46	0.95	4.31	2.8	7.84	1.8206	18.135	14.577	14.242	13.57
3/18/2019	0:30:01	0	WIES	0	5.9	0	13.881	40384.1	51272.8	33.65	52099.9	33327	8.22	-79.7	99.3	8.33	0.84	3.89	2.64	7.4	1.8236	18.164	14.673	14.242	13.449
3/18/2019	1:00:01	0	WIES	0	5.9	0	13.763	40275.8	51282.7	33.66	52114.5	33334	8.21	-79.3	97.9	8.23	0.75	3.5	2.49	6.98	1.8097	18.025	14.649	14.266	13.401
3/18/2019	1:30:01	0	WIES	0	5.9	0	13.715	40227.1	51279.9	33.65	52113.4	33332	8.21	-79.1	97.1	8.17	0.72	3.38	2.44	6.83	1.808	18.008	14.601	14.242	13.449
3/18/2019	2:00:01	0	WIES	0	5.9	0	13.682	40197.6	51283.5	33.66	52118.4	33334	8.21	-78.9	96.7	8.14	0.71	3.36	2.42	6.78	1.8138	18.066	14.936	14.29	13.353
3/18/2019	2:30:01	0	WIES	0	5.9	0	13.756	40265.9	51278.6	33.65	52110.6	33331	8.21	-79.2	97.7	8.21	0.78	3.64	2.57	7.2	1.8131	18.06	14.888	14.29	13.497
3/18/2019	3:00:01	0	WIES	0	5.9	0	13.744	40253.1	51277.8	33.65	52110.2	33331	8.21	-79.1	97.3	8.19	0.75	3.52	2.53	7.07	1.8201	18.129	14.864	14.314	13.546
3/18/2019	3:30:01	0	WIES	0	5.9	0	13.874	40376	51272	33.65	52099.4	33327	8.22	-79.7	99.2	8.33	0.87	3.99	2.72	7.62	1.8366	18.294	14.577	14.218	13.546
3/18/2019	4:00:01	0	WIES	0	5.9	0	13.682	40193.9	51279	33.65	52113.8	33331	8.21	-79	97.1	8.18	0.75	3.53	2.6	7.27	1.834	18.267	14.577	14.194	13.546
3/18/2019	4:30:01	0	WIES	0	5.9	0	13.68	40188.5	51274.3	33.65	52109	33328	8.21	-79.1	97.3	8.2	0.77	3.61	2.67	7.47	1.835	18.278	14.553	14.242	13.618
3/18/2019	5:00:01	0	WIES	0	5.9	0	13.735	40240.9	51272.4	33.65	52105.1	33327	8.22	-79.3	98	8.25	0.81	3.75	2.71	7.6	1.8276	18.204	14.553	14.218	13.762
3/18/2019	5:30:01	0	WIES	0	5.9	0	13.918	40409.9	51259.7	33.65	52085.1	33319	8.23	-80.1	100.6	8.44	0.89	4.08	2.85	7.99	1.8384	18.312	14.529	14.242	13.81
3/18/2019	6:00:01	0	WIES	0	5.9	0	13.898	40392.3	51262.9	33.65	52089.2	33321	8.23	-79.9	100.1	8.4	0.86	3.96	2.83	7.93	1.8375	18.303	14.409	14.146	13.906
3/18/2019	6:30:01	0	WIES	0	5.9	0	14.058	40544.9	51257.3	33.65	52077.1	33317	8.24	-80.7	102.8	8.59	0.9	4.12	2.82	7.89	1.8438	18.366	14.433	14.218	13.978
3/18/2019	7:00:01	0	WIES	0	5.9	0	14.126	40608.4	51252.9	33.65	52069.9	33314	8.24	-80.8	103.2	8.62	0.84	3.86	2.64	7.4	1.8426	18.355	14.601	14.266	14.074
3/18/2019	7:30:01	0	WIES	0	5.9	0	14.308	40783.6	51249.2	33.65	52058.5	33312	8.25	-81.2	104.7	8.71	0.75	3.51	2.41	6.76	1.8397	18.327	14.768	14.649	14.218
3/18/2019	8:00:01	0	WIES	0	5.9	0	14.373	40845.7	51247.9	33.65	52054.4	33311	8.25	-81.4	105.3	8.75	0.71	3.36	2.28	6.39	1.8392	18.321	14.768	14.577	14.337
3/18/2019	8:30:01	0	WIES	0	5.9	0	14.536	41001.4	51242.8	33.65	52042.1	33308	8.25	-81.5	105.6	8.74	0.57	2.81	2.03	5.69	1.8436	18.366	14.768	14.673	14.601
3/18/2019	9:00:01	0	WIES	0	5.9	0	14.626	41087.7	51240.8	33.65	52036	33306	8.25	-81.5	105.5	8.72	0.55	2.71	1.92	5.37	1.8457	18.387	14.745	14.673	14.721
3/18/2019	9:30:01	0	WIES	0	5.9	0	14.659	41116.7	51236.8	33.65	52030.6	33304	8.25	-81.4	105.5	8.71	0.5	2.52	1.84	5.15	1.8448	18.379	14.745	14.673	14.721
3/18/2019	10:00:01	0	WIES	0	5.9	0	14.652	41105.9	51231.3	33.65	52025.2	33300	8.25	-81.4	105.4	8.71	0.51	2.56	1.84	5.16	1.8412	18.342	14.745	14.673	14.745
3/18/2019	10:30:01	0	WIES	0	5.9	0	14.655	41106.9	51229.6	33.65	52023.4	33299	8.25	-81.3	105.3	8.7	0.49	2.47	1.82	5.11	1.8451	18.382	14.745	14.673	14.745
3/18/2019	11:00:01	0	WIES	0	5.9	0	14.651	41107.4	51235	33.65	52029.1	33303	8.25	-81.3	105.2	8.69	0.48	2.46	1.83	5.13	1.8454	18.385	14.721	14.673	14.745
3/18/2019	11:30:01	0	WIES	0	5.9	0	14.643	41101.4	51236.4	33.65	52030.9	33304	8.25	-81.2	105	8.68	0.46	2.36	1.8	5.03	1.8476	18.407	14.721	14.673	14.673
3/18/2019	12:00:01	0	WIES	0	5.9	0	14.532	40998.4	51244.5	33.65	52044	33309	8.25	-81.2	104.9	8.68	0.52	2.58	1.93	5.39	1.8363	18.294	14.721	14.673	13.642
3/18/2019	12:30:01	0	WIES	0	5.9	0	14.269	40748.3	51253.8	33.65	52064.9	33315	8.23	-80.4	102.2	8.5	0.54	2.67	2.07	5.78	1.8307	18.237	14.721	14.625	13.594
3/18/2019	13:00:01	0	WIES	0	5.9	0	13.721	40235.1	51282.5	33.66	52115.8	33334	8.2	-78.6	96.4	8.11	0.53	2.64	2.14	5.99	1.8268	18.196	14.721	14.649	13.329
3/18/2019	13:30:01	0	WIES	0	5.9	0	13.489	40028.3	51308.8	33.67	52151.1	33351	8.19	-77.8	94	7.95	0.46	2.34	2.04	5.7	1.8354	18.281	14.721	14.433	13.04
3/18/2019	14:00:01	0	WIES	0	5.9	0	13.15	39712.8	51330.2	33.67	52184.4	33365	8.16	-76.2	88.6	7.55	0.37	2.01	1.89	5.28	1.8354	18.279	14.697	13.762	12.896
3/18/2019	14:30:01	0	WIES	0	5.9	0	13.014	39585.4	51338.2	33.67	52197	33370	8.15	-75.6	86.5	7.38	0.26	1.58	1.68	4.7	1.8246	18.171	14.697	13.762	12.823
3/18/2019	15:00:01	0	WIES	0	5.9	0	13.029	39600.4	51338.7	33.67	52197.1	33370	8.15	-75.6	86.6	7.39	0.26	1.55	1.69	4.74	1.8405	18.33	14.697	13.834	12.92
3/18/2019	15:30:01	0	WIES	0	5.9	0	13.068	39636	51335.1	33.67	52192.1	33368	8.16	-75.9	87.2	7.44	0.27	1.59	1.71	4.79	1.838	18.305	14.697	13.834	12.944
3/18/2019	16:00:01	0	WIES	0	5.9	0	13.169	39725.3	51322.2	33.66	52175.8	33359	8.17	-76.5	88.8	7.56	0.31	1.78	1.77	4.96	1.8242	18.168	14.673	13.858	12.992
3/18/2019	16:30:01	0	WIES	0	5.9	0	13.176	39731.2	51320.9	33.66	52174.2	33359	8.17	-76.5	89	7.58	0.31	1.77	1.82	5.08	1.8391	18.316	14.433	13.858	13.04
3/18/2019	17:00:01	0	WIES	0	5.9	0	13.477	40002.6	51290.8	33.65	52133.2	33339	8.19	-78.1	93.9	7.94	0.45	2.34	2.15	6.03	1.845	18.376	14.721	13.858	13.281
3/18/2019	17:30:01	0	WIES	0	5.9	0	13.554	40074.1	51285.9	33.65	52125.6	33336	8.2	-78.4	94.8	8.01	0.49	2.48	2.24	6.28	1.8317	18.244	14.481	13.93	13.473
3/18/2019	18:00:01	0	WIES	0	5.9	0	13.601	40118.5	51283.5	33.65	52121.4	33334	8.2	-78.6	95.7	8.08	0.48	2.45	2.18	6.11	1.8413	18.34	14.673	14.29	13.546
3/18/2019	18:30:01	0	WIES	0	5.9	0	13.609	40126.2	51283.6	33.65	52121.2	33334	8.2	-78.6	95.6	8.07	0.47	2.4	2.16	6.06	1.8119	18.047	14.697	14.002	13.497
3/18/2019	19:00:01	0	WIES	0	5.9	0	13.591	40110.6	51286.5	33.65	52124.7	33336	8.2	-78.5	95.5	8.06	0.46	2.36	2.12	5.94	1.8308	18.235	14.888	14.337	13.377
3/18/2019	19:30:01	0	WIES	0	5.9	0	14.145	40622.9	51248.2	33.65	52064.3	33311	8.23	-80.3	101.3	8.46	0.4	2.12	1.99	5.56	1.8228	18.158	14.768	14.625	13.594
3/18/2019	20:00:01	0	WIES	0	5.9	0	14.517	40974.3	51232.7	33.65	52032.7	33301	8.24	-81.1	104.3	8.64	0.32	1.81	1.64	4.59	1.8124	18.056	14.792	14.649	14.505
3/18/2019	20:30:01	0	WIES	0	5.9	0	14.454	40918.8	51240.4	33.65	52043.3	33306	8.24	-80.9	104	8.62	0.33	1.84	1.67	4.67	1.851	18.44	14.816	14.625	14.457
3/18/2019	21:00:01	0	WIES	0	5.9	0	14.234	40710.8	51249.4	33.65	52061.8	33312	8.23	-80.4	102.3	8.52	0.41	2.17	1.96	5.48	1.8554	18.482	14.888	14.529	14.146
3/18/2019	21:30:01	0	WIES	0	5.9	0	14.137	40624.1	51258.9	33.65	52075.6	33318	8.23	-80.2	101.5	8.47	0.45	2.3	2.02	5.65	1.8547	18.476	14.84	14.553	14.002
3/18/2019	22:00:01	0	WIES	0	5.9	0	14.106	40592.9	51259.1	33.65	52077	33318	8.23	-80.2	101.4	8.47	0.49	2.48	2.09	5.85	1.854	18.468	14.721	14.481	14.17
3/18/2019	22:30:01	0	WIES	0	5.9	0	14.288	40759.2	51243.6	33.65	52053.7	33308	8.24	-80.7	103.1	8.58	0.48	2.45	2.05	5.75	1.8209	18.139	14.816	14.433	14.29
3/18/2019	23:00:01	0	WIES	0	5.9	0	14.315	40786.1	51244.3	33.65	52053.2	33309	8.24	-80.8	103.6	8.61	0.47	2.41	2.04	5.7	1.8215	18.145	14.816	14.481	14.409
3/18/2019	23:30:01	0	WIES	0	5.9	0	14.36	40830.8	51244.8	33.65	52051.8	33309	8.24	-80.9	104	8.64	0.47	2.42	1.95	5.46	1.8143	18.073	14.768	14.529	14.433
3/19/2019	0:00:01	0	WIES	0	5.9	0	14.421	40886.5	51240.1	33.65	52044.5	33306	8.25	-81.2	105	8.71	0.52	2.61	2.06	5.78	1.8256	18.187	14.721	14.529	14.505
3/19/2019	0:30:01	0	WIES	0	5.9	0	14.393	40861.6	51242.9	33.65	52048.4	33308	8.24	-81.1	104.5	8.68	0.48	2.44	1.96	5.48	1.8461	18.39	14.721	14.433	14.29
3/19/2019	1:00:01	0	WIES	0	5.9	0	14.369	40835.3	51240.2	33.65	52046.8	33306	8.24	-81	104.2	8.66	0.47	2.4	1.92	5.37	1.8346	18.276	14.745	14.409	13.738
3/19/2019	1:30:01	0	WIES	0	5.9	0	14.221	40698.4	51250	33.65	52063	33312	8.24	-80.6	102.8	8.56	0.51	2.57	2.03	5.7	1.8434	18.363	14.625	14.409	13.666
3/19/2019	2:00:01	0	WIES	0	5.9	0	13.679	40198.1	51288.1	33.66	52123.1	33337	8.2	-78.4	96	8.08	0.48	2.42	2.03	5.67	1.8441	18.368	14.553	14.361	13.401
3/19/2019	2:30:01	0	WIES	0	5.9	0	13.516	40043.6	51294.2	33.66	52135.3	33341	8.19	-77.9	93.8	7.93	0.46	2.38	2.09	5.84	1.8401	18.327	14.505	14.385	13.305
3/19/2019	3:00:01	0	WIES	0	5.9	0	13.436	39971.2	51302.3	33.66	52146.4	33346	8.18	-77.5	92.4	7.83	0.43	2.22	1.99	5.56	1.8423	18.349	14.577	14.29	13.353
3/19/2019	3:30:01	0	WIES	0	5.9	0	13.63	40146.6	51284.3	33.65	52121.1	33335	8.2	-78.3	95	8.02	0.52	2.59	2.19	6.12	1.841	18.337	14.601	14.266	13.425
3/19/2019	4:00:01	0	WIES	0	5.9	0	13.657	40171.9	51282.2	33.65	52117.9	33333	8.2	-78.5	95.5	8.04	0.5	2.54	2.13	5.96	1.8409	18.336	14.577	14.17	13.449
3/19/2019	4:30:01	0	WIES	0	5.9	0	13.584	40104.6	51288	33.66	52126.6	33337	8.2	-78.2	94.4	7.97	0.49	2.47	2.16	6.05	1.8348	18.275	14.553	14.122	13.377
3/19/2019	5:00:01	0	WIES	0	5.9	0	13.798	40305.6	51276.3	33.65	52106.7	33330	8.21	-79.2	97.6	8.21	0.58	2.85	2.38	6.66	1.8408	18.335	14.649	14.314	13.546
3/19/2019	5:30:01	0	WIES	0	5.9	0	14.009	40497.3	51258.3	33.65	52080.1	33318	8.23	-79.9	100.2	8.39	0.56	2.75	2.22	6.22	1.8384	18.312	14.673	14.242	13.738
3/19/2019	6:00:01	0	WIES	0	5.9	0	14.147	40605.7	51223.5	33.63	52039.2	33295	8.23	-80.3	101.5	8.48	0.55	2.71	2.17	6.07	1.8416	18.345	14.673	14.433	14.074
3/19/2019	6:30:01	0	WIES	0	5.9	0	14.138	40593.2	51219.1	33.62	52035.1	33292	8.23	-80.3	101.8	8.5	0.53	2.62	2.17	6.06	1.8503	18.432	14.673	14.433	13.714
3/19/2019	7:00:01	0	WIES	0	5.9	0	13.843	40325.3	51245.4	33.63	52073.5	33310	8.22	-79.4	98.5	8.27	0.58	2.83	2.32	6.5	1.8455	18.383	14.529	14.002	13.762
3/19/2019	7:30:01	0	WIES	0	5.9	0	13.978	40456.5	51244.1	33.64	52066.9	33309	8.22	-79.6	99.2	8.31	0.51	2.56	2.15	6.01	1.8545	18.472	14.481	14.194	13.738
3/19/2019	8:00:01	0	WIES	0	5.9	0	13.722	40204.1	51241.7	33.63	52074.4	33307	8.21	-78.8	96.5	8.12	0.53	2.65	2.27	6.36	1.8486	18.413	14.337	14.146	13.738
3/19/2019	8:30:01	0	WIES	0	5.9	0	13.692	40175	51242.3	33.63	52076.1	33307	8.2	-78.7	96	8.09	0.55	2.73	2.28	6.39	1.8454	18.381	14.433	14.098	13.738
3/19/2019	9:00:01	0	WIES	0	5.9	0	13.856	40328.9	51234.3	33.63	52061.7	33302	8.21	-79.2	97.7	8.2	0.53	2.64	2.26	6.34	1.8499	18.427	14.601	14.361	13.762
3/19/2019	9:30:01	0	WIES	0	5.9	0	14.266	40731.1	51235.3	33.64	52046.1	33303	8.23	-80.4	101.7	8.47	0.42	2.21	1.9	5.31	1.8388	18.317	14.433	14.337	13.906
3/19/2019	10:00:01	0	WIES	0	5.9	0	14.187	40667.8	51252.7	33.65	52067.1	33314	8.23	-80.1	100.9	8.41	0.43	2.25	1.96	5.48	1.8522	18.45	14.457	14.266	14.218
3/19/2019	10:30:01	0	WIES	0	5.9	0	14.03	40510.4	51248.1	33.64	52068.8	33311	8.22	-79.6	99.3	8.3	0.43	2.23	1.95	5.47	1.8502	18.43	14.481	14.29	14.074
3/19/2019	11:00:01	0	WIES	0	5.9	0	14.259	40695.9	51199.3	33.61	52009.9	33280	8.23	-80.3	101.7	8.47	0.38	2.03	1.82	5.09	1.8521	18.451	14.529	14.409	14.194
3/19/2019	11:30:01	0	WIES	0	5.9	0	14.28	40712.7	51195.4	33.61	52005.1	33277	8.23	-80.4	101.9	8.48	0.39	2.07	1.8	5.04	1.8411	18.341	14.505	14.433	14.29
3/19/2019	12:00:01	0	WIES	0	5.9	0	14.282	40760.4	51251.8	33.65	52062.3	33314	8.23	-80.5	102.2	8.51	0.35	1.93	1.82	5.09	1.8412	18.342	14.481	14.337	14.361
3/19/2019	12:30:01	0	WIES	0	5.9	0	14.264	40739.2	51248.3	33.65	52059.5	33311	8.24	-80.6	102.6	8.55	0.38	2.05	1.8	5.04	1.8375	18.305	14.433	14.314	14.361
3/19/2019	13:00:01	0	WIES	0	5.9	0	14.251	40730.5	51253.3	33.65	52065.1	33315	8.23	-80.4	102	8.49	0.35	1.92	1.75	4.9	1.8364	18.293	14.457	14.314	14.314
3/19/2019	13:30:01	0	WIES	0	5.9	0	14.193	40671.2	51249.6	33.65	52063.7	33312	8.23	-80.4	102.1	8.51	0.35	1.92	1.85	5.18	1.8405	18.334	14.457	14.29	14.05
3/19/2019	14:00:01	0	WIES	0	5.9	0	14.153	40633.9	51251.7	33.65	52067.5	33314	8.23	-80.2	101.4	8.46	0.35	1.94	1.74	4.88	1.8367	18.296	14.433	14.242	13.738
3/19/2019	14:30:01	0	WIES	0	5.9	0	13.575	40106.2	51302	33.66	52141.1	33346	8.19	-77.8	93.6	7.9	0.27	1.6	1.69	4.72	1.8389	18.316	14.361	14.194	13.064
3/19/2019	15:00:01	0	WIES	0	5.9	0	13.166	39734.1	51338.6	33.68	52192.5	33370	8.16	-76.1	88	7.49	0.2	1.3	1.57	4.39	1.8312	18.237	14.337	14.146	12.992
3/19/2019	15:30:01	0	WIES	0	5.9	0	12.913	39499.8	51356.1	33.68	52218.3	33381	8.14	-74.9	84.6	7.24	0.15	1.12	1.51	4.24	1.8391	18.315	14.337	13.834	12.944
3/19/2019	16:00:01	0	WIES	0	5.9	0	13.026	39602.6	51345	33.68	52203.5	33374	8.15	-75.5	86.1	7.35	0.17	1.2	1.57	4.4	1.8336	18.26	14.337	13.57	12.92
3/19/2019	16:30:01	0	WIES	0	5.9	0	13.168	39731.4	51331.5	33.67	52185.3	33365	8.16	-76.2	88	7.49	0.19	1.28	1.58	4.44	1.8332	18.257	14.361	13.906	12.944
3/19/2019	17:00:01	0	WIES	0	5.9	0	13.212	39771.4	51328.2	33.67	52180.4	33363	8.17	-76.4	88.6	7.54	0.21	1.34	1.6	4.47	1.8299	18.224	14.385	13.978	13.137
3/19/2019	17:30:01	0	WIES	0	5.9	0	13.272	39825.4	51321.6	33.67	52171.7	33359	8.17	-76.8	89.8	7.62	0.21	1.38	1.67	4.68	1.7991	17.918	14.409	13.714	13.233
3/19/2019	18:00:01	0	WIES	0	5.9	0	13.066	39639.5	51342.9	33.68	52200.1	33373	8.16	-75.9	87	7.42	0.19	1.27	1.61	4.51	1.8288	18.213	14.194	13.377	12.92
3/19/2019	18:30:01	0	WIES	0	5.9	0	13.211	39772	51329.4	33.67	52181.7	33364	8.17	-76.6	89.1	7.58	0.22	1.42	1.69	4.74	1.7927	17.854	14.457	13.546	13.088
3/19/2019	19:00:01	0	WIES	0	5.9	0	13.378	39920.7	51310.8	33.66	52157.1	33352	8.18	-77.3	91.2	7.73	0.22	1.41	1.71	4.79	1.7645	17.574	14.481	13.858	13.257
3/19/2019	19:30:01	0	WIES	0	5.9	0	13.646	40166.3	51288.9	33.66	52125.2	33338	8.2	-78.5	95.3	8.03	0.22	1.4	1.67	4.68	1.8082	18.01	14.361	14.074	13.473
3/19/2019	20:00:01	0	WIES	0	5.9	0	13.34	39894.4	51323.9	33.67	52171.6	33361	8.18	-77.3	91.6	7.77	0.24	1.48	1.67	4.67	1.8283	18.209	14.17	13.546	13.064
3/19/2019	20:30:01	0	WIES	0	5.9	0	13.148	39711.6	51331.3	33.67	52185.7	33365	8.16	-76.3	88.3	7.52	0.21	1.37	1.63	4.56	1.8112	18.038	14.337	13.738	12.896
3/19/2019	21:00:01	0	WIES	0	5.9	0	13.429	39966.3	51304.9	33.66	52149.3	33348	8.19	-77.6	92.3	7.81	0.25	1.54	1.68	4.71	1.8326	18.253	14.146	13.69	13.497
3/19/2019	21:30:01	0	WIES	0	5.9	0	13.791	40301.1	51279.2	33.66	52109.9	33331	8.21	-79.2	97.5	8.2	0.24	1.48	1.66	4.66	1.8205	18.133	14.505	14.409	13.594
3/19/2019	22:00:01	0	WIES	0	5.9	0	14.113	40598.9	51257.9	33.65	52075.5	33318	8.22	-79.9	100.1	8.36	0.21	1.37	1.56	4.38	1.8267	18.196	14.457	14.218	14.146
3/19/2019	22:30:01	0	WIES	0	5.9	0	14.155	40636.8	51253.9	33.65	52069.8	33315	8.23	-80	100.5	8.39	0.24	1.49	1.62	4.54	1.8443	18.372	14.361	14.266	14.194
3/19/2019	23:00:01	0	WIES	0	5.9	0	14.17	40652.9	51254.9	33.65	52070.1	33316	8.23	-80	100.7	8.4	0.24	1.47	1.61	4.49	1.8316	18.245	14.577	14.29	14.194
3/19/2019	23:30:01	0	WIES	0	5.9	0	13.975	40470.7	51266.8	33.65	52090	33323	8.22	-79.6	99.2	8.31	0.3	1.7	1.71	4.78	1.8313	18.242	14.361	14.194	13.882
3/20/2019	0:00:01	0	WIES	0	5.9	0	14.387	40862	51250.8	33.65	52056.7	33313	8.24	-80.6	102.9	8.55	0.27	1.6	1.58	4.43	1.8205	18.135	14.792	14.673	14.218
3/20/2019	0:30:01	0	WIES	0	5.9	0	14.435	40900.2	51239.7	33.65	52043.4	33306	8.24	-80.8	103.6	8.6	0.24	1.5	1.57	4.4	1.8417	18.346	14.577	14.529	14.314
3/20/2019	1:00:01	0	WIES	0	5.9	0	14.478	40942.2	51239.4	33.65	52041.3	33306	8.24	-80.9	103.8	8.61	0.28	1.65	1.56	4.37	1.8406	18.336	14.625	14.505	14.481
3/20/2019	1:30:01	0	WIES	0	5.9	0	14.314	40783.8	51242.7	33.65	52051.6	33308	8.24	-80.6	102.7	8.54	0.32	1.81	1.68	4.71	1.8412	18.342	14.673	14.481	14.337
3/20/2019	2:00:01	0	WIES	0	5.9	0	14.351	40821.7	51245.1	33.65	52052.5	33309	8.24	-80.6	103	8.56	0.32	1.78	1.67	4.68	1.8415	18.344	14.673	14.505	14.146
3/20/2019	2:30:01	0	WIES	0	5.9	0	14.243	40718.2	51247.6	33.65	52059.6	33311	8.23	-80.4	102	8.5	0.34	1.89	1.71	4.78	1.8395	18.325	14.649	14.481	14.074
3/20/2019	3:00:01	0	WIES	0	5.9	0	14.116	40602.3	51257.5	33.65	52074.9	33317	8.22	-79.9	100.5	8.39	0.35	1.92	1.71	4.79	1.8361	18.29	14.649	14.481	13.954
3/20/2019	3:30:01	0	WIES	0	5.9	0	14.014	40510.7	51268.5	33.66	52090.3	33325	8.22	-79.6	99.4	8.32	0.37	1.99	1.81	5.06	1.8311	18.24	14.601	14.361	13.906
3/20/2019	4:00:01	0	WIES	0	5.9	0	14.119	40600.7	51252.3	33.65	52069.6	33314	8.22	-79.9	100.2	8.37	0.36	1.96	1.73	4.86	1.8314	18.243	14.553	14.314	13.738
3/20/2019	4:30:01	0	WIES	0	5.9	0	14.145	40625.4	51251.2	33.65	52067.3	33313	8.23	-79.9	100.6	8.39	0.35	1.94	1.78	4.97	1.8328	18.257	14.625	14.361	13.666
3/20/2019	5:00:01	0	WIES	0	5.9	0	14.028	40520.6	51263.5	33.65	52084.6	33321	8.22	-79.6	99.3	8.3	0.33	1.84	1.82	5.09	1.8377	18.306	14.649	14.337	13.401
3/20/2019	5:30:01	0	WIES	0	5.9	0	14.071	40558	51257.9	33.65	52077.2	33318	8.22	-79.7	99.7	8.34	0.32	1.79	1.73	4.83	1.8398	18.327	14.625	14.385	13.762
3/20/2019	6:00:01	0	WIES	0	5.9	0	14.293	40761.8	51240.3	33.64	52050.1	33306	8.23	-80.3	101.9	8.48	0.33	1.82	1.75	4.9	1.839	18.32	14.577	14.409	14.146
3/20/2019	6:30:01	0	WIES	0	5.9	0	14.202	40679.2	51248.3	33.65	52062	33311	8.23	-80.1	101.2	8.44	0.33	1.83	1.69	4.74	1.8436	18.365	14.625	14.385	14.122
3/20/2019	7:00:01	0	WIES	0	5.9	0	14.255	40723.9	51239.3	33.64	52050.7	33306	8.23	-80.5	102.5	8.53	0.25	1.53	1.56	4.36	1.8477	18.406	14.625	14.505	14.098
3/20/2019	7:30:01	0	WIES	0	5.9	0	14.388	40844.6	51228.2	33.64	52033.8	33298	8.24	-80.8	103.6	8.6	0.22	1.4	1.45	4.06	1.8479	18.409	14.625	14.433	14.314
3/20/2019	8:00:01	0	WIES	0	5.9	0	14.368	40832.3	51236.7	33.64	52043.2	33304	8.23	-80.3	102	8.47	0.28	1.63	1.61	4.49	1.8441	18.371	14.601	14.385	14.433
3/20/2019	8:30:01	0	WIES	0	5.9	0	14.326	40792.7	51239.3	33.64	52047.7	33306	8.23	-80.1	101.4	8.43	0.29	1.67	1.61	4.49	1.8473	18.402	14.481	14.337	14.385
3/20/2019	9:00:01	0	WIES	0	5.9	0	14.317	40784.5	51239.9	33.64	52048.6	33306	8.23	-80.1	101.2	8.42	0.28	1.66	1.59	4.46	1.8493	18.423	14.481	14.385	14.314
3/20/2019	9:30:01	0	WIES	0	5.9	0	14.252	40722.3	51241.4	33.64	52052.9	33307	8.22	-79.9	100.5	8.37	0.28	1.63	1.6	4.49	1.8524	18.453	14.481	14.385	13.69
3/20/2019	10:00:01	0	WIES	0	5.9	0	14.339	40800.7	51233	33.64	52040.7	33301	8.23	-80.1	101.5	8.43	0.24	1.47	1.51	4.22	1.8457	18.387	14.505	14.409	14.098
3/20/2019	10:30:01	0	WIES	0	5.9	0	14.317	40783.5	51238.2	33.64	52047	33305	8.23	-80.1	101.4	8.44	0.24	1.5	1.53	4.29	1.856	18.489	14.505	14.385	14.266
3/20/2019	11:00:01	0	WIES	0	5.9	0	14.275	40741.8	51238.2	33.64	52048.8	33305	8.22	-80	100.8	8.39	0.25	1.51	1.56	4.37	1.8549	18.478	14.505	14.337	14.337
3/20/2019	11:30:01	0	WIES	0	5.9	0	14.265	40734.9	51240.8	33.64	52051.8	33307	8.22	-79.9	100.7	8.38	0.24	1.46	1.53	4.29	1.8506	18.435	14.457	14.314	14.361
3/20/2019	12:00:01	0	WIES	0	5.8	0	14.196	40668.5	51242.7	33.64	52056.6	33308	8.22	-79.9	100.5	8.38	0.23	1.45	1.53	4.27	1.8469	18.398	14.433	14.314	14.242
3/20/2019	12:30:01	0	WIES	0	5.9	0	14.156	40626.8	51239.9	33.64	52055.5	33306	8.22	-79.9	100.6	8.39	0.24	1.49	1.58	4.44	1.8483	18.412	14.433	14.29	14.194
3/20/2019	13:00:01	0	WIES	0	5.8	0	14.14	40609.8	51238.2	33.64	52054.3	33305	8.23	-80.1	101.2	8.45	0.29	1.68	1.62	4.54	1.8486	18.414	14.337	14.218	14.146
3/20/2019	13:30:01	0	WIES	0	5.8	0	14.188	40652.5	51232.7	33.64	52046.8	33301	8.23	-80.1	101.3	8.44	0.24	1.5	1.56	4.36	1.8367	18.297	14.385	14.242	14.194
3/20/2019	14:00:01	0	WIES	0	5.8	0	14.295	40733.8	51203.6	33.62	52012.7	33282	8.23	-80.2	101.5	8.45	0.19	1.3	1.45	4.05	1.8459	18.388	14.457	14.337	14.242
3/20/2019	14:30:01	0	WIES	0	5.9	0	14.145	40619.7	51244.5	33.64	52060.6	33309	8.22	-79.9	100.6	8.4	0.18	1.23	1.46	4.09	1.8386	18.315	14.409	14.242	14.17
3/20/2019	15:00:01	0	WIES	0	5.8	0	14.142	40599.7	51222.8	33.63	52038.6	33295	8.22	-79.8	100.1	8.36	0.14	1.07	1.4	3.93	1.8361	18.29	14.409	14.218	13.906
3/20/2019	15:30:01	0	WIES	0	5.9	0	14.045	40509.1	51227.6	33.63	52047.4	33298	8.22	-79.5	99.2	8.3	0.14	1.1	1.46	4.09	1.8259	18.189	14.433	14.194	13.473
3/20/2019	16:00:01	0	WIES	0	5.8	0	13.52	40029.6	51273.1	33.64	52113.7	33328	8.18	-77.4	92.1	7.79	0.16	1.16	1.53	4.29	1.8325	18.252	14.409	14.17	13.233
3/20/2019	16:30:01	0	WIES	0	5.8	0	13.214	39760.9	51311.4	33.66	52163.2	33352	8.16	-76.3	88.8	7.55	0.13	1.06	1.5	4.21	1.8323	18.248	14.433	14.026	13.185
3/20/2019	17:00:01	0	WIES	0	5.8	0	13.11	39671.2	51327.8	33.67	52183.4	33363	8.16	-75.9	87.3	7.44	0.12	1.01	1.51	4.24	1.8325	18.25	14.409	14.002	12.896
3/20/2019	17:30:01	0	WIES	0	5.8	0	13.087	39644.2	51322.3	33.66	52178.5	33359	8.16	-75.8	87	7.42	0.11	0.95	1.42	3.99	1.8222	18.148	14.457	13.834	12.992
3/20/2019	18:00:01	0	WIES	0	5.8	0	13.369	39889	51281.6	33.64	52127.7	33333	8.18	-77.1	90.8	7.7	0.14	1.09	1.49	4.18	1.807	17.998	14.433	13.786	13.112
3/20/2019	18:30:01	0	WIES	0	5.8	0	13.263	39804.3	51305.7	33.66	52155.8	33349	8.17	-76.7	89.5	7.61	0.13	1.05	1.47	4.11	1.8408	18.334	14.433	13.906	13.137
3/20/2019	19:00:01	0	WIES	0	5.8	0	13.569	40080.2	51275.8	33.65	52114.7	33329	8.19	-77.9	93.3	7.88	0.15	1.14	1.47	4.1	1.8404	18.331	14.337	13.834	13.353
3/20/2019	19:30:01	0	WIES	0	5.8	0	13.402	39941.7	51306.8	33.66	52152.2	33349	8.18	-77.3	91.3	7.74	0.17	1.19	1.49	4.17	1.845	18.376	14.409	13.954	13.329
3/20/2019	20:00:01	0	WIES	0	5.8	0	13.868	40365.6	51266.4	33.65	52093.9	33323	8.21	-79.1	97.3	8.16	0.2	1.3	1.58	4.43	1.8372	18.3	14.481	14.242	13.762
3/20/2019	20:30:01	0	WIES	0	5.8	0	14.071	40556.2	51255.4	33.65	52074.6	33316	8.22	-79.6	99.3	8.3	0.17	1.22	1.47	4.11	1.8217	18.146	14.577	14.361	14.05
3/20/2019	21:00:01	0	WIES	0	5.8	0	13.997	40492.8	51266.5	33.65	52088.9	33323	8.22	-79.5	99	8.29	0.18	1.26	1.52	4.25	1.8412	18.34	14.529	14.146	13.57
3/20/2019	21:30:01	0	WIES	0	5.8	0	13.859	40366.8	51279	33.66	52107	33331	8.21	-79.1	97.6	8.19	0.17	1.2	1.51	4.23	1.8338	18.266	14.529	14.05	13.642
3/20/2019	22:00:01	0	WIES	0	5.8	0	13.675	40199.6	51295	33.66	52130.3	33342	8.2	-78.4	95.2	8.02	0.2	1.33	1.55	4.33	1.8472	18.399	14.816	14.194	13.473
3/20/2019	22:30:01	0	WIES	0	5.8	0	14.142	40630.9	51261.7	33.66	52078.1	33320	8.22	-79.9	100.3	8.37	0.19	1.27	1.52	4.26	1.7939	17.87	14.577	14.385	13.786
3/20/2019	23:00:01	0	WIES	0	5.8	0	14.125	40614.9	51262.7	33.66	52079.9	33321	8.22	-79.6	99.6	8.31	0.16	1.17	1.44	4.02	1.8278	18.208	14.553	14.385	14.194
3/20/2019	23:30:01	0	WIES	0	5.8	0	14.294	40770.3	51250.1	33.65	52060	33313	8.23	-80.1	101	8.41	0.17	1.2	1.49	4.17	1.83	18.23	14.553	14.409	14.361
3/21/2019	0:00:01	0	WIES	0	5.8	0	14.282	40758	51249.8	33.65	52060.2	33312	8.23	-80	100.9	8.4	0.21	1.36	1.55	4.35	1.8204	18.134	14.601	14.361	14.361
3/21/2019	0:30:01	0	WIES	0	5.8	0	14.25	40727.7	51250.8	33.65	52062.6	33313	8.22	-79.9	100.6	8.38	0.2	1.33	1.49	4.17	1.8347	18.276	14.577	14.337	14.337
3/21/2019	1:00:01	0	WIES	0	5.8	0	14.258	40735.7	51250.5	33.65	52061.9	33313	8.22	-80	100.7	8.38	0.2	1.34	1.46	4.1	1.8345	18.274	14.481	14.314	14.266
3/21/2019	1:30:01	0	WIES	0	5.8	0	14.554	41007.8	51228.6	33.64	52026.9	33299	8.24	-80.6	103	8.52	0.17	1.2	1.41	3.96	1.8228	18.159	14.84	14.745	14.385
3/21/2019	2:00:01	0	WIES	0	5.8	0	14.657	41105.7	51224.7	33.64	52018.3	33296	8.24	-80.8	103.6	8.56	0.16	1.15	1.32	3.71	1.8378	18.309	14.84	14.697	14.768
3/21/2019	2:30:01	0	WIES	0	5.8	0	14.691	41132.3	51216.7	33.64	52008.6	33291	8.24	-80.8	103.7	8.56	0.16	1.17	1.3	3.64	1.8328	18.26	14.888	14.721	14.792
3/21/2019	3:00:01	0	WIES	0	5.8	0	14.731	41171.5	51216.5	33.64	52006.6	33291	8.24	-80.9	103.7	8.56	0.18	1.23	1.32	3.7	1.8289	18.221	14.96	14.768	14.816
3/21/2019	3:30:01	0	WIES	0	5.8	0	14.725	41170.5	51223.3	33.64	52013.8	33295	8.24	-80.8	103.7	8.55	0.15	1.11	1.29	3.62	1.8331	18.262	14.888	14.768	14.697
3/21/2019	4:00:01	0	WIES	0	5.8	0	14.67	41113.5	51219.8	33.64	52012.8	33293	8.24	-80.8	103.4	8.54	0.18	1.26	1.35	3.79	1.8351	18.283	14.888	14.745	14.194
3/21/2019	4:30:01	0	WIES	0	5.8	0	14.268	40750.7	51257.7	33.66	52068.8	33317	8.22	-79.5	99.3	8.27	0.19	1.27	1.4	3.91	1.8343	18.272	14.912	14.745	13.81
3/21/2019	5:00:01	0	WIES	0	5.8	0	13.875	40386.2	51283.1	33.66	52110.6	33334	8.2	-78.4	95.3	8	0.19	1.26	1.48	4.14	1.8298	18.227	14.84	14.697	13.401
3/21/2019	5:30:01	0	WIES	0	5.8	0	13.41	39964.7	51326.5	33.68	52171.9	33362	8.17	-76.6	89.9	7.61	0.17	1.21	1.43	4.01	1.8237	18.164	14.816	14.194	12.751
3/21/2019	6:00:01	0	WIES	0	5.8	0	13.478	40018.6	51310.8	33.67	52153.5	33352	8.17	-77	90.6	7.66	0.18	1.23	1.43	4	1.8106	18.033	14.768	14.098	12.775
3/21/2019	6:30:01	0	WIES	0	5.8	0	13.741	40258.4	51287.8	33.66	52120.5	33337	8.19	-78	93.7	7.89	0.17	1.22	1.39	3.88	1.8162	18.091	14.792	14.194	13.57
3/21/2019	7:00:01	0	WIES	0	5.8	0	14.197	40674.2	51249.2	33.65	52063.2	33312	8.22	-79.6	98.7	8.22	0.19	1.27	1.4	3.93	1.8069	17.999	14.768	14.314	13.906
3/21/2019	7:30:01	0	WIES	0	5.8	0	14.151	40632	51253	33.65	52068.9	33314	8.22	-79.6	99.1	8.27	0.18	1.25	1.43	4.01	1.7805	17.736	14.529	14.314	14.17
3/21/2019	8:00:01	0	WIES	0	5.8	0	14.287	40757.2	51242.7	33.65	52052.8	33308	8.22	-79.9	99.9	8.31	0.16	1.16	1.39	3.88	1.8052	17.983	14.649	14.385	14.242
3/21/2019	8:30:01	0	WIES	0	5.8	0	14.542	41000.4	51233.9	33.65	52032.8	33302	8.23	-80.3	101.4	8.39	0.14	1.07	1.31	3.65	1.8083	18.015	14.697	14.673	14.385
3/21/2019	9:00:01	0	WIES	0	5.8	0	14.335	40804	51242.1	33.65	52050.2	33307	8.22	-79.9	100	8.32	0.15	1.13	1.38	3.87	1.8153	18.083	14.673	14.409	14.242
3/21/2019	9:30:01	0	WIES	0	5.8	0	14.223	40702	51251.5	33.65	52064.4	33313	8.22	-79.6	99	8.25	0.18	1.24	1.38	3.86	1.8519	18.448	14.553	14.433	13.882
3/21/2019	10:00:01	0	WIES	0	5.8	0	14.335	40804.1	51241.8	33.65	52049.9	33307	8.22	-79.8	99.7	8.29	0.16	1.14	1.38	3.86	1.851	18.44	14.625	14.385	13.714
3/21/2019	10:30:01	0	WIES	0	5.8	0	14.29	40765	51248.5	33.65	52058.6	33312	8.22	-79.8	99.3	8.27	0.16	1.15	1.4	3.92	1.8462	18.391	14.577	14.481	14.146
3/21/2019	11:00:01	0	WIES	0	5.8	0	14.368	40839	51245.1	33.65	52051.8	33309	8.22	-79.9	99.6	8.28	0.13	1.04	1.31	3.67	1.8345	18.275	14.649	14.481	14.361
3/21/2019	11:30:01	0	WIES	0	5.8	0	14.505	40964	51234.1	33.65	52034.6	33302	8.23	-80.3	100.9	8.36	0.11	0.95	1.23	3.45	1.8391	18.322	14.649	14.529	14.577
3/21/2019	12:00:01	0	WIES	0	5.8	0	14.54	40996.2	51231.6	33.64	52030.5	33301	8.23	-80.4	101.1	8.37	0.09	0.88	1.22	3.42	1.8403	18.333	14.649	14.577	14.553
3/21/2019	12:30:01	0	WIES	0	5.8	0	14.543	40998.4	51231.2	33.64	52030	33300	8.23	-80.4	101.2	8.38	0.08	0.85	1.23	3.44	1.8369	18.3	14.625	14.553	14.625
3/21/2019	13:00:01	0	WIES	0	5.8	0	14.522	40976.6	51229.3	33.64	52029.1	33299	8.23	-80.3	100.9	8.36	0.08	0.84	1.27	3.55	1.7903	17.835	14.649	14.577	14.673
3/21/2019	13:30:01	0	WIES	0	5.8	0	14.522	40976.7	51229.3	33.64	52029	33299	8.23	-80.3	100.8	8.35	0.09	0.86	1.22	3.42	1.8187	18.118	14.673	14.601	14.649
3/21/2019	14:00:01	0	WIES	0	5.8	0	14.52	40977.6	51232.7	33.65	52032.6	33301	8.23	-80.1	100.4	8.31	0.07	0.79	1.16	3.25	1.7886	17.818	14.697	14.625	14.697
3/21/2019	14:30:01	0	WIES	0	5.8	0	14.625	41074	51224.4	33.64	52019.4	33296	8.24	-80.8	102.4	8.46	0.04	0.69	1.08	3.03	1.8274	18.206	14.721	14.649	14.673
3/21/2019	15:00:01	0	WIES	0	5.8	0	14.551	41006.6	51231.1	33.64	52029.6	33300	8.23	-80.3	100.7	8.34	0.05	0.7	1.11	3.12	1.829	18.221	14.721	14.625	14.649
3/21/2019	15:30:01	0	WIES	0	5.8	0	14.563	41013.9	51225.7	33.64	52023.6	33297	8.23	-80.4	101.1	8.37	0.04	0.68	1.18	3.3	1.8286	18.217	14.745	14.673	14.721
3/21/2019	16:00:01	0	WIES	0	5.8	0	14.569	41021.6	51227.7	33.64	52025.3	33298	8.23	-80.4	101	8.36	0.04	0.67	1.1	3.08	1.8284	18.215	14.721	14.625	14.649
3/21/2019	16:30:01	0	WIES	0	5.8	0	14.556	41007.2	51226.2	33.64	52024.3	33297	8.23	-80.4	100.9	8.35	0.03	0.65	1.13	3.15	1.8366	18.297	14.697	14.625	13.666
3/21/2019	17:00:01	0	WIES	0	5.8	0	13.688	40223.5	51309.2	33.67	52144.1	33351	8.18	-77.6	91.9	7.74	0.05	0.73	1.19	3.33	1.841	18.337	14.673	14.577	13.233
3/21/2019	17:30:01	0	WIES	0	5.8	0	13.139	39717.5	51350.9	33.68	52205.8	33378	8.15	-75.7	86.1	7.33	0.06	0.77	1.3	3.65	1.8325	18.25	14.697	14.481	12.992
3/21/2019	18:00:01	0	WIES	0	5.8	0	13.45	39995.8	51316	33.67	52159.8	33355	8.18	-77	89.6	7.58	0.07	0.81	1.29	3.62	1.8296	18.222	14.745	14.553	13.016
3/21/2019	18:30:01	0	WIES	0	5.8	0	13.49	40029.9	51310.5	33.67	52152.9	33352	8.18	-77.2	89.9	7.61	0.09	0.87	1.36	3.8	1.8383	18.31	14.768	14.625	13.329
3/21/2019	19:00:01	0	WIES	0	5.8	0	13.641	40167.1	51296.7	33.66	52133.4	33343	8.19	-77.7	91.6	7.72	0.08	0.85	1.34	3.76	1.847	18.396	14.721	14.266	13.377
3/21/2019	19:30:01	0	WIES	0	5.8	0	13.63	40157.7	51298.4	33.66	52135.5	33344	8.19	-77.8	91.8	7.74	0.09	0.86	1.32	3.71	1.8541	18.467	14.601	14.17	13.449
3/21/2019	20:00:01	0	WIES	0	5.8	0	13.702	40220.9	51289.1	33.66	52123.4	33338	8.19	-78.1	92.7	7.8	0.1	0.91	1.36	3.8	1.8589	18.515	14.673	14.074	13.594
3/21/2019	20:30:01	0	WIES	0	5.8	0	13.919	40419.5	51271.1	33.65	52096.7	33326	8.21	-78.9	95.1	7.97	0.1	0.94	1.34	3.76	1.851	18.437	14.577	14.194	13.834
3/21/2019	21:00:01	0	WIES	0	5.8	0	13.781	40293.6	51282.2	33.66	52113.3	33333	8.2	-78.4	93.6	7.87	0.06	0.77	1.3	3.63	1.8567	18.494	14.433	14.218	13.618
3/21/2019	21:30:01	0	WIES	0	5.8	0	13.917	40414.1	51266.8	33.65	52092.4	33323	8.21	-78.9	95.2	7.98	0.11	0.95	1.35	3.79	1.8553	18.481	14.601	14.337	13.497
3/21/2019	22:00:01	0	WIES	0	5.8	0	13.998	40488.4	51260.3	33.65	52082.6	33319	8.21	-79.2	96.3	8.06	0.1	0.91	1.31	3.66	1.8575	18.503	14.673	14.385	13.93
3/21/2019	22:30:01	0	WIES	0	5.8	0	14.116	40598.3	51252.8	33.65	52070.2	33314	8.22	-79.6	97.6	8.15	0.08	0.85	1.3	3.65	1.8603	18.531	14.218	14.122	13.954
3/21/2019	23:00:01	0	WIES	0	5.8	0	14.032	40522.3	51261.1	33.65	52082	33320	8.21	-79.3	96.7	8.08	0.13	1.02	1.39	3.89	1.8569	18.496	14.385	14.122	13.906
3/21/2019	23:30:01	0	WIES	0	5.8	0	13.986	40479.6	51263.7	33.65	52086.5	33321	8.21	-79.2	96.2	8.05	0.13	1.05	1.34	3.74	1.8657	18.584	14.553	14.266	13.786
3/22/2019	0:00:01	0	WIES	0	5.8	0	14.25	40721.5	51243.5	33.64	52055.2	33308	8.23	-80.1	99.2	8.26	0.12	0.98	1.33	3.72	1.8556	18.485	14.577	14.433	13.978
3/22/2019	0:30:01	0	WIES	0	5.8	0	14.223	40697.8	51246.6	33.65	52059.5	33310	8.22	-79.9	98.5	8.21	0.13	1.05	1.36	3.81	1.8323	18.253	14.481	14.266	14.098
3/22/2019	1:00:01	0	WIES	0	5.8	0	14.273	40743.4	51242.5	33.64	52053.2	33308	8.23	-80	99.1	8.25	0.12	1.01	1.32	3.71	1.8535	18.464	14.553	14.409	14.074
3/22/2019	1:30:01	0	WIES	0	5.8	0	14.219	40691	51242.7	33.64	52055.7	33308	8.22	-79.9	98.7	8.23	0.14	1.08	1.32	3.69	1.8469	18.399	14.433	14.314	14.074
3/22/2019	2:00:01	0	WIES	0	5.8	0	14.312	40775.8	51235.5	33.64	52044.4	33303	8.23	-80.2	99.6	8.29	0.15	1.12	1.32	3.7	1.8418	18.348	14.649	14.553	14.361
3/22/2019	2:30:01	0	WIES	0	5.8	0	14.524	40970.9	51219.6	33.64	52019.1	33293	8.24	-80.9	101.9	8.44	0.13	1.05	1.3	3.64	1.8375	18.306	14.625	14.553	14.601
3/22/2019	3:00:01	0	WIES	0	5.8	0	14.572	41015.5	51216.7	33.63	52014	33291	8.24	-81	102.3	8.46	0.17	1.19	1.34	3.76	1.8451	18.381	14.697	14.625	14.625
3/22/2019	3:30:01	0	WIES	0	5.8	0	14.547	40993.2	51219.8	33.64	52018.3	33293	8.24	-80.9	102	8.44	0.17	1.18	1.31	3.66	1.8449	18.38	14.697	14.625	14.625
3/22/2019	4:00:01	0	WIES	0	5.8	0	14.471	40923.9	51224.9	33.64	52026.8	33296	8.23	-80.4	100.1	8.3	0.14	1.1	1.31	3.67	1.8361	18.291	14.697	14.553	14.314
3/22/2019	4:30:01	0	WIES	0	5.8	0	14.502	40953.6	51224.7	33.64	52025.3	33296	8.24	-80.6	100.9	8.36	0.13	1.05	1.3	3.65	1.841	18.34	14.697	14.601	14.098
3/22/2019	5:00:01	0	WIES	0	5.8	0	14.314	40780.5	51238.4	33.64	52047.2	33305	8.22	-80	98.8	8.22	0.15	1.13	1.34	3.76	1.8344	18.274	14.673	14.553	13.666
3/22/2019	5:30:01	0	WIES	0	5.8	0	14.339	40803.6	51236.6	33.64	52044.4	33304	8.23	-80	98.9	8.22	0.16	1.15	1.33	3.73	1.8282	18.213	14.649	14.505	12.896
3/22/2019	6:00:01	0	WIES	0	5.8	0	13.123	39705	51355.2	33.69	52210.5	33381	8.14	-74.9	83.4	7.1	0.12	1.01	1.36	3.82	1.839	18.315	14.649	14.385	12.509
3/22/2019	6:30:01	0	WIES	0	5.8	0	12.376	39023.9	51423.1	33.7	52301.5	33425	8.08	-71.8	74.8	6.47	0.04	0.68	1.27	3.55	1.8404	18.326	14.649	14.242	12.292
3/22/2019	7:00:01	0	WIES	0	5.8	0	13.122	39701.8	51352.3	33.68	52207.7	33379	8.14	-75.1	83.3	7.1	0.11	0.95	1.36	3.82	1.8279	18.204	14.625	14.337	12.461
3/22/2019	7:30:01	0	WIES	0	5.8	0	13.252	39812	51330	33.67	52180.9	33365	8.16	-76	85.6	7.28	0.11	0.97	1.35	3.79	1.822	18.146	14.481	14.29	12.92
3/22/2019	8:00:01	0	WIES	0	5.8	0	13.873	40369.9	51265.1	33.65	52092.3	33322	8.2	-78.7	94	7.89	0.15	1.11	1.36	3.81	1.8447	18.375	14.481	14.098	12.992
3/22/2019	8:30:01	0	WIES	0	5.8	0	14.174	40651	51247.5	33.65	52062.4	33311	8.22	-79.8	97.4	8.12	0.13	1.05	1.33	3.73	1.8515	18.444	14.433	14.337	14.05
3/22/2019	9:00:01	0	WIES	0	5.8	0	13.986	40481.9	51267.1	33.65	52090	33324	8.21	-78.9	95.1	7.97	0.13	1.04	1.37	3.82	1.8544	18.472	14.337	14.17	13.449
3/22/2019	9:30:01	0	WIES	0	5.8	0	13.671	40196.4	51296.5	33.66	52132	33343	8.19	-77.8	91.5	7.71	0.15	1.11	1.39	3.88	1.8563	18.49	14.385	14.17	13.425
3/22/2019	10:00:01	0	WIES	0	5.8	0	14.178	40652.4	51245.2	33.64	52059.9	33309	8.22	-79.6	96.9	8.09	0.14	1.08	1.34	3.75	1.8527	18.456	14.385	14.242	14.146
3/22/2019	10:30:01	0	WIES	0	5.8	0	13.997	40489.8	51262.9	33.65	52085.2	33321	8.21	-78.9	94.9	7.94	0.13	1.06	1.35	3.78	1.8546	18.474	14.385	14.266	14.074
3/22/2019	11:00:01	0	WIES	0	5.8	0	14.127	40609.3	51252.9	33.65	52069.8	33314	8.21	-79.3	96.1	8.03	0.14	1.07	1.32	3.7	1.8544	18.472	14.385	14.266	14.146
3/22/2019	11:30:01	0	WIES	0	5.8	0	14.188	40663.3	51246.7	33.65	52061	33310	8.21	-79.3	96.5	8.05	0.12	0.99	1.29	3.62	1.8577	18.506	14.409	14.242	14.266
3/22/2019	12:00:01	0	WIES	0	5.8	0	14.128	40608.5	51251.6	33.65	52068.5	33314	8.21	-79.2	96	8.02	0.11	0.95	1.31	3.66	1.8625	18.553	14.314	14.242	14.05
3/22/2019	12:30:01	0	WIES	0	5.8	0	14.182	40654.9	51242.6	33.64	52057.1	33308	8.22	-79.4	96.7	8.06	0.12	1	1.33	3.71	1.8594	18.522	14.314	14.242	14.218
3/22/2019	13:00:01	0	WIES	0	5.8	0	14.22	40692.2	51242.6	33.64	52055.6	33308	8.22	-79.5	97.1	8.09	0.11	0.97	1.32	3.71	1.8573	18.502	14.433	14.337	14.29
3/22/2019	13:30:01	0	WIES	0	5.8	0	14.32	40782.1	51233.7	33.64	52042.2	33302	8.23	-80.1	98.7	8.21	0.11	0.98	1.27	3.56	1.8558	18.487	14.409	14.337	14.409
3/22/2019	14:00:01	0	WIES	0	5.8	0	14.325	40786.7	51232.9	33.64	52041.3	33301	8.23	-80.3	99.5	8.27	0.1	0.91	1.24	3.48	1.8572	18.501	14.457	14.361	14.409
3/22/2019	14:30:01	0	WIES	0	5.8	0	14.312	40772	51230.2	33.64	52039.1	33300	8.23	-80	98.8	8.22	0.06	0.77	1.22	3.43	1.85	18.429	14.409	14.337	14.409
3/22/2019	15:00:01	0	WIES	0	5.8	0	14.305	40764.9	51230.4	33.64	52039.6	33300	8.22	-80	98.5	8.2	0.06	0.78	1.2	3.35	1.8563	18.492	14.433	14.337	14.409
3/22/2019	15:30:01	0	WIES	0	5.8	0	14.301	40763.9	51233.5	33.64	52042.8	33302	8.23	-80.2	99.4	8.27	0.07	0.81	1.25	3.49	1.8525	18.454	14.433	14.337	14.409
3/22/2019	16:00:01	0	WIES	0	5.8	0	14.247	40713.6	51236.3	33.64	52047.9	33304	8.22	-79.9	98.6	8.21	0.06	0.76	1.3	3.64	1.8483	18.412	14.409	14.29	14.098
3/22/2019	16:30:01	0	WIES	0	5.8	0	14.225	40692.9	51237.3	33.64	52050	33304	8.22	-79.8	98.3	8.19	0.09	0.87	1.36	3.8	1.8465	18.394	14.433	14.314	13.858
3/22/2019	17:00:01	0	WIES	0	5.8	0	14.059	40544.7	51255.9	33.65	52075.7	33316	8.22	-79.5	97.2	8.13	0.1	0.92	1.33	3.73	1.846	18.389	14.433	14.29	13.978
3/22/2019	17:30:01	0	WIES	0	5.8	0	14.118	40592	51243	33.64	52060.2	33308	8.22	-79.7	97.7	8.16	0.09	0.88	1.37	3.85	1.8363	18.292	14.457	14.314	13.81
3/22/2019	18:00:01	0	WIES	0	5.8	0	13.743	40256.3	51283	33.66	52115.5	33334	8.2	-78.3	93.5	7.87	0.08	0.82	1.32	3.69	1.8324	18.251	14.409	14.242	12.944
3/22/2019	18:30:01	0	WIES	0	5.8	0	12.828	39436.6	51382.2	33.69	52247.2	33398	8.12	-74.1	80.9	6.93	-0.01	0.48	1.2	3.37	1.8321	18.245	14.29	13.978	12.389
3/22/2019	19:00:01	0	WIES	0	5.8	0	12.313	38977.9	51443.3	33.72	52323.7	33438	8.09	-71.8	74.7	6.47	-0.03	0.41	1.16	3.26	1.8379	18.301	14.433	13.81	12.074
3/22/2019	19:30:01	0	WIES	0	5.8	0	12.643	39263.9	51393.3	33.69	52264	33406	8.11	-73.4	78.3	6.74	0	0.53	1.22	3.41	1.8411	18.334	14.457	13.978	12.243
3/22/2019	20:00:01	0	WIES	0	5.8	0	12.954	39541.4	51357.5	33.68	52218.5	33382	8.14	-75	82.6	7.06	0	0.54	1.17	3.28	1.8378	18.302	14.481	13.666	12.606
3/22/2019	20:30:01	0	WIES	0	5.8	0	13.34	39889.5	51319.1	33.67	52166.8	33357	8.17	-76.6	87.2	7.4	0.05	0.73	1.3	3.65	1.8543	18.468	14.242	13.738	12.896
3/22/2019	21:00:01	0	WIES	0	5.8	0	13.436	39978.5	51312.6	33.67	52156.9	33353	8.17	-77	88.2	7.47	0.04	0.66	1.23	3.45	1.8442	18.368	14.457	14.17	13.209
3/22/2019	21:30:01	0	WIES	0	5.8	0	13.669	40191.4	51291.8	33.66	52127.3	33340	8.19	-78.1	91.9	7.74	0.03	0.65	1.18	3.31	1.8444	18.371	14.505	14.29	13.04
3/22/2019	22:00:01	0	WIES	0	5.8	0	14.013	40501.8	51259.1	33.65	52080.7	33318	8.22	-79.4	96.1	8.04	0.07	0.78	1.26	3.52	1.851	18.438	14.673	14.29	13.93
3/22/2019	22:30:01	0	WIES	0	5.8	0	14.036	40526.4	51260.5	33.65	52081.2	33319	8.22	-79.5	96.7	8.09	0.1	0.9	1.28	3.6	1.8453	18.381	14.697	14.194	11.929
3/22/2019	23:00:01	0	WIES	0	5.8	0	12.919	39528.3	51386.1	33.7	52248.4	33401	8.14	-74.7	82.7	7.07	0.04	0.69	1.28	3.57	1.8437	18.361	14.768	14.218	12.219
3/22/2019	23:30:01	0	WIES	0	5.8	0	14.036	40516.7	51249.5	33.64	52069.8	33312	8.22	-79.7	97.4	8.15	0.1	0.9	1.34	3.75	1.8162	18.092	14.768	14.529	13.618
3/23/2019	0:00:01	0	WIES	0	5.8	0	14.222	40697.2	51247	33.65	52059.9	33311	8.23	-80	98.7	8.22	0.11	0.94	1.31	3.67	1.8504	18.432	14.553	14.218	14.17
3/23/2019	0:30:01	0	WIES	0	5.8	0	14.182	40667.7	51258.5	33.65	52073.2	33318	8.22	-79.8	98.3	8.2	0.1	0.93	1.31	3.66	1.8522	18.45	14.721	14.433	14.122
3/23/2019	1:00:01	0	WIES	0	5.8	0	14.313	40787.3	51247.6	33.65	52056.6	33311	8.23	-80.1	99.1	8.24	0.11	0.96	1.3	3.65	1.8483	18.413	14.912	14.721	14.194
3/23/2019	1:30:01	0	WIES	0	5.8	0	14.327	40796.6	51243	33.65	52051.5	33308	8.23	-80.1	99.2	8.25	0.12	0.98	1.27	3.56	1.8527	18.457	14.649	14.505	14.266
3/23/2019	2:00:01	0	WIES	0	5.8	0	14.379	40843.5	51237.1	33.64	52043.2	33304	8.23	-80.3	100.2	8.32	0.15	1.13	1.36	3.82	1.8559	18.488	14.768	14.625	14.457
3/23/2019	2:30:01	0	WIES	0	5.8	0	14.444	40904.4	51233.9	33.64	52037.1	33302	8.24	-80.6	101.1	8.39	0.2	1.3	1.45	4.06	1.8491	18.421	14.673	14.553	14.553
3/23/2019	3:00:01	0	WIES	0	5.8	0	14.668	41110.5	51217.9	33.64	52010.9	33292	8.25	-81.2	102.5	8.46	0.14	1.1	1.27	3.55	1.849	18.421	14.768	14.697	14.601
3/23/2019	3:30:01	0	WIES	0	5.8	0	14.632	41078.7	51222.3	33.64	52017.1	33295	8.24	-81.2	102.3	8.45	0.14	1.1	1.29	3.6	1.8472	18.403	14.721	14.649	14.673
3/23/2019	4:00:01	0	WIES	0	5.8	0	14.558	41009.4	51225.8	33.64	52023.9	33297	8.24	-80.7	101.5	8.4	0.2	1.31	1.43	4.02	1.8407	18.337	14.745	14.601	14.266
3/23/2019	4:30:01	0	WIES	0	5.8	0	14.363	40830.3	51240.7	33.65	52047.5	33306	8.23	-80.2	99.5	8.27	0.2	1.31	1.42	3.97	1.842	18.35	14.721	14.577	13.642
3/23/2019	5:00:01	0	WIES	0	5.8	0	14.426	40889.2	51237	33.65	52041	33304	8.23	-80.3	100	8.3	0.19	1.3	1.4	3.92	1.8456	18.386	14.721	14.553	13.978
3/23/2019	5:30:01	0	WIES	0	5.8	0	14.193	40674.1	51253	33.65	52067.2	33314	8.22	-79.8	97.9	8.16	0.19	1.26	1.44	4.03	1.8309	18.238	14.721	14.553	14.074
3/23/2019	6:00:01	0	WIES	0	5.8	0	14.219	40696.1	51249.5	33.65	52062.6	33312	8.22	-79.9	98.1	8.17	0.17	1.22	1.46	4.09	1.8338	18.267	14.697	14.577	14.146
3/23/2019	6:30:01	0	WIES	0	5.8	0	14.121	40605.7	51256.7	33.65	52073.9	33317	8.22	-79.6	97.3	8.12	0.19	1.28	1.42	3.98	1.8435	18.364	14.673	14.385	14.002
3/23/2019	7:00:01	0	WIES	0	5.8	0	14.093	40577.7	51255.6	33.65	52074	33316	8.22	-79.4	96.6	8.07	0.19	1.29	1.43	3.99	1.8359	18.288	14.649	14.385	13.425
3/23/2019	7:30:01	0	WIES	0	5.8	0	14.103	40586.8	51255.2	33.65	52073.2	33316	8.22	-79.4	96.5	8.06	0.18	1.25	1.4	3.92	1.8402	18.331	14.601	14.361	13.257
3/23/2019	8:00:01	0	WIES	0	5.8	0	13.873	40381.8	51280.7	33.66	52108.2	33332	8.2	-78.6	94	7.89	0.19	1.27	1.42	3.97	1.8406	18.334	14.553	14.29	13.112
3/23/2019	8:30:01	0	WIES	0	5.8	0	13.511	40053.4	51313.5	33.67	52155.1	33354	8.18	-77.2	89.5	7.56	0.17	1.22	1.43	3.99	1.8385	18.311	14.505	14.242	12.944
3/23/2019	9:00:01	0	WIES	0	5.8	0	13.527	40070.5	51314.9	33.67	52155.9	33355	8.18	-77.3	89.1	7.53	0.17	1.21	1.43	4	1.8507	18.433	14.481	14.242	13.088
3/23/2019	9:30:01	0	WIES	0	5.8	0	14.038	40520.7	51251.2	33.64	52071.7	33313	8.22	-79.6	96.7	8.09	0.19	1.27	1.41	3.95	1.8472	18.4	14.457	14.314	13.425
3/23/2019	10:00:01	0	WIES	0	5.8	0	14.267	40735.1	51239	33.64	52049.9	33305	8.22	-79.9	97.8	8.14	0.15	1.11	1.3	3.65	1.8491	18.42	14.529	14.385	14.002
3/23/2019	10:30:01	0	WIES	0	5.8	0	14.244	40714.9	51242	33.64	52054	33307	8.22	-79.8	97.2	8.09	0.15	1.11	1.33	3.74	1.8561	18.49	14.577	14.457	14.17
3/23/2019	11:00:01	0	WIES	0	5.8	0	14.385	40846.8	51234.2	33.64	52040	33302	8.23	-80.2	98.6	8.19	0.13	1.03	1.31	3.67	1.8537	18.466	14.529	14.433	14.29
3/23/2019	11:30:01	0	WIES	0	5.8	0	14.229	40698.9	51240.6	33.64	52053.1	33306	8.22	-79.7	96.9	8.07	0.14	1.07	1.31	3.66	1.857	18.498	14.529	14.385	14.242
3/23/2019	12:00:01	0	WIES	0	5.8	0	14.188	40664.1	51247.3	33.65	52061.7	33311	8.22	-79.6	96.7	8.06	0.13	1.05	1.35	3.79	1.8603	18.532	14.505	14.337	13.522
3/23/2019	12:30:01	0	WIES	0	5.8	0	14.053	40539	51256.6	33.65	52076.6	33317	8.21	-79.1	95.1	7.95	0.13	1.04	1.39	3.9	1.8551	18.479	14.505	14.337	13.473
3/23/2019	13:00:01	0	WIES	0	5.8	0	14.142	40622.5	51251.5	33.65	52067.8	33313	8.21	-79.3	95.9	8.01	0.13	1.03	1.29	3.6	1.855	18.478	14.481	14.361	13.954
3/23/2019	13:30:01	0	WIES	0	5.8	0	14.26	40728.1	51238.9	33.64	52050.1	33305	8.22	-79.7	97	8.08	0.12	1	1.3	3.64	1.8601	18.53	14.457	14.337	14.218
3/23/2019	14:00:01	0	WIES	0	5.8	0	13.881	40385.5	51274.4	33.66	52101.4	33328	8.2	-78.5	93.2	7.82	0.12	1	1.31	3.66	1.862	18.547	14.457	14.218	13.954
3/23/2019	14:30:01	0	WIES	0	5.8	0	14.179	40653.3	51244.5	33.64	52059.1	33309	8.22	-79.6	96.4	8.04	0.08	0.84	1.25	3.51	1.8571	18.5	14.457	14.266	14.026
3/23/2019	15:00:01	0	WIES	0	5.8	0	14.412	40875.6	51237.5	33.65	52042.2	33304	8.24	-80.7	99.7	8.27	0.05	0.71	1.22	3.43	1.834	18.27	14.601	14.505	14.433
3/23/2019	15:30:01	0	WIES	0	5.8	0	14.398	40861.7	51237.4	33.65	52042.7	33304	8.23	-80.5	99.3	8.24	0.07	0.81	1.23	3.44	1.8165	18.096	14.649	14.457	14.505
3/23/2019	16:00:01	0	WIES	0	5.8	0	14.498	40957.5	51234.1	33.65	52034.9	33302	8.24	-80.8	100.1	8.29	0.05	0.73	1.19	3.32	1.8328	18.258	14.792	14.601	14.601
3/23/2019	16:30:01	0	WIES	0	5.8	0	14.589	41047.9	51236	33.65	52032.8	33303	8.25	-81.2	101	8.35	0.02	0.61	1.16	3.24	1.8328	18.259	14.745	14.649	14.625
3/23/2019	17:00:01	0	WIES	0	5.8	0	14.58	41037.9	51234.4	33.65	52031.7	33302	8.24	-80.9	100.4	8.31	0.02	0.61	1.18	3.31	1.8315	18.246	14.721	14.625	14.098
3/23/2019	17:30:01	0	WIES	0	5.8	0	14.545	41008.9	51241.5	33.65	52040.4	33307	8.24	-80.8	100.2	8.3	0.03	0.64	1.15	3.21	1.8441	18.372	14.745	14.625	14.002
3/23/2019	18:00:01	0	WIES	0	5.8	0	14.57	41028.7	51235	33.65	52032.7	33303	8.24	-80.9	100.6	8.32	0.04	0.68	1.13	3.17	1.8209	18.14	14.768	14.649	14.242
3/23/2019	18:30:01	0	WIES	0	5.8	0	14.59	41048.3	51235.9	33.65	52032.7	33303	8.24	-81.1	101.1	8.37	0.04	0.7	1.16	3.25	1.8214	18.145	14.768	14.649	14.17
3/23/2019	19:00:01	0	WIES	0	5.8	0	13.886	40397.5	51284.2	33.66	52111.1	33335	8.2	-78.7	94.1	7.89	0.11	0.97	1.42	3.97	1.8364	18.292	14.792	14.625	13.522
3/23/2019	19:30:01	0	WIES	0	5.8	0	12.921	39525.6	51379.7	33.7	52241.9	33397	8.13	-74.4	81.6	6.98	0.08	0.86	1.37	3.84	1.8163	18.088	14.768	13.642	12.34
3/23/2019	20:00:01	0	WIES	0	5.8	0	12.801	39413.1	51385.7	33.7	52251.8	33401	8.12	-73.9	79.7	6.83	0.07	0.8	1.34	3.76	1.8303	18.227	14.816	13.401	12.34
3/23/2019	20:30:01	0	WIES	0	5.8	0	13.317	39874.9	51328.8	33.67	52177.4	33364	8.17	-76.6	86.8	7.37	0.11	0.95	1.4	3.91	1.8308	18.234	14.816	14.266	12.364
3/23/2019	21:00:01	0	WIES	0	5.8	0	13.66	40184.4	51294	33.66	52129.8	33341	8.19	-78.1	91.4	7.7	0.13	1.03	1.45	4.05	1.8386	18.313	14.864	14.29	12.703
3/23/2019	21:30:01	0	WIES	0	5.8	0	13.661	40186.6	51296.4	33.66	52132.3	33343	8.19	-78.1	91.2	7.69	0.11	0.96	1.42	3.98	1.826	18.188	14.84	14.409	12.509
3/23/2019	22:00:01	0	WIES	0	5.8	0	13.806	40324.8	51290.8	33.66	52121	33339	8.2	-78.6	93	7.81	0.11	0.97	1.36	3.82	1.8433	18.36	14.96	14.649	13.281
3/23/2019	22:30:01	0	WIES	0	5.8	0	13.853	40365.8	51284.8	33.66	52113.2	33335	8.21	-78.8	93.6	7.86	0.14	1.08	1.4	3.91	1.8476	18.404	14.745	14.218	13.04
3/23/2019	23:00:01	0	WIES	0	5.8	0	13.703	40236.5	51306.9	33.67	52141.3	33349	8.19	-77.9	90.9	7.65	0.12	1.02	1.39	3.88	1.8249	18.176	14.673	14.433	12.606
3/23/2019	23:30:01	0	WIES	0	5.8	0	13.351	39916.6	51338.9	33.68	52186.5	33370	8.17	-76.5	86.9	7.37	0.13	1.03	1.41	3.95	1.8335	18.26	14.673	14.505	12.63
3/24/2019	0:00:01	0	WIES	0	5.8	0	13.679	40212.9	51306.9	33.67	52142.3	33349	8.19	-77.9	90.6	7.63	0.14	1.09	1.43	4	1.8486	18.412	14.96	14.529	13.281
3/24/2019	0:30:01	0	WIES	0	5.8	0	14.442	40914.4	51249.8	33.66	52053.2	33312	8.24	-81	100.5	8.33	0.11	0.95	1.3	3.64	1.776	17.692	14.96	14.816	14.098
3/24/2019	1:00:01	0	WIES	0	5.8	0	14.653	41117	51244.6	33.66	52038.7	33309	8.25	-81.4	101.6	8.39	0.12	0.98	1.26	3.54	1.8258	18.189	15.008	14.84	14.673
3/24/2019	1:30:01	0	WIES	0	5.8	0	14.498	40974.4	51255.7	33.66	52056.9	33316	8.23	-80.5	99	8.2	0.11	0.97	1.27	3.56	1.8396	18.326	14.84	14.601	14.457
3/24/2019	2:00:01	0	WIES	0	5.8	0	14.633	41095.2	51242.1	33.66	52037.1	33307	8.24	-80.8	100	8.27	0.12	1	1.25	3.49	1.8545	18.475	14.84	14.768	14.673
3/24/2019	2:30:01	0	WIES	0	5.8	0	14.764	41221	51238	33.66	52026.9	33305	8.24	-81.1	100.8	8.31	0.14	1.09	1.25	3.49	1.8484	18.415	14.96	14.816	14.816
3/24/2019	3:00:01	0	WIES	0	5.8	0	14.804	41259.6	51238.3	33.66	52025.4	33305	8.25	-81.2	101.2	8.34	0.16	1.16	1.31	3.66	1.8458	18.389	14.936	14.84	14.864
3/24/2019	3:30:01	0	WIES	0	5.8	0	14.798	41254.4	51238	33.66	52025.4	33305	8.25	-81.3	101.5	8.36	0.16	1.17	1.31	3.66	1.8471	18.402	14.888	14.792	14.84
3/24/2019	4:00:01	0	WIES	0	5.8	0	14.832	41287.9	51238.8	33.66	52024.6	33305	8.25	-81.5	102.1	8.4	0.1	0.93	1.16	3.24	1.8433	18.365	14.96	14.864	14.936
3/24/2019	4:30:01	0	WIES	0	5.8	0	14.757	41222.7	51248.9	33.66	52038.4	33312	8.24	-81.2	101.2	8.34	0.13	1.06	1.26	3.54	1.8446	18.377	14.888	14.792	14.84
3/24/2019	5:00:01	0	WIES	0	5.8	0	14.707	41179.9	51256.8	33.67	52048.7	33317	8.24	-81.2	101.1	8.34	0.12	1.01	1.19	3.34	1.8413	18.344	14.864	14.768	14.505
3/24/2019	5:30:01	0	WIES	0	5.8	0	14.434	40920	51265.7	33.67	52069.8	33323	8.23	-80.3	98.3	8.16	0.17	1.2	1.31	3.67	1.8365	18.294	14.888	14.745	14.05
3/24/2019	6:00:01	0	WIES	0	5.8	0	14.442	40929	51268	33.67	52071.9	33324	8.23	-80.1	97.8	8.12	0.13	1.03	1.31	3.66	1.8396	18.325	14.888	14.816	14.194
3/24/2019	6:30:01	0	WIES	0	5.8	0	14.726	41195.5	51252.7	33.67	52043.6	33314	8.24	-81.1	100.5	8.29	0.11	0.95	1.21	3.39	1.843	18.361	14.888	14.84	14.457
3/24/2019	7:00:01	0	WIES	0	5.8	0	14.403	40894.4	51272.1	33.67	52077.7	33327	8.22	-80	97.2	8.07	0.14	1.08	1.31	3.68	1.8464	18.394	14.888	14.721	14.266
3/24/2019	7:30:01	0	WIES	0	5.8	0	14.565	41041.6	51258	33.67	52056.3	33318	8.24	-80.6	99.1	8.2	0.14	1.07	1.24	3.48	1.834	18.271	14.888	14.768	13.112
3/24/2019	8:00:01	0	WIES	0	5.8	0	13.931	40468.1	51316.9	33.69	52142.7	33356	8.2	-78.3	92.1	7.72	0.17	1.19	1.36	3.8	1.8413	18.341	14.912	14.792	12.896
3/24/2019	8:30:01	0	WIES	0	5.8	0	13.497	40061.5	51342.1	33.69	52184.6	33372	8.17	-76.5	86.5	7.32	0.16	1.15	1.39	3.88	1.8434	18.36	14.864	14.625	12.871
3/24/2019	9:00:01	0	WIES	0	5.8	0	12.764	39396.5	51411.7	33.71	52279.2	33418	8.12	-73.6	78.8	6.76	0.16	1.17	1.47	4.1	1.847	18.393	14.816	13.57	12.63
3/24/2019	9:30:01	0	WIES	0	5.8	0	12.596	39239.7	51422.6	33.71	52295.2	33425	8.1	-72.9	76.4	6.58	0.14	1.09	1.47	4.11	1.8316	18.238	14.816	14.002	12.582
3/24/2019	10:00:01	0	WIES	0	5.8	0	13.135	39735.8	51379.6	33.7	52235.1	33397	8.15	-75.4	82.8	7.05	0.15	1.1	1.43	4	1.8512	18.436	14.768	14.194	12.799
3/24/2019	10:30:01	0	WIES	0	5.8	0	13.39	39955.9	51340.1	33.69	52186.4	33371	8.17	-76.6	86.2	7.31	0.17	1.21	1.44	4.02	1.8554	18.479	14.649	14.385	12.871
3/24/2019	11:00:01	0	WIES	0	5.8	0	14.114	40615.8	51277	33.67	52094.8	33330	8.22	-79.6	95	7.93	0.14	1.06	1.35	3.77	1.8522	18.45	14.529	14.361	13.762
3/24/2019	11:30:01	0	WIES	0	5.8	0	13.337	39918.2	51359.8	33.7	52208.2	33384	8.16	-76.2	85.5	7.25	0.15	1.1	1.38	3.87	1.8594	18.518	14.673	14.409	12.823
3/24/2019	12:00:01	0	WIES	0	5.8	0	13.102	39704.8	51381	33.7	52237.7	33398	8.14	-75.1	82.8	7.06	0.15	1.11	1.4	3.91	1.8582	18.506	14.649	14.337	12.823
3/24/2019	12:30:01	0	WIES	0	5.8	0	13.913	40431.6	51294.1	33.67	52120.2	33341	8.2	-78.7	92	7.71	0.14	1.09	1.34	3.75	1.8178	18.106	14.577	14.433	13.69
3/24/2019	13:00:01	0	WIES	0	5.8	0	14.392	40880.3	51267.7	33.67	52073.6	33324	8.23	-80.2	96.7	8.03	0.1	0.9	1.21	3.38	1.8498	18.427	14.649	14.529	14.409
3/24/2019	13:30:01	0	WIES	0	5.8	0	14.442	40928.4	51266.5	33.67	52070.4	33323	8.23	-80.4	97.4	8.08	0.09	0.88	1.21	3.39	1.8505	18.435	14.649	14.481	14.361
3/24/2019	14:00:01	0	WIES	0	5.8	0	14.491	40972.2	51261	33.67	52062.6	33320	8.23	-80.5	97.8	8.11	0.08	0.84	1.15	3.21	1.8463	18.393	14.649	14.481	14.553
3/24/2019	14:30:01	0	WIES	0	5.8	0	14.47	40950.4	51260.3	33.66	52062.8	33319	8.23	-80.4	97.7	8.1	0.06	0.76	1.17	3.28	1.8598	18.527	14.649	14.529	14.553
3/24/2019	15:00:01	0	WIES	0	5.8	0	14.527	41006.3	51259.7	33.67	52059.7	33319	8.24	-80.7	98.7	8.17	0.04	0.69	1.14	3.18	1.85	18.43	14.649	14.577	14.625
3/24/2019	15:30:01	0	WIES	0	5.8	0	14.631	41097.3	51247	33.66	52042.2	33311	8.25	-81.2	100	8.26	0.05	0.7	1.16	3.25	1.853	18.46	14.816	14.721	14.649
3/24/2019	16:00:01	0	WIES	0	5.8	0	14.628	41098.6	51252.1	33.66	52047.5	33314	8.25	-81.2	100.2	8.28	0.04	0.67	1.19	3.34	1.8514	18.444	14.768	14.673	14.697
3/24/2019	16:30:01	0	WIES	0	5.8	0	14.637	41103.8	51247.3	33.66	52042.2	33311	8.25	-81.3	100.3	8.29	0.03	0.64	1.17	3.26	1.8601	18.531	14.792	14.697	14.697
3/24/2019	17:00:01	0	WIES	0	5.8	0	14.595	41067.5	51253.1	33.66	52050	33315	8.24	-80.8	99.3	8.21	0.05	0.73	1.12	3.15	1.862	18.55	14.745	14.649	14.553
3/24/2019	17:30:01	0	WIES	0	5.8	0	14.404	40891.2	51266.4	33.67	52071.9	33323	8.23	-80.4	98.1	8.14	0.09	0.89	1.33	3.72	1.8579	18.508	14.792	14.649	14.17
3/24/2019	18:00:01	0	WIES	0	5.8	0	14.326	40816.9	51269.5	33.67	52078.4	33325	8.23	-80.1	97	8.07	0.09	0.88	1.29	3.62	1.8376	18.306	14.792	14.625	13.954
3/24/2019	18:30:01	0	WIES	0	5.8	0	14.493	40968	51253.4	33.66	52054.8	33315	8.24	-80.7	98.7	8.18	0.08	0.84	1.3	3.63	1.8299	18.229	14.816	14.625	14.242
3/24/2019	19:00:01	0	WIES	0	5.8	0	14.218	40721.7	51282.7	33.67	52096.4	33334	8.22	-79.7	96	8	0.1	0.9	1.31	3.66	1.8413	18.342	14.792	14.601	14.074
3/24/2019	19:30:01	0	WIES	0	5.8	0	14.293	40787.5	51272.6	33.67	52082.9	33327	8.23	-80.2	97.3	8.09	0.09	0.88	1.32	3.69	1.8294	18.223	14.864	14.625	14.098
3/24/2019	20:00:01	0	WIES	0	5.8	0	14.19	40689	51276.6	33.67	52091.3	33330	8.22	-79.9	96.4	8.03	0.11	0.95	1.32	3.7	1.8344	18.273	14.84	14.577	13.233
3/24/2019	20:30:01	0	WIES	0	5.8	0	12.691	39331.8	51420.9	33.72	52290.3	33424	8.11	-73.1	77.4	6.65	0.03	0.66	1.24	3.49	1.8509	18.431	14.697	14.242	12.34
3/24/2019	21:00:01	0	WIES	0	5.8	0	12.197	38885.7	51473.2	33.73	52357	33458	8.07	-70.8	70.9	6.16	0	0.51	1.2	3.35	1.8409	18.33	14.673	13.594	11.953
3/24/2019	21:30:01	0	WIES	0	5.7	0	12.549	39196.1	51425.5	33.71	52299.4	33427	8.1	-72.8	75.6	6.51	0.04	0.67	1.28	3.6	1.8337	18.26	15.079	14.29	12.413
3/24/2019	22:00:01	0	WIES	0	5.7	0	13.645	40182.8	51311.3	33.67	52147.7	33352	8.19	-78.1	90.3	7.61	0.14	1.07	1.46	4.09	1.8419	18.345	14.864	14.481	12.292
3/24/2019	22:30:01	0	WIES	0	5.8	0	14.156	40658.6	51279.9	33.67	52096	33332	8.23	-80.3	97.3	8.12	0.15	1.12	1.45	4.06	1.8386	18.315	14.984	14.625	13.257
3/24/2019	23:00:01	0	WIES	0	5.8	0	13.335	39915.4	51357.4	33.7	52205.8	33382	8.17	-76.6	86.1	7.3	0.15	1.13	1.5	4.21	1.8482	18.407	15.055	14.409	12.727
3/24/2019	23:30:01	0	WIES	0	5.8	0	13.33	39901.1	51345.2	33.69	52193.7	33374	8.17	-76.8	86.8	7.36	0.15	1.11	1.45	4.05	1.8473	18.398	14.768	14.146	12.703
3/25/2019	0:00:01	0	WIES	0	5.8	0	14.003	40518.7	51291.9	33.67	52114.3	33340	8.22	-79.8	95.9	8.02	0.16	1.15	1.38	3.85	1.8315	18.243	15.031	14.505	13.594
3/25/2019	0:30:01	0	WIES	0	5.7	0	14.247	40744.2	51275.2	33.67	52087.5	33329	8.24	-80.8	99.1	8.25	0.15	1.13	1.38	3.86	1.8551	18.48	15.27	14.697	13.57
3/25/2019	1:00:01	0	WIES	0	5.7	0	14.796	41257.1	51245.4	33.66	52032.9	33309	8.26	-82	103	8.49	0.1	0.93	1.3	3.65	1.7407	17.342	15.175	14.984	14.649
3/25/2019	1:30:01	0	WIES	0	5.8	0	14.874	41328.1	51238	33.66	52021.9	33305	8.26	-81.9	103.2	8.49	0.11	0.97	1.25	3.51	1.8336	18.268	15.175	14.912	14.888
3/25/2019	2:00:01	0	WIES	0	5.8	0	14.332	40829.3	51277.2	33.67	52085.9	33330	8.23	-80.1	97.6	8.11	0.22	1.39	1.42	3.97	1.8477	18.406	15.008	14.792	14.385
3/25/2019	2:30:01	0	WIES	0	5.8	0	14.719	41183.5	51246.8	33.66	52037.9	33310	8.24	-81.1	100.5	8.29	0.19	1.27	1.36	3.81	1.851	18.441	14.936	14.792	14.768
3/25/2019	3:00:01	0	WIES	0	5.8	0	14.691	41160.5	51252.6	33.66	52045.1	33314	8.24	-81	100.1	8.26	0.2	1.32	1.38	3.87	1.849	18.42	14.912	14.816	14.768
3/25/2019	3:30:01	0	WIES	0	5.8	0	14.674	41147.6	51256.7	33.67	52050	33317	8.24	-80.9	99.9	8.25	0.21	1.36	1.38	3.88	1.8549	18.479	14.984	14.792	14.002
3/25/2019	4:00:01	0	WIES	0	5.7	0	14.152	40656.8	51282	33.67	52098.3	33333	8.22	-79.4	95.3	7.95	0.28	1.63	1.55	4.35	1.8519	18.448	14.864	14.577	13.954
3/25/2019	4:30:01	0	WIES	0	5.7	0	14.332	40839.5	51289.7	33.68	52098.6	33338	8.22	-80	97.1	8.07	0.26	1.56	1.52	4.27	1.8446	18.375	14.84	14.697	14.194
3/25/2019	5:00:01	0	WIES	0	5.7	0	14.758	41214.3	51236.9	33.65	52026.1	33304	8.25	-81.3	100.9	8.32	0.18	1.26	1.35	3.78	1.8414	18.345	14.984	14.84	14.577
3/25/2019	5:30:01	0	WIES	0	5.7	0	14.791	41252.3	51244.4	33.66	52032.1	33309	8.24	-81.1	100.4	8.27	0.18	1.23	1.3	3.63	1.8383	18.314	14.96	14.816	14.768
3/25/2019	6:00:01	0	WIES	0	5.8	0	14.617	41088.3	51252.2	33.66	52048.1	33314	8.23	-80.5	98.6	8.15	0.2	1.34	1.34	3.76	1.8382	18.312	14.864	14.649	14.481
3/25/2019	6:30:01	0	WIES	0	5.7	0	14.334	40826.8	51271.7	33.67	52080.2	33327	8.22	-79.9	97.1	8.07	0.24	1.49	1.46	4.08	1.8352	18.281	14.864	14.529	13.834
3/25/2019	7:00:01	0	WIES	0	5.7	0	14.322	40814	51270.7	33.67	52079.7	33326	8.22	-80	97	8.07	0.25	1.54	1.45	4.06	1.8451	18.38	14.888	14.577	14.05
3/25/2019	7:30:01	0	WIES	0	5.7	0	14.171	40673.6	51279.6	33.67	52095.2	33332	8.22	-79.4	95.3	7.95	0.26	1.55	1.54	4.31	1.842	18.348	14.816	14.577	13.666
3/25/2019	8:00:01	0	WIES	0	5.7	0	14.103	40609.4	51283.4	33.67	52101.8	33334	8.21	-79.2	94.5	7.9	0.24	1.47	1.53	4.29	1.8416	18.344	14.84	14.433	13.57
3/25/2019	8:30:01	0	WIES	0	5.7	0	14.157	40658.4	51278.1	33.67	52094.2	33331	8.21	-79.4	95	7.92	0.23	1.43	1.49	4.17	1.8422	18.351	14.84	14.577	13.329
3/25/2019	9:00:01	0	WIES	0	5.7	0	14.164	40665	51277.2	33.67	52093	33330	8.21	-79.4	95	7.93	0.24	1.5	1.51	4.24	1.8427	18.355	14.816	14.505	13.93
3/25/2019	9:30:01	0	WIES	0	5.7	0	14.136	40639.8	51280.4	33.67	52097.4	33332	8.21	-79.3	94.7	7.91	0.25	1.52	1.49	4.17	1.8423	18.351	14.816	14.577	13.906
3/25/2019	10:00:01	0	WIES	0	5.7	0	13.769	40306.8	51314.1	33.68	52146.1	33354	8.19	-77.9	90.4	7.6	0.22	1.42	1.51	4.22	1.8421	18.348	14.84	14.29	13.161
3/25/2019	10:30:01	0	WIES	0	5.7	0	13.424	39984.8	51334.8	33.68	52179.8	33368	8.17	-76.8	87.1	7.37	0.26	1.56	1.59	4.44	1.8478	18.404	14.816	14.002	13.161
3/25/2019	11:00:01	0	WIES	0	5.7	0	13.603	40152.1	51324.1	33.68	52162.6	33361	8.18	-77.4	88.5	7.47	0.22	1.4	1.49	4.18	1.8517	18.443	14.792	14.218	13.425
3/25/2019	11:30:01	0	WIES	0	5.7	0	14.187	40682.2	51270.6	33.66	52085.3	33326	8.22	-79.5	94.7	7.89	0.2	1.31	1.45	4.05	1.8534	18.462	14.792	14.577	13.906
3/25/2019	12:00:01	0	WIES	0	5.7	0	14.275	40765.1	51266.9	33.66	52077.9	33323	8.22	-79.7	95.2	7.92	0.19	1.29	1.4	3.92	1.8542	18.471	14.768	14.649	14.122
3/25/2019	12:30:01	0	WIES	0	5.7	0	14.417	40899.2	51260.2	33.66	52064.9	33319	8.22	-80	96.2	7.98	0.17	1.22	1.34	3.75	1.8555	18.484	14.816	14.697	14.002
3/25/2019	13:00:01	0	WIES	0	5.7	0	14.433	40908.8	51252.8	33.66	52056.7	33314	8.23	-80.3	96.9	8.04	0.16	1.16	1.34	3.76	1.8545	18.475	14.768	14.649	13.906
3/25/2019	13:30:01	0	WIES	0	5.7	0	14.403	40884.5	51259.4	33.66	52064.8	33319	8.22	-79.7	95.7	7.94	0.16	1.16	1.31	3.67	1.8461	18.391	14.721	14.601	14.29
3/25/2019	14:00:01	0	WIES	0	5.7	0	14.567	41036.9	51249.4	33.66	52047.4	33312	8.23	-80.2	97.1	8.04	0.13	1.03	1.26	3.52	1.857	18.499	14.721	14.625	14.601
3/25/2019	14:30:01	0	WIES	0	5.7	0	14.604	41072.3	51247.9	33.66	52044.3	33311	8.22	-79.9	96.1	7.94	0.08	0.85	1.23	3.45	1.8528	18.458	14.768	14.697	14.721
3/25/2019	15:00:01	0	WIES	0	5.7	0	14.622	41087.8	51245.2	33.66	52040.7	33309	8.23	-80.3	97.3	8.04	0.08	0.86	1.23	3.45	1.835	18.281	14.816	14.721	14.553
3/25/2019	15:30:01	0	WIES	0	5.7	0	14.616	41083.2	51247.3	33.66	52043.2	33311	8.23	-80.3	97.1	8.03	0.08	0.85	1.22	3.41	1.8391	18.321	14.792	14.697	14.721
3/25/2019	16:00:01	0	WIES	0	5.7	0	14.582	41047	51243.8	33.66	52041.1	33308	8.23	-80.2	97	8.02	0.09	0.86	1.23	3.45	1.8351	18.281	14.768	14.649	14.074
3/25/2019	16:30:01	0	WIES	0	5.7	0	14.351	40836.8	51263.8	33.66	52071.5	33321	8.22	-79.8	95.9	7.97	0.12	1	1.35	3.78	1.8511	18.44	14.792	14.673	14.026
3/25/2019	17:00:01	0	WIES	0	5.7	0	14.101	40605.4	51280.1	33.67	52098.5	33332	8.21	-79.1	94.3	7.87	0.15	1.13	1.42	3.97	1.8437	18.365	14.721	14.481	14.05
3/25/2019	17:30:01	0	WIES	0	5.7	0	14.114	40615	51277	33.67	52094.9	33330	8.21	-79.1	94.1	7.86	0.17	1.2	1.45	4.07	1.8406	18.334	14.768	14.505	14.146
3/25/2019	18:00:01	0	WIES	0	5.7	0	14.042	40553.3	51288	33.67	52108.9	33337	8.21	-78.9	93.7	7.84	0.18	1.22	1.46	4.08	1.8379	18.307	14.745	14.361	14.05
3/25/2019	18:30:01	0	WIES	0	5.7	0	14.056	40567.1	51287.4	33.67	52107.8	33337	8.21	-79	93.9	7.85	0.19	1.27	1.47	4.12	1.8221	18.15	14.84	14.433	13.546
3/25/2019	19:00:01	0	WIES	0	5.7	0	13.861	40389.7	51305.7	33.68	52134.1	33349	8.2	-78.3	91.7	7.7	0.16	1.17	1.48	4.15	1.8211	18.139	14.816	14.385	12.896
3/25/2019	19:30:01	0	WIES	0	5.7	0	13.821	40349.1	51302.9	33.67	52132.8	33347	8.2	-78.2	91.3	7.67	0.17	1.19	1.43	4	1.8009	17.938	14.768	14.457	13.112
3/25/2019	20:00:01	0	WIES	0	5.7	0	13.919	40442.1	51299.8	33.68	52125.8	33345	8.2	-78.6	92.5	7.76	0.19	1.3	1.52	4.27	1.816	18.089	14.96	14.385	12.992
3/25/2019	20:30:01	0	WIES	0	5.7	0	13.497	40057.3	51335.9	33.69	52178.3	33368	8.17	-76.9	87.7	7.41	0.14	1.06	1.42	3.96	1.808	18.007	14.936	14.314	12.968
3/25/2019	21:00:01	0	WIES	0	5.7	0	13.411	39976.7	51340.7	33.69	52186.3	33371	8.17	-76.7	87	7.37	0.14	1.06	1.41	3.96	1.8178	18.105	15.079	14.361	12.678
3/25/2019	21:30:01	0	WIES	0	5.7	0	13.001	39607.1	51383.3	33.7	52243.3	33399	8.14	-74.9	81.9	7	0.11	0.96	1.39	3.88	1.829	18.215	15.27	14.361	12.823
3/25/2019	22:00:01	0	WIES	0	5.7	0	13.046	39646.7	51377.6	33.7	52236.1	33395	8.14	-75.1	82.3	7.02	0.14	1.07	1.44	4.04	1.8149	18.074	15.318	14.385	12.775
3/25/2019	22:30:01	0	WIES	0	5.7	0	14.038	40546.2	51283.9	33.67	52104.7	33335	8.22	-79.4	94.1	7.87	0.25	1.51	1.6	4.49	1.827	18.199	15.199	15.008	13.112
3/25/2019	23:00:01	0	WIES	0	5.7	0	14.393	40878.4	51264.5	33.66	52070.4	33322	8.23	-80.3	97.2	8.07	0.21	1.38	1.49	4.18	1.7988	17.919	15.342	14.96	14.314
3/25/2019	23:30:01	0	WIES	0	5.7	0	14.613	41090.1	51259.5	33.67	52055.7	33319	8.24	-80.7	98.4	8.13	0.2	1.32	1.44	4.04	1.7995	17.927	15.485	15.079	14.433
3/26/2019	0:00:01	0	WIES	0	5.7	0	14.77	41237.6	51252.1	33.67	52041	33314	8.24	-81	99.9	8.23	0.19	1.28	1.43	3.99	1.7878	17.811	15.533	15.223	14.505
3/26/2019	0:30:01	0	WIES	0	5.7	0	14.259	40763.9	51285.1	33.68	52097	33335	8.22	-80	96.8	8.06	0.23	1.45	1.48	4.15	1.7947	17.878	15.342	14.768	14.29
3/26/2019	1:00:01	0	WIES	0	5.7	0	14.428	40912.9	51264.6	33.67	52069	33322	8.24	-80.6	98.6	8.18	0.25	1.51	1.53	4.28	1.8319	18.249	15.008	14.529	14.266
3/26/2019	1:30:01	0	WIES	0	5.7	0	14.568	41044.8	51257.6	33.66	52055.7	33317	8.24	-80.9	99.9	8.26	0.23	1.44	1.48	4.14	1.8374	18.304	15.247	14.745	14.314
3/26/2019	2:00:01	0	WIES	0	5.7	0	14.994	41444.5	51236.2	33.66	52014.2	33304	8.25	-81.8	102.5	8.41	0.18	1.26	1.36	3.8	1.8092	18.026	15.294	15.151	14.673
3/26/2019	2:30:01	0	WIES	0	5.7	0	14.916	41370.3	51238.6	33.66	52020.5	33305	8.25	-81.6	102	8.38	0.22	1.41	1.41	3.96	1.8388	18.32	15.318	15.055	14.912
3/26/2019	3:00:01	0	WIES	0	5.7	0	15.059	41504.9	51232.1	33.66	52007	33301	8.25	-81.7	102.3	8.38	0.23	1.42	1.42	3.97	1.8451	18.383	15.27	15.175	15.055
3/26/2019	3:30:01	0	WIES	0	5.7	0	15.067	41509.2	51228	33.66	52002.5	33298	8.25	-81.6	102.1	8.36	0.23	1.46	1.41	3.95	1.8419	18.351	15.223	15.151	15.151
3/26/2019	4:00:01	0	WIES	0	5.7	0	15.078	41519.8	51228.6	33.66	52002.6	33299	8.25	-81.6	102.1	8.36	0.26	1.57	1.44	4.03	1.8485	18.417	15.223	15.079	15.127
3/26/2019	4:30:01	0	WIES	0	5.7	0	15.056	41496.5	51226	33.65	52001	33297	8.25	-81.5	102	8.35	0.26	1.55	1.45	4.05	1.8447	18.379	15.175	15.103	15.103
3/26/2019	5:00:01	0	WIES	0	5.7	0	15.105	41544.9	51226.1	33.66	51998.7	33297	8.25	-81.7	102.1	8.36	0.22	1.4	1.43	4.01	1.8406	18.339	15.199	15.127	15.199
3/26/2019	5:30:01	0	WIES	0	5.7	0	15.06	41504.6	51231.2	33.66	52006.1	33300	8.25	-81.5	101.8	8.34	0.23	1.46	1.46	4.09	1.8374	18.306	15.247	15.127	15.151
3/26/2019	6:00:01	0	WIES	0	5.7	0	15.001	41451.6	51237.2	33.66	52015	33304	8.25	-81.3	101.3	8.31	0.24	1.48	1.42	3.98	1.8364	18.296	15.199	15.103	14.936
3/26/2019	6:30:01	0	WIES	0	5.7	0	14.789	41255.5	51251.2	33.67	52039.2	33313	8.24	-80.8	99.7	8.21	0.27	1.6	1.48	4.14	1.8297	18.228	15.151	14.984	13.69
3/26/2019	7:00:01	0	WIES	0	5.7	0	14.915	41366.4	51236.2	33.66	52018.1	33304	8.24	-81	100.4	8.25	0.27	1.59	1.47	4.11	1.8281	18.213	15.127	15.008	14.29
3/26/2019	7:30:01	0	WIES	0	5.7	0	14.776	41242.5	51251.1	33.67	52039.7	33313	8.24	-80.7	99.2	8.17	0.28	1.63	1.49	4.18	1.826	18.192	15.151	15.031	14.505
3/26/2019	8:00:01	0	WIES	0	5.7	0	14.79	41250	51242.6	33.66	52030.4	33308	8.24	-80.7	99.3	8.18	0.24	1.5	1.47	4.11	1.8331	18.262	15.151	15.008	14.529
3/26/2019	8:30:01	0	WIES	0	5.7	0	14.511	41001.3	51273.2	33.67	52074	33328	8.22	-79.8	96.5	7.99	0.28	1.65	1.52	4.25	1.8401	18.331	15.127	14.792	13.522
3/26/2019	9:00:01	0	WIES	0	5.7	0	13.892	40422.3	51307.4	33.68	52134.6	33350	8.18	-77.5	89.1	7.47	0.24	1.48	1.52	4.26	1.8347	18.275	15.079	14.864	12.63
3/26/2019	9:30:01	0	WIES	0	5.7	0	14.163	40665.5	51280.1	33.67	52096	33332	8.2	-78.6	92.1	7.69	0.27	1.59	1.53	4.27	1.8385	18.314	15.103	14.697	13.329
3/26/2019	10:00:01	0	WIES	0	5.7	0	14.116	40622.8	51283.6	33.67	52101.5	33334	8.2	-78.5	91.6	7.65	0.26	1.54	1.49	4.18	1.8198	18.127	15.103	14.816	13.546
3/26/2019	10:30:01	0	WIES	0	5.7	0	14.42	40894.8	51252.1	33.66	52056.7	33314	8.22	-79.6	94.9	7.87	0.24	1.49	1.45	4.06	1.8306	18.236	15.079	14.816	13.546
3/26/2019	11:00:01	0	WIES	0	5.7	0	14.539	41004	51242.4	33.65	52041.6	33308	8.22	-79.9	96	7.95	0.22	1.41	1.46	4.09	1.8388	18.319	15.055	14.96	13.954
3/26/2019	11:30:01	0	WIES	0	5.7	0	14.397	40881.5	51263.5	33.66	52069.3	33321	8.21	-79.4	94.7	7.86	0.23	1.43	1.47	4.12	1.8353	18.283	15.031	14.84	14.17
3/26/2019	12:00:01	0	WIES	0	5.7	0	14.873	41311.8	51219	33.64	52002.5	33292	8.24	-80.9	99.1	8.15	0.24	1.47	1.47	4.13	1.8476	18.407	15.055	14.96	14.314
3/26/2019	12:30:01	0	WIES	0	5.7	0	14.499	40982.6	51265.2	33.67	52066.5	33322	8.22	-79.5	95	7.87	0.21	1.35	1.43	4.01	1.8395	18.325	14.984	14.721	14.457
3/26/2019	13:00:01	0	WIES	0	5.7	0	14.461	40953.1	51274.9	33.67	52078	33329	8.22	-79.6	95.2	7.89	0.19	1.26	1.39	3.89	1.8411	18.341	15.008	14.745	14.098
3/26/2019	13:30:01	0	WIES	0	5.7	0	14.01	40543.9	51315.1	33.69	52137.8	33355	8.19	-77.9	90.2	7.55	0.19	1.29	1.4	3.91	1.8476	18.404	14.984	14.697	12.896
3/26/2019	14:00:01	0	WIES	0	5.7	0	14.066	40598.7	51315.5	33.69	52136	33355	8.19	-78.2	90.7	7.58	0.2	1.31	1.42	3.96	1.8469	18.397	14.96	14.673	13.137
3/26/2019	14:30:01	0	WIES	0	5.7	0	14.394	40904.2	51295.6	33.69	52101.9	33342	8.21	-79.4	94.4	7.84	0.16	1.17	1.34	3.74	1.8363	18.292	14.936	14.577	14.433
3/26/2019	15:00:01	0	WIES	0	5.7	0	14.286	40811.1	51310.9	33.7	52122.1	33352	8.2	-78.6	92.1	7.66	0.15	1.1	1.34	3.75	1.8513	18.441	14.936	14.673	14.122
3/26/2019	15:30:01	0	WIES	0	5.7	0	14.432	40960.2	51319	33.71	52124.1	33357	8.21	-79.3	94.1	7.8	0.14	1.09	1.34	3.74	1.8463	18.392	14.84	14.721	14.29
3/26/2019	16:00:01	0	WIES	0	5.7	0	14.56	41086.4	51319.5	33.71	52118.9	33358	8.22	-79.7	95.2	7.88	0.14	1.07	1.37	3.84	1.8476	18.405	14.912	14.792	14.481
3/26/2019	16:30:01	0	WIES	0	5.7	0	14.574	41099.7	51319.3	33.71	52118.1	33358	8.22	-79.7	95.5	7.9	0.16	1.16	1.4	3.93	1.844	18.369	14.864	14.721	14.625
3/26/2019	17:00:01	0	WIES	0	5.7	0	14.509	41043.1	51327.5	33.71	52129.3	33363	8.22	-79.6	95.3	7.89	0.15	1.13	1.39	3.89	1.8423	18.353	14.888	14.697	14.29
3/26/2019	17:30:01	0	WIES	0	5.7	0	14.766	41288.9	51320	33.72	52110.1	33358	8.23	-80.4	97.7	8.05	0.17	1.21	1.46	4.1	1.8365	18.296	15.079	14.984	14.792
3/26/2019	18:00:01	0	WIES	0	5.7	0	14.772	41300.5	51327.6	33.72	52117.5	33363	8.23	-80.4	97.9	8.07	0.18	1.25	1.46	4.09	1.8429	18.359	15.031	14.864	14.864
3/26/2019	18:30:01	0	WIES	0	5.7	0	14.812	41344.8	51334	33.73	52122.2	33367	8.23	-80.5	98.4	8.1	0.18	1.23	1.42	3.99	1.8411	18.342	15.008	14.936	14.314
3/26/2019	19:00:01	0	WIES	0	5.7	0	14.721	41273.8	51356.1	33.74	52148.8	33381	8.23	-80.1	97.4	8.03	0.16	1.18	1.42	3.98	1.8316	18.246	15.055	14.936	13.906
3/26/2019	19:30:01	0	WIES	0	5.7	0	14.559	41123.7	51367.1	33.74	52167.4	33389	8.22	-79.9	96.6	7.99	0.22	1.39	1.46	4.08	1.8379	18.308	15.031	14.912	13.762
3/26/2019	20:00:01	0	WIES	0	5.7	0	13.89	40506.9	51417.3	33.76	52246.3	33421	8.19	-77.7	89.7	7.52	0.2	1.31	1.54	4.31	1.8374	18.301	15.103	14.888	12.799
3/26/2019	20:30:01	0	WIES	0	5.7	0	13.659	40285.6	51424.5	33.76	52262.5	33426	8.17	-76.9	87.2	7.35	0.21	1.36	1.61	4.5	1.836	18.286	15.103	14.768	12.703
3/26/2019	21:00:01	0	WIES	0	5.7	0	13.308	39965.5	51457.2	33.77	52308.3	33447	8.15	-75.5	83.3	7.06	0.2	1.33	1.55	4.33	1.8405	18.329	15.175	14.721	12.485
3/26/2019	21:30:01	0	WIES	0	5.7	0	13.886	40494.4	51406.4	33.75	52235.4	33414	8.19	-77.9	89.7	7.52	0.27	1.62	1.67	4.67	1.8053	17.981	15.199	14.745	12.485
3/26/2019	22:00:01	0	WIES	0	5.7	0	14.469	41031.6	51363.3	33.74	52167.4	33386	8.23	-80.2	96.5	8	0.31	1.77	1.75	4.91	1.7956	17.886	15.342	14.96	14.122
3/26/2019	22:30:01	0	WIES	0	5.7	0	14.73	41286.7	51361.1	33.75	52153.4	33385	8.24	-80.6	98.7	8.13	0.32	1.79	1.68	4.7	1.8139	18.07	15.366	15.055	13.473
3/26/2019	23:00:01	0	WIES	0	5.7	0	13.806	40436.1	51432.1	33.77	52264.5	33431	8.19	-77.6	89.4	7.51	0.31	1.77	1.75	4.89	1.7963	17.89	15.629	15.223	13.305
3/26/2019	23:30:01	0	WIES	0	5.7	0	14.627	41194.2	51372.8	33.75	52169.9	33392	8.23	-80.5	98.3	8.12	0.31	1.76	1.68	4.71	1.8331	18.26	15.819	15.509	14.122
3/27/2019	0:00:01	0	WIES	0	5.7	0	14.573	41154.9	51388.7	33.76	52188.6	33403	8.23	-80.5	98.7	8.16	0.3	1.73	1.67	4.68	1.827	18.2	15.724	15.223	14.17
3/27/2019	0:30:01	0	WIES	0	5.7	0	14.603	41177.9	51381.8	33.76	52180.3	33398	8.23	-80.4	98.3	8.13	0.37	2.02	1.78	4.99	1.8249	18.178	15.605	15.008	14.457
3/27/2019	1:00:01	0	WIES	0	5.7	0	14.516	41097.5	51387.9	33.76	52190.4	33402	8.23	-80.2	97.3	8.06	0.4	2.13	1.83	5.12	1.8298	18.228	15.629	15.008	14.505
3/27/2019	1:30:01	0	WIES	0	5.7	0	14.552	41131	51384.7	33.76	52185.5	33400	8.23	-80.2	97.5	8.07	0.45	2.32	1.87	5.25	1.835	18.279	15.629	14.84	14.505
3/27/2019	2:00:01	0	WIES	0	5.7	0	14.581	41162.3	51388.3	33.76	52187.9	33402	8.23	-80.2	97.6	8.07	0.43	2.23	1.81	5.06	1.8376	18.305	15.533	14.888	14.553
3/27/2019	2:30:01	0	WIES	0	5.7	0	14.69	41261.9	51379.8	33.76	52174.3	33397	8.24	-80.6	99.1	8.18	0.45	2.33	1.83	5.11	1.8283	18.213	15.509	14.984	14.673
3/27/2019	3:00:01	0	WIES	0	5.7	0	15.02	41575.4	51366.2	33.76	52145	33388	8.26	-81.9	103.5	8.48	0.37	1.98	1.67	4.67	1.835	18.281	15.533	15.366	14.912
3/27/2019	3:30:01	0	WIES	0	5.7	0	15.377	41899.9	51335.5	33.74	52096.2	33368	8.26	-82.2	104.4	8.5	0.27	1.61	1.52	4.25	1.8362	18.295	15.581	15.461	15.461
3/27/2019	4:00:01	0	WIES	0	5.7	0	15.397	41924.5	51341.7	33.75	52101.5	33372	8.26	-82.2	104.3	8.48	0.27	1.62	1.49	4.18	1.8367	18.3	15.629	15.485	15.27
3/27/2019	4:30:01	0	WIES	0	5.7	0	15.527	42034.7	51320	33.73	52072.8	33358	8.26	-82.3	104.9	8.51	0.2	1.32	1.36	3.79	1.8304	18.238	15.652	15.581	15.581
3/27/2019	5:00:01	0	WIES	0	5.7	0	15.487	42001.6	51327.6	33.74	52082.5	33363	8.26	-82.2	104.3	8.47	0.22	1.39	1.41	3.96	1.8488	18.421	15.629	15.557	15.151
3/27/2019	5:30:01	0	WIES	0	5.7	0	15.479	41986.9	51319.6	33.73	52074.9	33358	8.26	-82.1	104.3	8.47	0.22	1.4	1.41	3.95	1.8411	18.344	15.605	15.533	15.223
3/27/2019	6:00:01	0	WIES	0	5.7	0	15.441	41954.9	51326	33.74	52083.3	33362	8.26	-82	103.9	8.44	0.24	1.49	1.43	4.01	1.8417	18.35	15.581	15.509	15.39
3/27/2019	6:30:01	0	WIES	0	5.7	0	15.376	41901.6	51338.2	33.74	52098.9	33370	8.25	-81.7	103.2	8.4	0.25	1.51	1.46	4.09	1.8391	18.323	15.557	15.461	15.39
3/27/2019	7:00:01	0	WIES	0	5.7	0	15.285	41824	51352.7	33.75	52118.3	33379	8.25	-81.6	102.6	8.36	0.27	1.59	1.47	4.12	1.8416	18.347	15.581	15.461	14.146
3/27/2019	7:30:01	0	WIES	0	5.7	0	15.152	41695.5	51354.6	33.75	52126.8	33380	8.24	-81.2	101.5	8.3	0.29	1.66	1.54	4.31	1.8352	18.284	15.581	15.414	14.337
3/27/2019	8:00:01	0	WIES	0	5.7	0	15.238	41786.8	51363.3	33.76	52131.4	33386	8.25	-81.4	102.2	8.34	0.28	1.63	1.5	4.21	1.8357	18.289	15.581	15.461	14.673
3/27/2019	8:30:01	0	WIES	0	5.7	0	15.094	41648	51367.3	33.76	52142.6	33389	8.24	-81	101	8.27	0.3	1.71	1.57	4.4	1.8383	18.314	15.557	15.438	14.577
3/27/2019	9:00:01	0	WIES	0	5.7	0	14.888	41443.9	51364	33.75	52149.1	33387	8.23	-80.6	99.4	8.17	0.32	1.8	1.65	4.61	1.8359	18.289	15.581	15.414	14.337
3/27/2019	9:30:01	0	WIES	0	5.7	0	14.252	40828.4	51375.5	33.74	52189.1	33394	8.2	-78.6	93.3	7.76	0.33	1.84	1.64	4.6	1.8367	18.295	15.533	15.223	13.497
3/27/2019	10:00:01	0	WIES	0	5.7	0	13.753	40347.4	51386.1	33.73	52219.9	33401	8.17	-77	88.2	7.42	0.32	1.79	1.7	4.76	1.8371	18.297	15.438	14.721	13.064
3/27/2019	10:30:01	0	WIES	0	5.7	0	13.128	39752.2	51409.9	33.73	52266.2	33416	8.13	-74.6	81.6	6.95	0.31	1.75	1.66	4.65	1.8371	18.295	15.438	14.625	12.896
3/27/2019	11:00:01	0	WIES	0	5.7	0	13.663	40234	51354	33.71	52190.7	33380	8.17	-76.8	87.2	7.34	0.32	1.8	1.67	4.68	1.8372	18.298	15.485	14.912	13.161
3/27/2019	11:30:01	0	WIES	0	5.7	0	14.211	40759.8	51339	33.71	52153.7	33370	8.2	-78.6	92.4	7.7	0.3	1.73	1.59	4.47	1.8307	18.236	15.485	15.031	13.497
3/27/2019	12:00:01	0	WIES	0	5.7	0	14.365	40915.5	51345.4	33.72	52153.8	33375	8.21	-79	93.7	7.78	0.28	1.64	1.6	4.49	1.8373	18.302	15.414	15.223	13.088
3/27/2019	12:30:01	0	WIES	0	5.7	0	13.95	40494.9	51327.7	33.7	52152.9	33363	8.19	-77.7	89.9	7.53	0.28	1.65	1.62	4.54	1.8373	18.301	15.39	15.103	13.088
3/27/2019	13:00:01	0	WIES	0	5.7	0	14.157	40683.1	51309.1	33.69	52125.7	33351	8.2	-78.6	91.9	7.67	0.29	1.67	1.57	4.41	1.8454	18.383	15.247	15.008	13.57
3/27/2019	13:30:01	0	WIES	0	5.7	0	14.082	40620.9	51323	33.7	52142.8	33360	8.2	-78.5	92	7.68	0.29	1.69	1.65	4.62	1.8395	18.323	15.294	15.151	13.064
3/27/2019	14:00:01	0	WIES	0	5.7	0	13.347	39948.1	51385.3	33.72	52233.7	33400	8.15	-75.8	84.6	7.17	0.28	1.62	1.65	4.62	1.8438	18.363	15.318	14.649	12.871
3/27/2019	14:30:01	0	WIES	0	5.7	0	13.345	39918.3	51349.9	33.69	52198	33377	8.15	-75.5	83.5	7.08	0.24	1.47	1.62	4.52	1.8398	18.323	15.366	14.29	12.992
3/27/2019	15:00:01	0	WIES	0	5.7	0	14.302	40809.2	51289.8	33.68	52099.8	33338	8.21	-79.2	93.9	7.81	0.24	1.49	1.61	4.51	1.8504	18.433	15.39	14.745	13.81
3/27/2019	15:30:01	0	WIES	0	5.7	0	14.686	41167	51266.6	33.67	52059.6	33323	8.23	-80.3	97.1	8.02	0.24	1.5	1.56	4.38	1.8517	18.447	15.414	15.127	14.457
3/27/2019	16:00:01	0	WIES	0	5.7	0	15.075	41556.4	51276.7	33.69	52051.5	33330	8.24	-81.1	99.9	8.18	0.21	1.36	1.44	4.03	1.8485	18.416	15.342	15.151	14.96
3/27/2019	16:30:01	0	WIES	0	5.7	0	14.914	41399.7	51278.3	33.69	52060.9	33331	8.24	-80.7	98.9	8.12	0.22	1.42	1.52	4.26	1.8486	18.417	15.247	15.055	14.864
3/27/2019	17:00:01	0	WIES	0	5.7	0	14.876	41350.7	51263.3	33.68	52047.4	33321	8.23	-80.6	98.7	8.11	0.2	1.32	1.5	4.2	1.8426	18.357	15.39	15.175	14.864
3/27/2019	17:30:01	0	WIES	0	5.7	0	14.946	41400.5	51240.2	33.66	52020.7	33306	8.24	-80.8	99.2	8.14	0.22	1.41	1.53	4.27	1.8539	18.471	15.39	15.175	13.906
3/27/2019	18:00:01	0	WIES	0	5.7	0	14.956	41408.6	51238.4	33.66	52018.4	33305	8.24	-80.8	99.4	8.16	0.26	1.57	1.63	4.58	1.8485	18.416	15.366	15.27	14.84
3/27/2019	18:30:01	0	WIES	0	5.7	0	15.107	41553.6	51234.7	33.66	52007.3	33303	8.25	-81.3	100.9	8.26	0.25	1.51	1.6	4.47	1.8428	18.36	15.461	15.318	15.103
3/27/2019	19:00:01	0	WIES	0	5.7	0	15.138	41587.2	51238.5	33.67	52009.7	33305	8.25	-81.3	101	8.26	0.27	1.58	1.59	4.46	1.8493	18.425	15.485	15.318	13.714
3/27/2019	19:30:01	0	WIES	0	5.7	0	15.17	41632.8	51256.1	33.68	52025.9	33316	8.25	-81.4	101.4	8.29	0.27	1.59	1.56	4.38	1.8362	18.294	15.533	15.39	13.112
3/27/2019	20:00:01	0	WIES	0	5.7	0	15.256	41768	51319	33.73	52085.5	33357	8.25	-81.7	102.5	8.37	0.26	1.58	1.64	4.59	1.8386	18.318	15.7	15.461	13.954
3/27/2019	20:30:01	0	WIES	0	5.7	0	15.287	41743.4	51251.7	33.68	52015.7	33314	8.25	-81.7	102.6	8.37	0.25	1.54	1.55	4.34	1.8433	18.366	15.629	15.509	14.074
3/27/2019	21:00:01	0	WIES	0	5.7	0	15.279	41737.7	51254	33.68	52018.5	33315	8.25	-81.7	102.5	8.36	0.28	1.66	1.66	4.65	1.8403	18.336	15.7	15.485	13.738
3/27/2019	21:30:01	0	WIES	0	5.7	0	14.412	40940.9	51318.9	33.71	52124.7	33357	8.21	-79.2	94.8	7.86	0.28	1.65	1.68	4.71	1.8239	18.169	15.7	15.414	13.425
3/27/2019	22:00:01	0	WIES	0	5.7	0	14.128	40666.7	51324.6	33.7	52142.6	33361	8.2	-78.5	91.8	7.66	0.32	1.8	1.74	4.87	1.8422	18.35	15.557	15.294	13.425
3/27/2019	22:30:01	0	WIES	0	5.7	0	14.521	41025.2	51290.8	33.69	52091.5	33339	8.22	-79.8	96.1	7.95	0.33	1.83	1.74	4.88	1.8421	18.351	15.676	15.414	13.738
3/27/2019	23:00:01	0	WIES	0	5.7	0	14.092	40631.4	51324.9	33.7	52144.4	33361	8.2	-78.4	92	7.68	0.35	1.9	1.81	5.07	1.8428	18.356	15.629	15.318	13.738
3/27/2019	23:30:01	0	WIES	0	5.7	0	13.98	40526.8	51330.7	33.7	52154.9	33365	8.19	-78.2	91.1	7.62	0.34	1.89	1.8	5.03	1.8311	18.239	15.533	14.936	13.497
3/28/2019	0:00:01	0	WIES	0	5.7	0	13.519	40094.8	51357.1	33.7	52199.2	33382	8.17	-76.6	86.8	7.34	0.4	2.13	2.01	5.62	1.8136	18.063	15.676	15.223	13.497
3/28/2019	0:30:01	0	WIES	0	5.7	0	14.552	41040.3	51272.3	33.67	52071.1	33327	8.23	-80.2	96.7	8.01	0.39	2.07	1.8	5.05	1.8125	18.056	15.796	15.39	14.17
3/28/2019	1:00:01	0	WIES	0	5.7	0	14.659	41156.9	51287.1	33.69	52081.6	33337	8.23	-80.5	98.3	8.12	0.46	2.37	1.96	5.48	1.8385	18.316	15.629	15.27	14.314
3/28/2019	1:30:01	0	WIES	0	5.7	0	14.196	40720.9	51308.3	33.69	52123.2	33350	8.21	-79	94.1	7.84	0.44	2.26	1.92	5.38	1.8477	18.405	15.581	14.84	13.81
3/28/2019	2:00:01	0	WIES	0	5.7	0	13.762	40318	51338	33.7	52170.7	33370	8.18	-77.5	89.5	7.52	0.42	2.22	1.94	5.43	1.8356	18.283	15.175	14.457	13.594
3/28/2019	2:30:01	0	WIES	0	5.7	0	13.707	40271.2	51346.7	33.7	52181.6	33375	8.18	-77.3	88.7	7.46	0.44	2.27	1.96	5.5	1.8428	18.355	15.127	14.074	13.618
3/28/2019	3:00:01	0	WIES	0	5.7	0	13.788	40335.9	51327.3	33.69	52158.9	33363	8.19	-77.7	89.5	7.52	0.46	2.35	2	5.59	1.8424	18.351	15.318	14.385	13.69
3/28/2019	3:30:01	0	WIES	0	5.7	0	14.64	41120.1	51264.8	33.67	52059.7	33322	8.23	-80.5	97.9	8.08	0.52	2.59	2.06	5.78	1.8368	18.298	15.605	15.342	14.361
3/28/2019	4:00:01	0	WIES	0	5.7	0	15.22	41661	51230.9	33.66	51997.9	33300	8.26	-82	103.1	8.42	0.51	2.54	1.97	5.5	1.8436	18.369	15.724	15.581	15.175
3/28/2019	4:30:01	0	WIES	0	5.7	0	15.159	41613.5	51246.3	33.67	52016.6	33310	8.26	-81.9	102.5	8.38	0.45	2.31	1.88	5.27	1.8483	18.415	15.7	15.27	14.864
3/28/2019	5:00:01	0	WIES	0	5.7	0	15.4	41860.2	51259.6	33.69	52018	33319	8.26	-82.4	104.2	8.48	0.4	2.12	1.75	4.91	1.8423	18.356	15.867	15.772	15.247
3/28/2019	5:30:01	0	WIES	0	5.7	0	14.859	41333.2	51263.2	33.68	52048.1	33321	8.24	-80.7	99.1	8.15	0.44	2.28	1.88	5.27	1.846	18.391	15.676	15.414	14.29
3/28/2019	6:00:01	0	WIES	0	5.7	0	14.218	40752.6	51322.1	33.7	52136.3	33359	8.2	-78.8	93.5	7.78	0.41	2.17	1.88	5.26	1.8417	18.346	15.748	15.055	13.594
3/28/2019	6:30:01	0	WIES	0	5.7	0	14.771	41257.3	51275.5	33.68	52064.6	33329	8.24	-80.7	99.2	8.17	0.48	2.44	1.98	5.56	1.8444	18.375	15.724	15.103	14.505
3/28/2019	7:00:01	0	WIES	0	5.7	0	15.102	41573.9	51265.9	33.69	52039.3	33323	8.25	-81.7	102	8.35	0.45	2.33	1.88	5.27	1.8458	18.39	15.724	15.414	14.96
3/28/2019	7:30:01	0	WIES	0	5.7	0	15.298	41752.3	51249.1	33.68	52012.5	33312	8.26	-82.2	103.8	8.46	0.43	2.25	1.79	5.02	1.8462	18.395	15.7	15.485	15.247
3/28/2019	8:00:01	0	WIES	0	5.7	0	15.256	41717.5	51256.8	33.68	52022.4	33317	8.26	-82.1	103.3	8.43	0.42	2.21	1.81	5.06	1.8468	18.4	15.676	15.438	15.008
3/28/2019	8:30:01	0	WIES	0	5.7	0	14.714	41208	51283.8	33.69	52075.8	33334	8.23	-80.2	97.9	8.08	0.4	2.13	1.82	5.1	1.8466	18.396	15.605	15.39	14.098
3/28/2019	9:00:01	0	WIES	0	5.7	0	14.797	41281.3	51272.6	33.68	52060.6	33327	8.23	-80.6	98.9	8.15	0.42	2.21	1.82	5.09	1.8445	18.376	15.7	15.366	14.361
3/28/2019	9:30:01	0	WIES	0	5.7	0	15.004	41470.5	51256.2	33.68	52034.1	33317	8.24	-81.1	100.6	8.25	0.39	2.07	1.78	4.98	1.8434	18.366	15.676	15.485	14.697
3/28/2019	10:00:01	0	WIES	0	5.7	0	14.594	41094.5	51287.8	33.69	52085.2	33337	8.22	-80	97.2	8.04	0.43	2.25	1.9	5.33	1.8452	18.382	15.581	15.438	14.409
3/28/2019	10:30:01	0	WIES	0	5.7	0	14.213	40742.5	51315.2	33.7	52129.6	33355	8.21	-78.9	94	7.83	0.41	2.15	1.87	5.23	1.8429	18.358	15.605	15.175	13.642
3/28/2019	11:00:01	0	WIES	0	5.7	0	14.154	40684.8	51315.8	33.69	52132.6	33355	8.2	-78.8	93	7.76	0.39	2.09	1.88	5.25	1.8407	18.335	15.581	14.84	13.738
3/28/2019	11:30:01	0	WIES	0	5.7	0	14.065	40602.9	51321.9	33.7	52142.5	33359	8.2	-78.4	91.8	7.67	0.37	1.99	1.83	5.12	1.8406	18.334	15.605	15.151	13.69
3/28/2019	12:00:01	0	WIES	0	5.7	0	14.191	40718.6	51312	33.69	52127.2	33353	8.21	-78.9	93.3	7.78	0.37	1.99	1.86	5.21	1.8392	18.32	15.676	15.39	12.92
3/28/2019	12:30:01	0	WIES	0	5.7	0	14.055	40588.3	51316.2	33.69	52137.1	33356	8.2	-78.3	91.7	7.66	0.37	1.98	1.84	5.16	1.8339	18.267	15.676	15.414	12.871
3/28/2019	13:00:01	0	WIES	0	5.7	0	14.082	40619.9	51321.4	33.7	52141.2	33359	8.2	-78.6	92.2	7.7	0.34	1.87	1.8	5.05	1.8462	18.39	15.652	14.673	12.992
3/28/2019	13:30:01	0	WIES	0	5.7	0	13.523	40099.4	51357.2	33.7	52199	33382	8.17	-76.6	86.7	7.32	0.33	1.85	1.8	5.04	1.8494	18.419	15.652	14.912	13.04
3/28/2019	14:00:01	0	WIES	0	5.7	0	13.443	40025.1	51362.4	33.7	52207.3	33386	8.16	-76.4	86	7.28	0.31	1.74	1.77	4.96	1.8462	18.387	15.533	14.816	13.305
3/28/2019	14:30:01	0	WIES	0	5.7	0	13.45	40031	51361.2	33.7	52205.7	33385	8.16	-76.4	85.8	7.26	0.27	1.58	1.74	4.87	1.8533	18.458	15.366	14.337	13.353
3/28/2019	15:00:01	0	WIES	0	5.7	0	13.741	40293.1	51332.4	33.69	52165.8	33366	8.18	-77.6	89.3	7.51	0.27	1.6	1.74	4.86	1.8489	18.415	15.557	14.385	13.401
3/28/2019	15:30:01	0	WIES	0	5.7	0	13.866	40406.7	51321.1	33.69	52149.6	33359	8.19	-78.1	90.4	7.59	0.28	1.65	1.77	4.97	1.8427	18.354	15.652	14.984	13.522
3/28/2019	16:00:01	0	WIES	0	5.7	0	14.973	41435.7	51251	33.67	52030.1	33313	8.25	-81.3	99.6	8.17	0.3	1.71	1.69	4.73	1.8162	18.095	15.629	15.39	14.577
3/28/2019	16:30:01	0	WIES	0	5.7	0	15.184	41642.5	51250.9	33.68	52019.9	33313	8.25	-81.5	100.9	8.25	0.28	1.63	1.66	4.64	1.8249	18.182	15.629	15.438	15.008
3/28/2019	17:00:01	0	WIES	0	5.7	0	15.322	41774.3	51247.6	33.68	52009.8	33311	8.25	-81.7	101.3	8.26	0.25	1.5	1.55	4.34	1.82	18.134	15.652	15.485	15.27
3/28/2019	17:30:01	0	WIES	0	5.7	0	15.354	41802.5	51243	33.67	52003.4	33308	8.24	-81.1	99.8	8.13	0.2	1.33	1.52	4.25	1.8027	17.961	15.724	15.557	14.936
3/28/2019	18:00:01	0	WIES	0	5.7	0	14.721	41211.5	51278.6	33.68	52070.1	33331	8.23	-80.3	97.4	8.03	0.29	1.67	1.71	4.8	1.8249	18.181	15.652	15.414	14.409
3/28/2019	18:30:01	0	WIES	0	5.7	0	14.458	40970.3	51300.2	33.69	52103.9	33345	8.22	-79.5	95.4	7.91	0.27	1.58	1.72	4.82	1.7814	17.745	15.748	15.414	14.122
3/28/2019	19:00:01	0	WIES	0	5.7	0	14.649	41144.6	51283.9	33.69	52078.8	33335	8.23	-80.1	97.1	8.02	0.31	1.76	1.78	4.98	1.8169	18.1	15.772	15.438	14.505
3/28/2019	19:30:01	0	WIES	0	5.7	0	15.307	41753.7	51240.4	33.67	52003.2	33306	8.25	-81.7	101.7	8.29	0.28	1.64	1.66	4.66	1.813	18.064	15.819	15.676	13.858
3/28/2019	20:00:01	0	WIES	0	5.7	0	14.876	41365	51280.9	33.69	52065.2	33333	8.24	-80.7	99	8.14	0.31	1.76	1.77	4.95	1.8018	17.95	15.843	15.605	13.642
3/28/2019	20:30:01	0	WIES	0	5.7	0	15.367	41824.7	51254.6	33.68	52014.5	33315	8.26	-82.1	103.2	8.4	0.28	1.63	1.64	4.6	1.8037	17.972	16.034	15.819	15.079
3/28/2019	21:00:01	0	WIES	0	5.7	0	15.418	41891.6	51276.1	33.7	52033.8	33329	8.26	-82.3	103.9	8.45	0.29	1.69	1.72	4.82	1.7992	17.926	16.01	15.819	15.223
3/28/2019	21:30:01	0	WIES	0	5.7	0	13.982	40563.5	51374.7	33.73	52199	33394	8.19	-78.2	92.4	7.73	0.31	1.74	1.87	5.23	1.8337	18.265	16.01	15.652	13.762
3/28/2019	22:00:01	0	WIES	0	5.7	0	13.935	40495.3	51346.7	33.71	52172.9	33375	8.19	-78.2	92	7.71	0.34	1.9	1.88	5.27	1.8179	18.107	16.058	15.581	13.666
3/28/2019	22:30:01	0	WIES	0	5.7	0	14.745	41250.8	51298.5	33.7	52089.1	33344	8.24	-80.7	99	8.16	0.41	2.15	1.95	5.47	1.816	18.092	16.106	15.939	14.553
3/28/2019	23:00:01	0	WIES	0	5.7	0	15.465	41926.1	51261.9	33.69	52016.9	33320	8.27	-82.6	105	8.53	0.36	1.97	1.76	4.91	1.8269	18.203	16.201	15.963	14.745
3/28/2019	23:30:01	0	WIES	0	5.7	0	15.571	42034.4	51267	33.7	52016.7	33324	8.27	-82.9	105.9	8.59	0.37	1.98	1.73	4.85	1.813	18.065	16.201	15.986	14.864
3/29/2019	0:00:01	0	WIES	0	5.7	0	15.596	42069.9	51281	33.71	52029.7	33333	8.27	-82.8	106.2	8.61	0.38	2.03	1.74	4.88	1.8272	18.206	16.225	15.963	13.954
3/29/2019	0:30:01	0	WIES	0	5.7	0	13.969	40557.4	51382.9	33.74	52207.7	33399	8.2	-78.5	93.4	7.82	0.35	1.91	1.87	5.24	1.8408	18.335	16.201	15.843	13.04
3/29/2019	1:00:01	0	WIES	0	5.7	0	13.987	40543.2	51343.2	33.71	52167.2	33373	8.2	-78.6	93.6	7.83	0.45	2.34	2.13	5.95	1.8402	18.33	16.106	15.079	13.233
3/29/2019	1:30:01	0	WIES	0	5.7	0	14.428	40962.3	51326.2	33.71	52131.5	33362	8.22	-80	96.9	8.04	0.44	2.28	2.03	5.67	1.8407	18.336	16.177	15.772	13.954
3/29/2019	2:00:01	0	WIES	0	5.7	0	14.983	41479	51292.8	33.7	52072.2	33340	8.25	-81.4	101.4	8.32	0.45	2.33	1.93	5.4	1.8475	18.406	16.082	15.939	14.194
3/29/2019	2:30:01	0	WIES	0	5.7	0	14.375	40916.5	51333.7	33.71	52141.4	33367	8.22	-79.8	96.6	8.02	0.45	2.31	1.98	5.55	1.8426	18.355	16.082	15.724	13.81
3/29/2019	3:00:01	0	WIES	0	5.7	0	14.739	41245.1	51299.1	33.7	52090.1	33344	8.24	-80.8	99.6	8.21	0.47	2.39	1.93	5.4	1.8486	18.416	16.082	15.724	14.122
3/29/2019	3:30:01	0	WIES	0	5.7	0	15.772	42222.8	51257.8	33.69	51996.6	33318	8.27	-83	105.8	8.55	0.3	1.71	1.5	4.19	1.8409	18.344	16.153	16.082	15.294
3/29/2019	4:00:01	0	WIES	0	5.7	0	15.952	42391.3	51247.8	33.69	51976.8	33311	8.28	-83.2	107.3	8.64	0.3	1.7	1.49	4.17	1.8347	18.282	16.106	16.034	15.843
3/29/2019	4:30:01	0	WIES	0	5.7	0	15.921	42357.9	51243.9	33.69	51974.6	33309	8.28	-83.2	107.4	8.65	0.31	1.78	1.49	4.18	1.8319	18.255	16.106	16.01	16.01
3/29/2019	5:00:01	0	WIES	0	5.7	0	15.897	42342.7	51254.1	33.69	51986.2	33315	8.27	-83	106.8	8.61	0.3	1.74	1.52	4.25	1.8367	18.302	16.082	15.939	14.505
3/29/2019	5:30:01	0	WIES	0	5.7	0	15.153	41658.5	51309.6	33.72	52081.1	33351	8.24	-81.1	100.7	8.23	0.32	1.78	1.66	4.64	1.8204	18.136	16.106	15.939	14.266
3/29/2019	6:00:01	0	WIES	0	5.7	0	15.481	41952	51274.5	33.7	52029	33328	8.26	-82	103.1	8.38	0.28	1.66	1.49	4.16	1.842	18.353	16.058	15.915	14.337
3/29/2019	6:30:01	0	WIES	0	5.7	0	15.349	41830.6	51283.5	33.7	52044.9	33334	8.25	-81.7	102.4	8.34	0.29	1.69	1.53	4.27	1.8402	18.335	16.058	15.891	14.984
3/29/2019	7:00:01	0	WIES	0	5.7	0	15.263	41751	51289.2	33.71	52054.9	33338	8.25	-81.4	101.8	8.31	0.31	1.78	1.6	4.49	1.8424	18.356	15.963	15.819	13.69
3/29/2019	7:30:01	0	WIES	0	5.7	0	15.055	41550.3	51293.8	33.7	52069.9	33341	8.24	-81	100.3	8.22	0.35	1.9	1.7	4.76	1.8435	18.367	15.939	15.724	14.098
3/29/2019	8:00:01	0	WIES	0	5.7	0	15.2	41694.7	51296.7	33.71	52065.7	33343	8.25	-81.4	101.8	8.32	0.36	1.94	1.65	4.61	1.8303	18.236	15.915	15.772	14.266
3/29/2019	8:30:01	0	WIES	0	5.7	0	14.932	41444.5	51311.9	33.71	52094.1	33353	8.23	-80.6	99.5	8.17	0.34	1.9	1.75	4.89	1.831	18.241	15.891	15.652	14.098
3/29/2019	9:00:01	0	WIES	0	5.7	0	15.334	41825.9	51296	33.71	52058.3	33342	8.25	-81.6	102.1	8.32	0.33	1.83	1.62	4.54	1.8429	18.362	15.915	15.629	14.697
3/29/2019	9:30:01	0	WIES	0	5.7	0	15.367	41858	51295.9	33.71	52056.5	33342	8.25	-81.7	102.3	8.33	0.3	1.73	1.57	4.39	1.8424	18.357	15.867	15.724	15.199
3/29/2019	10:00:01	0	WIES	0	5.7	0	15.401	41882	51285	33.71	52043.8	33335	8.25	-81.7	102.5	8.34	0.28	1.63	1.56	4.37	1.8127	18.061	15.843	15.629	14.888
3/29/2019	10:30:01	0	WIES	0	5.7	0	15.558	42036.2	51285.7	33.71	52036.4	33336	8.26	-82	103.1	8.36	0.27	1.59	1.47	4.12	1.8403	18.337	15.843	15.724	14.888
3/29/2019	11:00:01	0	WIES	0	5.7	0	15.495	41992.7	51306.7	33.72	52060.9	33349	8.25	-81.8	103	8.36	0.26	1.57	1.53	4.27	1.8065	17.999	15.819	15.724	15.127
3/29/2019	11:30:01	0	WIES	0	5.7	0	15.341	41840	51304.7	33.72	52066.8	33348	8.25	-81.6	101.8	8.29	0.27	1.61	1.55	4.35	1.8105	18.038	15.796	15.652	13.954
3/29/2019	12:00:01	0	WIES	0	5.7	0	14.716	41258.5	51343.1	33.73	52135.7	33373	8.22	-80	97.1	8.01	0.29	1.69	1.67	4.68	1.8052	17.983	15.796	15.581	13.738
3/29/2019	12:30:01	0	WIES	0	5.7	0	14.815	41356	51344	33.74	52132.2	33374	8.23	-80.3	97.8	8.05	0.29	1.69	1.68	4.7	1.8378	18.308	15.772	15.676	13.858
3/29/2019	13:00:01	0	WIES	0	5.7	0	14.733	41280.3	51350.3	33.74	52142.4	33378	8.22	-79.9	96.8	7.98	0.28	1.62	1.61	4.5	1.8327	18.257	15.772	15.676	13.882
3/29/2019	13:30:01	0	WIES	0	5.7	0	14.506	41061.6	51354.8	33.73	52157.2	33381	8.21	-79.2	95.3	7.89	0.3	1.7	1.72	4.81	1.8324	18.254	15.748	15.605	13.762
3/29/2019	14:00:01	0	WIES	0	5.7	0	13.707	40323.2	51412.6	33.75	52248.5	33418	8.17	-76.9	88.3	7.43	0.29	1.67	1.77	4.96	1.8385	18.311	15.724	14.936	13.522
3/29/2019	14:30:01	0	WIES	0	5.7	0	14.051	40637.4	51383.4	33.74	52205.5	33399	8.19	-78.2	91.5	7.65	0.3	1.71	1.78	4.97	1.8429	18.357	15.7	15.175	13.522
3/29/2019	15:00:01	0	WIES	0	5.7	0	14.793	41328.1	51336.6	33.73	52125.7	33369	8.23	-80.2	96.9	7.98	0.24	1.48	1.61	4.5	1.8297	18.228	15.485	15.27	14.29
3/29/2019	15:30:01	0	WIES	0	5.7	0	15.024	41555.2	51337.5	33.74	52115.7	33369	8.24	-80.9	98.9	8.11	0.23	1.45	1.62	4.53	1.8222	18.154	15.676	15.485	13.714
3/29/2019	16:00:01	0	WIES	0	5.7	0	15.085	41605.5	51324.7	33.73	52099.7	33361	8.24	-81	99.5	8.14	0.23	1.42	1.54	4.32	1.8326	18.258	15.724	15.485	13.93
3/29/2019	16:30:01	0	WIES	0	5.7	0	14.982	41518.2	51341.7	33.74	52122	33372	8.24	-80.8	98.6	8.09	0.23	1.44	1.61	4.51	1.8413	18.343	15.772	15.533	13.954
3/29/2019	17:00:01	0	WIES	0	5.7	0	15.1	41616.2	51319.9	33.72	52094.1	33358	8.24	-81	99.6	8.15	0.24	1.48	1.61	4.5	1.8263	18.195	15.724	15.605	13.906
3/29/2019	17:30:01	0	WIES	0	5.7	0	15.587	42082.7	51306.6	33.73	52056	33349	8.26	-82.4	103.7	8.4	0.23	1.43	1.54	4.32	1.8311	18.244	15.772	15.652	15.438
3/29/2019	18:00:01	0	WIES	0	5.7	0	15.566	42070.5	51317.5	33.73	52068.2	33356	8.26	-82.2	103.3	8.38	0.22	1.41	1.52	4.26	1.8164	18.098	15.819	15.7	15.676
3/29/2019	18:30:01	0	WIES	0	5.7	0	15.656	42148.3	51304.3	33.73	52050.1	33348	8.26	-82.5	104.3	8.44	0.19	1.29	1.43	3.99	1.8227	18.161	15.819	15.724	15.557
3/29/2019	19:00:01	0	WIES	0	5.7	0	15.638	42129.5	51302.9	33.72	52049.6	33347	8.26	-82.3	104.1	8.43	0.19	1.27	1.45	4.06	1.8432	18.366	15.891	15.724	15.103
3/29/2019	19:30:01	0	WIES	0	5.7	0	15.692	42172.2	51290.3	33.72	52033.9	33339	8.26	-82.5	104.6	8.46	0.2	1.32	1.44	4.03	1.8342	18.277	15.939	15.843	15.772
3/29/2019	20:00:01	0	WIES	0	5.7	0	15.722	42186.4	51272.5	33.7	52014.3	33327	8.27	-82.6	105.1	8.5	0.19	1.26	1.43	4	1.8091	18.026	15.939	15.843	15.652
3/29/2019	20:30:01	0	WIES	0	5.7	0	15.734	42194.6	51268.6	33.7	52009.7	33325	8.27	-82.8	105.3	8.51	0.18	1.24	1.45	4.07	1.8342	18.277	15.986	15.891	15.247
3/29/2019	21:00:01	0	WIES	0	5.7	0	15.669	42124	51260	33.69	52004.5	33319	8.26	-82.5	104.9	8.49	0.2	1.31	1.44	4.04	1.8413	18.347	16.01	15.891	15.318
3/29/2019	21:30:01	0	WIES	0	5.7	0	15.478	41932.6	51253.6	33.68	52007.9	33315	8.26	-82.4	104.1	8.45	0.24	1.47	1.53	4.28	1.8545	18.478	16.01	15.819	14.984
3/29/2019	22:00:01	0	WIES	0	5.7	0	15.325	41787.7	51260.3	33.69	52022.6	33319	8.26	-82.3	103.5	8.43	0.28	1.66	1.69	4.73	1.8377	18.31	16.01	15.772	14.697
3/29/2019	22:30:01	0	WIES	0	5.7	0	15.358	41811.9	51250.4	33.68	52010.9	33313	8.26	-82.3	103.7	8.44	0.31	1.76	1.7	4.77	1.7994	17.929	16.034	15.652	13.69
3/29/2019	23:00:01	0	WIES	0	5.7	0	15.242	41696.7	51247.6	33.68	52013.7	33311	8.26	-82.1	102.9	8.4	0.35	1.92	1.79	5	1.8028	17.962	16.034	15.748	13.233
3/29/2019	23:30:01	0	WIES	0	5.7	0	15.259	41723.3	51261.1	33.69	52026.7	33320	8.26	-82.1	103.1	8.42	0.33	1.85	1.73	4.86	1.8166	18.099	16.01	15.748	13.016
3/30/2019	0:00:01	0	WIES	0	5.7	0	15.268	41724.5	51251.7	33.68	52016.7	33314	8.26	-82.1	103	8.41	0.35	1.93	1.77	4.95	1.8031	17.965	16.034	15.748	12.871
3/30/2019	0:30:01	0	WIES	0	5.7	0	15.307	41757.4	51244.4	33.67	52007.3	33309	8.26	-82.3	103.6	8.44	0.36	1.95	1.76	4.93	1.8323	18.256	16.058	15.819	13.064
3/30/2019	1:00:01	0	WIES	0	5.7	0	15.465	41890.7	51218.2	33.66	51972.6	33292	8.27	-82.6	104.8	8.51	0.34	1.87	1.69	4.73	1.8354	18.288	16.129	15.772	13.497
3/30/2019	1:30:01	0	WIES	0	5.7	0	15.425	41852.5	51219.8	33.66	51976.4	33293	8.27	-82.6	104.5	8.5	0.34	1.89	1.67	4.68	1.8178	18.113	16.058	15.796	13.858
3/30/2019	2:00:01	0	WIES	0	5.7	0	15.38	41803.2	51212.9	33.65	51971.6	33288	8.27	-82.5	104.1	8.48	0.33	1.83	1.64	4.58	1.8143	18.077	16.01	15.748	14.098
3/30/2019	2:30:01	0	WIES	0	5.7	0	15.536	41939.9	51194.2	33.64	51944.6	33276	8.27	-82.7	105.1	8.53	0.31	1.76	1.56	4.36	1.8338	18.272	15.963	15.772	14.385
3/30/2019	3:00:01	0	WIES	0	5.7	0	15.332	41747	51202.3	33.64	51963.3	33282	8.26	-82.2	103.4	8.43	0.32	1.79	1.62	4.54	1.8346	18.28	15.939	15.796	14.745
3/30/2019	3:30:01	0	WIES	0	5.7	0	15.478	41887.2	51198.3	33.64	51951.8	33279	8.27	-82.5	104.1	8.46	0.29	1.68	1.57	4.39	1.8348	18.282	15.939	15.676	14.026
3/30/2019	4:00:01	0	WIES	0	5.7	0	15.372	41786	51201.7	33.64	51960.7	33281	8.26	-82.1	103.3	8.41	0.28	1.64	1.54	4.31	1.8293	18.227	15.891	15.7	13.858
3/30/2019	4:30:01	0	WIES	0	5.7	0	15.59	41976.7	51173.7	33.63	51921	33263	8.27	-82.8	104.9	8.51	0.27	1.61	1.54	4.31	1.8335	18.27	15.915	15.772	15.055
3/30/2019	5:00:01	0	WIES	0	5.7	0	15.681	42058.6	51166.1	33.63	51908.6	33258	8.27	-83	105.5	8.54	0.26	1.57	1.48	4.13	1.834	18.275	16.01	15.843	15.533
3/30/2019	5:30:01	0	WIES	0	5.7	0	15.734	42118.3	51174.9	33.63	51914.7	33264	8.27	-82.9	105.6	8.54	0.25	1.51	1.47	4.12	1.8355	18.291	16.01	15.867	15.629
3/30/2019	6:00:01	0	WIES	0	5.7	0	15.858	42224.7	51157.8	33.62	51890.7	33253	8.28	-83.3	106.7	8.61	0.18	1.23	1.33	3.73	1.8315	18.251	15.939	15.867	15.772
3/30/2019	6:30:01	0	WIES	0	5.7	0	15.809	42182.3	51164.3	33.63	51899.9	33257	8.28	-83.3	106.2	8.58	0.2	1.31	1.38	3.86	1.8376	18.312	15.915	15.843	15.819
3/30/2019	7:00:01	0	WIES	0	5.7	0	15.743	42108.7	51152.8	33.62	51891.8	33249	8.27	-82.9	105.4	8.52	0.22	1.4	1.38	3.86	1.8363	18.298	15.915	15.796	15.7
3/30/2019	7:30:01	0	WIES	0	5.7	0	15.744	42111.3	51154.9	33.62	51893.8	33251	8.27	-83.1	105.8	8.55	0.2	1.3	1.35	3.79	1.8379	18.315	15.915	15.772	15.223
3/30/2019	8:00:01	0	WIES	0	5.7	0	15.696	42063.3	51154.2	33.62	51895.7	33250	8.27	-83	105.4	8.53	0.21	1.36	1.36	3.79	1.8459	18.394	15.915	15.772	13.858
3/30/2019	8:30:01	0	WIES	0	5.7	0	14.704	41180.9	51261.2	33.67	52053	33320	8.22	-80	97.3	8.03	0.27	1.61	1.63	4.57	1.8303	18.234	15.891	15.533	13.666
3/30/2019	9:00:01	0	WIES	0	5.7	0	15.099	41487	51162.3	33.61	51934.2	33256	8.25	-81.6	101	8.27	0.25	1.53	1.51	4.24	1.8452	18.385	15.891	15.676	13.954
3/30/2019	9:30:01	0	WIES	0	5.7	0	15.176	41563.4	51163.4	33.61	51931.5	33256	8.25	-81.8	101.8	8.32	0.26	1.56	1.55	4.34	1.8349	18.282	15.867	15.772	14.792
3/30/2019	10:00:01	0	WIES	0	5.7	0	15.378	41748.1	51148	33.61	51905.8	33246	8.26	-82.3	103.3	8.42	0.24	1.47	1.47	4.1	1.8414	18.348	15.843	15.772	15.008
3/30/2019	10:30:01	0	WIES	0	5.7	0	15.218	41604.3	51163.3	33.61	51929.4	33256	8.25	-81.7	101.6	8.3	0.23	1.43	1.49	4.17	1.8412	18.346	15.843	15.724	14.505
3/30/2019	11:00:01	0	WIES	0	5.7	0	14.831	41229.7	51167.4	33.61	51952.1	33259	8.23	-80.6	98.4	8.1	0.27	1.6	1.6	4.49	1.8392	18.325	15.843	15.605	13.594
3/30/2019	11:30:01	0	WIES	0	5.7	0	14.71	41137.2	51200.3	33.63	51991.2	33280	8.23	-80.2	97.1	8.01	0.27	1.6	1.62	4.53	1.8402	18.334	15.819	15.605	13.762
3/30/2019	12:00:01	0	WIES	0	5.7	0	15.197	41582.6	51161.4	33.61	51928.5	33255	8.25	-81.7	101.2	8.27	0.22	1.39	1.51	4.24	1.8429	18.362	15.796	15.676	14.673
3/30/2019	12:30:01	0	WIES	0	5.7	0	15.46	41828.2	51148.4	33.61	51902.1	33246	8.26	-82.2	102.8	8.36	0.18	1.26	1.42	3.97	1.8368	18.303	15.796	15.724	14.936
3/30/2019	13:00:01	0	WIES	0	5.7	0	15.303	41677.8	51152	33.61	51913.8	33249	8.26	-81.9	102	8.32	0.2	1.34	1.5	4.2	1.8394	18.328	15.772	15.652	13.954
3/30/2019	13:30:01	0	WIES	0	5.7	0	15.123	41494.9	51143.4	33.6	51913.9	33243	8.25	-81.4	100.5	8.23	0.22	1.4	1.56	4.38	1.8349	18.283	15.772	15.605	13.137
3/30/2019	14:00:01	0	WIES	0	5.7	0	14.398	40830.8	51198.7	33.62	52003.3	33279	8.21	-79.1	94.2	7.82	0.25	1.52	1.65	4.62	1.8366	18.296	15.772	15.652	13.281
3/30/2019	14:30:01	0	WIES	0	5.7	0	14.737	41139	51169.5	33.6	51958.6	33260	8.23	-80.3	97.1	8.01	0.22	1.39	1.62	4.55	1.8425	18.356	15.748	15.509	14.026
3/30/2019	15:00:01	0	WIES	0	5.7	0	14.904	41302.1	51169.5	33.61	51950.9	33260	8.24	-80.8	98.5	8.1	0.21	1.35	1.61	4.5	1.8402	18.334	15.748	15.533	13.112
3/30/2019	15:30:01	0	WIES	0	5.7	0	13.572	40069.1	51257.2	33.63	52095.3	33317	8.16	-76.1	85.8	7.24	0.2	1.31	1.7	4.77	1.8421	18.348	15.772	15.223	13.04
3/30/2019	16:00:01	0	WIES	0	5.7	0	13.328	39826.1	51252.5	33.62	52099.6	33314	8.15	-75.4	83.6	7.1	0.23	1.43	1.79	5.03	1.8365	18.291	15.748	14.17	12.992
3/30/2019	16:30:01	0	WIES	0	5.7	0	13.668	40127	51211.3	33.6	52045.4	33287	8.17	-76.9	87.4	7.37	0.25	1.53	1.81	5.05	1.8392	18.32	15.772	14.673	13.281
3/30/2019	17:00:01	0	WIES	0	5.6	0	13.967	40408.3	51196.7	33.6	52019.2	33278	8.19	-78.1	90.5	7.58	0.23	1.46	1.81	5.06	1.8442	18.371	15.819	15.7	15.724
