# Supplementary material for: Dynamics of pH at Santa Catalina Island
Source: PLoS One. 2023 Dec 7;18(12):e0290039. doi: 10.1371/journal.pone.0290039 (PMC10703214; doi:10.1371/journal.pone.0290039)
Supplement: S31 Dataset — (TXT) [file pone.0290039.s033.txt]

KOR Export File
File Created:6/20/2019 5:05:32 PM
Sonde ID	Sonde 17D108371 CMS-1
User ID	YSI
Site	WIES
Template	Depth Profiling Standard 30min
Averaging Mode	Default
Time Zone	(UTC) Coordinated Universal Time
Devices List:
Name	SN	Firmware	Corresponding Data Column(s)
Data Collection Device			1;2;3;4;5
EXO2 Sonde	17D108371	1.0.35	6;7
Total Algae BGA-PE	17K104828	3.0.0	8;9;10;11
Optical DO	17D107394	3.0.0	12;13
pH	17F100785	3.0.0	14;15
Conductivity/Temp	17C104812	3.0.5	16;17;18;19;20;21
Wiper	17L103085	3.0.0
Depth Non-Vented 0-100m	17C103815	3.0.0	22;23
1	2	3	4	5	6	7	8	9	10	11	12	13	14	15	16	17	18	19	20	21	22	23	24	25	26
Date (MM/DD/YYYY)	Time (HH:MM:SS)	Time (Fract. Sec)	Site Name	Fault Code	Battery V	Cable Pwr V	Chlorophyll RFU	Chlorophyll �g/L	BGA-PE RFU	BGA-PE �g/L	ODO % sat	ODO mg/L	pH	pH mV	Temp �C	Cond �S/cm	SpCond �S/cm	Sal psu	nLF Cond �S/cm	TDS mg/L	Press bar a	Depth m	Temp, �C, 20ft	Temp, �C, 40ft	Temp, �C, 80ft
6/1/2019	17:00:01	0	WIES	0	6.2	0	0.26	1.57	1.57	4.41	92	7.68	8.02	-69.6	14.344	39955.4	50236.6	32.98	51030.4	32654	1.7734	17.667	16.082	15.819	12.34
6/1/2019	17:30:01	0	WIES	0	6.2	0	0.28	1.66	1.64	4.58	86.7	7.29	8.01	-69.2	13.773	40174.9	51145.9	33.56	51975.2	33245	1.8409	18.337	16.106	15.557	12.413
6/1/2019	18:00:01	0	WIES	0	6.2	0	0.29	1.68	1.68	4.72	87.6	7.37	8.02	-69.7	13.802	40238.5	51185.7	33.59	52014.4	33271	1.8443	18.371	16.129	15.629	12.509
6/1/2019	18:30:01	0	WIES	0	6.2	0	0.33	1.83	1.75	4.9	85.5	7.22	8.01	-69.1	13.561	40004.5	51188.4	33.58	52026.1	33272	1.8447	18.374	16.082	15.485	11.904
6/1/2019	19:00:01	0	WIES	0	6.2	0	0.35	1.91	1.87	5.24	86.2	7.27	8.02	-69.5	13.655	40089.5	51179.9	33.58	52014.1	33267	1.8447	18.375	16.106	15.676	12.171
6/1/2019	19:30:01	0	WIES	0	6.2	0	0.34	1.89	1.8	5.05	83.8	7.1	8.01	-68.8	13.436	39892.3	51200.7	33.59	52043.2	33280	1.8443	18.37	16.129	15.819	12.509
6/1/2019	20:00:01	0	WIES	0	6.2	0	0.36	1.98	1.87	5.23	89.5	7.5	8.04	-70.8	13.989	40407.7	51169.5	33.58	51990.6	33260	1.8444	18.373	16.177	15.819	12.582
6/1/2019	20:30:01	0	WIES	0	6.2	0	0.4	2.11	1.89	5.29	89.3	7.48	8.04	-70.8	13.983	40407.5	51175.9	33.59	51997.4	33264	1.8442	18.371	16.177	15.819	12.775
6/1/2019	21:00:01	0	WIES	0	6.2	0	0.39	2.1	1.91	5.36	88.5	7.42	8.04	-70.6	13.906	40330.8	51174.1	33.58	51998.6	33263	1.8438	18.367	16.225	15.796	12.775
6/1/2019	21:30:01	0	WIES	0	6.2	0	0.49	2.48	2.04	5.71	99.3	8.14	8.1	-74.3	15.061	41420.2	51125.7	33.58	51898.6	33232	1.8441	18.374	16.225	16.082	14.218
6/1/2019	22:00:01	0	WIES	0	6.2	0	0.44	2.28	1.85	5.19	103.2	8.39	8.12	-75.7	15.474	41812.8	51112.5	33.58	51864.9	33223	1.844	18.375	16.201	15.819	14.625
6/1/2019	22:30:01	0	WIES	0	6.2	0	0.45	2.31	1.84	5.15	104.6	8.47	8.13	-76.2	15.643	41978.2	51113.1	33.59	51856.8	33224	1.8438	18.373	16.225	15.963	15.247
6/1/2019	23:00:01	0	WIES	0	6.2	0	0.35	1.9	1.59	4.45	106.4	8.56	8.14	-76.9	15.987	42311.7	51110.6	33.59	51835.7	33222	1.8434	18.371	16.201	16.106	15.629
6/1/2019	23:30:01	0	WIES	0	6.2	0	0.35	1.93	1.56	4.37	107.3	8.63	8.15	-77.1	16.007	42331.3	51110.8	33.59	51834.9	33222	1.8427	18.364	16.225	16.106	15.294
6/2/2019	0:00:01	0	WIES	0	6.2	0	0.35	1.94	1.53	4.29	108.2	8.69	8.15	-77.5	16.05	42375.8	51113.4	33.59	51835.1	33224	1.8429	18.366	16.249	16.129	16.058
6/2/2019	0:30:01	0	WIES	0	6.2	0	0.35	1.92	1.58	4.43	107.6	8.64	8.15	-77.4	16.113	42434.5	51109.7	33.59	51827.9	33221	1.8432	18.369	16.344	16.249	16.129
6/2/2019	1:00:01	0	WIES	0	6.2	0	0.28	1.65	1.43	3.99	108	8.66	8.15	-77.5	16.212	42528.9	51107.8	33.59	51820.3	33220	1.8429	18.366	16.344	16.272	16.201
6/2/2019	1:30:01	0	WIES	0	6.2	0	0.24	1.49	1.28	3.59	107.4	8.6	8.15	-77.5	16.262	42578.8	51108.2	33.59	51817.9	33220	1.8431	18.369	16.415	16.32	16.272
6/2/2019	2:00:01	0	WIES	0	6.2	0	0.19	1.3	1.26	3.52	107.2	8.57	8.15	-77.5	16.308	42627.2	51113.2	33.6	51820.4	33224	1.8433	18.371	16.534	16.392	16.32
6/2/2019	2:30:01	0	WIES	0	6.2	0	0.22	1.42	1.31	3.66	107.6	8.6	8.15	-77.5	16.297	42615	51111.3	33.6	51819.1	33222	1.8435	18.373	16.487	16.368	16.01
6/2/2019	3:00:01	0	WIES	0	6.2	0	0.23	1.43	1.27	3.56	107.3	8.58	8.15	-77.5	16.312	42626.5	51107	33.59	51813.9	33220	1.8434	18.372	16.487	16.344	13.642
6/2/2019	3:30:01	0	WIES	0	6.2	0	0.32	1.79	1.5	4.19	106.8	8.57	8.15	-77.3	16.146	42471	51115.2	33.6	51831.6	33225	1.8435	18.372	16.487	16.368	14.05
6/2/2019	4:00:01	0	WIES	0	6.2	0	0.4	2.12	1.73	4.84	104.5	8.43	8.13	-76.5	15.843	42173.6	51113	33.59	51846	33223	1.8443	18.38	16.487	16.344	13.666
6/2/2019	4:30:01	0	WIES	0	6.2	0	0.54	2.68	2.12	5.95	99	8.11	8.11	-74.7	15.087	41452	51133.4	33.59	51905.3	33237	1.8445	18.378	16.487	16.392	13.497
6/2/2019	5:00:01	0	WIES	0	6.2	0	0.55	2.73	2.18	6.11	97.5	8.02	8.1	-74.1	14.907	41277.6	51134.9	33.58	51915.6	33238	1.8447	18.38	16.487	16.32	13.425
6/2/2019	5:30:01	0	WIES	0	6.2	0	0.58	2.85	2.36	6.6	88.4	7.41	8.04	-71	13.918	40345.1	51177.5	33.59	52001.4	33265	1.8448	18.377	16.487	15.986	13.329
6/2/2019	6:00:01	0	WIES	0	6.2	0	0.59	2.86	2.39	6.68	85.2	7.2	8.03	-69.9	13.589	40028	51183.4	33.58	52020	33269	1.8445	18.372	16.463	15.581	13.305
6/2/2019	6:30:01	0	WIES	0	6.2	0	0.56	2.78	2.4	6.72	86.9	7.31	8.04	-70.5	13.798	40222.5	51170.6	33.58	51999.2	33261	1.8444	18.372	16.487	16.177	13.401
6/2/2019	7:00:01	0	WIES	0	6.2	0	0.56	2.75	2.45	6.86	87.3	7.34	8.04	-70.7	13.824	40245.5	51167.5	33.58	51995.1	33259	1.8439	18.368	16.463	16.106	13.305
6/2/2019	7:30:01	0	WIES	0	6.2	0	0.59	2.89	2.45	6.85	86.3	7.27	8.03	-70.4	13.685	40113.8	51172.5	33.57	52005.5	33262	1.8435	18.364	16.415	15.796	13.04
6/2/2019	8:00:01	0	WIES	0	6.2	0	0.59	2.88	2.4	6.72	86.4	7.28	8.03	-70.4	13.698	40122.6	51168.8	33.57	52001.3	33260	1.8435	18.363	16.225	15.7	12.195
6/2/2019	8:30:01	0	WIES	0	6.2	0	0.62	3	2.52	7.05	85.9	7.25	8.03	-70.2	13.613	40044.8	51174.3	33.57	52010	33263	1.8433	18.361	16.225	15.533	12.268
6/2/2019	9:00:01	0	WIES	0	6.2	0	0.6	2.91	2.47	6.91	84.6	7.15	8.03	-69.9	13.52	39956.4	51177.5	33.57	52016.5	33265	1.8432	18.36	16.249	14.792	12.171
6/2/2019	9:30:01	0	WIES	0	6.2	0	0.49	2.47	2.2	6.17	77.1	6.61	7.98	-67.1	12.803	39298.9	51234.4	33.58	52097.8	33302	1.8435	18.36	16.201	14.242	11.977
6/2/2019	10:00:01	0	WIES	0	6.2	0	0.48	2.42	2.27	6.35	76.5	6.57	7.98	-67	12.764	39255.9	51228.7	33.58	52093.3	33299	1.8436	18.361	16.177	13.93	12.147
6/2/2019	10:30:01	0	WIES	0	6.2	0	0.48	2.43	2.2	6.15	74.9	6.45	7.97	-66.5	12.663	39162.1	51235	33.58	52102.6	33303	1.8436	18.36	16.296	13.69	12.219
6/2/2019	11:00:01	0	WIES	0	6.2	0	0.53	2.66	2.39	6.68	82.8	7.02	8.02	-69.5	13.413	39854.7	51182.7	33.57	52025.5	33269	1.8429	18.356	16.392	15.819	12.678
6/2/2019	11:30:01	0	WIES	0	6.2	0	0.34	1.89	1.6	4.48	103.7	8.35	8.14	-76.6	15.943	42254.2	51093.5	33.58	51819.6	33211	1.8433	18.37	16.392	16.225	15.7
6/2/2019	12:00:01	0	WIES	0	6.2	0	0.22	1.42	1.37	3.84	104.7	8.4	8.14	-77.1	16.192	42512	51110.5	33.59	51824.2	33222	1.8433	18.37	16.392	16.32	16.201
6/2/2019	12:30:01	0	WIES	0	6.2	0	0.2	1.33	1.35	3.79	104.2	8.35	8.14	-77	16.21	42525.7	51105.7	33.59	51818.4	33219	1.8433	18.371	16.392	16.272	16.034
6/2/2019	13:00:01	0	WIES	0	6.2	0	0.22	1.39	1.3	3.65	104.3	8.35	8.14	-77.1	16.247	42567.5	51113.1	33.6	51823.8	33224	1.8435	18.373	16.392	16.32	16.153
6/2/2019	13:30:01	0	WIES	0	6.2	0	0.2	1.33	1.3	3.63	103.8	8.31	8.14	-76.9	16.246	42563.8	51108.9	33.59	51819.5	33221	1.8438	18.376	16.392	16.296	16.296
6/2/2019	14:00:01	0	WIES	0	6.2	0	0.19	1.26	1.24	3.48	104.1	8.33	8.14	-77	16.249	42565.9	51107.9	33.59	51818.3	33220	1.8441	18.379	16.368	16.296	16.296
6/2/2019	14:30:01	0	WIES	0	6.2	0	0.18	1.25	1.3	3.65	104.4	8.35	8.14	-77.1	16.256	42578	51114.1	33.6	51824.2	33224	1.8442	18.38	16.463	16.344	16.344
6/2/2019	15:00:01	0	WIES	0	6.2	0	0.18	1.24	1.28	3.59	104.3	8.35	8.14	-77.1	16.283	42576.2	51081.3	33.57	51789.5	33203	1.8445	18.383	16.463	16.368	16.32
6/2/2019	15:30:01	0	WIES	0	6.2	0	0.13	1.06	1.21	3.39	104.2	8.34	8.14	-77.1	16.3	42593.6	51082.4	33.58	51789.6	33204	1.8449	18.387	16.487	16.344	13.353
6/2/2019	16:00:01	0	WIES	0	6.2	0	0.15	1.1	1.22	3.41	104.1	8.34	8.14	-77	16.275	42566.6	51078.4	33.57	51786.9	33201	1.8451	18.389	16.439	16.344	14.314
6/2/2019	16:30:01	0	WIES	0	6.2	0	0.13	1.05	1.22	3.42	103.6	8.29	8.14	-76.8	16.283	42573.4	51078.1	33.57	51786.3	33201	1.8451	18.389	16.463	16.344	14.337
6/2/2019	17:00:01	0	WIES	0	6.2	0	0.16	1.15	1.28	3.58	103.9	8.32	8.14	-76.9	16.304	42594.6	51078.8	33.57	51785.8	33201	1.8453	18.391	16.487	16.368	14.29
6/2/2019	17:30:01	0	WIES	0	6.2	0	0.2	1.33	1.34	3.76	103.7	8.31	8.14	-76.9	16.221	42523.4	51090	33.58	51801.8	33208	1.8453	18.391	16.463	16.344	13.137
6/2/2019	18:00:01	0	WIES	0	6.2	0	0.23	1.44	1.37	3.83	104.5	8.37	8.14	-77.1	16.265	42545.6	51065.7	33.56	51774.6	33193	1.8453	18.391	16.439	16.344	13.088
6/2/2019	18:30:01	0	WIES	0	6.2	0	0.25	1.53	1.41	3.95	104.4	8.36	8.14	-77	16.249	42532.3	51067.5	33.56	51777.4	33194	1.8454	18.392	16.487	16.368	12.847
6/2/2019	19:00:01	0	WIES	0	6.2	0	0.28	1.63	1.51	4.22	103.8	8.33	8.14	-76.8	16.157	42448.2	51075	33.57	51790.3	33199	1.8458	18.395	16.487	16.392	12.944
6/2/2019	19:30:01	0	WIES	0	6.2	0	0.32	1.81	1.69	4.72	99.9	8.1	8.12	-75.6	15.658	41981.3	51098.7	33.58	51841.3	33214	1.8452	18.388	16.511	16.415	12.34
6/2/2019	20:00:01	0	WIES	0	6.2	0	0.36	1.95	1.74	4.87	102.6	8.26	8.13	-76.4	16.001	42296.1	51075.5	33.56	51799.4	33199	1.8454	18.391	16.511	16.368	13.233
6/2/2019	20:30:01	0	WIES	0	6.2	0	0.38	2.04	1.78	4.98	99.2	8.05	8.11	-75.3	15.557	41892	51110.3	33.58	51858.4	33222	1.8454	18.39	16.534	16.415	13.449
6/2/2019	21:00:01	0	WIES	0	6.2	0	0.4	2.12	1.81	5.06	101.2	8.17	8.13	-75.9	15.814	42148	51117	33.59	51851.6	33226	1.8452	18.388	16.558	16.392	13.69
6/2/2019	21:30:01	0	WIES	0	6.2	0	0.45	2.31	1.91	5.34	103	8.29	8.13	-76.5	15.994	42322.1	51114.9	33.59	51839.8	33225	1.8451	18.388	16.582	16.392	13.233
6/2/2019	22:00:01	0	WIES	0	6.2	0	0.47	2.4	1.95	5.45	101.9	8.23	8.13	-76.1	15.826	42167	51125.2	33.6	51859.3	33231	1.8447	18.383	16.534	16.392	13.978
6/2/2019	22:30:01	0	WIES	0	6.2	0	0.49	2.5	2	5.59	101.8	8.22	8.13	-76.1	15.808	42144.1	51119.3	33.59	51854.3	33228	1.8447	18.383	16.582	16.392	13.69
6/2/2019	23:00:01	0	WIES	0	6.2	0	0.53	2.64	2.08	5.83	103.5	8.33	8.14	-76.5	15.973	42302.6	51116.2	33.59	51842.2	33226	1.8444	18.381	16.606	16.392	14.673
6/2/2019	23:30:01	0	WIES	0	6.2	0	0.56	2.77	2.1	5.89	104	8.37	8.14	-76.7	16.016	42342.5	51113.7	33.59	51837.3	33224	1.8443	18.38	16.606	16.368	15.247
6/3/2019	0:00:01	0	WIES	0	6.2	0	0.55	2.72	2.1	5.87	103.1	8.31	8.13	-76.5	15.947	42276.6	51115.2	33.59	51842.6	33225	1.8443	18.38	16.582	16.368	13.546
6/3/2019	0:30:01	0	WIES	0	6.2	0	0.59	2.9	2.15	6.03	103.6	8.34	8.14	-76.5	15.979	42306.7	51113.4	33.59	51839	33224	1.8443	18.38	16.582	16.32	13.642
6/3/2019	1:00:01	0	WIES	0	6.2	0	0.66	3.18	2.31	6.46	104.5	8.4	8.14	-76.8	16.042	42367.3	51112.7	33.59	51834.8	33223	1.8439	18.376	16.582	16.344	14.481
6/3/2019	1:30:01	0	WIES	0	6.2	0	0.49	2.49	2	5.61	98.8	8.04	8.11	-75.1	15.444	41804.6	51138	33.6	51892.3	33240	1.8441	18.376	16.463	16.225	13.57
6/3/2019	2:00:01	0	WIES	0	6.2	0	0.59	2.88	2.21	6.18	95.2	7.81	8.09	-74	15.02	41414.2	51168.1	33.61	51943.9	33259	1.8441	18.374	16.463	16.272	13.666
6/3/2019	2:30:01	0	WIES	0	6.2	0	0.64	3.07	2.17	6.08	105.2	8.44	8.14	-77.1	16.129	42445	51104.4	33.59	51821.4	33218	1.8441	18.379	16.511	16.272	14.912
6/3/2019	3:00:01	0	WIES	0	6.2	0	0.64	3.08	2.19	6.13	104.8	8.42	8.14	-76.9	16.08	42404.9	51113.4	33.59	51833.4	33224	1.8444	18.381	16.511	16.32	14.816
6/3/2019	3:30:01	0	WIES	0	6.2	0	0.71	3.34	2.3	6.43	105.2	8.44	8.14	-77.1	16.139	42461.1	51110.9	33.59	51827.6	33222	1.8444	18.382	16.558	16.32	14.625
6/3/2019	4:00:01	0	WIES	0	6.1	0	0.65	3.13	2.25	6.3	104.1	8.36	8.14	-76.8	16.064	42397	51121.7	33.6	51842.7	33229	1.8446	18.383	16.534	16.32	14.17
6/3/2019	4:30:01	0	WIES	0	6.2	0	0.65	3.14	2.32	6.5	99.3	8.07	8.11	-75.2	15.496	41847.9	51129.6	33.59	51881.1	33234	1.8451	18.386	16.534	16.32	14.242
6/3/2019	5:00:01	0	WIES	0	6.1	0	0.63	3.04	2.3	6.43	96.2	7.88	8.1	-74.2	15.125	41501	51148.7	33.6	51919.2	33247	1.8451	18.384	16.534	16.296	13.882
6/3/2019	5:30:01	0	WIES	0	6.1	0	0.64	3.09	2.36	6.59	93.7	7.72	8.08	-73.3	14.781	41161.2	51143.9	33.59	51930.6	33244	1.845	18.382	16.534	16.296	13.69
6/3/2019	6:00:01	0	WIES	0	6.1	0	0.63	3.05	2.44	6.84	88.1	7.36	8.05	-71.3	14.086	40499.1	51164.4	33.58	51981.4	33257	1.8449	18.379	16.463	16.153	13.377
6/3/2019	6:30:01	0	WIES	0	6.1	0	0.6	2.94	2.49	6.98	82.6	6.99	8.01	-69.3	13.436	39886.3	51193.5	33.58	52035.7	33276	1.8448	18.375	16.415	14.673	12.799
6/3/2019	7:00:01	0	WIES	0	6.1	0	0.67	3.2	2.65	7.41	83.3	7.05	8.02	-69.6	13.506	39943.3	51179	33.57	52018.6	33266	1.8446	18.373	16.439	14.481	13.137
6/3/2019	7:30:01	0	WIES	0	6.1	0	0.69	3.29	2.65	7.41	84.3	7.12	8.03	-69.9	13.606	40038.8	51175.6	33.57	52011.5	33264	1.8445	18.373	16.511	15.915	12.992
6/3/2019	8:00:01	0	WIES	0	6.1	0	0.67	3.21	2.66	7.46	84.2	7.11	8.03	-70	13.599	40015.8	51155.6	33.56	51991.5	33251	1.8442	18.369	16.487	15.724	12.727
6/3/2019	8:30:01	0	WIES	0	6.1	0	0.62	3	2.43	6.79	85.6	7.2	8.04	-70.6	13.803	40210.8	51149.4	33.56	51977.5	33247	1.8439	18.368	16.415	16.32	12.944
6/3/2019	9:00:01	0	WIES	0	6.1	0	0.64	3.06	2.44	6.83	88.7	7.39	8.06	-71.8	14.207	40589.3	51129.4	33.56	51941	33234	1.8437	18.367	16.534	16.392	12.606
6/3/2019	9:30:01	0	WIES	0	6.1	0	0.54	2.66	2.21	6.18	85.1	7.14	8.04	-70.6	13.958	40344	51126.2	33.55	51947.9	33232	1.8435	18.365	16.558	16.32	11.929
6/3/2019	10:00:01	0	WIES	0	6.1	0	0.42	2.22	2.05	5.75	74.7	6.42	7.97	-66.5	12.731	39236	51244.4	33.59	52109.9	33309	1.8436	18.361	16.534	15.939	11.977
6/3/2019	10:30:01	0	WIES	0	6.1	0	0.45	2.33	2.14	5.99	74.2	6.39	7.96	-66.3	12.668	39169.6	51238	33.58	52105.4	33305	1.8435	18.359	16.511	15.748	11.88
6/3/2019	11:00:01	0	WIES	0	6.1	0	0.46	2.37	2.15	6.02	76.2	6.53	7.98	-67.2	12.866	39347.1	51217.4	33.58	52078.7	33291	1.8435	18.36	16.511	15.151	11.783
6/3/2019	11:30:01	0	WIES	0	6.1	0	0.45	2.31	2.03	5.67	80.1	6.79	8.01	-68.8	13.373	39825	51194.3	33.58	52038.8	33276	1.8431	18.358	16.439	15.796	12.654
6/3/2019	12:00:01	0	WIES	0	6.1	0	0.52	2.61	2.04	5.7	98.3	7.99	8.12	-75.3	15.479	41811.8	51106.2	33.58	51857.4	33219	1.8432	18.367	16.487	16.296	14.17
6/3/2019	12:30:01	0	WIES	0	6.1	0	0.43	2.22	1.78	4.97	103	8.27	8.14	-76.7	16.083	42405.4	51110.2	33.59	51830	33222	1.8434	18.371	16.463	16.296	16.058
6/3/2019	13:00:01	0	WIES	0	6.1	0	0.38	2.04	1.64	4.59	104.1	8.34	8.15	-77.2	16.234	42554.7	51112.7	33.6	51824.1	33223	1.8436	18.374	16.439	16.344	16.201
6/3/2019	13:30:01	0	WIES	0	6.1	0	0.33	1.83	1.55	4.33	105	8.38	8.15	-77.5	16.389	42705.6	51112	33.6	51814.5	33223	1.844	18.379	16.463	16.392	16.368
6/3/2019	14:00:01	0	WIES	0	6.1	0	0.34	1.9	1.58	4.44	102.1	8.2	8.14	-76.6	16.101	42428	51116.6	33.6	51835.5	33226	1.8442	18.38	16.463	16.344	16.177
6/3/2019	14:30:01	0	WIES	0	6.1	0	0.35	1.94	1.59	4.46	103.1	8.26	8.14	-76.9	16.178	42501.9	51115	33.6	51829.6	33225	1.8442	18.379	16.439	16.249	16.034
6/3/2019	15:00:01	0	WIES	0	6.1	0	0.36	1.97	1.59	4.46	102.6	8.23	8.14	-76.8	16.185	42513.8	51120.5	33.6	51834.7	33228	1.8444	18.382	16.487	16.32	15.939
6/3/2019	15:30:01	0	WIES	0	6.1	0	0.34	1.87	1.53	4.28	103.4	8.27	8.14	-77	16.266	42587.5	51113.9	33.6	51823.4	33224	1.8449	18.387	16.558	16.439	16.106
6/3/2019	16:00:01	0	WIES	0	6.1	0	0.32	1.81	1.57	4.41	103.1	8.25	8.14	-76.9	16.241	42563.9	51115.8	33.6	51826.9	33225	1.8451	18.388	16.534	16.415	16.249
6/3/2019	16:30:01	0	WIES	0	6.1	0	0.29	1.69	1.56	4.38	103.3	8.26	8.14	-77	16.281	42603.4	51116.1	33.6	51824.9	33225	1.8456	18.393	16.534	16.439	14.194
6/3/2019	17:00:01	0	WIES	0	6.1	0	0.26	1.58	1.52	4.24	103	8.25	8.14	-76.9	16.261	42588.1	51120.9	33.6	51830.9	33229	1.8455	18.392	16.534	16.439	12.92
6/3/2019	17:30:01	0	WIES	0	6.1	0	0.28	1.65	1.53	4.29	102.8	8.23	8.14	-76.8	16.24	42563.8	51116.2	33.6	51827.3	33226	1.8455	18.393	16.558	16.463	12.968
6/3/2019	18:00:01	0	WIES	0	6.1	0	0.31	1.77	1.51	4.24	103.9	8.3	8.14	-77.1	16.371	42687.9	51111.8	33.6	51815.4	33223	1.8454	18.392	16.582	16.463	13.161
6/3/2019	18:30:01	0	WIES	0	6.1	0	0.32	1.81	1.64	4.6	102.9	8.23	8.14	-76.8	16.269	42597.8	51123	33.6	51832.5	33230	1.8458	18.395	16.582	16.439	12.727
6/3/2019	19:00:01	0	WIES	0	6.1	0	0.38	2.05	1.93	5.41	83.7	7.03	8.03	-70.2	13.805	40262.7	51212	33.61	52039.8	33288	1.8459	18.387	16.582	16.463	12.703
6/3/2019	19:30:01	0	WIES	0	6.1	0	0.41	2.16	1.97	5.51	87	7.25	8.05	-71.4	14.254	40658	51158.2	33.58	51968.3	33253	1.8455	18.385	16.582	16.463	12.678
6/3/2019	20:00:01	0	WIES	0	6.1	0	0.43	2.25	2.06	5.76	83.2	7.01	8.02	-69.8	13.667	40112.5	51193.9	33.59	52027.8	33276	1.8455	18.383	16.63	16.463	13.04
6/3/2019	20:30:01	0	WIES	0	6.1	0	0.45	2.32	2.05	5.74	81.3	6.89	8.01	-69.1	13.436	39892	51200.4	33.59	52042.8	33280	1.8453	18.38	16.606	15.485	12.944
6/3/2019	21:00:01	0	WIES	0	6.1	0	0.55	2.72	2.29	6.41	86.6	7.25	8.05	-71.1	14.06	40465.4	51154.8	33.57	51972.8	33251	1.8451	18.38	16.63	15.867	13.233
6/3/2019	21:30:01	0	WIES	0	6.1	0	0.53	2.64	2.31	6.46	84	7.08	8.03	-70.1	13.683	40114	51175.3	33.58	52008.3	33264	1.8448	18.376	16.654	16.344	13.522
6/3/2019	22:00:01	0	WIES	0	6.1	0	0.57	2.8	2.29	6.41	91.6	7.56	8.08	-73	14.721	41098.1	51137.9	33.58	51927.1	33240	1.8447	18.379	16.677	16.534	13.642
6/3/2019	22:30:01	0	WIES	0	6.1	0	0.58	2.83	2.31	6.46	91.3	7.55	8.08	-72.9	14.633	41029.3	51158.9	33.59	51952.5	33253	1.8444	18.376	16.749	16.368	13.064
6/3/2019	23:00:01	0	WIES	0	6.1	0	0.59	2.88	2.34	6.55	91	7.52	8.08	-72.9	14.673	41069.1	51160.8	33.6	51952.7	33254	1.8438	18.37	16.796	16.439	13.137
6/3/2019	23:30:01	0	WIES	0	6.1	0	0.55	2.7	2.21	6.19	84.7	7.11	8.04	-70.5	13.845	40283.1	51189	33.59	52016	33273	1.8441	18.37	16.749	16.487	13.305
6/4/2019	0:00:01	0	WIES	0	6.1	0	0.58	2.85	2.31	6.46	80.5	6.85	8.01	-68.8	13.264	39726.7	51204.1	33.58	52052.4	33283	1.8441	18.367	16.749	16.129	12.968
6/4/2019	0:30:01	0	WIES	0	6.1	0	0.58	2.82	2.25	6.31	86.5	7.23	8.05	-71.2	14.076	40489.5	51165.7	33.58	51983.2	33258	1.8437	18.367	16.796	16.558	13.305
6/4/2019	1:00:01	0	WIES	0	6.1	0	0.56	2.75	2	5.59	104.2	8.34	8.15	-77.1	16.215	42528.4	51103.8	33.59	51815.3	33217	1.844	18.378	16.796	16.606	14.05
6/4/2019	1:30:01	0	WIES	0	6.1	0	0.63	3.04	2.19	6.14	104.3	8.35	8.15	-77.3	16.257	42580.6	51117.1	33.6	51827.2	33226	1.8443	18.38	16.844	16.63	13.738
6/4/2019	2:00:01	0	WIES	0	6.1	0	0.42	2.21	1.7	4.76	106.4	8.47	8.16	-77.9	16.548	42860.4	51111.6	33.6	51804.8	33223	1.8443	18.382	16.892	16.725	16.153
6/4/2019	2:30:01	0	WIES	0	6.1	0	0.3	1.73	1.43	4.01	107	8.49	8.16	-78.2	16.71	43022	51115	33.61	51798.7	33225	1.8444	18.384	16.82	16.749	16.63
6/4/2019	3:00:01	0	WIES	0	6.1	0	0.3	1.72	1.36	3.8	107.1	8.5	8.16	-78.2	16.673	42989.8	51120	33.61	51805.9	33228	1.8449	18.389	16.868	16.773	16.487
6/4/2019	3:30:01	0	WIES	0	6.1	0	0.31	1.76	1.46	4.09	107.3	8.51	8.16	-78.3	16.703	43015	51115.2	33.61	51799.3	33225	1.8452	18.392	16.868	16.796	16.296
6/4/2019	4:00:01	0	WIES	0	6.1	0	0.3	1.74	1.44	4.02	107.2	8.5	8.16	-78.3	16.736	43053.7	51123.4	33.61	51805.6	33230	1.8451	18.391	16.868	16.796	15.891
6/4/2019	4:30:01	0	WIES	0	6.1	0	0.64	3.08	2.15	6.01	105.1	8.4	8.15	-77.6	16.353	42676.3	51118.4	33.6	51823	33227	1.8457	18.395	16.868	16.773	12.992
6/4/2019	5:00:01	0	WIES	0	6.1	0	0.59	2.88	2.11	5.9	100.8	8.13	8.13	-76.2	15.887	42235.1	51135.5	33.61	51866.4	33238	1.8456	18.392	16.868	16.773	13.04
6/4/2019	5:30:01	0	WIES	0	6.1	0	0.88	4.04	2.97	8.31	94.4	7.77	8.09	-74	14.881	41267.1	51153.5	33.6	51935.5	33250	1.8458	18.391	16.868	16.606	12.437
6/4/2019	6:00:01	0	WIES	0	6.1	0	0.68	3.23	2.63	7.37	82.3	6.95	8.02	-69.7	13.591	40052.1	51212.1	33.6	52048.8	33288	1.8457	18.384	16.844	16.534	12.195
6/4/2019	6:30:01	0	WIES	0	6.1	0	0.72	3.4	2.65	7.43	91.6	7.56	8.08	-73.1	14.694	41079.2	51147.7	33.59	51938.2	33246	1.8454	18.386	16.844	16.773	12.654
6/4/2019	7:00:01	0	WIES	0	6.1	0	0.73	3.44	2.81	7.86	83.1	7	8.03	-69.9	13.635	40091.4	51206.8	33.6	52041.9	33284	1.8452	18.38	16.844	16.534	12.219
6/4/2019	7:30:01	0	WIES	0	6.1	0	0.67	3.21	2.73	7.65	77.7	6.63	7.99	-68	13.108	39596.8	51233.7	33.6	52087.7	33302	1.8453	18.379	16.844	16.701	12.389
6/4/2019	8:00:01	0	WIES	0	6.1	0	0.82	3.79	2.75	7.69	94.6	7.76	8.1	-74.1	15.006	41370.5	51131.2	33.58	51906.5	33235	1.845	18.383	16.844	16.654	12.509
6/4/2019	8:30:01	0	WIES	0	6.1	0	0.75	3.53	2.72	7.62	88.6	7.38	8.06	-72	14.266	40676.7	51166.7	33.59	51976.3	33258	1.8448	18.378	16.844	16.463	12.727
6/4/2019	9:00:01	0	WIES	0	6.1	0	0.75	3.52	2.76	7.71	86.2	7.22	8.05	-71.1	13.997	40348.9	51084.6	33.52	51904.1	33205	1.8445	18.375	16.82	16.582	12.992
6/4/2019	9:30:01	0	WIES	0	6.1	0	0.71	3.37	2.54	7.12	90.6	7.49	8.07	-72.8	14.613	41000.1	51147.2	33.59	51941.5	33246	1.8442	18.373	16.773	16.463	12.413
6/4/2019	10:00:01	0	WIES	0	6.1	0	0.74	3.49	2.62	7.33	94.9	7.8	8.1	-74.2	14.964	41332.4	51134.8	33.59	51912.8	33238	1.8444	18.377	16.749	16.582	13.233
6/4/2019	10:30:01	0	WIES	0	6.1	0	0.74	3.49	2.76	7.72	86.7	7.26	8.05	-71.2	13.997	40445.4	51206.8	33.61	52028.1	33284	1.8444	18.373	16.677	16.272	11.977
6/4/2019	11:00:01	0	WIES	0	6.1	0	0.53	2.65	2.39	6.69	76.7	6.56	7.98	-67.3	12.949	39451.5	51246.4	33.6	52105.4	33310	1.8441	18.366	16.63	15.103	12.025
6/4/2019	11:30:01	0	WIES	0	6.1	0	0.56	2.77	2.48	6.95	75	6.43	7.97	-66.8	12.819	39320.4	51242.7	33.59	52105.9	33308	1.8438	18.363	16.749	16.439	12.364
6/4/2019	12:00:01	0	WIES	0	6.1	0	0.65	3.12	2.44	6.83	101.8	8.24	8.13	-76.3	15.671	41997.6	51104.5	33.58	51845	33218	1.8441	18.377	16.701	16.63	14.074
6/4/2019	12:30:01	0	WIES	0	6.1	0	0.25	1.5	1.45	4.06	104.3	8.3	8.15	-77.5	16.536	42853.8	51117.8	33.6	51811.6	33227	1.8441	18.379	16.701	16.63	16.582
6/4/2019	13:00:01	0	WIES	0	6.1	0	0.23	1.44	1.41	3.94	104.5	8.31	8.15	-77.7	16.6	42926.4	51129.1	33.61	51819.5	33234	1.8445	18.384	16.701	16.63	16.63
6/4/2019	13:30:01	0	WIES	0	6.1	0	0.28	1.63	1.39	3.89	104.1	8.28	8.15	-77.6	16.581	42908.3	51130.2	33.61	51821.7	33235	1.8446	18.385	16.749	16.654	16.296
6/4/2019	14:00:01	0	WIES	0	6.1	0	0.27	1.58	1.4	3.93	104.3	8.29	8.15	-77.6	16.599	42922.5	51125.9	33.61	51816.3	33232	1.8449	18.388	16.773	16.701	16.487
6/4/2019	14:30:01	0	WIES	0	6.1	0	0.25	1.5	1.39	3.88	104.4	8.3	8.15	-77.7	16.619	42943.7	51128.7	33.61	51817.9	33234	1.8451	18.39	16.773	16.701	16.272
6/4/2019	15:00:01	0	WIES	0	6.1	0	0.24	1.46	1.35	3.78	103.7	8.25	8.15	-77.6	16.597	42920.1	51125.3	33.61	51815.8	33231	1.8452	18.391	16.773	16.677	16.106
6/4/2019	15:30:01	0	WIES	0	6.1	0	0.23	1.42	1.29	3.61	103.9	8.26	8.15	-77.6	16.6	42925.9	51129.3	33.61	51819.7	33234	1.8454	18.393	16.749	16.677	15.867
6/4/2019	16:00:01	0	WIES	0	6.1	0	0.22	1.38	1.37	3.84	103.1	8.21	8.15	-77.3	16.525	42851	51126.5	33.61	51821.2	33232	1.8456	18.394	16.749	16.654	13.81
6/4/2019	16:30:01	0	WIES	0	6.1	0	0.24	1.49	1.47	4.11	102.1	8.15	8.14	-77	16.412	42743.2	51130	33.61	51831.4	33235	1.8458	18.396	16.773	16.677	13.738
6/4/2019	17:00:01	0	WIES	0	6.1	0	0.55	2.71	2.39	6.69	87.7	7.32	8.06	-71.7	14.088	40530.1	51201.2	33.61	52017.8	33281	1.8456	18.385	16.773	16.606	12.509
6/4/2019	17:30:01	0	WIES	0	6.1	0	0.78	3.64	2.98	8.33	89.3	7.46	8.06	-72.2	14.141	40551.2	51163.2	33.58	51978.1	33256	1.8459	18.388	16.773	16.392	13.762
6/4/2019	18:00:01	0	WIES	0	6.1	0	0.57	2.78	2.41	6.76	83.7	7.06	8.03	-70.2	13.622	40068.1	51193.8	33.59	52029.4	33276	1.8458	18.386	16.773	16.296	13.185
6/4/2019	18:30:01	0	WIES	0	6.1	0	0.74	3.5	2.84	7.95	87.4	7.33	8.05	-71.5	13.918	40339.1	51169.6	33.58	51993.6	33260	1.846	18.388	16.82	16.153	13.449
6/4/2019	19:00:01	0	WIES	0	6.1	0	0.72	3.41	2.8	7.84	87.4	7.33	8.05	-71.5	13.936	40359.2	51172.9	33.58	51996.2	33262	1.846	18.388	16.606	15.461	13.281
6/4/2019	19:30:01	0	WIES	0	6.1	0	0.58	2.85	2.47	6.91	83.5	7.04	8.03	-70.2	13.655	40111.4	51207.6	33.6	52042.2	33285	1.8457	18.385	16.796	14.792	13.329
6/4/2019	20:00:01	0	WIES	0	6.1	0	0.61	2.96	2.43	6.79	84.2	7.09	8.03	-70.4	13.704	40157.4	51205.2	33.6	52038	33283	1.8456	18.383	16.773	14.673	13.425
6/4/2019	20:30:01	0	WIES	0	6.1	0	0.74	3.47	2.8	7.83	88.6	7.4	8.06	-72	14.109	40525	51169.8	33.59	51986.1	33260	1.8452	18.381	16.82	15.247	13.594
6/4/2019	21:00:01	0	WIES	0	6.1	0	0.81	3.77	2.98	8.33	91.4	7.59	8.08	-73	14.388	40790.8	51160.7	33.59	51965.2	33254	1.8452	18.382	16.773	16.129	14.002
6/4/2019	21:30:01	0	WIES	0	6.1	0	0.89	4.08	3.25	9.1	92.6	7.67	8.09	-73.5	14.553	40946.3	51153.9	33.59	51951.1	33250	1.8451	18.382	16.796	15.581	13.305
6/4/2019	22:00:01	0	WIES	0	6.1	0	0.82	3.81	2.89	8.09	89.9	7.51	8.07	-72.5	14.153	40569.8	51171.1	33.59	51985.6	33261	1.8452	18.381	16.82	14.864	13.233
6/4/2019	22:30:01	0	WIES	0	6.1	0	0.81	3.76	2.99	8.38	83.7	7.07	8.03	-70.2	13.545	39991.3	51191.6	33.58	52029.9	33275	1.8448	18.375	16.844	14.577	13.281
6/4/2019	23:00:01	0	WIES	0	6.1	0	0.64	3.09	2.55	7.13	80.6	6.85	8.01	-69	13.254	39719.6	51208.5	33.58	52057.4	33286	1.8444	18.37	16.82	14.266	13.305
6/4/2019	23:30:01	0	WIES	0	6.1	0	0.71	3.37	2.68	7.51	81.6	6.92	8.02	-69.4	13.334	39793.2	51201.8	33.58	52047.8	33281	1.8444	18.371	16.106	13.954	12.823
6/5/2019	0:00:01	0	WIES	0	6.1	0	0.72	3.39	2.64	7.4	82	6.95	8.02	-69.6	13.373	39829.2	51199.3	33.58	52043.9	33280	1.8437	18.363	16.201	14.409	12.727
6/5/2019	0:30:01	0	WIES	0	6.1	0	0.8	3.71	2.89	8.08	83.8	7.09	8.03	-70.3	13.532	39977.9	51190.7	33.58	52029.6	33274	1.8443	18.37	16.129	13.834	12.92
6/5/2019	1:00:01	0	WIES	0	6.1	0	0.78	3.65	2.84	7.96	82.8	7.01	8.03	-70	13.441	39890.1	51192	33.58	52034.2	33275	1.8441	18.368	15.605	14.122	12.606
6/5/2019	1:30:01	0	WIES	0	6.1	0	1.23	5.46	4.15	11.62	93.1	7.72	8.09	-73.7	14.458	40848	51147.2	33.58	51948.2	33246	1.8441	18.372	16.82	15.581	14.05
6/5/2019	2:00:01	0	WIES	0	6.1	0	0.48	2.44	1.8	5.05	105.3	8.39	8.16	-78	16.491	42804.5	51111.4	33.6	51807.2	33222	1.8439	18.378	16.939	16.773	15.891
6/5/2019	2:30:01	0	WIES	0	6.1	0	0.38	2.04	1.56	4.36	107.3	8.5	8.17	-78.6	16.804	43118.9	51122	33.61	51800.1	33229	1.8445	18.384	16.987	16.892	16.773
6/5/2019	3:00:01	0	WIES	0	6.1	0	0.39	2.08	1.65	4.62	106.6	8.46	8.17	-78.4	16.705	43027.2	51127.1	33.61	51811.1	33233	1.8447	18.386	16.892	16.773	16.654
6/5/2019	3:30:01	0	WIES	0	6.1	0	0.45	2.3	1.77	4.96	106.4	8.46	8.17	-78.4	16.629	42955.1	51130	33.62	51818.7	33235	1.8449	18.388	16.868	16.749	15.581
6/5/2019	4:00:01	0	WIES	0	6.1	0	0.84	3.86	2.87	8.05	101.6	8.21	8.14	-76.8	15.764	42107.6	51126.4	33.6	51863.7	33232	1.8451	18.387	16.82	16.725	15.414
6/5/2019	4:30:01	0	WIES	0	6.1	0	0.85	3.91	2.9	8.12	99.8	8.1	8.13	-76.3	15.535	41889.5	51133	33.6	51882.6	33236	1.8456	18.391	16.82	16.487	14.673
6/5/2019	5:00:01	0	WIES	0	6.1	0	1.07	4.79	3.55	9.93	97.2	7.96	8.12	-75.3	15.074	41451	51147.7	33.6	51920.6	33246	1.846	18.393	16.796	15.986	14.577
6/5/2019	5:30:01	0	WIES	0	6.1	0	1.18	5.23	3.86	10.82	93.7	7.75	8.1	-74	14.58	40974.6	51156.1	33.59	51952	33251	1.8462	18.393	16.868	15.724	14.433
6/5/2019	6:00:01	0	WIES	0	6.1	0	1.09	4.88	3.64	10.19	92.9	7.7	8.09	-73.8	14.544	40939.3	51155.4	33.59	51953	33251	1.8457	18.388	16.701	15.581	14.002
6/5/2019	6:30:01	0	WIES	0	6.1	0	1.11	4.95	3.72	10.41	92.1	7.67	8.09	-73.4	14.307	40701.1	51147.8	33.58	51955.6	33246	1.8458	18.388	16.392	14.96	13.786
6/5/2019	7:00:01	0	WIES	0	6	0	1.18	5.22	3.98	11.15	90	7.52	8.07	-72.6	14.087	40480.4	51139.9	33.56	51956.6	33241	1.8459	18.388	16.511	14.792	13.666
6/5/2019	7:30:01	0	WIES	0	6	0	1.19	5.27	4.13	11.56	89.6	7.49	8.07	-72.5	14.063	40455.6	51137.6	33.56	51955.3	33239	1.8456	18.385	16.606	14.673	13.522
6/5/2019	8:00:01	0	WIES	0	6	0	1.17	5.2	3.95	11.05	90.2	7.54	8.07	-72.7	14.109	40498.8	51136.1	33.56	51951.9	33238	1.8455	18.385	16.582	15.103	13.834
6/5/2019	8:30:01	0	WIES	0	6	0	1.15	5.14	4.01	11.23	88.8	7.44	8.06	-72.1	13.956	40352	51139.6	33.56	51961.6	33241	1.845	18.38	16.796	15.318	13.233
6/5/2019	9:00:01	0	WIES	0	6	0	1.09	4.87	3.84	10.76	84	7.11	8.04	-70.5	13.531	39955.8	51164	33.56	52002.4	33257	1.8451	18.378	16.701	15.175	12.461
6/5/2019	9:30:01	0	WIES	0	6	0	1.04	4.68	3.73	10.44	84.1	7.11	8.04	-70.5	13.539	39959	51158.2	33.56	51996.3	33253	1.8449	18.377	16.63	15.247	12.243
6/5/2019	10:00:01	0	WIES	0	6	0	1.03	4.64	3.78	10.59	83.9	7.1	8.04	-70.5	13.526	39951.3	51163.5	33.56	52002.1	33256	1.8448	18.375	16.582	15.223	12.195
6/5/2019	10:30:01	0	WIES	0	6	0	0.51	2.57	2.34	6.54	72.6	6.26	7.96	-66.2	12.551	39065.4	51252	33.59	52122.7	33314	1.8448	18.372	16.558	14.002	11.686
6/5/2019	11:00:01	0	WIES	0	6	0	0.46	2.37	2.3	6.44	69.7	6.05	7.94	-65.1	12.278	38807.1	51264.1	33.58	52142.4	33322	1.8449	18.372	16.201	13.906	11.783
6/5/2019	11:30:01	0	WIES	0	6	0	0.66	3.16	2.85	7.99	75.4	6.47	7.98	-67.5	12.817	39290.3	51205.6	33.56	52068.2	33284	1.8446	18.371	16.368	13.594	12.268
6/5/2019	12:00:01	0	WIES	0	6	0	0.59	2.87	2.56	7.17	74.5	6.4	7.98	-67.2	12.759	39239.8	51214.3	33.57	52078.7	33289	1.8444	18.369	16.368	14.553	12.727
6/5/2019	12:30:01	0	WIES	0	6	0	0.93	4.26	3.46	9.69	91.1	7.55	8.08	-73.3	14.485	40855.8	51124.3	33.56	51923.4	33231	1.8439	18.37	16.677	16.272	13.954
6/5/2019	13:00:01	0	WIES	0	6	0	0.49	2.46	1.98	5.54	99.8	8.02	8.14	-76.5	16.061	42364.8	51087.4	33.57	51807.6	33207	1.8436	18.373	16.582	16.32	16.106
6/5/2019	13:30:01	0	WIES	0	6	0	0.46	2.38	1.92	5.38	100.6	8.07	8.14	-76.8	16.145	42459.1	51102.4	33.59	51818.6	33217	1.8445	18.382	16.582	16.368	15.485
6/5/2019	14:00:01	0	WIES	0	6	0	0.76	3.55	2.79	7.81	97.1	7.92	8.12	-75.5	15.292	41634.4	51111.5	33.58	51873	33222	1.845	18.384	16.177	15.963	15.151
6/5/2019	14:30:01	0	WIES	0	6	0	0.73	3.45	2.79	7.81	93.6	7.7	8.1	-74.3	14.877	41236.8	51120.7	33.57	51902.6	33228	1.8449	18.382	16.272	15.724	14.912
6/5/2019	15:00:01	0	WIES	0	6	0	0.76	3.55	2.78	7.79	96.6	7.89	8.12	-75.3	15.217	41556.3	51105.5	33.57	51870.7	33219	1.8453	18.387	16.487	15.867	15.079
6/5/2019	15:30:01	0	WIES	0	6	0	0.58	2.83	2.27	6.35	99.1	8.02	8.13	-76.2	15.719	42035.1	51092.7	33.57	51832.1	33210	1.8457	18.392	16.463	16.344	15.724
6/5/2019	16:00:01	0	WIES	0	6	0	0.45	2.31	1.98	5.56	101.6	8.16	8.14	-77.1	16.115	42423.5	51094.7	33.58	51812.5	33212	1.8458	18.395	16.439	16.272	16.129
6/5/2019	16:30:01	0	WIES	0	6	0	0.44	2.27	1.94	5.43	101.7	8.17	8.14	-77.1	16.119	42425.7	51092.7	33.58	51810.3	33210	1.8459	18.396	16.463	16.225	13.93
6/5/2019	17:00:01	0	WIES	0	6	0	0.48	2.45	2.03	5.68	102.1	8.19	8.15	-77.2	16.114	42423.2	51094.7	33.58	51812.6	33212	1.8457	18.394	16.487	16.272	13.762
6/5/2019	17:30:01	0	WIES	0	6	0	0.54	2.69	2.25	6.3	101.3	8.15	8.14	-77	16.025	42335	51094.3	33.58	51817.1	33211	1.846	18.397	16.511	16.296	13.978
6/5/2019	18:00:01	0	WIES	0	6	0	0.57	2.8	2.25	6.29	101.8	8.18	8.15	-77.1	16.064	42371.5	51091.9	33.58	51812.5	33210	1.8462	18.399	16.63	16.32	14.673
6/5/2019	18:30:01	0	WIES	0	6	0	0.56	2.76	2.3	6.43	99.7	8.05	8.14	-76.5	15.821	42138.7	51096.6	33.58	51830.6	33213	1.8464	18.4	16.534	16.225	13.69
6/5/2019	19:00:01	0	WIES	0	6	0	0.64	3.09	2.53	7.09	90.7	7.52	8.08	-73.2	14.453	40835.7	51137.2	33.57	51938.2	33239	1.8463	18.394	16.439	16.129	13.666
6/5/2019	19:30:01	0	WIES	0	6	0	0.62	3.01	2.6	7.29	87.2	7.3	8.06	-71.9	14.016	40415.7	51145.6	33.57	51965.3	33245	1.8463	18.393	16.415	15.7	13.714
6/5/2019	20:00:01	0	WIES	0	6	0	0.59	2.89	2.45	6.85	86.8	7.28	8.06	-71.7	13.878	40277.6	51142.1	33.56	51967.2	33242	1.8461	18.39	16.296	15.366	13.762
6/5/2019	20:30:01	0	WIES	0	6	0	0.62	3.02	2.53	7.08	87.5	7.33	8.06	-72	13.982	40377.5	51139.4	33.56	51960.4	33241	1.846	18.389	16.344	15.39	13.666
6/5/2019	21:00:01	0	WIES	0	6	0	0.69	3.28	2.64	7.4	89	7.44	8.07	-72.5	14.112	40500.7	51135.2	33.56	51950.9	33238	1.846	18.39	16.558	15.557	13.786
6/5/2019	21:30:01	0	WIES	0	6	0	0.73	3.44	2.74	7.66	88.5	7.4	8.07	-72.3	14.098	40486.8	51133.9	33.56	51950.1	33237	1.8458	18.388	16.439	15.151	13.209
6/5/2019	22:00:01	0	WIES	0	6	0	0.71	3.38	2.74	7.66	88.5	7.41	8.07	-72.3	14.04	40432.5	51138.1	33.56	51956.7	33240	1.8455	18.384	16.225	15.151	13.353
6/5/2019	22:30:01	0	WIES	0	6	0	0.7	3.3	2.57	7.2	88.4	7.4	8.07	-72.2	14.008	40404.1	51141.6	33.56	51961.6	33242	1.8455	18.384	16.296	15.676	13.906
6/5/2019	23:00:01	0	WIES	0	6	0	0.78	3.63	2.79	7.8	90.3	7.53	8.08	-72.9	14.221	40600.3	51125.6	33.56	51936.6	33232	1.8451	18.382	16.415	14.96	13.425
6/5/2019	23:30:01	0	WIES	0	6	0	0.67	3.19	2.69	7.53	85.2	7.2	8.05	-71	13.553	39977.2	51162.9	33.56	52000.4	33256	1.8448	18.376	16.415	14.553	13.305
6/6/2019	0:00:01	0	WIES	0	6	0	0.64	3.07	2.64	7.4	85.1	7.21	8.04	-70.8	13.438	39856.7	51153	33.55	51994.6	33249	1.8441	18.369	16.153	13.906	13.353
6/6/2019	0:30:01	0	WIES	0	6	0	0.65	3.14	2.69	7.54	84.4	7.16	8.04	-70.6	13.395	39814.5	51152.7	33.55	51995.8	33249	1.8449	18.376	15.963	14.002	13.449
6/6/2019	1:00:01	0	WIES	0	6	0	0.69	3.26	2.65	7.43	84.8	7.18	8.04	-70.9	13.504	39941.8	51180	33.57	52019.6	33267	1.8448	18.375	16.01	13.858	13.353
6/6/2019	1:30:01	0	WIES	0	6	0	0.58	2.84	2.43	6.81	80.4	6.86	8.02	-69.3	13.128	39594.7	51205.9	33.58	52058.8	33284	1.8452	18.378	15.008	13.786	13.064
6/6/2019	2:00:01	0	WIES	0	6	0	0.79	3.69	2.88	8.05	87.2	7.34	8.06	-71.9	13.776	40200.7	51170.8	33.58	52000.2	33261	1.8449	18.377	16.415	15.676	12.799
6/6/2019	2:30:01	0	WIES	0	6	0	0.91	4.16	3.02	8.44	103.9	8.38	8.15	-77.5	15.842	42169.3	51109.3	33.59	51841.5	33221	1.8451	18.387	16.439	16.225	15.461
6/6/2019	3:00:01	0	WIES	0	6	0	0.9	4.11	2.9	8.13	104.9	8.43	8.16	-77.9	16.045	42374.6	51117.8	33.6	51839.8	33227	1.8452	18.389	16.439	16.32	15.986
6/6/2019	3:30:01	0	WIES	0	6	0	0.74	3.48	2.46	6.9	105.9	8.47	8.17	-78.3	16.29	42613.7	51118.3	33.6	51826.5	33227	1.8457	18.395	16.392	16.296	16.153
6/6/2019	4:00:01	0	WIES	0	6	0	0.8	3.73	2.64	7.38	104.9	8.42	8.16	-78	16.114	42443	51119	33.6	51837.2	33227	1.8458	18.395	16.534	16.225	15.676
6/6/2019	4:30:01	0	WIES	0	6	0	0.78	3.64	2.54	7.1	105.3	8.43	8.16	-78.2	16.226	42550.4	51116.9	33.6	51828.8	33226	1.846	18.398	16.487	16.415	15.963
6/6/2019	5:00:01	0	WIES	0	6	0	0.73	3.44	2.52	7.06	104.9	8.42	8.16	-78.1	16.166	42496.5	51122.7	33.6	51838.1	33230	1.8461	18.399	16.487	16.415	16.201
6/6/2019	5:30:01	0	WIES	0	6	0	0.79	3.69	2.65	7.43	101.6	8.22	8.15	-77.1	15.72	42070	51133.3	33.6	51873.2	33237	1.8463	18.399	16.63	16.439	13.473
6/6/2019	6:00:01	0	WIES	0	6	0	0.83	3.85	2.87	8.03	100.4	8.16	8.14	-76.6	15.522	41871	51126.5	33.59	51876.6	33232	1.8462	18.396	16.654	16.439	13.473
6/6/2019	6:30:01	0	WIES	0	6	0	0.79	3.68	2.64	7.4	101.7	8.22	8.15	-77	15.778	42120.2	51125.4	33.6	51862.1	33231	1.8461	18.396	16.63	16.463	15.031
6/6/2019	7:00:01	0	WIES	0	6	0	0.84	3.9	2.95	8.26	99.8	8.12	8.13	-76.3	15.431	41787	51132.7	33.6	51887.7	33236	1.8462	18.396	16.63	16.463	13.738
6/6/2019	7:30:01	0	WIES	0	6	0	0.84	3.88	3.01	8.41	95.5	7.84	8.11	-75	14.988	41367.4	51147.8	33.6	51924.8	33246	1.846	18.392	16.654	16.153	12.992
6/6/2019	8:00:01	0	WIES	0	6	0	0.89	4.09	3.31	9.26	91.7	7.6	8.09	-73.8	14.535	40935.8	51161.8	33.59	51959.8	33255	1.846	18.391	16.582	15.915	12.751
6/6/2019	8:30:01	0	WIES	0	6	0	0.72	3.38	2.86	8	82.8	7	8.04	-70.5	13.509	39968.5	51207.2	33.59	52046.9	33285	1.8455	18.383	16.606	15.748	12.871
6/6/2019	9:00:01	0	WIES	0	6	0	0.54	2.67	2.41	6.74	77.7	6.65	8	-68.5	12.974	39464.5	51232.6	33.59	52090.8	33301	1.8454	18.38	16.63	15.461	12.823
6/6/2019	9:30:01	0	WIES	0	6	0	0.78	3.65	3.11	8.71	87	7.28	8.06	-72.1	14.055	40465.2	51160.9	33.58	51979.1	33255	1.8449	18.378	16.534	16.201	13.161
6/6/2019	10:00:01	0	WIES	0	6	0	0.97	4.41	3.38	9.46	99.6	8.12	8.13	-76.3	15.374	41716.1	51113.8	33.58	51871	33224	1.8449	18.383	16.558	16.034	13.185
6/6/2019	10:30:01	0	WIES	0	6	0	1.3	5.71	4.63	12.95	91.2	7.6	8.09	-73.4	14.243	40662.1	51177.2	33.6	51987.9	33265	1.8447	18.377	16.368	15.605	12.461
6/6/2019	11:00:01	0	WIES	0	6	0	0.91	4.17	3.56	9.96	83.7	7.08	8.04	-70.7	13.464	39919.7	51201.1	33.59	52042.4	33281	1.8445	18.372	16.487	15.724	12.678
6/6/2019	11:30:01	0	WIES	0	6	0	0.58	2.84	2.56	7.17	81	6.87	8.02	-69.7	13.345	39810.1	51210	33.59	52055.7	33286	1.8445	18.371	16.32	15.438	12.654
6/6/2019	12:00:01	0	WIES	0	6	0	0.42	2.21	2.24	6.27	74.5	6.41	7.98	-67.2	12.643	39156.2	51253.2	33.59	52121.5	33315	1.8448	18.372	15.772	14.768	12.074
6/6/2019	12:30:01	0	WIES	0	6	0	0.49	2.5	2.37	6.64	78.8	6.72	8.01	-69	13.104	39572.7	51208.6	33.58	52062.3	33286	1.8448	18.374	15.939	14.745	12.678
6/6/2019	13:00:01	0	WIES	0	6	0	0.61	2.98	2.64	7.39	81.6	6.92	8.03	-70.2	13.419	39871.2	51195.2	33.58	52038.1	33277	1.8447	18.374	16.082	14.888	12.751
6/6/2019	13:30:01	0	WIES	0	6	0	0.64	3.1	2.8	7.83	85.2	7.16	8.05	-71.5	13.825	40248.8	51170.8	33.58	51998.4	33261	1.8448	18.376	15.915	14.745	13.112
6/6/2019	14:00:01	0	WIES	0	6	0	0.71	3.34	2.95	8.25	87.3	7.31	8.07	-72.3	14.006	40421.3	51165.5	33.58	51985.9	33258	1.8446	18.375	16.368	16.01	13.401
6/6/2019	14:30:01	0	WIES	0	6	0	0.65	3.13	2.62	7.33	97.3	7.94	8.12	-75.7	15.321	41667.5	51118.5	33.58	51878.5	33227	1.8451	18.385	16.272	16.058	15.199
6/6/2019	15:00:01	0	WIES	0	6	0	0.69	3.29	2.69	7.53	99.8	8.09	8.14	-76.6	15.575	41929.5	51134.9	33.6	51882.5	33238	1.8453	18.388	16.32	16.177	14.625
6/6/2019	15:30:01	0	WIES	0	6	0	0.69	3.26	2.63	7.35	101.4	8.18	8.15	-77.2	15.862	42196.6	51119.1	33.59	51851.2	33227	1.8451	18.387	16.32	16.177	15.414
6/6/2019	16:00:01	0	WIES	0	6	0	0.64	3.08	2.52	7.06	103.1	8.28	8.16	-77.7	16.076	42402.9	51115.3	33.6	51835.6	33225	1.8455	18.392	16.272	16.201	15.724
6/6/2019	16:30:01	0	WIES	0	6	0	0.58	2.86	2.33	6.54	103.3	8.3	8.16	-77.8	16.061	42385.2	51111.8	33.59	51832.8	33223	1.8457	18.394	16.344	16.153	16.058
6/6/2019	17:00:01	0	WIES	0	6	0	0.56	2.75	2.22	6.22	104.2	8.36	8.16	-78.1	16.15	42475.1	51115	33.6	51831.2	33225	1.846	18.397	16.511	16.225	16.177
6/6/2019	17:30:01	0	WIES	0	6	0	0.61	2.95	2.37	6.65	103.6	8.32	8.16	-77.9	16.096	42358.4	51038.8	33.54	51757	33175	1.8457	18.395	16.344	16.177	15.438
6/6/2019	18:00:01	0	WIES	0	6	0	0.73	3.42	2.74	7.68	103.7	8.34	8.16	-78	16.053	42300.4	51019	33.52	51739.2	33162	1.8459	18.397	16.487	16.177	15.079
6/6/2019	18:30:01	0	WIES	0	6	0	0.63	3.06	2.59	7.24	99.6	8.09	8.14	-76.7	15.581	41848.4	51028.8	33.52	51774.5	33169	1.8462	18.398	16.392	16.201	14.098
6/6/2019	19:00:01	0	WIES	0	6	0	0.61	2.97	2.52	7.07	97.5	7.97	8.13	-75.9	15.253	41548.4	51052.7	33.53	51815.4	33184	1.8464	18.399	16.392	16.201	14.002
6/6/2019	19:30:01	0	WIES	0	6	0	0.61	2.95	2.47	6.91	98.4	8.02	8.13	-76.2	15.382	41680.5	51060.7	33.54	51817.1	33189	1.8463	18.398	16.439	16.201	14.433
6/6/2019	20:00:01	0	WIES	0	6	0	0.57	2.79	2.42	6.76	97.3	7.95	8.12	-75.8	15.21	41525.5	51075.7	33.55	51840.9	33199	1.8461	18.395	16.392	16.177	14.266
6/6/2019	20:30:01	0	WIES	0	6	0	0.6	2.91	2.5	6.99	96.8	7.92	8.12	-75.6	15.137	41453.4	51074.8	33.55	51843.5	33199	1.846	18.394	16.344	16.177	13.69
6/6/2019	21:00:01	0	WIES	0	6	0	0.57	2.79	2.49	6.97	95.6	7.85	8.11	-75.2	14.953	41273.8	51075.1	33.54	51852.7	33199	1.8459	18.393	16.415	16.129	13.57
6/6/2019	21:30:01	0	WIES	0	6	0	0.58	2.82	2.45	6.87	96.1	7.89	8.12	-75.3	15.011	41330.2	51074.6	33.54	51849.5	33199	1.8456	18.389	16.463	16.01	13.666
6/6/2019	22:00:01	0	WIES	0	6	0	0.57	2.8	2.45	6.86	95.6	7.86	8.11	-75.1	14.932	41252.2	51073.1	33.54	51851.7	33198	1.8456	18.39	16.439	16.034	13.618
6/6/2019	22:30:01	0	WIES	0	6	0	0.62	2.99	2.56	7.18	96.1	7.89	8.12	-75.2	15.008	41325.1	51072.1	33.54	51847	33197	1.8454	18.388	16.463	15.891	13.666
6/6/2019	23:00:01	0	WIES	0	6	0	0.69	3.28	2.68	7.5	97.9	8.01	8.13	-75.8	15.169	41480.8	51069.9	33.54	51837	33195	1.8454	18.388	16.487	16.201	14.242
6/6/2019	23:30:01	0	WIES	0	6	0	0.7	3.33	2.65	7.42	99.6	8.12	8.14	-76.4	15.346	41649.3	51065.1	33.54	51823.3	33192	1.8454	18.389	16.677	16.106	13.978
6/7/2019	0:00:01	0	WIES	0	6	0	0.74	3.47	2.81	7.87	99	8.08	8.13	-76.2	15.284	41588.9	51065.1	33.54	51826.4	33192	1.8452	18.387	16.439	15.963	13.642
6/7/2019	0:30:01	0	WIES	0	6	0	0.54	2.68	2.33	6.53	92.2	7.65	8.09	-73.8	14.436	40784.9	51094.2	33.54	51895.5	33211	1.8454	18.385	16.368	15.485	13.714
6/7/2019	1:00:01	0	WIES	0	6	0	0.47	2.41	2.26	6.32	88.7	7.43	8.07	-72.6	14.035	40342.3	51029.4	33.48	51846.4	33169	1.8452	18.382	16.296	15.318	13.93
6/7/2019	1:30:01	0	WIES	0	6	0	0.45	2.31	2.16	6.04	86.6	7.28	8.06	-71.9	13.824	40151.9	51048.5	33.49	51874.1	33182	1.8454	18.384	16.153	14.649	13.858
6/7/2019	2:00:01	0	WIES	0	6	0	0.45	2.32	2.19	6.15	86.7	7.29	8.06	-72	13.852	40150.2	51012	33.46	51836	33158	1.8451	18.381	15.819	15.294	13.882
6/7/2019	2:30:01	0	WIES	0	6	0	0.88	4.05	3.31	9.27	97.4	7.98	8.13	-75.8	15.091	41452.2	51128.6	33.58	51900.1	33234	1.8455	18.388	16.344	16.129	14.194
6/7/2019	3:00:01	0	WIES	0	6	0	1.12	4.98	3.87	10.84	101.5	8.24	8.15	-77.2	15.545	41895	51128.4	33.59	51877.4	33233	1.8456	18.391	16.511	16.392	15.581
6/7/2019	3:30:01	0	WIES	0	6	0	2.17	9.19	7	19.59	105.2	8.48	8.17	-78.3	15.874	42217.2	51129	33.6	51860.5	33234	1.8458	18.394	16.63	16.344	15.414
6/7/2019	4:00:01	0	WIES	0	6	0	1.32	5.78	4.35	12.17	108.9	8.72	8.19	-79.5	16.212	42541.9	51122.5	33.6	51835.3	33230	1.8461	18.398	16.796	16.487	15.7
6/7/2019	4:30:01	0	WIES	0	6	0	1.21	5.36	4.06	11.37	106.8	8.58	8.18	-78.9	16.057	42394.1	51127.1	33.6	51848.6	33233	1.8459	18.396	16.844	16.439	15.557
6/7/2019	5:00:01	0	WIES	0	6	0	1.23	5.45	4.15	11.63	105.4	8.49	8.17	-78.4	15.894	42235.4	51128.1	33.6	51858.6	33233	1.8461	18.397	16.82	16.487	15.485
6/7/2019	5:30:01	0	WIES	0	6	0	1.29	5.7	4.44	12.44	106.1	8.57	8.17	-78.5	15.778	42119.3	51123.8	33.6	51860.5	33230	1.8462	18.398	16.725	16.129	15.652
6/7/2019	6:00:01	0	WIES	0	6	0	4.27	17.62	14.98	41.94	105.3	8.53	8.17	-78.1	15.656	41998.3	51122.2	33.59	51865.3	33229	1.846	18.395	16.677	16.177	15.509
6/7/2019	6:30:01	0	WIES	0	6	0	2.32	9.81	7.96	22.29	106.8	8.63	8.17	-78.6	15.789	42124.4	51117.9	33.59	51853.9	33227	1.8458	18.394	16.939	16.344	15.605
6/7/2019	7:00:01	0	WIES	0	6	0	1.08	4.84	3.84	10.75	106.4	8.58	8.17	-78.6	15.882	42216.6	51119.7	33.6	51850.7	33228	1.8456	18.392	16.915	16.344	15.748
6/7/2019	7:30:01	0	WIES	0	6	0	1.16	5.15	4.16	11.64	106.6	8.6	8.17	-78.6	15.903	42237.4	51119.6	33.6	51849.5	33228	1.8454	18.39	16.749	16.344	14.864
6/7/2019	8:00:01	0	WIES	0	6	0	3.02	12.61	11.31	31.68	101	8.28	8.14	-76.6	15.03	41402	51139.9	33.59	51914.6	33241	1.8452	18.385	16.749	15.939	14.792
6/7/2019	8:30:01	0	WIES	0	6	0	2.88	12.04	10.18	28.49	98.3	8.1	8.12	-75.7	14.808	41183.7	51138.9	33.58	51924.3	33240	1.8452	18.385	16.32	15.294	14.002
6/7/2019	9:00:01	0	WIES	0	6	0	2.13	9.03	7.79	21.81	92.1	7.67	8.09	-73.8	14.297	40702.5	51160.9	33.59	51969.2	33255	1.8451	18.381	16.249	15.008	13.305
6/7/2019	9:30:01	0	WIES	0	6	0	2.42	10.19	8.71	24.38	93.3	7.75	8.1	-74.1	14.402	40797.7	51152	33.58	51955.8	33249	1.8448	18.378	16.058	14.864	13.546
6/7/2019	10:00:01	0	WIES	0	6	0	1.97	8.39	7.2	20.16	91.3	7.61	8.09	-73.5	14.245	40651.4	51160.6	33.58	51971.1	33254	1.8447	18.377	16.463	14.936	13.786
6/7/2019	10:30:01	0	WIES	0	6	0	1.73	7.43	6.6	18.49	90	7.52	8.08	-73.1	14.118	40530.9	51165.6	33.58	51981.5	33258	1.8444	18.373	16.534	15.055	13.257
6/7/2019	11:00:01	0	WIES	0	6	0	0.62	2.99	3.07	8.58	83	7.02	8.04	-70.7	13.503	39958.9	51202.9	33.59	52042.9	33282	1.8441	18.369	16.582	14.697	12.799
6/7/2019	11:30:01	0	WIES	0	6	0	0.36	1.97	2.16	6.06	78.9	6.73	8.01	-69.2	13.103	39592.7	51235.4	33.6	52089.6	33303	1.844	18.365	16.296	14.505	12.582
6/7/2019	12:00:01	0	WIES	0	6	0	0.47	2.41	2.45	6.85	82.2	6.96	8.04	-70.5	13.431	39888.2	51202.2	33.59	52044.8	33281	1.8441	18.368	16.129	14.337	12.654
6/7/2019	12:30:01	0	WIES	0	6	0	0.68	3.23	3.13	8.77	85	7.17	8.05	-71.5	13.651	40091.3	51187.4	33.58	52021.9	33272	1.8441	18.368	16.106	14.768	13.233
6/7/2019	13:00:01	0	WIES	0	6	0	0.67	3.18	3.11	8.71	87.6	7.35	8.07	-72.4	13.897	40320.8	51172.9	33.58	51997.8	33262	1.8444	18.373	16.344	14.649	12.751
6/7/2019	13:30:01	0	WIES	0	6	0	0.49	2.47	2.46	6.9	84.5	7.14	8.05	-71.3	13.568	40018.7	51197.5	33.59	52035.1	33278	1.8442	18.369	16.296	14.721	12.364
6/7/2019	14:00:01	0	WIES	0	6	0	0.27	1.6	1.85	5.17	77.4	6.62	8.01	-68.7	12.939	39435.5	51239.3	33.59	52098.7	33306	1.8447	18.373	15.127	14.481	12.413
6/7/2019	14:30:01	0	WIES	0	6	0	0.38	2.03	2.15	6.03	83.4	7.05	8.05	-71.1	13.572	40012.9	51185.2	33.58	52022.4	33270	1.8447	18.375	16.32	14.745	12.751
6/7/2019	15:00:01	0	WIES	0	6	0	2.53	10.63	9.06	25.38	103.6	8.37	8.16	-78	15.746	42104.5	51143.2	33.61	51880.8	33243	1.8445	18.381	16.701	16.32	14.745
6/7/2019	15:30:01	0	WIES	0	6	0	1.17	5.18	4.41	12.36	107.4	8.59	8.19	-79.6	16.327	42642.2	51109.1	33.6	51815	33221	1.8447	18.385	16.677	16.487	16.296
6/7/2019	16:00:01	0	WIES	0	6	0	1.16	5.17	4.48	12.54	105.4	8.45	8.18	-78.9	16.161	42490.1	51120	33.6	51835.6	33228	1.8445	18.382	16.654	16.415	15.963
6/7/2019	16:30:01	0	WIES	0	6	0	1.18	5.25	4.29	12.01	107.2	8.56	8.19	-79.6	16.369	42688.9	51115.7	33.6	51819.4	33225	1.8447	18.385	16.654	16.487	16.249
6/7/2019	17:00:01	0	WIES	0	6	0	1.1	4.92	4.14	11.6	108.8	8.71	8.2	-80	16.261	42581.3	51112.3	33.6	51822.1	33223	1.8448	18.386	16.677	16.463	16.249
6/7/2019	17:30:01	0	WIES	0	6	0	0.72	3.4	2.96	8.28	109.7	8.73	8.2	-80.5	16.589	42896.1	51106.6	33.6	51797.3	33219	1.8449	18.388	16.796	16.654	16.368
6/7/2019	18:00:01	0	WIES	0	6	0	1.06	4.76	4.09	11.44	108.8	8.68	8.2	-80.1	16.423	42737.8	51111.1	33.6	51811.7	33222	1.8453	18.392	16.868	16.725	16.034
6/7/2019	18:30:01	0	WIES	0	6	0	1.19	5.27	4.55	12.75	107.8	8.65	8.19	-79.6	16.154	42480.6	51117.3	33.6	51833.2	33226	1.8452	18.389	16.82	16.582	16.01
6/7/2019	19:00:01	0	WIES	0	6	0	1.13	5.04	4.4	12.32	108.6	8.75	8.19	-79.5	15.937	42262.6	51109.3	33.59	51837.2	33221	1.845	18.387	16.725	16.463	15.867
6/7/2019	19:30:01	0	WIES	0	6	0	1.12	5.02	4.39	12.29	107.9	8.71	8.18	-79.2	15.838	42162.5	51105.4	33.58	51838.6	33219	1.845	18.386	16.606	15.963	13.714
6/7/2019	20:00:01	0	WIES	0	6	0	0.89	4.08	3.65	10.21	106.1	8.59	8.18	-78.7	15.699	42031.7	51111.8	33.59	51852.6	33223	1.845	18.386	16.463	16.153	12.098
6/7/2019	20:30:01	0	WIES	0	6	0	0.93	4.23	3.7	10.37	107.1	8.65	8.18	-78.9	15.766	42095.8	51109.8	33.59	51846.9	33221	1.8443	18.379	16.582	16.034	13.281
6/7/2019	21:00:01	0	WIES	0	6	0	0.72	3.41	3.06	8.57	106.3	8.61	8.17	-78.7	15.677	42008.9	51109.8	33.58	51851.7	33221	1.8445	18.381	16.63	15.963	13.185
6/7/2019	21:30:01	0	WIES	0	6	0	0.65	3.14	2.88	8.08	105.8	8.57	8.17	-78.5	15.641	41975.3	51111.4	33.58	51855.2	33222	1.8441	18.377	16.677	15.986	13.69
6/7/2019	22:00:01	0	WIES	0	6	0	0.66	3.16	2.9	8.12	105.5	8.57	8.17	-78.3	15.51	41847.9	51112.8	33.58	51863.4	33223	1.8445	18.38	16.677	15.986	13.906
6/7/2019	22:30:01	0	WIES	0	6	0	0.58	2.82	2.67	7.48	104.1	8.48	8.16	-77.9	15.367	41720.8	51127.6	33.59	51885.7	33233	1.8439	18.373	16.677	16.106	12.871
6/7/2019	23:00:01	0	WIES	0	6	0	0.41	2.14	2.16	6.04	98.7	8.11	8.14	-76.3	14.912	41287.8	51141.7	33.59	51922.2	33242	1.8439	18.372	16.677	15.843	13.834
6/7/2019	23:30:01	0	WIES	0	6	0	0.66	3.15	2.87	8.03	105.5	8.57	8.17	-78.3	15.471	41809.9	51113.3	33.58	51865.9	33224	1.8438	18.373	16.963	15.939	14.697
6/8/2019	0:00:01	0	WIES	0	6	0	0.59	2.86	2.65	7.41	104.8	8.54	8.17	-78.1	15.396	41742.1	51119.7	33.58	51876.3	33228	1.8436	18.371	16.892	16.058	14.649
6/8/2019	0:30:01	0	WIES	0	6	0	0.53	2.62	2.41	6.76	104.1	8.49	8.16	-77.9	15.336	41689.9	51127	33.59	51886.7	33233	1.8434	18.368	16.844	15.986	14.146
6/8/2019	1:00:01	0	WIES	0	6	0	0.65	3.13	2.78	7.79	105.3	8.57	8.17	-78.3	15.443	41789.7	51121.1	33.59	51875.3	33229	1.8434	18.368	16.939	16.034	14.361
6/8/2019	1:30:01	0	WIES	0	6	0	0.69	3.29	2.87	8.03	105.4	8.57	8.17	-78.3	15.501	41842	51116.1	33.58	51867.2	33225	1.8433	18.368	16.892	16.201	15.151
6/8/2019	2:00:01	0	WIES	0	6	0	0.5	2.52	2.4	6.72	101.3	8.29	8.15	-77.1	15.127	41488.9	51130.6	33.59	51900.7	33235	1.8436	18.37	16.796	16.034	14.481
6/8/2019	2:30:01	0	WIES	0	6	0	0.59	2.89	2.7	7.57	102.7	8.38	8.16	-77.5	15.295	41644.2	51120.6	33.58	51882.2	33228	1.8437	18.371	17.011	16.272	14.314
6/8/2019	3:00:01	0	WIES	0	6	0	1.19	5.28	4.19	11.74	111.9	8.98	8.21	-80.6	16.165	42485.3	51110.2	33.59	51825.3	33222	1.8436	18.374	16.987	16.677	15.843
6/8/2019	3:30:01	0	WIES	0	6	0	0.98	4.45	3.53	9.88	113.3	9.04	8.22	-81.2	16.415	42730.3	51111.2	33.6	51812.1	33222	1.8437	18.375	17.082	16.868	16.296
6/8/2019	4:00:01	0	WIES	0	6	0	1.17	5.21	4.05	11.33	113.5	9.06	8.22	-81.3	16.394	42707.7	51108.2	33.6	51810.3	33220	1.8433	18.372	17.106	16.939	15.127
6/8/2019	4:30:01	0	WIES	0	6	0	1.13	5.02	3.93	11.01	114.1	9.08	8.22	-81.6	16.537	42846.8	51108	33.6	51801.8	33220	1.8441	18.38	17.106	16.939	14.936
6/8/2019	5:00:01	0	WIES	0	6	0	0.66	3.16	2.46	6.87	113.6	9.05	8.22	-81.5	16.524	42833.1	51106.9	33.6	51801.5	33220	1.8442	18.381	16.82	16.63	16.249
6/8/2019	5:30:01	0	WIES	0	6	0	0.59	2.89	2.27	6.35	112.9	8.98	8.22	-81.5	16.628	42934.2	51106.7	33.6	51795.1	33219	1.8442	18.381	16.963	16.773	16.487
6/8/2019	6:00:01	0	WIES	0	6	0	0.67	3.18	2.49	6.97	112.8	8.98	8.22	-81.3	16.523	42832.9	51107.7	33.6	51802.3	33220	1.844	18.379	16.915	16.725	16.558
6/8/2019	6:30:01	0	WIES	0	6	0	0.61	2.97	2.33	6.51	112.6	8.95	8.22	-81.4	16.604	42911.8	51107.4	33.6	51797.3	33220	1.844	18.379	16.773	16.677	15.7
6/8/2019	7:00:01	0	WIES	0	6	0	0.63	3.06	2.46	6.9	112.4	8.95	8.22	-81.3	16.536	42846.1	51108.1	33.6	51801.9	33220	1.8438	18.377	16.82	16.749	15.103
6/8/2019	7:30:01	0	WIES	0	6	0	0.88	4.04	3.49	9.76	107.5	8.68	8.19	-79.5	15.847	42186.9	51124.9	33.6	51857.8	33231	1.8441	18.378	16.844	16.582	14.673
6/8/2019	8:00:01	0	WIES	0	6	0	1.07	4.79	4.19	11.74	103.9	8.45	8.17	-78.2	15.467	41817.1	51125.6	33.59	51878.6	33232	1.844	18.375	16.844	16.534	13.93
6/8/2019	8:30:01	0	WIES	0	6	0	1.31	5.77	5.16	14.46	99.6	8.16	8.15	-76.9	15.098	41465.6	51136.5	33.59	51908	33239	1.844	18.374	16.725	15.724	13.762
6/8/2019	9:00:01	0	WIES	0	5.9	0	0.84	3.88	3.57	9.99	89.6	7.49	8.09	-73.4	14.074	40497.5	51176.7	33.59	51994.4	33265	1.8439	18.368	16.725	15.414	13.546
6/8/2019	9:30:01	0	WIES	0	6	0	0.89	4.08	3.85	10.79	90.4	7.55	8.09	-73.6	14.153	40562.6	51162.4	33.58	51976.8	33256	1.8434	18.364	16.701	15.223	13.738
6/8/2019	10:00:01	0	WIES	0	5.9	0	0.66	3.15	3.02	8.47	87	7.31	8.07	-72.4	13.811	40241.4	51179.2	33.58	52007.4	33266	1.8432	18.361	16.749	15.175	13.858
6/8/2019	10:30:01	0	WIES	0	5.9	0	1.02	4.6	4.33	12.12	93.2	7.74	8.11	-74.7	14.44	40785.7	51090.4	33.54	51891.4	33209	1.8432	18.364	16.773	15.485	13.882
6/8/2019	11:00:01	0	WIES	0	5.9	0	0.78	3.66	3.59	10.04	89.8	7.5	8.09	-73.5	14.103	40520.2	51170.9	33.59	51987.5	33261	1.8434	18.363	16.844	15.676	13.858
6/8/2019	11:30:01	0	WIES	0	5.9	0	0.74	3.48	3.37	9.45	89.5	7.48	8.09	-73.5	14.094	40502.4	51159.5	33.58	51976.4	33254	1.8433	18.363	16.892	15.461	13.088
6/8/2019	12:00:01	0	WIES	0	5.9	0	0.63	3.04	3.06	8.56	87.7	7.36	8.08	-72.8	13.908	40337	51179.6	33.59	52004.2	33267	1.8433	18.362	16.82	15.485	12.992
6/8/2019	12:30:01	0	WIES	0	5.9	0	0.85	3.9	3.7	10.35	91.2	7.6	8.1	-74.2	14.27	40677.4	51163.2	33.59	51972.8	33256	1.8435	18.365	16.868	16.082	13.305
6/8/2019	13:00:01	0	WIES	0	5.9	0	0.34	1.89	2.09	5.86	85.4	7.19	8.06	-72.1	13.732	40170.5	51186.6	33.59	52018	33271	1.8431	18.359	16.892	16.272	12.34
6/8/2019	13:30:01	0	WIES	0	5.9	0	0.24	1.48	1.78	4.98	80.1	6.82	8.03	-70.2	13.223	39703.3	51226.1	33.6	52076.2	33297	1.8434	18.36	16.868	16.034	12.34
6/8/2019	14:00:01	0	WIES	0	5.9	0	0.16	1.17	1.55	4.34	76.7	6.56	8.01	-69	12.945	39450.2	51249.8	33.6	52109.3	33312	1.8438	18.363	15.867	14.553	12.292
6/8/2019	14:30:01	0	WIES	0	5.9	0	0.15	1.11	1.54	4.3	77	6.58	8.01	-69.1	12.961	39450.4	51230.1	33.59	52088.7	33300	1.8441	18.367	16.225	13.57	12.534
6/8/2019	15:00:01	0	WIES	0	5.9	0	0.22	1.39	1.73	4.84	81	6.89	8.04	-70.6	13.274	39739.3	51207.7	33.58	52055.8	33285	1.8442	18.368	16.677	14.529	13.088
6/8/2019	15:30:01	0	WIES	0	5.9	0	0.21	1.37	1.76	4.93	83.8	7.07	8.06	-71.7	13.587	40032.2	51191.5	33.58	52028.3	33274	1.8442	18.37	16.677	15.223	13.353
6/8/2019	16:00:01	0	WIES	0	5.9	0	0.76	3.55	3.27	9.16	103.2	8.32	8.18	-78.9	15.899	42220.6	51105.5	33.58	51834.4	33219	1.8444	18.38	16.773	16.582	14.673
6/8/2019	16:30:01	0	WIES	0	5.9	0	0.54	2.68	2.43	6.8	107.7	8.6	8.2	-80.4	16.439	42752.7	51110.4	33.6	51809.9	33222	1.8444	18.383	16.677	16.439	16.129
6/8/2019	17:00:01	0	WIES	0	5.9	0	0.58	2.83	2.72	7.61	98	8.02	8.15	-77.1	15.168	41545.7	51151.1	33.6	51919.2	33248	1.8445	18.379	16.582	16.034	14.29
6/8/2019	17:30:01	0	WIES	0	5.9	0	0.47	2.39	2.54	7.1	94.7	7.8	8.13	-76	14.796	41182.1	51151.8	33.59	51937.9	33249	1.8445	18.377	16.677	16.272	14.697
6/8/2019	18:00:01	0	WIES	0	5.9	0	0.71	3.35	3.16	8.84	105.8	8.52	8.19	-79.6	15.949	42278.5	51115.9	33.59	51843	33225	1.8449	18.386	16.749	16.487	15.342
6/8/2019	18:30:01	0	WIES	0	5.9	0	0.55	2.73	2.59	7.26	108.9	8.7	8.21	-80.6	16.368	42682.5	51109.5	33.6	51813.2	33221	1.845	18.388	16.725	16.463	16.129
6/8/2019	19:00:01	0	WIES	0	5.9	0	0.58	2.84	2.79	7.8	105.9	8.52	8.19	-79.7	16.005	42341	51124.3	33.6	51848.6	33231	1.8447	18.384	16.701	16.32	15.247
6/8/2019	19:30:01	0	WIES	0	5.9	0	0.62	2.98	2.86	8	98.9	8.09	8.15	-77.3	15.163	41529	51136.7	33.59	51904.9	33239	1.845	18.384	16.487	15.915	14.385
6/8/2019	20:00:01	0	WIES	0	5.9	0	0.62	2.99	2.94	8.25	99.5	8.14	8.16	-77.5	15.157	41523.3	51137.1	33.59	51905.8	33239	1.8453	18.386	16.558	15.557	14.146
6/8/2019	20:30:01	0	WIES	0	5.9	0	0.48	2.42	2.43	6.8	95.3	7.86	8.13	-76.1	14.753	41142.1	51153.8	33.59	51941.9	33250	1.8453	18.384	16.63	15.819	14.098
6/8/2019	21:00:01	0	WIES	0	5.9	0	0.42	2.21	2.26	6.32	95.5	7.88	8.13	-76.1	14.75	41133.2	51146.4	33.59	51934.5	33245	1.8452	18.384	16.749	15.986	13.377
6/8/2019	21:30:01	0	WIES	0	5.9	0	0.37	2.01	2.13	5.97	95.1	7.85	8.13	-75.9	14.697	41090	51156.8	33.59	51947.6	33252	1.8453	18.385	16.892	16.129	13.618
6/8/2019	22:00:01	0	WIES	0	5.9	0	0.27	1.6	1.85	5.18	87.8	7.35	8.09	-73.4	13.987	40423.3	51190.9	33.6	52012.4	33274	1.8452	18.38	16.654	15.652	12.968
6/8/2019	22:30:01	0	WIES	0	5.9	0	0.22	1.4	1.8	5.03	84	7.08	8.06	-72.1	13.697	40142.6	51195.1	33.59	52027.9	33277	1.8449	18.377	16.582	14.768	12.847
6/8/2019	23:00:01	0	WIES	0	5.9	0	0.31	1.75	1.95	5.47	89.2	7.45	8.09	-73.9	14.121	40536.7	51169.5	33.59	51985.3	33260	1.8449	18.379	16.773	15.7	13.161
6/8/2019	23:30:01	0	WIES	0	5.9	0	0.33	1.83	1.91	5.36	91.7	7.63	8.11	-74.7	14.34	40752.8	51171.3	33.59	51977.9	33261	1.8448	18.379	16.82	15.485	13.522
6/9/2019	0:00:01	0	WIES	0	5.9	0	0.49	2.46	2.43	6.8	94.1	7.8	8.12	-75.5	14.5	40897	51156	33.59	51955.5	33251	1.8449	18.38	16.725	15.724	13.81
6/9/2019	0:30:01	0	WIES	0	5.9	0	0.41	2.18	2.17	6.07	94.4	7.82	8.13	-75.7	14.552	40948.8	51158	33.59	51955.2	33253	1.8447	18.378	16.725	15.819	13.858
6/9/2019	1:00:01	0	WIES	0	5.9	0	0.7	3.32	2.99	8.36	102.1	8.34	8.17	-78.3	15.255	41610.7	51127.2	33.59	51890.8	33233	1.8399	18.333	16.582	16.249	14.673
6/9/2019	1:30:01	0	WIES	0	5.9	0	0.93	4.22	3.64	10.19	106.4	8.63	8.19	-79.5	15.581	41919.8	51115.7	33.59	51862.7	33225	1.8359	18.295	16.939	16.249	15.175
6/9/2019	2:00:01	0	WIES	0	5.9	0	0.54	2.69	2.31	6.46	111.8	8.94	8.22	-81.2	16.348	42655.8	51099.9	33.59	51804.5	33215	1.8401	18.34	17.058	16.677	15.127
6/9/2019	2:30:01	0	WIES	0	5.9	0	1.03	4.64	3.83	10.73	109.4	8.83	8.21	-80.6	15.854	42187.9	51117.8	33.59	51850.3	33227	1.8444	18.381	17.296	16.558	14.864
6/9/2019	3:00:01	0	WIES	0	5.9	0	0.68	3.23	2.76	7.72	108.5	8.77	8.2	-80.2	15.739	42074.4	51115.6	33.59	51854.3	33225	1.8448	18.384	16.915	16.201	14.792
6/9/2019	3:30:01	0	WIES	0	5.9	0	0.63	3.02	2.47	6.92	109.1	8.8	8.2	-80.4	15.867	42199.9	51117.2	33.59	51849	33226	1.845	18.386	16.796	16.439	15.485
6/9/2019	4:00:01	0	WIES	0	5.9	0	0.66	3.15	2.58	7.22	109.1	8.79	8.21	-80.4	15.942	42268.5	51111.7	33.59	51839.3	33223	1.8453	18.39	17.368	16.701	15.724
6/9/2019	4:30:01	0	WIES	0	5.9	0	0.31	1.78	1.64	4.6	113.6	8.95	8.22	-81.7	17.091	43378.3	51097.8	33.6	51757.7	33214	1.8453	18.394	17.415	17.296	16.582
6/9/2019	5:00:01	0	WIES	0	5.9	0	0.65	3.13	2.78	7.79	110.5	8.85	8.21	-80.9	16.216	42537.7	51112.6	33.6	51824.9	33223	1.8457	18.395	17.391	17.177	15.581
6/9/2019	5:30:01	0	WIES	0	5.9	0	0.78	3.62	3.12	8.74	106.9	8.64	8.19	-79.8	15.755	42094.4	51121.6	33.59	51859.5	33229	1.846	18.395	17.439	16.606	14.649
6/9/2019	6:00:01	0	WIES	0	5.9	0	0.68	3.23	2.7	7.56	108.3	8.73	8.2	-80.2	15.856	42193.3	51121.9	33.6	51854.4	33229	1.846	18.396	17.415	16.392	15.605
6/9/2019	6:30:01	0	WIES	0	5.9	0	0.5	2.53	2.18	6.11	110.3	8.82	8.21	-80.8	16.323	42637.6	51108.1	33.59	51814.3	33220	1.846	18.398	17.486	17.249	15.366
6/9/2019	7:00:01	0	WIES	0	5.9	0	0.61	2.97	2.52	7.05	109.8	8.81	8.21	-80.6	16.142	42468.7	51117.2	33.6	51833.8	33226	1.8457	18.395	17.415	16.725	15.485
6/9/2019	7:30:01	0	WIES	0	5.9	0	0.72	3.38	2.91	8.15	104.8	8.5	8.18	-79.2	15.566	41910.9	51122.3	33.59	51870.1	33229	1.846	18.395	16.939	15.843	15.103
6/9/2019	8:00:01	0	WIES	0	5.9	0	0.82	3.8	3.38	9.47	101.5	8.29	8.17	-78	15.245	41604	51130.5	33.59	51894.8	33235	1.8462	18.396	16.129	15.652	14.912
6/9/2019	8:30:01	0	WIES	0	5.9	0	0.82	3.8	3.25	9.09	102.3	8.33	8.17	-78.3	15.355	41707.1	51125.2	33.59	51883.8	33231	1.8462	18.396	16.392	15.557	14.984
6/9/2019	9:00:01	0	WIES	0	5.9	0	0.67	3.2	2.94	8.24	103.8	8.44	8.18	-78.7	15.468	41809.5	51116.4	33.58	51869.3	33226	1.846	18.394	16.534	15.629	14.074
6/9/2019	9:30:01	0	WIES	0	5.9	0	0.95	4.32	3.77	10.56	98.5	8.09	8.15	-77	14.976	41348	51138.4	33.59	51915.9	33240	1.846	18.392	16.249	15.724	13.497
6/9/2019	10:00:01	0	WIES	0	5.9	0	0.97	4.38	3.81	10.68	96.8	7.98	8.14	-76.3	14.782	41159.7	51139.8	33.58	51926.4	33241	1.8459	18.391	16.487	15.724	13.594
6/9/2019	10:30:01	0	WIES	0	5.9	0	0.94	4.29	3.81	10.68	95	7.85	8.13	-75.8	14.625	41008.5	51143.4	33.58	51937.2	33243	1.846	18.392	16.511	15.581	13.425
6/9/2019	11:00:01	0	WIES	0	5.9	0	0.95	4.31	3.87	10.84	95.5	7.89	8.13	-75.9	14.663	41045.9	51143.1	33.58	51935.2	33243	1.846	18.392	16.582	15.676	13.57
6/9/2019	11:30:01	0	WIES	0	5.9	0	0.71	3.36	3.15	8.82	101.2	8.28	8.16	-77.8	15.162	41512.8	51118.7	33.58	51886.9	33227	1.8459	18.393	16.463	15.605	13.81
6/9/2019	12:00:01	0	WIES	0	5.9	0	0.86	3.96	3.6	10.07	98.7	8.1	8.15	-77	14.999	41368.7	51136.5	33.59	51912.9	33239	1.8461	18.394	16.511	15.748	13.329
6/9/2019	12:30:01	0	WIES	0	5.9	0	0.65	3.1	2.93	8.21	90.7	7.56	8.1	-74.4	14.253	40658.9	51160.9	33.58	51971.1	33255	1.8464	18.394	16.677	15.748	13.305
6/9/2019	13:00:01	0	WIES	0	5.9	0	0.72	3.41	3.15	8.82	95.9	7.9	8.13	-76.2	14.807	41184.1	51140.3	33.59	51925.6	33241	1.8463	18.395	16.939	16.225	12.896
6/9/2019	13:30:01	0	WIES	0	5.9	0	0.68	3.26	2.98	8.35	95.9	7.9	8.13	-76.2	14.796	41170.2	51136.3	33.58	51922.2	33239	1.8464	18.396	16.939	16.368	12.968
6/9/2019	14:00:01	0	WIES	0	5.9	0	0.3	1.72	1.9	5.31	83.6	7.06	8.06	-71.8	13.595	40053.3	51207.5	33.6	52044	33285	1.8465	18.392	16.796	15.485	12.268
6/9/2019	14:30:01	0	WIES	0	5.9	0	0.19	1.28	1.63	4.56	78.1	6.66	8.02	-69.7	13.077	39565.1	51232.3	33.59	52087.2	33301	1.8468	18.393	16.63	14.984	12.316
6/9/2019	15:00:01	0	WIES	0	5.9	0	0.3	1.73	1.96	5.49	82.3	6.97	8.05	-71.4	13.455	39903.2	51191.2	33.58	52032.8	33274	1.8466	18.393	16.63	14.936	12.485
6/9/2019	15:30:01	0	WIES	0	5.9	0	0.31	1.78	2	5.61	82.5	6.99	8.05	-71.5	13.444	39898.4	51198.6	33.58	52040.7	33279	1.8468	18.395	16.677	14.266	12.799
6/9/2019	16:00:01	0	WIES	0	5.9	0	0.5	2.51	2.61	7.32	88.6	7.41	8.09	-73.8	14.038	40448.7	51161	33.58	51980.1	33255	1.8467	18.396	16.963	15.27	13.401
6/9/2019	16:30:01	0	WIES	0	5.9	0	0.27	1.58	1.72	4.82	105.4	8.43	8.19	-79.5	16.344	42645.3	51092.7	33.58	51796.5	33210	1.8465	18.403	17.034	16.844	15.748
6/9/2019	17:00:01	0	WIES	0	5.9	0	0.19	1.28	1.44	4.03	107.4	8.51	8.2	-80.3	16.794	43090.6	51099.8	33.6	51778.1	33215	1.8462	18.402	17.225	17.058	16.82
6/9/2019	17:30:01	0	WIES	0	5.9	0	0.23	1.44	1.51	4.23	107.9	8.57	8.2	-80.4	16.71	43010.5	51102.2	33.6	51785.6	33216	1.8467	18.407	17.249	17.034	15.652
6/9/2019	18:00:01	0	WIES	0	5.9	0	0.31	1.75	1.88	5.26	106.5	8.52	8.19	-79.9	16.266	42588.1	51114.8	33.6	51824.3	33225	1.8466	18.404	17.201	16.987	15.103
6/9/2019	18:30:01	0	WIES	0	5.9	0	0.35	1.92	1.96	5.5	107	8.55	8.2	-80	16.338	42654.4	51110.4	33.6	51815.8	33222	1.8468	18.406	17.13	16.82	15.676
6/9/2019	19:00:01	0	WIES	0	5.9	0	0.41	2.17	2.1	5.88	107.2	8.57	8.2	-80.1	16.319	42637.5	51111.7	33.6	51818.2	33223	1.8466	18.404	17.177	16.773	15.939
6/9/2019	19:30:01	0	WIES	0	5.9	0	0.49	2.5	2.43	6.79	107.3	8.59	8.2	-80.1	16.254	42569.3	51106.8	33.59	51817	33219	1.8466	18.403	17.153	16.63	14.577
6/9/2019	20:00:01	0	WIES	0	5.9	0	0.89	4.09	3.68	10.29	102.5	8.39	8.17	-78.3	15.139	41496.5	51125.4	33.58	51894.6	33232	1.8468	18.401	16.987	16.201	14.553
6/9/2019	20:30:01	0	WIES	0	5.9	0	0.92	4.22	3.75	10.51	100.9	8.29	8.16	-77.8	14.924	41291.7	51132.1	33.58	51911.9	33236	1.8467	18.4	16.725	15.7	14.649
6/9/2019	21:00:01	0	WIES	0	5.9	0	1.27	5.58	4.82	13.5	104.2	8.53	8.18	-78.7	15.131	41485.4	51121.9	33.58	51891.7	33229	1.8463	18.397	16.677	15.891	14.864
6/9/2019	21:30:01	0	WIES	0	5.9	0	1.77	7.59	6.52	18.27	108	8.79	8.2	-79.9	15.427	41771.6	51117.8	33.58	51872.7	33227	1.8458	18.392	17.034	16.201	15.079
6/9/2019	22:00:01	0	WIES	0	5.9	0	1.75	7.51	6.29	17.62	106.9	8.7	8.19	-79.5	15.432	41780.9	51123.5	33.59	51878.3	33230	1.8455	18.389	16.701	16.153	14.649
6/9/2019	22:30:01	0	WIES	0	5.9	0	0.81	3.74	3.42	9.59	100.7	8.3	8.16	-77.6	14.813	41191.5	51141.7	33.59	51926.8	33242	1.8452	18.384	16.915	15.533	14.337
6/9/2019	23:00:01	0	WIES	0	5.9	0	0.63	3.05	2.95	8.26	97.4	8.06	8.14	-76.4	14.596	40984.5	51148.6	33.59	51943.8	33247	1.8454	18.385	16.225	14.96	14.433
6/9/2019	23:30:01	0	WIES	0	5.9	0	0.63	3.03	2.86	8.01	97.3	8.06	8.14	-76.4	14.564	40950.4	51145	33.58	51941.5	33244	1.8448	18.379	16.487	15.079	14.481
6/10/2019	0:00:01	0	WIES	0	5.9	0	1.5	6.52	5.27	14.77	102	8.39	8.16	-77.9	14.879	41250.8	51135.7	33.58	51917.7	33238	1.8442	18.375	17.201	15.986	14.673
6/10/2019	0:30:01	0	WIES	0	5.9	0	1.76	7.57	6.23	17.44	106.6	8.71	8.19	-79.3	15.227	41589.1	51134.3	33.59	51899.5	33237	1.844	18.373	18.105	16.463	14.768
6/10/2019	1:00:01	0	WIES	0	5.9	0	1.05	4.7	4.04	11.3	101.4	8.34	8.16	-77.7	14.87	41246.8	51142.2	33.59	51924.8	33242	1.8441	18.374	18.081	15.7	13.112
6/10/2019	1:30:01	0	WIES	0	5.9	0	2.76	11.57	9.1	25.47	101.7	8.37	8.16	-77.7	14.897	41270.6	51138.8	33.59	51920	33240	1.8441	18.373	17.249	15.676	13.329
6/10/2019	2:00:01	0	WIES	0	5.9	0	2.77	11.61	9.35	26.17	105.2	8.62	8.18	-78.8	15.04	41404.9	51132.1	33.59	51906.4	33236	1.8445	18.378	18.2	15.772	14.553
6/10/2019	2:30:01	0	WIES	0	5.9	0	2.5	10.53	8.19	22.92	111.3	9.08	8.21	-80.6	15.322	41671	51121.2	33.58	51881.5	33229	1.8449	18.383	18.224	15.867	15.055
6/10/2019	3:00:01	0	WIES	0	5.9	0	1.46	6.36	5.48	15.33	103.6	8.51	8.17	-78.3	14.946	41318.1	51137.6	33.59	51916.4	33239	1.8452	18.385	17.748	15.557	14.385
6/10/2019	3:30:01	0	WIES	0	5.9	0	1.11	4.96	4.36	12.21	97.6	8.07	8.14	-76.5	14.579	40972.9	51154.5	33.59	51950.5	33250	1.8453	18.385	17.938	15.414	14.122
6/10/2019	4:00:01	0	WIES	0	5.9	0	1.47	6.41	5.29	14.81	109.2	8.9	8.2	-80.1	15.396	41740.3	51117	33.58	51873.4	33226	1.8455	18.39	18.105	17.296	14.505
6/10/2019	4:30:01	0	WIES	0	5.9	0	0.29	1.69	1.62	4.52	110.5	8.69	8.21	-80.8	17.182	43467.2	51097.7	33.6	51751.5	33213	1.8456	18.398	18.2	17.867	15.891
6/10/2019	5:00:01	0	WIES	0	5.9	0	0.3	1.73	1.69	4.73	111.8	8.82	8.21	-81.1	17.014	43314.1	51110.2	33.61	51775.2	33222	1.8461	18.402	18.152	17.796	14.984
6/10/2019	5:30:01	0	WIES	0	5.9	0	0.11	0.98	1.19	3.34	110.3	8.55	8.21	-81.1	17.957	44231.9	51107.1	33.61	51710.7	33220	1.8462	18.407	18.295	18.224	17.344
6/10/2019	6:00:01	0	WIES	0	5.9	0	0.35	1.94	1.81	5.07	109.6	8.67	8.21	-80.8	16.842	43154.6	51119.7	33.61	51795.2	33228	1.8465	18.405	18.224	18.033	16.082
6/10/2019	6:30:01	0	WIES	0	5.9	0	0.34	1.87	1.67	4.69	110.4	8.74	8.21	-80.9	16.807	43097.5	51093	33.59	51770.5	33210	1.8466	18.406	18.2	17.486	15.986
6/10/2019	7:00:01	0	WIES	0	5.9	0	0.4	2.14	1.95	5.45	109.1	8.68	8.2	-80.5	16.551	42851.9	51097.7	33.59	51790.6	33214	1.8463	18.402	18.176	17.391	15.724
6/10/2019	7:30:01	0	WIES	0	5.9	0	0.38	2.04	1.91	5.35	109.4	8.7	8.2	-80.6	16.648	42944.9	51096.1	33.59	51783.2	33212	1.8461	18.401	18.152	17.344	15.796
6/10/2019	8:00:01	0	WIES	0	5.9	0	0.45	2.33	2.05	5.75	109.3	8.76	8.2	-80.4	16.181	42500.5	51109.7	33.59	51824	33221	1.846	18.397	18.2	17.296	15.748
6/10/2019	8:30:01	0	WIES	0	5.9	0	0.4	2.12	1.96	5.5	109.9	8.8	8.21	-80.6	16.226	42531.3	51094.1	33.58	51805.7	33211	1.8461	18.398	18.224	17.629	15.199
6/10/2019	9:00:01	0	WIES	0	5.9	0	0.39	2.1	1.91	5.34	109.8	8.79	8.21	-80.6	16.268	42592	51117.5	33.6	51827	33226	1.8456	18.394	18.247	18.033	15.127
6/10/2019	9:30:01	0	WIES	0	5.9	0	0.46	2.37	2.1	5.87	108.9	8.77	8.2	-80.2	15.932	42272	51126.5	33.6	51854.9	33232	1.8457	18.393	18.224	17.915	14.96
6/10/2019	10:00:01	0	WIES	0	5.9	0	0.62	3.01	2.71	7.6	106.2	8.63	8.19	-79.4	15.484	41838.4	51131.7	33.6	51883.9	33236	1.8456	18.39	18.2	17.748	13.714
6/10/2019	10:30:01	0	WIES	0	5.9	0	0.72	3.4	3	8.41	104.6	8.53	8.18	-78.9	15.287	41643.1	51128.3	33.59	51890.4	33233	1.8453	18.387	18.2	17.534	13.497
6/10/2019	11:00:01	0	WIES	0	5.9	0	0.8	3.74	3.27	9.16	104.4	8.52	8.18	-78.7	15.281	41633.3	51124	33.59	51886.4	33231	1.8457	18.391	18.2	17.344	13.738
6/10/2019	11:30:01	0	WIES	0	5.9	0	0.78	3.63	3.23	9.05	104.8	8.53	8.18	-78.9	15.395	41740.5	51118.8	33.58	51875.4	33227	1.8453	18.388	18.224	16.868	13.473
6/10/2019	12:00:01	0	WIES	0	5.9	0	0.67	3.2	3.03	8.49	95.6	7.9	8.13	-76.2	14.606	40997.5	51152.8	33.59	51947.5	33249	1.8453	18.384	18.105	16.534	12.823
6/10/2019	12:30:01	0	WIES	0	5.9	0	0.47	2.39	2.48	6.94	86.1	7.25	8.08	-72.8	13.724	40167.6	51193.3	33.59	52025	33276	1.8455	18.383	18.152	16.63	12.703
6/10/2019	13:00:01	0	WIES	0	5.9	0	0.42	2.21	2.41	6.75	87.3	7.33	8.08	-73.2	13.85	40276.6	51175.7	33.58	52002.4	33264	1.8456	18.385	17.986	16.844	12.678
6/10/2019	13:30:01	0	WIES	0	5.9	0	0.5	2.54	2.62	7.34	88.3	7.4	8.09	-73.7	13.94	40369.4	51181.1	33.59	52004.4	33268	1.8459	18.388	18.057	16.844	13.016
6/10/2019	14:00:01	0	WIES	0	5.9	0	0.25	1.52	1.92	5.36	78.2	6.67	8.03	-70	13.05	39538.5	51231.8	33.59	52087.6	33301	1.8465	18.391	17.724	15.438	12.847
6/10/2019	14:30:01	0	WIES	0	5.9	0	0.33	1.85	2.14	5.99	80	6.81	8.04	-70.6	13.156	39624.7	51209.3	33.58	52061.4	33286	1.8466	18.392	16.987	15.342	12.751
6/10/2019	15:00:01	0	WIES	0	5.9	0	0.35	1.93	2.2	6.15	82.6	7	8.06	-71.7	13.428	39877.9	51192.3	33.58	52034.9	33275	1.8466	18.393	17.32	15.294	12.775
6/10/2019	15:30:01	0	WIES	0	5.9	0	0.28	1.66	1.98	5.55	84	7.09	8.07	-72.3	13.576	40021.6	51191.8	33.58	52029.1	33275	1.8468	18.395	17.867	15.461	12.025
6/10/2019	16:00:01	0	WIES	0	5.9	0	0.29	1.69	2.12	5.93	85.8	7.22	8.08	-73.1	13.791	40219.5	51176.2	33.58	52005.2	33265	1.8471	18.4	17.843	16.058	12.389
6/10/2019	16:30:01	0	WIES	0	5.9	0	1.25	5.53	5.06	14.17	92.8	7.72	8.12	-75.5	14.333	40729	51150.6	33.58	51957.3	33248	1.847	18.4	18.105	16.796	13.016
6/10/2019	17:00:01	0	WIES	0	5.9	0	0.34	1.88	1.98	5.56	107	8.55	8.2	-80.2	16.391	42696.9	51098.9	33.59	51800.2	33214	1.8467	18.405	18.224	18.081	15.342
6/10/2019	17:30:01	0	WIES	0	5.9	0	0.05	0.73	1.17	3.28	106.3	8.27	8.2	-80.3	17.74	44016.4	51102.9	33.61	51720.9	33217	1.8469	18.413	17.962	17.843	16.368
6/10/2019	18:00:01	0	WIES	0	5.9	0	0.1	0.93	1.3	3.63	106.9	8.35	8.2	-80.3	17.517	43807.8	51113.6	33.61	51746.7	33224	1.8471	18.414	18.295	18.01	17.034
6/10/2019	18:30:01	0	WIES	0	5.9	0	0.2	1.31	1.65	4.61	106.7	8.41	8.2	-80.2	17.072	43374.6	51115.1	33.61	51776.6	33225	1.8469	18.41	18.176	17.843	16.01
6/10/2019	19:00:01	0	WIES	0	5.9	0	0.22	1.39	1.63	4.57	107	8.43	8.2	-80.4	17.098	43397.4	51112.1	33.61	51771.9	33223	1.8471	18.412	18.081	17.582	16.129
6/10/2019	19:30:01	0	WIES	0	5.9	0	0.24	1.47	1.69	4.74	107.1	8.45	8.2	-80.4	17.051	43350	51110	33.61	51772.8	33222	1.847	18.411	18.081	17.439	16.534
6/10/2019	20:00:01	0	WIES	0	5.9	0	0.36	1.97	1.93	5.42	107.3	8.5	8.2	-80.3	16.804	43106.3	51106.9	33.6	51784.8	33219	1.847	18.41	18.129	17.51	15.724
6/10/2019	20:30:01	0	WIES	0	5.9	0	0.39	2.09	2.12	5.95	107.6	8.55	8.2	-80.3	16.611	42920.4	51109.6	33.6	51799.1	33221	1.8467	18.406	18.081	17.439	15.7
6/10/2019	21:00:01	0	WIES	0	5.9	0	0.45	2.3	2.25	6.3	107.8	8.58	8.2	-80.3	16.571	42882.1	51111.2	33.6	51803.1	33222	1.8465	18.404	18.01	17.415	15.629
6/10/2019	21:30:01	0	WIES	0	5.9	0	0.87	3.98	3.6	10.07	106.3	8.58	8.19	-79.7	15.807	42148.6	51125.5	33.6	51860.6	33232	1.8462	18.398	17.772	16.939	15.127
6/10/2019	22:00:01	0	WIES	0	5.9	0	1.21	5.37	4.67	13.08	106.5	8.63	8.2	-79.9	15.655	41992.8	51116.3	33.59	51859.4	33226	1.8461	18.397	17.534	16.439	15.055
6/10/2019	22:30:01	0	WIES	0	5.9	0	1.72	7.41	6.16	17.25	107.9	8.73	8.2	-80.2	15.736	42064.7	51107.9	33.58	51846.6	33220	1.8461	18.397	17.819	16.439	15.008
6/10/2019	23:00:01	0	WIES	0	5.9	0	1.31	5.77	4.83	13.51	106.7	8.64	8.19	-79.8	15.668	42005.5	51116.8	33.59	51859.2	33226	1.8459	18.394	17.891	16.582	14.888
6/10/2019	23:30:01	0	WIES	0	5.9	0	1.74	7.46	6.37	17.83	108.3	8.75	8.2	-80.2	15.766	42095.1	51109	33.58	51846.1	33221	1.8454	18.39	18.033	16.725	14.194
6/11/2019	0:00:01	0	WIES	0	5.9	0	0.83	3.86	3.43	9.6	104.7	8.51	8.19	-79.2	15.456	41805.1	51124.8	33.59	51878.4	33231	1.8454	18.388	18.366	16.677	13.714
6/11/2019	0:30:01	0	WIES	0	5.9	0	0.56	2.76	2.65	7.42	98.2	8.1	8.15	-77.1	14.755	41138.1	51146.3	33.59	51934.1	33245	1.8449	18.381	18.985	16.654	13.137
6/11/2019	1:00:01	0	WIES	0	5.9	0	0.64	3.07	2.8	7.85	99.8	8.2	8.16	-77.6	14.942	41307.4	51129.7	33.58	51908.7	33234	1.8444	18.377	18.866	16.63	12.92
6/11/2019	1:30:01	0	WIES	0	5.9	0	0.36	1.97	2.15	6.03	86.6	7.3	8.08	-73.1	13.669	40116.1	51195.8	33.59	52029.4	33277	1.8449	18.376	18.247	16.058	12.534
6/11/2019	2:00:01	0	WIES	0	5.9	0	0.38	2.05	2.17	6.08	85.9	7.25	8.08	-73	13.643	40085.8	51189.8	33.59	52024.6	33273	1.8451	18.379	17.296	15.796	12.654
6/11/2019	2:30:01	0	WIES	0	5.9	0	0.36	1.95	2.11	5.9	82.5	7.01	8.06	-71.7	13.298	39766.3	51212.1	33.59	52059.4	33288	1.845	18.376	16.606	15.557	12.606
6/11/2019	3:00:01	0	WIES	0	5.9	0	0.55	2.73	2.55	7.14	85.7	7.24	8.08	-73	13.593	40032	51183.6	33.58	52020.1	33269	1.8453	18.38	16.368	15.533	12.896
6/11/2019	3:30:01	0	WIES	0	5.9	0	1.15	5.12	4.23	11.85	89.9	7.55	8.1	-74.3	13.868	40239.5	51106.2	33.53	51931.1	33219	1.8453	18.383	16.344	15.533	13.137
6/11/2019	4:00:01	0	WIES	0	5.9	0	1.61	6.98	5.62	15.74	96.7	8.02	8.14	-76.6	14.498	40879.6	51137	33.57	51936.3	33239	1.8456	18.387	17.058	15.796	13.738
6/11/2019	4:30:01	0	WIES	0	5.9	0	0.36	1.94	1.79	5.01	109.4	8.77	8.21	-80.8	16.184	42485.6	51089	33.58	51802.4	33208	1.8456	18.394	17.867	17.368	16.058
6/11/2019	5:00:01	0	WIES	0	5.9	0	0.19	1.29	1.35	3.77	109.1	8.54	8.21	-81	17.414	43699.8	51104.5	33.61	51743.9	33218	1.8464	18.407	18.39	18.129	17.51
6/11/2019	5:30:01	0	WIES	0	5.9	0	0.18	1.24	1.3	3.64	108.9	8.5	8.21	-81	17.574	43864.6	51114.3	33.61	51743.7	33224	1.8469	18.412	18.557	18.01	16.582
6/11/2019	6:00:01	0	WIES	0	5.9	0	0.08	0.85	1.13	3.16	108.7	8.39	8.21	-81.3	18.186	44466.4	51119.9	33.62	51708.1	33228	1.8462	18.408	18.557	18.295	17.986
6/11/2019	6:30:01	0	WIES	0	5.9	0	0.09	0.89	1.11	3.1	108.5	8.37	8.21	-81.1	18.167	44452.5	51125.3	33.63	51715	33231	1.8461	18.407	18.675	18.39	17.32
6/11/2019	7:00:01	0	WIES	0	5.9	0	0.11	0.95	1.15	3.22	108.1	8.38	8.21	-81.1	17.951	44245	51129	33.63	51733.5	33234	1.846	18.405	18.723	18.438	16.654
6/11/2019	7:30:01	0	WIES	0	5.9	0	0.17	1.21	1.29	3.62	108.2	8.45	8.21	-80.8	17.551	43847.3	51120.6	33.62	51751.6	33228	1.8457	18.4	18.723	18.604	16.201
6/11/2019	8:00:01	0	WIES	0	5.9	0	0.1	0.92	1.18	3.3	108.4	8.38	8.21	-81	18.058	44347	51125.8	33.63	51722.8	33232	1.8458	18.403	18.557	18.247	17.13
6/11/2019	8:30:01	0	WIES	0	5.9	0	0.2	1.3	1.36	3.82	108.5	8.52	8.21	-80.8	17.26	43571.4	51130.1	33.62	51779.9	33235	1.8459	18.4	18.604	18.366	14.816
6/11/2019	9:00:01	0	WIES	0	5.9	0	0.41	2.17	2.03	5.68	105.6	8.48	8.19	-79.9	16.094	42434.5	51132	33.61	51851.3	33236	1.8458	18.395	18.675	18.438	14.768
6/11/2019	9:30:01	0	WIES	0	5.9	0	0.39	2.06	1.92	5.36	105.6	8.47	8.19	-79.8	16.17	42511.1	51135.5	33.61	51850.8	33238	1.8461	18.398	18.723	18.2	14.888
6/11/2019	10:00:01	0	WIES	0	5.9	0	0.34	1.89	1.83	5.11	105.8	8.47	8.2	-80	16.26	42587.5	51121.4	33.6	51831.4	33229	1.8459	18.397	18.699	18.295	14.122
6/11/2019	10:30:01	0	WIES	0	5.9	0	0.26	1.56	1.56	4.37	106.4	8.41	8.2	-80.2	16.886	43184.8	51105.6	33.6	51778.5	33219	1.8465	18.405	18.723	18.39	14.194
6/11/2019	11:00:01	0	WIES	0	5.9	0	0.41	2.14	1.95	5.45	105.5	8.45	8.2	-79.9	16.206	42543	51130.8	33.61	51843.9	33235	1.8466	18.403	18.699	18.39	13.57
6/11/2019	11:30:01	0	WIES	0	5.9	0	1.11	4.97	4.3	12.05	99	8.13	8.16	-77.5	14.956	41342	51154.8	33.6	51933.1	33251	1.8464	18.397	18.628	18.39	13.401
6/11/2019	12:00:01	0	WIES	0	5.9	0	1.06	4.74	4.16	11.64	93.7	7.8	8.13	-75.7	14.303	40714.5	51168.4	33.59	51976.5	33259	1.8465	18.395	18.675	17.962	13.04
6/11/2019	12:30:01	0	WIES	0	5.9	0	0.97	4.4	3.86	10.81	97.4	8.06	8.15	-76.9	14.572	40941.2	51123.5	33.57	51919.3	33230	1.8465	18.397	18.628	18.081	12.968
6/11/2019	13:00:01	0	WIES	0	5.9	0	0.65	3.13	3	8.39	88	7.4	8.09	-73.7	13.783	40219.7	51185.8	33.59	52015.2	33271	1.8467	18.395	18.628	17.034	12.364
6/11/2019	13:30:01	0	WIES	0	5.9	0	0.43	2.25	2.33	6.52	82.3	7	8.06	-71.6	13.261	39667.5	51132.4	33.53	51979.6	33236	1.8467	18.394	18.343	15.652	12.364
6/11/2019	14:00:01	0	WIES	0	5.9	0	0.43	2.22	2.29	6.4	82.7	7.03	8.06	-71.9	13.287	39715.7	51161.6	33.55	52008.6	33255	1.8469	18.396	17.867	15.031	12.485
6/11/2019	14:30:01	0	WIES	0	5.9	0	0.62	2.99	2.93	8.2	93.1	7.74	8.12	-75.6	14.34	40685.5	51088.1	33.53	51893.3	33207	1.8472	18.403	17.819	16.153	12.775
6/11/2019	15:00:01	0	WIES	0	5.9	0	0.39	2.09	2.29	6.42	84.7	7.18	8.07	-72.5	13.445	39867.4	51158	33.55	51999.2	33253	1.8472	18.399	18.366	15.891	11.71
6/11/2019	15:30:01	0	WIES	0	5.9	0	0.3	1.73	2.04	5.71	77.3	6.64	8.03	-70	12.791	39256.4	51194	33.55	52057.1	33276	1.8475	18.4	18.057	15.891	12.025
6/11/2019	16:00:01	0	WIES	0	5.9	0	0.27	1.6	1.98	5.54	74.7	6.44	8.01	-68.8	12.54	39016.7	51202	33.55	52072.5	33281	1.8477	18.401	18.152	13.762	11.904
6/11/2019	16:30:01	0	WIES	0	5.9	0	0.2	1.33	1.76	4.93	73.6	6.36	8.01	-68.7	12.507	38995.8	51217.3	33.56	52088.9	33291	1.8475	18.399	18.271	13.81	12.001
6/11/2019	17:00:01	0	WIES	0	5.9	0	0.26	1.54	1.89	5.28	76	6.54	8.02	-69.6	12.719	39181.1	51188.8	33.55	52054	33273	1.8472	18.397	18.652	14.218	12.147
6/11/2019	17:30:01	0	WIES	0	5.9	0	0.67	3.21	3.23	9.04	87.8	7.39	8.1	-73.9	13.721	40115.8	51131.5	33.55	51962.2	33235	1.8465	18.393	18.747	17.272	12.92
6/11/2019	18:00:01	0	WIES	0	5.9	0	0.18	1.23	1.52	4.26	105.1	8.33	8.2	-80.2	16.783	43021.8	51033.2	33.54	51709.7	33172	1.8467	18.408	18.842	18.58	15.867
6/11/2019	18:30:01	0	WIES	0	5.9	0	0.04	0.66	1.12	3.12	107	8.27	8.21	-80.9	18.059	44305.1	51077	33.59	51673.1	33200	1.8465	18.41	18.771	18.319	17.058
6/11/2019	19:00:01	0	WIES	0	5.9	0	0.11	0.97	1.33	3.71	106.4	8.34	8.2	-80.6	17.323	43592	51081.6	33.59	51726.7	33203	1.8467	18.409	18.414	17.891	16.963
6/11/2019	19:30:01	0	WIES	0	5.9	0	0.09	0.87	1.3	3.64	106.4	8.32	8.2	-80.6	17.476	43733.1	51072.8	33.58	51708.1	33197	1.8465	18.408	18.557	18.2	17.034
6/11/2019	20:00:01	0	WIES	0	5.9	0	0.11	0.95	1.3	3.65	106.6	8.35	8.2	-80.7	17.379	43638.8	51072.8	33.58	51714.3	33197	1.8473	18.415	18.271	17.772	16.844
6/11/2019	20:30:01	0	WIES	0	5.9	0	0.08	0.82	1.2	3.35	107.4	8.36	8.21	-80.9	17.733	43988.1	51077.4	33.59	51695.8	33200	1.8466	18.41	19.008	18.224	15.199
6/11/2019	21:00:01	0	WIES	0	5.9	0	0.57	2.82	2.7	7.56	101	8.17	8.17	-78.7	15.743	42067.1	51101.6	33.58	51839.1	33216	1.8463	18.399	19.008	18.224	15.461
6/11/2019	21:30:01	0	WIES	0	5.9	0	1.12	5	4.36	12.2	101.4	8.3	8.17	-78.5	15.144	41469.4	51085.7	33.55	51854.2	33206	1.8465	18.398	18.889	16.106	14.816
6/11/2019	22:00:01	0	WIES	0	5.9	0	1.08	4.84	4.16	11.66	100.6	8.26	8.17	-78.2	14.982	41306	51079.8	33.55	51856.1	33202	1.8465	18.399	18.129	15.724	14.577
6/11/2019	22:30:01	0	WIES	0	5.9	0	0.9	4.13	3.7	10.35	98.4	8.13	8.16	-77.4	14.694	41036.2	51094.1	33.55	51884.1	33211	1.8463	18.395	17.558	15.509	14.361
6/11/2019	23:00:01	0	WIES	0	5.9	0	0.9	4.12	3.51	9.83	97.5	8.08	8.15	-77.1	14.536	40884.8	51096.7	33.55	51893.7	33213	1.8462	18.394	17.629	15.342	14.074
6/11/2019	23:30:01	0	WIES	0	5.9	0	0.8	3.73	3.32	9.29	96.5	8.01	8.15	-76.9	14.407	40761.7	51100.5	33.54	51903.3	33215	1.8463	18.394	17.058	15.27	14.002
6/12/2019	0:00:01	0	WIES	0	5.9	0	0.71	3.35	3.02	8.44	93.8	7.85	8.13	-75.8	14.04	40410.9	51109.5	33.54	51927.6	33221	1.8465	18.394	16.225	14.529	13.858
6/12/2019	0:30:01	0	WIES	0	5.9	0	0.65	3.1	2.79	7.81	92.4	7.74	8.12	-75.4	14.012	40388.5	51115.9	33.54	51935.3	33225	1.8461	18.391	15.891	14.409	13.834
6/12/2019	1:00:01	0	WIES	0	5.8	0	0.79	3.68	3.2	8.95	93.3	7.83	8.13	-75.6	13.904	40278.3	51109.8	33.54	51933.4	33221	1.8458	18.388	16.344	14.529	13.714
6/12/2019	1:30:01	0	WIES	0	5.9	0	0.88	4.03	3.32	9.3	95.8	8.01	8.14	-76.3	14.104	40463.6	51097.2	33.53	51912.6	33213	1.8458	18.389	16.368	14.577	13.185
6/12/2019	2:00:01	0	WIES	0	5.9	0	0.81	3.77	3.18	8.91	95.5	7.97	8.14	-76.4	14.168	40530.4	51103.4	33.54	51916.3	33217	1.8459	18.39	16.153	14.625	13.93
6/12/2019	2:30:01	0	WIES	0	5.9	0	0.9	4.13	3.46	9.69	96.6	8.04	8.15	-76.7	14.289	40644.5	51097.6	33.54	51905.3	33213	1.8465	18.396	16.034	14.625	13.81
6/12/2019	3:00:01	0	WIES	0	5.8	0	0.96	4.38	3.57	9.99	97.5	8.11	8.15	-76.9	14.317	40669.4	51094.9	33.54	51901.3	33212	1.8463	18.394	15.963	14.721	13.882
6/12/2019	3:30:01	0	WIES	0	5.9	0	1.27	5.6	4.5	12.59	98.6	8.18	8.16	-77.4	14.468	40813.8	51091.3	33.54	51891.3	33209	1.8459	18.391	17.344	15.175	14.314
6/12/2019	4:00:01	0	WIES	0	5.8	0	1.37	6	4.77	13.36	102.3	8.42	8.18	-78.5	14.844	41170.3	51078.7	33.54	51861.4	33201	1.8464	18.397	18.057	15.748	14.673
6/12/2019	4:30:01	0	WIES	0	5.9	0	1.25	5.51	4.26	11.92	105	8.58	8.19	-79.5	15.219	41533	51075.1	33.55	51839.8	33199	1.8464	18.399	17.534	16.606	15.127
6/12/2019	5:00:01	0	WIES	0	5.8	0	0.67	3.18	2.66	7.46	105.6	8.49	8.2	-79.9	16.08	42359.3	51059.2	33.55	51778.4	33188	1.8465	18.403	18.438	17.605	15.27
6/12/2019	5:30:01	0	WIES	0	5.9	0	0.29	1.68	1.67	4.67	108.1	8.45	8.21	-81.1	17.491	43731.5	51054.6	33.57	51688.3	33185	1.8464	18.407	18.509	18.247	17.177
6/12/2019	6:00:01	0	WIES	0	5.9	0	0.2	1.33	1.47	4.1	108.5	8.4	8.21	-81.4	17.997	44235.9	51066.2	33.58	51666.7	33193	1.8463	18.408	18.794	18.414	15.223
6/12/2019	6:30:01	0	WIES	0	5.9	0	0.29	1.69	1.68	4.7	107.6	8.42	8.21	-81	17.447	43703.3	51071	33.58	51708.1	33196	1.8463	18.406	18.842	18.58	16.534
6/12/2019	7:00:01	0	WIES	0	5.8	0	0.2	1.33	1.38	3.86	107.5	8.32	8.21	-81.3	18.036	44274.8	51067.3	33.58	51665.2	33194	1.8461	18.406	18.747	18.604	17.51
6/12/2019	7:30:01	0	WIES	0	5.9	0	0.14	1.08	1.21	3.4	108.2	8.33	8.21	-81.5	18.279	44532.2	51090.7	33.6	51672.1	33209	1.8456	18.402	18.866	18.533	17.153
6/12/2019	8:00:01	0	WIES	0	5.8	0	0.3	1.7	1.67	4.67	107.2	8.37	8.21	-81.1	17.538	43801.7	51081.6	33.59	51712.8	33203	1.8456	18.399	18.889	18.604	16.201
6/12/2019	8:30:01	0	WIES	0	5.9	0	0.26	1.56	1.59	4.45	107.4	8.39	8.21	-81	17.506	43765.8	51076.2	33.59	51709.5	33200	1.8456	18.4	18.866	18.58	16.844
6/12/2019	9:00:01	0	WIES	0	5.8	0	0.23	1.44	1.46	4.09	107.6	8.39	8.21	-81.1	17.609	43866	51076.5	33.59	51703.2	33200	1.8453	18.397	18.818	18.343	17.344
6/12/2019	9:30:01	0	WIES	0	5.8	0	0.16	1.17	1.31	3.67	107.9	8.4	8.21	-81.1	17.696	43949	51074.5	33.59	51695.4	33198	1.8455	18.399	18.818	17.986	17.106
6/12/2019	10:00:01	0	WIES	0	5.8	0	0.21	1.37	1.49	4.17	107.1	8.36	8.21	-80.9	17.591	43849	51077.2	33.59	51705	33200	1.8452	18.396	18.866	17.962	15.748
6/12/2019	10:30:01	0	WIES	0	5.9	0	0.22	1.39	1.48	4.13	107.3	8.39	8.21	-81	17.517	43760.6	51057.8	33.57	51690.2	33188	1.8452	18.396	18.675	18.081	15.509
6/12/2019	11:00:01	0	WIES	0	5.8	0	0.19	1.28	1.45	4.07	107.3	8.4	8.21	-80.9	17.436	43689.7	51067	33.58	51704.8	33194	1.8451	18.394	18.794	18.152	14.649
6/12/2019	11:30:01	0	WIES	0	5.8	0	0.31	1.75	1.75	4.91	107.7	8.57	8.2	-80.6	16.598	42886.7	51085	33.58	51774.8	33205	1.8452	18.392	18.818	18.01	14.29
6/12/2019	12:00:01	0	WIES	0	5.8	0	0.46	2.36	2.25	6.31	106.9	8.6	8.2	-80.3	16.012	42288.8	51053.4	33.55	51776.3	33185	1.845	18.388	18.747	17.867	13.882
6/12/2019	12:30:01	0	WIES	0	5.8	0	0.72	3.4	3.16	8.86	105.7	8.6	8.19	-79.7	15.483	41776.3	51056.6	33.54	51807.7	33187	1.8451	18.387	18.675	17.582	13.522
6/12/2019	13:00:01	0	WIES	0	5.8	0	1.34	5.9	5.09	14.26	99.9	8.23	8.16	-77.8	14.818	41133.2	51064.2	33.53	51847.9	33192	1.8456	18.389	18.675	17.439	13.281
6/12/2019	13:30:01	0	WIES	0	5.8	0	1.05	4.73	4.11	11.5	97.2	8.05	8.15	-77.1	14.553	40880.4	51070.8	33.53	51866.7	33196	1.8459	18.391	18.533	16.844	13.016
6/12/2019	14:00:01	0	WIES	0	5.8	0	0.86	3.97	3.55	9.93	93	7.76	8.12	-75.5	14.152	40513.8	51102	33.54	51915.5	33216	1.846	18.39	18.628	16.63	12.606
6/12/2019	14:30:01	0	WIES	0	5.8	0	0.85	3.92	3.62	10.13	96.9	8.03	8.15	-76.8	14.536	40871.3	51080	33.53	51876.7	33202	1.8462	18.394	18.866	16.677	12.413
6/12/2019	15:00:01	0	WIES	0	5.8	0	0.6	2.93	2.93	8.22	97.2	8.06	8.15	-76.9	14.488	40828.8	51084.5	33.54	51883.4	33205	1.846	18.391	18.889	16.796	12.219
6/12/2019	15:30:01	0	WIES	0	5.8	0	0.49	2.49	2.62	7.33	88.7	7.47	8.1	-74	13.723	40101.8	51110	33.53	51940.3	33221	1.8464	18.393	18.913	16.129	12.389
6/12/2019	16:00:01	0	WIES	0	5.8	0	0.41	2.17	2.37	6.65	83.5	7.09	8.07	-72.4	13.324	39728.3	51131.6	33.53	51976.7	33236	1.8462	18.389	18.889	16.106	12.195
6/12/2019	16:30:01	0	WIES	0	5.8	0	0.51	2.56	2.63	7.37	91.4	7.63	8.12	-75.2	14.188	40525.8	51073.3	33.52	51884.7	33198	1.8466	18.396	18.913	16.606	12.389
6/12/2019	17:00:01	0	WIES	0	5.8	0	1.11	4.97	4.36	12.22	100.6	8.27	8.17	-78.2	14.983	41284.1	51051.3	33.52	51826.9	33183	1.8464	18.398	18.985	16.511	12.775
6/12/2019	17:30:01	0	WIES	0	5.8	0	0.65	3.14	3.03	8.48	100.4	8.26	8.17	-78.2	14.891	41200.9	51059	33.53	51839.3	33188	1.8464	18.397	18.438	16.463	12.364
6/12/2019	18:00:01	0	WIES	0	5.8	0	0.54	2.7	2.69	7.53	92.9	7.73	8.13	-75.9	14.322	40672.7	51092.4	33.54	51898.6	33210	1.8461	18.392	18.58	16.392	12.896
6/12/2019	18:30:01	0	WIES	0	5.8	0	0.88	4.05	3.81	10.67	98.5	8.12	8.16	-77.6	14.813	41122.4	51057	33.52	51840.9	33187	1.8462	18.395	18.652	16.892	13.618
6/12/2019	19:00:01	0	WIES	0	5.8	0	0.36	1.95	2.14	6	104.9	8.46	8.2	-80	15.913	42178.9	51037.4	33.53	51765.3	33174	1.8458	18.395	19.175	17.653	14.385
6/12/2019	19:30:01	0	WIES	0	5.8	0	0.08	0.82	1.2	3.36	106.9	8.27	8.21	-81.3	18.061	44278.2	51043.4	33.57	51638.6	33178	1.8457	18.403	19.246	18.652	17.463
6/12/2019	20:00:01	0	WIES	0	5.8	0	0.08	0.86	1.24	3.46	108.7	8.44	8.22	-81.5	17.829	44064	51057	33.57	51668.8	33187	1.8456	18.4	18.771	18.438	15.819
6/12/2019	20:30:01	0	WIES	0	5.8	0	0.71	3.36	3.23	9.04	104.6	8.42	8.19	-79.8	15.931	42221.2	51066.6	33.56	51793.5	33193	1.8455	18.393	18.723	17.296	15.247
6/12/2019	21:00:01	0	WIES	0	5.8	0	0.83	3.84	3.62	10.14	104.7	8.46	8.19	-79.7	15.766	42049.4	51053.5	33.54	51789.7	33185	1.8455	18.391	19.103	16.82	14.96
6/12/2019	21:30:01	0	WIES	0	5.8	0	0.91	4.16	3.83	10.72	103.6	8.44	8.19	-79.2	15.403	41696.4	51055.3	33.54	51810.5	33186	1.8455	18.39	18.937	16.129	15.175
6/12/2019	22:00:01	0	WIES	0	5.8	0	1.15	5.11	4.56	12.76	105.2	8.57	8.19	-79.5	15.429	41718.1	51050.9	33.54	51804.7	33183	1.8449	18.385	18.533	16.272	15.079
6/12/2019	22:30:01	0	WIES	0	5.8	0	1.21	5.36	4.74	13.27	104.7	8.55	8.19	-79.5	15.243	41542.2	51057.2	33.54	51820.4	33187	1.8451	18.385	18.604	15.986	15.103
6/12/2019	23:00:01	0	WIES	0	5.8	0	1.29	5.68	4.79	13.4	106.7	8.64	8.2	-80.3	15.693	41964.3	51036.5	33.53	51776.4	33174	1.845	18.386	18.39	16.082	15.27
6/12/2019	23:30:01	0	WIES	0	5.8	0	0.87	4	3.58	10.02	107.7	8.71	8.2	-80.2	15.744	42010.7	51032.4	33.53	51769.5	33171	1.8447	18.383	17.391	16.368	15.7
6/13/2019	0:00:01	0	WIES	0	5.8	0	0.84	3.87	3.46	9.68	108.1	8.75	8.21	-80.5	15.737	42004	51032.9	33.53	51770.5	33171	1.8448	18.384	17.819	16.01	15.079
6/13/2019	0:30:01	0	WIES	0	5.8	0	1.08	4.84	4.35	12.17	107.2	8.7	8.2	-80.1	15.539	41808.7	51030.3	33.52	51778.2	33170	1.8445	18.381	17.486	15.915	14.673
6/13/2019	1:00:01	0	WIES	0	5.8	0	1.06	4.74	3.91	10.96	106.5	8.66	8.2	-79.9	15.468	41746.5	51038.3	33.53	51790	33175	1.8445	18.381	16.963	16.058	14.505
6/13/2019	1:30:01	0	WIES	0	5.8	0	1.09	4.88	4.1	11.48	104.9	8.59	8.19	-79.2	15.156	41445.5	51042.8	33.52	51810.1	33178	1.8443	18.377	17.486	15.986	14.337
6/13/2019	2:00:01	0	WIES	0	5.8	0	1.42	6.2	5.03	14.08	107	8.69	8.2	-80.1	15.509	41775.8	51025.4	33.52	51774.8	33167	1.8443	18.378	18.461	16.034	14.601
6/13/2019	2:30:01	0	WIES	0	5.8	0	1.32	5.78	4.7	13.16	107.2	8.7	8.2	-80.1	15.559	41834.6	51038	33.53	51785	33175	1.8443	18.379	18.438	16.701	14.337
6/13/2019	3:00:01	0	WIES	0	5.8	0	1.11	4.95	4.11	11.5	106.9	8.69	8.19	-79.7	15.52	41787.8	51027.5	33.52	51776.3	33168	1.8445	18.381	18.699	16.749	14.146
6/13/2019	3:30:01	0	WIES	0	5.8	0	1.06	4.77	3.92	10.99	108.1	8.74	8.2	-80.4	15.796	42051.3	51020.3	33.52	51754.5	33163	1.8445	18.382	18.818	16.939	14.457
6/13/2019	4:00:01	0	WIES	0	5.8	0	0.78	3.63	3.29	9.2	109.2	8.77	8.21	-80.9	16.114	42356.9	51015.8	33.52	51732.6	33160	1.8447	18.386	18.723	17.463	14.577
6/13/2019	4:30:01	0	WIES	0	5.8	0	0.44	2.29	2.08	5.83	109.5	8.73	8.22	-81.1	16.505	42737.8	51015.7	33.53	51710.1	33160	1.8448	18.388	18.842	17.439	12.751
6/13/2019	5:00:01	0	WIES	0	5.8	0	0.61	2.95	2.56	7.15	109	8.77	8.21	-80.8	16.014	42258.4	51014.1	33.52	51736.3	33159	1.8452	18.39	18.699	17.534	13.329
6/13/2019	5:30:01	0	WIES	0	5.8	0	0.4	2.14	2.02	5.65	109.5	8.73	8.21	-81.1	16.491	42719.6	51009.9	33.52	51705	33156	1.8453	18.393	18.961	18.485	14.17
6/13/2019	6:00:01	0	WIES	0	5.8	0	0.26	1.57	1.55	4.33	109.6	8.63	8.22	-81.6	17.145	43362.4	51016.6	33.54	51672.2	33161	1.845	18.392	18.961	18.295	14.05
6/13/2019	6:30:01	0	WIES	0	5.8	0	0.2	1.33	1.45	4.07	109.4	8.52	8.22	-81.7	17.697	43907.1	51024.2	33.55	51644.3	33166	1.8452	18.396	18.866	18.628	16.153
6/13/2019	7:00:01	0	WIES	0	5.8	0	0.12	1.02	1.22	3.41	109.2	8.39	8.23	-82.2	18.405	44611.4	51041.3	33.57	51613.3	33177	1.8451	18.398	19.056	18.913	17.748
6/13/2019	7:30:01	0	WIES	0	5.8	0	0.07	0.78	1.04	2.91	108	8.21	8.22	-82.2	18.949	45159.3	51060.3	33.58	51593.3	33189	1.8447	18.397	19.27	19.08	18.723
6/13/2019	8:00:01	0	WIES	0	5.8	0	0.06	0.75	1.02	2.86	108.1	8.21	8.23	-82.4	19.022	45228.2	51058.1	33.58	51585.8	33188	1.8448	18.398	19.27	19.08	18.913
6/13/2019	8:30:01	0	WIES	0	5.8	0	0.04	0.67	1.03	2.89	107.9	8.2	8.22	-82.2	19.012	45219.3	51059.2	33.58	51587.6	33188	1.8443	18.393	19.175	19.127	18.58
6/13/2019	9:00:01	0	WIES	0	5.8	0	0.03	0.64	1.02	2.85	107.7	8.18	8.23	-82.3	19.071	45280.9	51063.7	33.58	51587.8	33191	1.8443	18.393	19.222	19.151	18.723
6/13/2019	9:30:01	0	WIES	0	5.8	0	0.04	0.68	1.02	2.87	106.7	8.11	8.22	-81.8	19	45208.1	51059	33.58	51588.3	33188	1.8439	18.389	19.222	19.151	16.963
6/13/2019	10:00:01	0	WIES	0	5.8	0	0.05	0.74	1.09	3.06	108	8.26	8.22	-81.9	18.664	44882.7	51061.9	33.58	51615.7	33190	1.8437	18.386	19.222	19.151	14.577
6/13/2019	10:30:01	0	WIES	0	5.8	0	0.11	0.95	1.11	3.11	107.8	8.28	8.22	-81.7	18.42	44628.4	51043.9	33.57	51614.9	33179	1.8438	18.385	19.151	19.056	14.457
6/13/2019	11:00:01	0	WIES	0	5.8	0	0.22	1.41	1.53	4.27	106.2	8.3	8.21	-81.1	17.51	43777.5	51085.1	33.59	51718.1	33205	1.8438	18.381	19.151	18.985	14.122
6/13/2019	11:30:01	0	WIES	0	5.8	0	0.43	2.24	2.22	6.22	102.7	8.28	8.18	-79.2	15.952	42210.8	51029.1	33.53	51754.6	33169	1.8439	18.376	19.151	18.081	14.05
6/13/2019	12:00:01	0	WIES	0	5.8	0	0.56	2.76	2.62	7.35	97	7.94	8.15	-77.3	15.174	41460.4	51038.7	33.52	51805	33175	1.844	18.374	18.675	17.677	14.098
6/13/2019	12:30:01	0	WIES	0	5.8	0	0.63	3.03	2.97	8.31	93.1	7.73	8.13	-75.8	14.442	40756	51049.9	33.51	51850.2	33182	1.8443	18.374	18.39	17.915	14.146
6/13/2019	13:00:01	0	WIES	0	5.8	0	0.63	3.05	2.89	8.09	96.5	7.94	8.15	-77.1	14.861	41151.6	51034.1	33.51	51815.2	33172	1.8446	18.379	18.771	17.32	14.146
6/13/2019	13:30:01	0	WIES	0	5.8	0	0.61	2.96	2.82	7.9	97.1	7.97	8.15	-77.1	14.977	41262.6	51031.7	33.51	51807.5	33171	1.8448	18.382	18.2	17.391	13.738
6/13/2019	14:00:01	0	WIES	0	5.8	0	0.68	3.26	3.19	8.93	91.2	7.62	8.11	-74.9	14.081	40421.9	51073.6	33.51	51889.4	33198	1.8452	18.382	17.986	15.581	13.353
6/13/2019	14:30:01	0	WIES	0	5.8	0	0.67	3.2	3.16	8.85	90.8	7.6	8.11	-74.8	14.035	40361.1	51053	33.5	51870.5	33184	1.8454	18.385	17.772	14.505	13.257
6/13/2019	15:00:01	0	WIES	0	5.8	0	0.6	2.91	2.93	8.19	90.7	7.6	8.11	-74.9	14.003	40331.6	51055.2	33.5	51874	33186	1.8458	18.389	18.105	14.721	13.161
6/13/2019	15:30:01	0	WIES	0	5.8	0	0.59	2.88	2.81	7.88	94.5	7.87	8.13	-76.1	14.336	40639.3	51034.4	33.49	51839.1	33172	1.8465	18.396	17.938	15.031	12.775
6/13/2019	16:00:01	0	WIES	0	5.8	0	0.46	2.38	2.49	6.97	87.9	7.41	8.1	-74.1	13.74	40082	51064.3	33.5	51893.3	33192	1.8461	18.39	17.391	14.984	12.364
6/13/2019	16:30:01	0	WIES	0	5.8	0	0.39	2.07	2.32	6.5	83	7.06	8.07	-72.1	13.274	39645.6	51087.8	33.5	51933.9	33207	1.8461	18.388	17.748	15.008	12.654
6/13/2019	17:00:01	0	WIES	0	5.8	0	0.4	2.13	2.39	6.7	81.1	6.93	8.06	-71.6	13.088	39470	51094.9	33.49	51947.3	33212	1.8462	18.389	17.225	15.031	12.413
6/13/2019	17:30:01	0	WIES	0	5.8	0	0.37	2	2.35	6.57	79.1	6.78	8.04	-70.7	12.911	39305.7	51106.6	33.5	51964.8	33219	1.8463	18.389	16.939	14.697	12.364
6/13/2019	18:00:01	0	WIES	0	5.8	0	0.33	1.86	2.22	6.23	81.3	6.94	8.06	-71.9	13.107	39497.2	51105.9	33.5	51957.8	33219	1.846	18.387	17.082	15.724	12.871
6/13/2019	18:30:01	0	WIES	0	5.8	0	1.11	4.98	4.75	13.3	97	8.03	8.16	-77.4	14.564	40854	51024.9	33.49	51819.2	33166	1.8463	18.396	17.225	15.557	12.847
6/13/2019	19:00:01	0	WIES	0	5.8	0	0.52	2.59	2.84	7.96	89.2	7.49	8.11	-74.7	13.875	40214.4	51065.1	33.5	51889	33192	1.8462	18.392	17.439	15.772	12.944
6/13/2019	19:30:01	0	WIES	0	5.8	0	0.62	2.98	3.13	8.76	101	8.27	8.18	-78.7	15.164	41415.8	50996.8	33.49	51762.8	33148	1.8465	18.4	17.296	16.511	13.762
6/13/2019	20:00:01	0	WIES	0	5.8	0	0.29	1.69	1.94	5.43	105.4	8.45	8.21	-80.6	16.211	42433.1	50993.8	33.51	51704.7	33146	1.8463	18.401	17.772	17.034	16.201
6/13/2019	20:30:01	0	WIES	0	5.8	0	0.18	1.26	1.56	4.37	107	8.48	8.21	-81.1	16.764	42974.3	50996.4	33.52	51675.2	33148	1.8458	18.399	17.843	17.058	16.153
6/13/2019	21:00:01	0	WIES	0	5.8	0	0.18	1.25	1.54	4.32	107.4	8.5	8.22	-81.3	16.923	43129	50996.4	33.52	51665.6	33148	1.8457	18.399	18.271	17.463	16.844
6/13/2019	21:30:01	0	WIES	0	5.8	0	0.13	1.05	1.39	3.9	108	8.48	8.22	-81.5	17.315	43512.1	50997.3	33.53	51641.9	33148	1.8455	18.398	18.01	17.463	17.058
6/13/2019	22:00:01	0	WIES	0	5.8	0	0.13	1.06	1.4	3.91	108.3	8.49	8.22	-81.5	17.394	43590.9	51000	33.53	51639.6	33150	1.8453	18.397	18.319	17.772	16.082
6/13/2019	22:30:01	0	WIES	0	5.8	0	0.15	1.13	1.42	3.97	108.4	8.48	8.22	-81.6	17.463	43658.7	51000.5	33.53	51635.7	33150	1.845	18.394	18.652	17.891	16.082
6/13/2019	23:00:01	0	WIES	0	5.8	0	0.15	1.12	1.35	3.78	109.1	8.5	8.22	-81.9	17.65	43842.3	51002.5	33.53	51625.6	33152	1.8447	18.392	18.628	17.938	15.127
6/13/2019	23:30:01	0	WIES	0	5.8	0	0.56	2.74	2.58	7.22	105	8.44	8.2	-80.4	16.078	42321.1	51014.3	33.52	51732.6	33159	1.8442	18.38	18.628	17.938	14.625
6/14/2019	0:00:01	0	WIES	0	5.8	0	0.7	3.32	3.02	8.45	100.7	8.26	8.18	-78.6	15.083	41355	51018.3	33.5	51788.6	33162	1.8445	18.379	18.557	17.153	14.433
6/14/2019	0:30:01	0	WIES	0	5.8	0	0.81	3.75	3.44	9.63	99.3	8.19	8.17	-78.1	14.765	41049.4	51024.5	33.5	51810.1	33166	1.8443	18.376	18.699	16.368	14.242
6/14/2019	1:00:01	0	WIES	0	5.8	0	0.82	3.8	3.43	9.59	99.2	8.19	8.17	-77.9	14.726	41009.8	51021.7	33.5	51809.1	33164	1.8441	18.374	18.723	17.082	14.194
6/14/2019	1:30:01	0	WIES	0	5.8	0	0.85	3.92	3.54	9.91	97.9	8.1	8.16	-77.6	14.608	40894.5	51021.7	33.49	51814.4	33164	1.8444	18.377	18.747	15.772	13.377
6/14/2019	2:00:01	0	WIES	0	5.8	0	0.64	3.09	2.97	8.31	91	7.62	8.12	-75.3	13.97	40293.9	51047.9	33.49	51867.8	33181	1.8444	18.374	18.675	15.39	13.04
6/14/2019	2:30:01	0	WIES	0	5.8	0	0.63	3.03	2.85	7.98	90.5	7.6	8.12	-75.3	13.937	40263.9	51051.8	33.49	51873.1	33184	1.8445	18.375	18.58	14.792	12.606
6/14/2019	3:00:01	0	WIES	0	5.8	0	0.61	2.96	2.78	7.8	89.5	7.52	8.11	-74.7	13.857	40185.8	51050.4	33.49	51874.8	33183	1.8446	18.376	18.675	15.414	12.534
6/14/2019	3:30:01	0	WIES	0	5.8	0	0.62	2.99	2.86	8	88.4	7.44	8.11	-74.4	13.756	40087.7	51051.3	33.49	51879.7	33183	1.8449	18.378	18.652	14.888	12.461
6/14/2019	4:00:01	0	WIES	0	5.8	0	0.74	3.5	3.22	9.01	89.8	7.54	8.11	-74.8	13.886	40211.7	51048.6	33.49	51871.9	33182	1.8452	18.381	18.604	15.581	12.703
6/14/2019	4:30:01	0	WIES	0	5.8	0	0.65	3.13	2.96	8.28	87.6	7.39	8.1	-74.2	13.676	40015.8	51059.5	33.49	51890.9	33189	1.8456	18.385	18.081	15.103	12.485
6/14/2019	5:00:01	0	WIES	0	5.8	0	0.59	2.89	2.83	7.94	84.6	7.18	8.08	-73.2	13.439	39667.5	50908.2	33.37	51745.7	33090	1.846	18.39	17.153	14.457	12.074
6/14/2019	5:30:01	0	WIES	0	5.8	0	0.75	3.53	3.23	9.05	89.9	7.55	8.11	-74.9	13.906	40123.4	50911	33.39	51731.2	33092	1.8461	18.392	18.414	14.816	12.292
6/14/2019	6:00:01	0	WIES	0	5.8	0	0.56	2.77	2.71	7.6	82.3	7.01	8.07	-72.1	13.278	39531.7	50936	33.39	51779.4	33108	1.8459	18.389	17.486	14.601	11.613
6/14/2019	6:30:01	0	WIES	0	5.8	0	0.33	1.85	2.03	5.69	70.7	6.14	7.99	-67.7	12.261	38650.1	51077.4	33.45	51952.6	33200	1.8462	18.386	17.772	14.84	11.589
6/14/2019	7:00:01	0	WIES	0	5.8	0	0.64	3.08	2.94	8.22	83.5	7.09	8.08	-72.8	13.415	39648.5	50915.4	33.38	51753.5	33095	1.8455	18.385	17.724	14.888	12.025
6/14/2019	7:30:01	0	WIES	0	5.8	0	0.57	2.8	2.73	7.63	80.6	6.87	8.06	-71.9	13.194	39393.6	50862.9	33.33	51707.9	33061	1.8457	18.386	17.415	15.27	12.654
6/14/2019	8:00:01	0	WIES	0	5.8	0	0.44	2.29	2.21	6.18	101.1	8.21	8.18	-79	15.575	41684.1	50836.8	33.38	51579	33044	1.845	18.388	18.771	18.485	14.864
6/14/2019	8:30:01	0	WIES	0	5.8	0	0.18	1.22	1.41	3.96	106.6	8.25	8.22	-81.6	18.039	44239.1	51022.8	33.55	51618.9	33165	1.8446	18.392	18.414	18.319	18.033
6/14/2019	9:00:01	0	WIES	0	5.8	0	0.18	1.26	1.37	3.85	106.4	8.22	8.22	-81.5	18.153	44226.3	50880.3	33.45	51468	33072	1.8439	18.387	18.628	18.414	17.677
6/14/2019	9:30:01	0	WIES	0	5.8	0	0.24	1.49	1.6	4.47	99.9	7.93	8.19	-79.5	16.714	42984.2	51065.5	33.57	51747.8	33193	1.8441	18.381	18.794	18.295	15.223
6/14/2019	10:00:01	0	WIES	0	5.8	0	0.14	1.08	1.33	3.73	105.9	8.16	8.22	-81.6	18.234	44458.3	51056.6	33.58	51640.4	33187	1.844	18.386	18.842	18.604	17.153
6/14/2019	10:30:01	0	WIES	0	5.8	0	0.12	0.99	1.26	3.53	105.6	8.13	8.21	-81.5	18.309	44544.1	51071.4	33.59	51650.6	33196	1.8435	18.382	18.937	18.652	15.867
6/14/2019	11:00:01	0	WIES	0	5.8	0	0.26	1.54	1.62	4.55	102.8	8.12	8.2	-80.3	16.907	43206.5	51104.4	33.6	51775.6	33218	1.8435	18.376	19.103	18.628	14.625
6/14/2019	11:30:01	0	WIES	0	5.8	0	0.38	2.04	2	5.6	97.1	7.91	8.16	-78	15.36	41673.4	51077.3	33.55	51834.5	33200	1.8439	18.374	18.913	18.366	14.098
6/14/2019	12:00:01	0	WIES	0	5.8	0	0.42	2.19	2.15	6.01	95.1	7.8	8.15	-77.3	15.04	41364.4	51082.1	33.55	51855.6	33203	1.844	18.373	19.08	17.415	14.409
6/14/2019	12:30:01	0	WIES	0	5.8	0	0.34	1.86	1.9	5.31	100.6	8.11	8.19	-79.3	15.958	42224.5	51039.4	33.54	51765	33176	1.8442	18.38	19.151	17.724	14.96
6/14/2019	13:00:01	0	WIES	0	5.8	0	0.39	2.08	2.09	5.85	96	7.86	8.16	-77.5	15.133	41441.7	51065.6	33.54	51834.2	33193	1.8445	18.379	19.008	16.487	13.57
6/14/2019	13:30:01	0	WIES	0	5.8	0	0.44	2.27	2.25	6.29	94.4	7.79	8.15	-76.9	14.726	41042.5	51063.1	33.53	51851	33191	1.8451	18.383	19.008	16.01	13.401
6/14/2019	14:00:01	0	WIES	0	5.8	0	0.44	2.28	2.36	6.62	88.6	7.42	8.11	-74.8	14.011	40372.9	51097.9	33.53	51917	33214	1.8452	18.381	18.961	15.605	13.666
6/14/2019	14:30:01	0	WIES	0	5.8	0	0.43	2.25	2.36	6.6	88.2	7.4	8.11	-74.7	13.954	40304.2	51081.7	33.52	51902.9	33203	1.8454	18.384	18.271	15.366	13.233
6/14/2019	15:00:01	0	WIES	0	5.8	0	0.42	2.21	2.35	6.58	86.4	7.27	8.1	-74	13.77	40137.9	51098.3	33.52	51926.8	33214	1.8461	18.39	17.249	14.768	12.727
6/14/2019	15:30:01	0	WIES	0	5.8	0	0.4	2.11	2.36	6.61	84.9	7.17	8.09	-73.6	13.621	39997.8	51105.3	33.52	51939.5	33218	1.8463	18.391	17.582	14.84	12.534
6/14/2019	16:00:01	0	WIES	0	5.8	0	0.42	2.22	2.4	6.72	87.6	7.36	8.11	-74.5	13.912	40262.2	51079.8	33.51	51902.6	33202	1.8462	18.392	18.913	15.605	12.847
6/14/2019	16:30:01	0	WIES	0	5.8	0	0.35	1.91	2.22	6.22	84.5	7.13	8.09	-73.3	13.585	39965.7	51108.5	33.52	51944.1	33221	1.8464	18.392	18.794	15.27	12.413
6/14/2019	17:00:01	0	WIES	0	5.8	0	0.33	1.83	2.12	5.95	82.4	7	8.07	-72.4	13.301	39707.3	51132.1	33.53	51978	33236	1.8466	18.393	18.485	13.882	12.389
6/14/2019	17:30:01	0	WIES	0	5.8	0	0.38	2.06	2.32	6.51	83	7.04	8.08	-72.9	13.398	39784.8	51110.4	33.52	51952.7	33222	1.8468	18.395	17.962	14.409	12.364
6/14/2019	18:00:01	0	WIES	0	5.8	0	0.4	2.1	2.48	6.95	85.3	7.2	8.09	-73.6	13.654	40020.5	51092.4	33.51	51925.1	33210	1.8468	18.396	17.962	14.194	13.185
6/14/2019	18:30:01	0	WIES	0	5.8	0	0.25	1.54	1.94	5.45	77.2	6.61	8.04	-70.8	12.916	39334.7	51137.4	33.52	51995.8	33239	1.8467	18.393	17.344	13.93	12.243
6/14/2019	19:00:01	0	WIES	0	5.8	0	0.24	1.49	1.91	5.35	81	6.88	8.07	-72.1	13.304	39691.5	51109	33.51	51954.5	33221	1.8465	18.392	17.153	13.906	12.122
6/14/2019	19:30:01	0	WIES	0	5.8	0	0.29	1.69	2.06	5.78	82.4	7	8.07	-72.6	13.306	39680	51091.8	33.5	51936.9	33210	1.8463	18.391	16.606	14.577	12.534
6/14/2019	20:00:01	0	WIES	0	5.8	0	0.37	1.98	2.37	6.62	86.8	7.33	8.1	-74	13.622	39973.7	51072.4	33.5	51906	33197	1.8462	18.391	17.938	14.529	13.016
6/14/2019	20:30:01	0	WIES	0	5.8	0	0.56	2.78	2.95	8.25	90.8	7.58	8.13	-75.7	14.161	40487	51057.5	33.51	51869.9	33187	1.8461	18.392	18.057	14.792	13.016
6/14/2019	21:00:01	0	WIES	0	5.8	0	0.33	1.86	2.2	6.17	85	7.2	8.09	-73.3	13.477	39876.1	51130	33.54	51969.7	33234	1.8457	18.385	17.629	15.079	12.678
6/14/2019	21:30:01	0	WIES	0	5.8	0	0.37	2.01	2.29	6.42	83.6	7.09	8.08	-73	13.413	39789.2	51097.5	33.51	51939	33213	1.8455	18.383	17.796	15.199	12.558
6/14/2019	22:00:01	0	WIES	0	5.8	0	0.38	2.05	2.15	6.01	98.4	8.01	8.17	-78.4	15.399	41664	51020.6	33.51	51774.8	33163	1.8452	18.387	18.699	17.796	15.199
6/14/2019	22:30:01	0	WIES	0	5.8	0	0.31	1.76	1.9	5.32	101.3	8.11	8.19	-79.9	16.254	42507.3	51031.9	33.54	51740.8	33171	1.8451	18.39	18.438	17.082	12.823
6/14/2019	23:00:01	0	WIES	0	5.8	0	0.38	2.05	2.1	5.87	101.5	8.11	8.19	-79.9	16.358	42609.5	51033	33.54	51736.2	33171	1.845	18.389	17.867	17.058	15.557
6/14/2019	23:30:01	0	WIES	0	5.8	0	0.44	2.29	2.32	6.48	97.1	7.91	8.17	-78.4	15.401	41685.4	51043.2	33.53	51798.2	33178	1.8454	18.39	16.725	15.939	14.385
6/15/2019	0:00:01	0	WIES	0	5.8	0	0.68	3.23	2.89	8.09	97.2	7.97	8.17	-78	15.042	41334	51042.1	33.52	51815	33177	1.8455	18.389	16.249	15.175	14.242
6/15/2019	0:30:01	0	WIES	0	5.8	0	0.6	2.92	2.71	7.58	96.1	7.89	8.16	-77.7	15.016	41304.7	51037.2	33.52	51811.2	33174	1.845	18.383	18.01	16.058	14.577
6/15/2019	1:00:01	0	WIES	0	5.8	0	0.53	2.65	2.43	6.79	100.1	8.07	8.18	-79.2	15.926	42174.2	51016.4	33.52	51743.5	33161	1.845	18.387	18.343	17.011	14.505
6/15/2019	1:30:01	0	WIES	0	5.8	0	0.65	3.13	2.83	7.91	97.1	7.96	8.16	-78	15.079	41376.6	51050.1	33.53	51821.1	33183	1.8451	18.385	18.224	16.106	14.194
6/15/2019	2:00:01	0	WIES	0	5.8	0	0.76	3.54	3.06	8.57	95.2	7.88	8.15	-77	14.599	40909.6	51051.5	33.51	51845	33184	1.8449	18.382	18.081	16.153	14.146
6/15/2019	2:30:01	0	WIES	0	5.8	0	0.75	3.54	3.13	8.77	94.4	7.82	8.15	-77	14.551	40858.4	51045.6	33.51	51841.2	33180	1.8452	18.384	18.2	15.939	14.29
6/15/2019	3:00:01	0	WIES	0	5.8	0	0.77	3.58	3.17	8.89	93.2	7.75	8.14	-76.2	14.365	40684	51054.1	33.51	51857.8	33185	1.8451	18.382	17.534	15.629	14.098
6/15/2019	3:30:01	0	WIES	0	5.8	0	0.82	3.79	3.27	9.15	95	7.87	8.15	-77	14.556	40861.5	51044	33.51	51839.3	33179	1.8454	18.386	17.486	15.151	14.17
6/15/2019	4:00:01	0	WIES	0	5.8	0	0.85	3.91	3.4	9.52	93.5	7.77	8.14	-76.3	14.391	40706	51050.9	33.51	51853.5	33183	1.8455	18.387	17.748	15.39	14.17
6/15/2019	4:30:01	0	WIES	0	5.8	0	0.83	3.84	3.33	9.32	91.8	7.66	8.13	-75.9	14.188	40513	51056.2	33.51	51867.5	33187	1.8458	18.389	17.605	14.96	14.074
6/15/2019	5:00:01	0	WIES	0	5.8	0	0.82	3.78	3.37	9.44	90.7	7.59	8.12	-75.4	14.045	40377.6	51061.3	33.5	51878.5	33190	1.8457	18.387	17.819	14.888	12.944
6/15/2019	5:30:01	0	WIES	0	5.8	0	0.79	3.67	3.3	9.24	89.7	7.52	8.12	-75.1	13.947	40277.5	51055.6	33.5	51876.6	33186	1.8458	18.388	18.057	16.153	13.137
6/15/2019	6:00:01	0	WIES	0	5.8	0	0.85	3.93	3.49	9.77	90.4	7.57	8.12	-75.3	14.068	40390.8	51049.6	33.5	51865.7	33182	1.8454	18.385	17.677	17.153	13.016
6/15/2019	6:30:01	0	WIES	0	5.8	0	0.8	3.71	3.45	9.66	88.7	7.45	8.11	-74.5	13.834	40174.8	51065.8	33.5	51891.4	33193	1.8451	18.38	17.605	16.415	12.389
6/15/2019	7:00:01	0	WIES	0	5.8	0	0.84	3.86	3.48	9.74	90.4	7.57	8.12	-75.4	14.063	40387.3	51052.5	33.5	51868.9	33184	1.8452	18.382	17.701	15.509	12.775
6/15/2019	7:30:01	0	WIES	0	5.8	0	0.86	3.95	3.53	9.89	87.6	7.38	8.1	-74.3	13.782	40125.7	51068.1	33.5	51895.7	33194	1.8448	18.378	18.105	15.438	12.63
6/15/2019	8:00:01	0	WIES	0	5.8	0	0.78	3.65	3.37	9.45	85.6	7.23	8.09	-73.4	13.576	39938.6	51085.2	33.51	51920.7	33205	1.8446	18.375	18.152	15.294	12.582
6/15/2019	8:30:01	0	WIES	0	5.8	0	0.83	3.83	3.51	9.84	85.6	7.23	8.09	-73.6	13.578	39933.8	51076.4	33.5	51911.7	33200	1.8443	18.371	18.081	16.368	12.606
6/15/2019	9:00:01	0	WIES	0	5.8	0	0.71	3.36	3.15	8.83	82.9	7.03	8.08	-72.8	13.405	39766.4	51078.7	33.5	51920.3	33201	1.8441	18.369	18.105	15.7	12.823
6/15/2019	9:30:01	0	WIES	0	5.8	0	0.65	3.13	3.04	8.52	83	7.04	8.08	-72.8	13.408	39764.4	51072.6	33.49	51913.9	33197	1.844	18.369	17.986	15.127	12.871
6/15/2019	10:00:01	0	WIES	0	5.8	0	0.35	1.94	1.78	4.98	104.1	8.11	8.21	-81	17.67	43852.4	50993	33.52	51611.4	33145	1.8433	18.378	18.604	18.271	15.629
6/15/2019	10:30:01	0	WIES	0	5.8	0	0.28	1.63	1.6	4.48	104.5	8.08	8.22	-81.6	18.045	44241.2	51018.1	33.55	51614.7	33162	1.8439	18.385	18.533	18.343	13.497
6/15/2019	11:00:01	0	WIES	0	5.8	0	0.43	2.25	2.13	5.96	98.5	7.87	8.18	-79.1	16.369	42609	51019.5	33.53	51721.4	33163	1.8436	18.376	18.533	18.295	14.026
6/15/2019	11:30:01	0	WIES	0	5.8	0	0.55	2.72	2.61	7.3	92.4	7.6	8.14	-76.8	14.921	41216.3	51042.6	33.52	51820.8	33178	1.8443	18.376	18.461	16.773	13.786
6/15/2019	12:00:01	0	WIES	0	5.8	0	0.5	2.52	2.37	6.65	95.1	7.74	8.16	-77.7	15.4	41665.7	51020.6	33.51	51775.4	33163	1.8442	18.377	18.509	17.748	14.697
6/15/2019	12:30:01	0	WIES	0	5.8	0	0.53	2.63	2.46	6.88	96.9	7.87	8.17	-78.5	15.554	41809.3	51012.5	33.51	51759.3	33158	1.8442	18.378	18.438	16.487	14.792
6/15/2019	13:00:01	0	WIES	0	5.8	0	0.63	3.03	2.8	7.85	93.4	7.72	8.14	-76.7	14.637	40936.1	51037.6	33.51	51829	33174	1.8445	18.378	18.485	16.344	14.29
6/15/2019	13:30:01	0	WIES	0	5.8	0	0.58	2.83	2.59	7.26	96.4	7.88	8.16	-78	15.207	41463.3	51003.3	33.49	51767.5	33152	1.845	18.385	18.604	16.368	14.337
6/15/2019	14:00:01	0	WIES	0	5.8	0	0.55	2.71	2.55	7.14	95.6	7.82	8.16	-77.6	15.189	41450.8	51009.9	33.5	51775.1	33156	1.845	18.384	18.485	16.582	14.002
6/15/2019	14:30:01	0	WIES	0	5.8	0	0.51	2.57	2.4	6.71	96.7	7.88	8.17	-78.1	15.345	41597.6	51003.4	33.5	51760.8	33152	1.8452	18.387	18.675	16.963	14.218
6/15/2019	15:00:01	0	WIES	0	5.8	0	0.55	2.73	2.7	7.56	92.3	7.64	8.13	-76.2	14.576	40871.6	51032.2	33.5	51826.3	33171	1.8457	18.389	18.747	16.82	13.401
6/15/2019	15:30:01	0	WIES	0	5.8	0	0.51	2.57	2.59	7.24	90.4	7.52	8.13	-75.7	14.327	40616.2	51016.2	33.48	51821.1	33161	1.8455	18.387	18.533	16.225	13.762
6/15/2019	16:00:01	0	WIES	0	5.8	0	0.49	2.48	2.63	7.36	91.2	7.58	8.13	-75.8	14.401	40685	51011.9	33.48	51813.6	33158	1.8457	18.389	18.628	15.772	13.449
6/15/2019	16:30:01	0	WIES	0	5.8	0	0.46	2.35	2.55	7.15	90.4	7.53	8.12	-75.5	14.296	40587.5	51018.4	33.48	51824.6	33162	1.8299	18.231	18.057	15.867	13.57
6/15/2019	17:00:01	0	WIES	0	5.8	0	0.5	2.5	2.63	7.36	89.7	7.48	8.12	-75.4	14.238	40529.8	51016.1	33.48	51824.6	33160	1.8211	18.143	17.368	17.272	17.13
