# Supplementary material for: Dynamics of pH at Santa Catalina Island
Source: PLoS One. 2023 Dec 7;18(12):e0290039. doi: 10.1371/journal.pone.0290039 (PMC10703214; doi:10.1371/journal.pone.0290039)
Supplement: S32 Dataset — (TXT) [file pone.0290039.s034.txt]

KOR Export File
File Created:8/4/2018 11:39:29 AM
Sonde ID	Sonde 17D108371 CMS-1
User ID	YSI
Site	WIES
Template	Depth Profiling Standard 30min
Averaging Mode	Default
Time Zone	(UTC) Coordinated Universal Time
Devices List:
Name	SN	Firmware	Corresponding Data Column(s)
Data Collection Device			1;2;3;4;5
EXO2 Sonde	17D108371	1.0.35	6;7
pH	17F100785	3.0.0	8;9
Optical DO	17D107394	3.0.0	10;11
Total Algae BGA-PE	17K104828	3.0.0	12;13;14;15
Conductivity/Temp	17C104812	3.0.5	16;17;18;19;20;21
Wiper	17L103085	3.0.0
Depth Non-Vented 0-100m	17C103815	3.0.0	22;23
1	2	3	4	5	6	7	8	9	10	11	12	13	14	15	16	17	18	19	20	21	22	23	24	25
Date (MM/DD/YYYY)	Time (HH:MM:SS)	Time (Fract. Sec)	Site Name	Fault Code	Battery V	Cable Pwr V	pH	pH mV	ODO % sat	ODO mg/L	Chlorophyll RFU	Chlorophyll �g/L	BGA-PE RFU	BGA-PE �g/L	Temp �C	Cond �S/cm	SpCond �S/cm	Sal psu	nLF Cond �S/cm	TDS mg/L	Press bar a	Depth m	Temp 20	Temp 40
7/14/2018	18:30:01	0	WIES	0	6.3	0	8.12	-78.6	108.1	8.68	0.6	2.93	2.37	6.65	15.997	42564.9	51458.6	33.86	52190.5	33448	1.8928	18.858	20.484	17.439
7/14/2018	19:00:01	0	WIES	0	6.2	0	8.13	-79.1	107.4	8.64	0.57	2.79	2.25	6.31	15.88	42615.9	51608	33.95	52346.2	33545	1.9206	19.135	19.817	17.13
7/14/2018	19:30:01	0	WIES	0	6.2	0	8.14	-79.9	109.3	8.77	0.64	3.1	2.39	6.68	16.031	42766.6	51607.4	33.96	52337.2	33545	1.9217	19.146	20.531	16.915
7/14/2018	20:00:01	0	WIES	0	6.2	0	8.13	-79.1	106	8.54	0.39	2.1	1.92	5.39	15.785	42534.4	51619.2	33.96	52362.6	33553	1.9207	19.135	20.507	17.748
7/14/2018	20:30:01	0	WIES	0	6.2	0	8.11	-77.9	102.3	8.35	0.54	2.67	2.26	6.32	15.141	41959	51693.7	34	52471.4	33601	1.921	19.134	20.198	17.32
7/14/2018	21:00:01	0	WIES	0	6.2	0	8.12	-78.6	103.3	8.4	0.56	2.76	2.26	6.33	15.354	42117.4	51629.5	33.96	52395.7	33559	1.9209	19.135	20.317	16.487
7/14/2018	21:30:01	0	WIES	0	6.2	0	8.13	-79.4	105.7	8.55	0.63	3.05	2.46	6.89	15.585	42328.4	51609.2	33.95	52363.2	33546	1.9204	19.131	20.388	17.344
7/14/2018	22:00:01	0	WIES	0	6.2	0	8.14	-79.8	106.9	8.63	0.48	2.44	2.09	5.86	15.72	42463.6	51611.4	33.95	52358.2	33547	1.9193	19.121	20.365	19.08
7/14/2018	22:30:01	0	WIES	0	6.2	0	8.17	-81.5	112.4	8.91	0.64	3.07	2.35	6.59	16.689	43431.3	51627.1	33.98	52318.7	33558	1.9169	19.101	20.77	20.055
7/14/2018	23:00:01	0	WIES	0	6.2	0	8.15	-80.7	109.7	8.78	0.54	2.66	2.07	5.81	16.122	42862	51613.8	33.96	52338.5	33549	1.9162	19.091	20.984	20.269
7/14/2018	23:30:01	0	WIES	0	6.2	0	8.18	-82.7	113.7	8.63	0.28	1.64	1.49	4.18	18.923	45628.8	51620.9	33.99	52160.5	33554	1.9153	19.095	21.151	20.722
7/15/2018	0:00:01	0	WIES	0	6.2	0	8.18	-83	114.4	8.51	0.2	1.3	1.2	3.35	19.98	46706.7	51660.3	34.02	52119.8	33579	1.9172	19.118	21.294	20.698
7/15/2018	0:30:01	0	WIES	0	6.2	0	8.17	-82.5	114.6	8.65	0.32	1.81	1.47	4.13	19.209	45947.1	51661.2	34.02	52180.9	33580	1.9166	19.108	21.199	20.674
7/15/2018	1:00:01	0	WIES	0	6.2	0	8.17	-82.4	114.3	8.73	0.45	2.33	1.65	4.62	18.569	45303	51646.8	34.01	52213.8	33570	1.9183	19.123	20.984	20.412
7/15/2018	1:30:01	0	WIES	0	6.2	0	8.17	-82.6	114.6	8.67	0.36	1.97	1.57	4.4	19.121	45841.1	51639.7	34.01	52165.9	33566	1.918	19.123	20.936	20.507
7/15/2018	2:00:01	0	WIES	0	6.2	0	8.17	-82.6	113.6	8.37	0.15	1.14	1.03	2.89	20.529	47253.8	51666.6	34.02	52081.4	33583	1.9178	19.127	21.246	20.865
7/15/2018	2:30:01	0	WIES	0	6.2	0	8.17	-82.5	113.9	8.43	0.22	1.38	1.2	3.36	20.26	46996.8	51675.4	34.03	52112.6	33589	1.9183	19.13	21.294	20.984
7/15/2018	3:00:01	0	WIES	0	6.2	0	8.16	-81.5	113.6	8.94	0.78	3.65	2.45	6.87	17.004	43746.5	51630.9	33.99	52301.6	33560	1.9191	19.124	20.984	17.605
7/15/2018	3:30:01	0	WIES	0	6.2	0	8.15	-80.2	109.5	8.78	0.88	4.06	2.7	7.55	16.094	42832.2	51611.1	33.96	52337.1	33547	1.9202	19.131	20.936	17.153
7/15/2018	4:00:01	0	WIES	0	6.2	0	8.17	-81.7	113.4	8.92	0.81	3.77	2.48	6.95	17.036	43753	51602.7	33.97	52272.7	33542	1.9166	19.099	21.461	20.817
7/15/2018	4:30:01	0	WIES	0	6.2	0	8.15	-80.9	111.3	8.87	0.88	4.05	2.68	7.5	16.408	43140.5	51609.9	33.96	52318	33546	1.9201	19.132	21.103	19.389
7/15/2018	5:00:01	0	WIES	0	6.2	0	8.15	-80.5	110.3	8.86	0.9	4.14	2.78	7.77	15.97	42704.4	51604.2	33.95	52337.3	33543	1.9204	19.132	21.318	16.725
7/15/2018	5:30:01	0	WIES	0	6.2	0	8.15	-80.4	109.6	8.8	0.89	4.07	2.7	7.57	16.009	42738.9	51600.6	33.95	52331.5	33540	1.9203	19.132	21.294	17.011
7/15/2018	6:00:01	0	WIES	0	6.2	0	8.15	-80.7	110.2	8.82	0.9	4.12	2.73	7.65	16.162	42892.3	51603	33.96	52325.3	33542	1.9205	19.134	21.318	17.819
7/15/2018	6:30:01	0	WIES	0	6.2	0	8.15	-80.2	108.9	8.76	1.02	4.6	2.93	8.2	15.924	42653.1	51597.6	33.95	52333.1	33538	1.9208	19.136	20.46	17.153
7/15/2018	7:00:01	0	WIES	0	6.2	0	8.15	-80.5	109.9	8.81	0.87	4.01	2.68	7.51	16.075	42802.4	51598.4	33.95	52325.5	33539	1.9202	19.132	21.294	19.365
7/15/2018	7:30:01	0	WIES	0	6.2	0	8.15	-80.7	110.1	8.79	0.74	3.5	2.42	6.78	16.299	43024.4	51600	33.96	52314.5	33540	1.9207	19.137	21.199	19.318
7/15/2018	8:00:01	0	WIES	0	6.2	0	8.05	-74.1	90.1	7.55	0.41	2.16	1.98	5.54	13.824	40638.7	51666.8	33.94	52501.2	33583	1.9208	19.128	20.531	19.579
7/15/2018	8:30:01	0	WIES	0	6.2	0	8.13	-79.4	105.1	8.45	0.64	3.08	2.29	6.43	15.945	42670.1	51593.7	33.94	52327.1	33536	1.9201	19.13	20.913	20.103
7/15/2018	9:00:01	0	WIES	0	6.2	0	8.03	-73.3	87.6	7.37	0.37	1.98	1.9	5.32	13.631	40448.2	51667	33.93	52508.8	33584	1.9201	19.12	21.032	19.841
7/15/2018	9:30:01	0	WIES	0	6.2	0	8.11	-77.9	100.2	8.15	0.49	2.49	2.02	5.64	15.329	42063.6	51595.2	33.93	52361.5	33537	1.9199	19.125	20.722	18.985
7/15/2018	10:00:01	0	WIES	0	6.2	0	8.12	-78.9	103.6	8.33	0.5	2.52	2.07	5.79	15.901	42629.1	51596.6	33.95	52333.4	33538	1.9191	19.12	20.674	19.674
7/15/2018	10:30:01	0	WIES	0	6.2	0	8.07	-75.5	93.9	7.78	0.4	2.13	1.89	5.3	14.392	41178	51640	33.94	52451.4	33566	1.9195	19.118	21.008	19.294
7/15/2018	11:00:01	0	WIES	0	6.2	0	8.15	-80.9	108.5	8.35	0.38	2.04	1.65	4.61	18.216	44898.2	51583.2	33.96	52172.2	33529	1.9167	19.106	21.056	20.746
7/15/2018	11:30:01	0	WIES	0	6.2	0	8.14	-80.7	107.7	8.04	0.16	1.17	1.15	3.23	19.847	46550.1	51632.3	34	52101.9	33561	1.9193	19.138	21.056	20.984
7/15/2018	12:00:01	0	WIES	0	6.2	0	8.14	-80.3	107.9	8.27	0.3	1.74	1.46	4.09	18.417	45126.1	51615.8	33.99	52193.1	33550	1.9189	19.128	21.103	20.746
7/15/2018	12:30:01	0	WIES	0	6.2	0	8.14	-80.6	109.2	8.42	0.36	1.95	1.57	4.39	18.112	44820.6	51610.6	33.98	52209.6	33547	1.9195	19.133	20.913	19.603
7/15/2018	13:00:01	0	WIES	0	6.2	0	8.1	-77.6	99.5	8.04	0.44	2.26	1.87	5.23	15.655	42416.2	51631.2	33.97	52380.7	33560	1.9195	19.123	20.793	19.318
7/15/2018	13:30:01	0	WIES	0	6.2	0	8.1	-77.6	99.5	8.07	0.41	2.17	1.81	5.06	15.501	42243.6	51606.6	33.94	52364.9	33544	1.9188	19.115	21.008	20.055
7/15/2018	14:00:01	0	WIES	0	6.2	0	8.13	-79.5	105	8.37	0.52	2.59	2.05	5.73	16.404	43118.5	51588.7	33.95	52296.7	33533	1.9195	19.126	20.531	16.868
7/15/2018	14:30:01	0	WIES	0	6.2	0	8.13	-79.5	105.9	8.48	0.57	2.8	2.09	5.85	16.145	42861.6	51586.8	33.94	52309.8	33531	1.9203	19.133	19.698	17.034
7/15/2018	15:00:01	0	WIES	0	6.2	0	8.14	-80.2	108.2	8.64	0.56	2.75	2.1	5.88	16.299	43022.4	51597.8	33.95	52312.2	33539	1.9206	19.136	17.177	16.868
7/15/2018	15:30:01	0	WIES	0	6.2	0	8.14	-80.2	108.2	8.66	0.59	2.87	2.17	6.07	16.157	42883.9	51599.3	33.95	52321.9	33540	1.9208	19.138	17.106	16.701
7/15/2018	16:00:01	0	WIES	0	6.2	0	8.14	-80.1	107.6	8.6	0.57	2.79	2.17	6.06	16.221	42949	51601.6	33.96	52320.5	33541	1.9207	19.137	17.582	16.677
7/15/2018	16:30:01	0	WIES	0	6.2	0	8.14	-79.6	106.6	8.61	0.6	2.93	2.21	6.18	15.715	42451.1	51602.9	33.95	52349.8	33542	1.9209	19.137	19.46	17.272
7/15/2018	17:00:01	0	WIES	0	6.2	0	8.14	-80.1	107.9	8.69	0.62	3	2.28	6.37	15.837	42568.2	51598.1	33.95	52338.4	33539	1.9207	19.135	19.912	17.011
7/15/2018	17:30:01	0	WIES	0	6.2	0	8.11	-78.2	101.6	8.28	0.51	2.55	2.12	5.92	15.231	41991.5	51623.4	33.95	52395.7	33555	1.9213	19.139	17.796	16.796
7/15/2018	18:00:01	0	WIES	0	6.2	0	8.09	-77	97.7	8.03	0.43	2.25	2.03	5.68	14.808	41568.1	51616.2	33.93	52408.8	33551	1.9214	19.138	17.391	16.344
7/15/2018	18:30:01	0	WIES	0	6.2	0	8.05	-74.2	89.8	7.54	0.32	1.81	1.99	5.57	13.77	40566.2	51643	33.92	52480.1	33568	1.9221	19.141	17.082	16.106
7/15/2018	19:00:01	0	WIES	0	6.2	0	8.05	-74.1	89.3	7.51	0.33	1.84	1.98	5.56	13.697	40485.4	51631.5	33.91	52471.4	33560	1.922	19.141	18.081	16.153
7/15/2018	19:30:01	0	WIES	0	6.2	0	8.1	-77.6	99.5	8.16	0.48	2.45	2.17	6.08	14.947	41690.9	51598.9	33.93	52384.4	33539	1.9221	19.146	17.463	16.511
7/15/2018	20:00:01	0	WIES	0	6.2	0	8.1	-77.6	99.7	8.17	0.56	2.76	2.3	6.44	14.924	41672.7	51604.5	33.93	52391.5	33543	1.9214	19.139	18.033	16.463
7/15/2018	20:30:01	0	WIES	0	6.2	0	8.11	-78.2	101.6	8.3	0.63	3.05	2.39	6.68	15.088	41835.7	51605.3	33.93	52384.4	33543	1.92	19.126	17.439	16.01
7/15/2018	21:00:01	0	WIES	0	6.2	0	8.11	-77.9	100.7	8.25	0.6	2.93	2.36	6.61	14.991	41736.1	51601.3	33.93	52385.1	33541	1.9205	19.13	19.555	16.296
7/15/2018	21:30:01	0	WIES	0	6.2	0	8.09	-76.6	96.6	7.99	0.48	2.43	2.14	5.99	14.51	41274.2	51616.5	33.93	52422.7	33551	1.9202	19.125	19.365	17.153
7/15/2018	22:00:01	0	WIES	0	6.2	0	8.13	-79.3	104.9	8.5	0.7	3.33	2.54	7.11	15.529	42253.9	51586.5	33.93	52342.9	33531	1.9198	19.125	19.389	17.249
7/15/2018	22:30:01	0	WIES	0	6.2	0	8.12	-78.4	102.2	8.32	0.62	2.99	2.38	6.65	15.275	42018.1	51602.9	33.94	52372.7	33542	1.9197	19.123	18.461	17.415
7/15/2018	23:00:01	0	WIES	0	6.2	0	8.11	-78.3	101.5	8.27	0.64	3.09	2.33	6.53	15.248	41990	51601.5	33.93	52372.6	33541	1.919	19.116	18.129	17.463
7/15/2018	23:30:01	0	WIES	0	6.2	0	8.16	-81.1	110.4	8.74	0.76	3.58	2.5	7	16.759	43457.4	51576	33.94	52262.4	33524	1.9177	19.109	19.294	18.747
7/16/2018	0:00:01	0	WIES	0	6.2	0	8.16	-81.7	112.4	8.52	0.31	1.77	1.49	4.17	18.968	45642.1	51585.9	33.97	52122.3	33531	1.9175	19.117	20.246	19.865
7/16/2018	0:30:01	0	WIES	0	6.2	0	8.15	-81.4	112	8.42	0.26	1.56	1.36	3.81	19.433	46122.6	51610.3	33.99	52112.4	33547	1.916	19.105	20.103	19.722
7/16/2018	1:00:01	0	WIES	0	6.2	0	8.15	-80.6	109.7	8.5	0.48	2.45	1.82	5.09	17.806	44532.2	51624.9	33.99	52244.5	33556	1.9181	19.118	20.055	19.151
7/16/2018	1:30:01	0	WIES	0	6.2	0	8.13	-79.4	105.2	8.35	0.59	2.89	2.05	5.75	16.565	43288.7	51602.1	33.96	52300.7	33541	1.9191	19.122	20.031	18.247
7/16/2018	2:00:01	0	WIES	0	6.2	0	8.13	-79.4	105	8.37	0.67	3.2	2.21	6.19	16.352	43067.5	51588.4	33.95	52299.6	33532	1.9192	19.122	20.15	18.319
7/16/2018	2:30:01	0	WIES	0	6.2	0	8.14	-80.3	107.8	8.57	0.77	3.59	2.42	6.78	16.467	43174.4	51581.2	33.94	52285.6	33528	1.9191	19.122	20.007	19.341
7/16/2018	3:00:01	0	WIES	0	6.2	0	8.17	-81.7	112.5	8.77	0.55	2.71	1.86	5.2	17.524	44222.7	51589	33.96	52227.4	33533	1.9194	19.129	20.293	18.675
7/16/2018	3:30:01	0	WIES	0	6.2	0	8.16	-81.7	112.6	8.75	0.56	2.76	1.81	5.08	17.681	44376.9	51588.6	33.96	52216.7	33533	1.9201	19.138	20.007	18.747
7/16/2018	4:00:01	0	WIES	0	6.2	0	8.15	-81	110.1	8.6	0.58	2.85	1.97	5.51	17.365	44077	51601.8	33.97	52250.9	33541	1.9204	19.139	19.222	18.557
7/16/2018	4:30:01	0	WIES	0	6.2	0	8.15	-80.7	109.8	8.8	0.82	3.82	2.52	7.06	16.069	42802.2	51604.8	33.95	52332	33543	1.9207	19.136	20.007	18.461
7/16/2018	5:00:01	0	WIES	0	6.2	0	8.15	-80.7	109.3	8.71	0.75	3.51	2.27	6.35	16.397	43110.6	51587.9	33.95	52296.5	33532	1.9207	19.137	19.746	18.747
7/16/2018	5:30:01	0	WIES	0	6.2	0	8.15	-80.8	109.9	8.83	0.83	3.83	2.45	6.86	15.987	42717.7	51600.3	33.95	52332.3	33540	1.9211	19.14	20.15	18.937
7/16/2018	6:00:01	0	WIES	0	6.2	0	8.15	-80.6	109.2	8.79	0.8	3.72	2.5	7	15.837	42564.3	51593.8	33.94	52334.1	33536	1.9214	19.143	20.079	16.749
7/16/2018	6:30:01	0	WIES	0	6.2	0	8.15	-80.2	108.1	8.76	0.88	4.03	2.64	7.39	15.515	42252.4	51600.6	33.94	52358.1	33540	1.9217	19.144	19.436	16.201
7/16/2018	7:00:01	0	WIES	0	6.2	0	8.15	-80.2	107.6	8.73	0.87	3.99	2.65	7.41	15.51	42242.9	51594.5	33.94	52352.2	33536	1.9213	19.14	19.627	16.582
7/16/2018	7:30:01	0	WIES	0	6.2	0	8.15	-80.5	108.5	8.77	0.86	3.94	2.61	7.31	15.691	42422.4	51595.8	33.94	52344	33537	1.9219	19.147	19.579	17.534
7/16/2018	8:00:01	0	WIES	0	6.2	0	8.11	-77.8	99.9	8.21	0.69	3.27	2.41	6.76	14.809	41571.2	51618.7	33.94	52411.2	33552	1.9218	19.143	19.365	16.606
7/16/2018	8:30:01	0	WIES	0	6.2	0	8.13	-79.1	103.8	8.48	0.83	3.84	2.62	7.33	15.144	41885.5	51598.7	33.93	52374.9	33539	1.9211	19.137	20.007	16.701
7/16/2018	9:00:01	0	WIES	0	6.2	0	8.14	-79.6	105.5	8.59	0.82	3.82	2.57	7.19	15.295	42031.3	51595.3	33.93	52364.1	33537	1.9205	19.132	19.674	17.344
7/16/2018	9:30:01	0	WIES	0	6.1	0	8.12	-78.7	102.4	8.35	0.76	3.56	2.47	6.92	15.17	41911.6	51598.9	33.93	52373.9	33539	1.9208	19.133	19.341	16.987
7/16/2018	10:00:01	0	WIES	0	6.1	0	8.11	-77.8	99.2	8.14	0.64	3.07	2.31	6.48	14.864	41614.6	51605.3	33.93	52395.2	33543	1.9205	19.13	19.436	16.487
7/16/2018	10:30:01	0	WIES	0	6.1	0	8.13	-79.2	103.7	8.41	0.74	3.47	2.42	6.78	15.471	42198.5	51587.6	33.93	52347.2	33532	1.9197	19.124	20.484	17.629
7/16/2018	11:00:01	0	WIES	0	6.1	0	8.1	-77.3	97.9	8.05	0.41	2.18	1.94	5.44	14.807	41566.8	51615.8	33.93	52408.4	33550	1.9198	19.122	20.055	17.249
7/16/2018	11:30:01	0	WIES	0	6.1	0	8.14	-79.9	105.6	8.49	0.71	3.34	2.34	6.56	15.927	42643.4	51582.9	33.94	52317.9	33529	1.9194	19.123	20.507	19.627
7/16/2018	12:00:01	0	WIES	0	6.1	0	8.14	-80.9	106.8	7.94	0.09	0.89	0.94	2.63	20.1	46758.7	51587.8	33.97	52034.7	33532	1.9138	19.085	20.65	20.531
7/16/2018	12:30:01	0	WIES	0	6.1	0	8.13	-80.3	106.5	7.94	0.09	0.9	0.97	2.72	19.839	46546.8	51637	34.01	52107.6	33564	1.9194	19.14	20.531	20.436
7/16/2018	13:00:01	0	WIES	0	6.1	0	8.13	-80.1	106.4	8.15	0.27	1.61	1.32	3.69	18.459	45173.7	51623.1	33.99	52197.5	33555	1.9196	19.135	20.603	20.484
7/16/2018	13:30:01	0	WIES	0	6.1	0	8.14	-80.3	107.4	8.31	0.4	2.11	1.57	4.4	17.91	44604.4	51591.1	33.97	52203.7	33534	1.9199	19.137	20.484	19.08
7/16/2018	14:00:01	0	WIES	0	6.1	0	8.15	-80.6	108.2	8.4	0.42	2.2	1.64	4.58	17.739	44429.4	51583.4	33.96	52207.6	33529	1.9205	19.142	19.841	18.176
7/16/2018	14:30:01	0	WIES	0	6.1	0	8.15	-80.7	108.7	8.55	0.5	2.53	1.88	5.26	17.041	43744.2	51586.1	33.96	52255.6	33531	1.9209	19.142	19.484	17.843
7/16/2018	15:00:01	0	WIES	0	6.1	0	8.15	-81	109.2	8.6	0.52	2.59	1.86	5.21	17.019	43713.4	51575.9	33.95	52246.7	33524	1.9211	19.144	18.485	17.558
7/16/2018	15:30:01	0	WIES	0	6.1	0	8.16	-81.1	109.4	8.7	0.53	2.66	1.96	5.48	16.506	43215.1	51583.6	33.95	52285.6	33529	1.9214	19.145	18.628	17.225
7/16/2018	16:00:01	0	WIES	0	6.1	0	8.14	-80.1	106	8.56	0.56	2.74	2.11	5.91	15.741	42463.8	51586.6	33.93	52331.8	33531	1.9217	19.145	18.58	17.058
7/16/2018	16:30:01	0	WIES	0	6.1	0	8.14	-80.1	105.7	8.54	0.55	2.72	2.12	5.92	15.699	42416	51578.8	33.93	52326.3	33526	1.9221	19.149	18.842	16.987
7/16/2018	17:00:01	0	WIES	0	6.1	0	8.15	-80.2	106.1	8.56	0.55	2.74	2.12	5.94	15.711	42425.2	51575.3	33.93	52322	33524	1.9217	19.145	18.866	17.819
7/16/2018	17:30:01	0	WIES	0	6.1	0	8.14	-79.9	105.4	8.56	0.61	2.96	2.28	6.39	15.413	42132.2	51576.8	33.92	52339.2	33525	1.922	19.147	18.366	16.511
7/16/2018	18:00:01	0	WIES	0	6.1	0	8.13	-79.3	103.1	8.42	0.55	2.72	2.24	6.28	15.148	41882.5	51589.7	33.92	52365.6	33533	1.9225	19.151	18.247	15.509
7/16/2018	18:30:01	0	WIES	0	6.1	0	8.11	-77.9	98.8	8.14	0.51	2.54	2.17	6.08	14.668	41428	51613.3	33.93	52412.4	33549	1.9227	19.151	17.748	15.581
7/16/2018	19:00:01	0	WIES	0	6.1	0	8.13	-79.1	102.3	8.36	0.56	2.78	2.28	6.39	15.092	41821.5	51583.2	33.92	52361.7	33529	1.9226	19.152	18.39	15.676
7/16/2018	19:30:01	0	WIES	0	6.1	0	8.12	-78.9	101.4	8.3	0.53	2.62	2.26	6.33	15.008	41747.3	51593.3	33.92	52376.1	33536	1.9221	19.147	18.675	16.01
7/16/2018	20:00:01	0	WIES	0	6.1	0	8.1	-77.2	96.4	7.99	0.47	2.41	2.14	6	14.407	41166.1	51608	33.92	52418.7	33545	1.9219	19.142	18.366	16.177
7/16/2018	20:30:01	0	WIES	0	6.1	0	8.14	-79.8	104.6	8.51	0.56	2.75	2.26	6.32	15.309	42028.6	51575.1	33.92	52342.7	33524	1.9215	19.142	19.341	16.463
7/16/2018	21:00:01	0	WIES	0	6.1	0	8.16	-80.9	108.2	8.69	0.57	2.81	2.23	6.26	15.985	42690.3	51570.7	33.93	52302.5	33521	1.9208	19.137	19.888	18.057
7/16/2018	21:30:01	0	WIES	0	6.1	0	8.08	-76	92.9	7.74	0.34	1.87	1.87	5.23	14.12	40905.8	51636	33.93	52458.6	33563	1.9206	19.128	20.007	17.867
7/16/2018	22:00:01	0	WIES	0	6.1	0	8.08	-76.2	93.2	7.77	0.43	2.22	2.03	5.69	14.115	40888.2	51619.9	33.92	52443.2	33553	1.9204	19.126	19.865	18.129
7/16/2018	22:30:01	0	WIES	0	6.1	0	8.15	-80.7	107.1	8.59	0.5	2.51	2.02	5.66	16.042	42750.4	51575	33.93	52303	33524	1.9203	19.133	19.413	17.582
7/16/2018	23:00:01	0	WIES	0	6.1	0	8.11	-78.2	99.1	8.13	0.51	2.58	2.17	6.07	14.892	41652.8	51617.8	33.94	52406.2	33552	1.9204	19.129	19.484	17.51
7/16/2018	23:30:01	0	WIES	0	6.1	0	8.11	-77.8	97.7	8.04	0.52	2.61	2.18	6.1	14.745	41503.9	51613.1	33.93	52408.6	33548	1.9194	19.118	19.175	17.701
7/17/2018	0:00:01	0	WIES	0	6.1	0	8.18	-82.4	112.5	8.76	0.66	3.15	2.23	6.24	17.575	44258.3	51572.7	33.95	52206.4	33522	1.9183	19.119	20.603	19.627
7/17/2018	0:30:01	0	WIES	0	6.1	0	8.18	-82.6	114	8.73	0.46	2.35	1.74	4.89	18.431	45117	51590.2	33.97	52166.3	33534	1.9167	19.107	20.603	20.007
7/17/2018	1:00:01	0	WIES	0	6.1	0	8.17	-82.5	113.5	8.45	0.2	1.32	1.14	3.2	19.953	46636.5	51612.4	33.99	52073.5	33548	1.9176	19.123	20.841	20.674
7/17/2018	1:30:01	0	WIES	0	6.1	0	8.16	-82.4	113.2	8.31	0.09	0.89	0.93	2.59	20.721	47416.1	51636.9	34	52035.6	33564	1.9183	19.133	20.984	20.984
7/17/2018	2:00:01	0	WIES	0	6.1	0	8.16	-82.2	113	8.35	0.14	1.06	0.97	2.72	20.415	47115.3	51636.8	34	52060.9	33564	1.919	19.139	21.032	20.674
7/17/2018	2:30:01	0	WIES	0	6.1	0	8.16	-81.7	112.3	8.48	0.34	1.89	1.37	3.82	19.168	45868	51616.8	33.99	52139	33551	1.9193	19.136	20.77	20.126
7/17/2018	3:00:01	0	WIES	0	6.1	0	8.16	-81.6	111.4	8.47	0.39	2.08	1.49	4.17	18.859	45546.4	51598.9	33.98	52144.3	33539	1.9196	19.137	20.365	19.865
7/17/2018	3:30:01	0	WIES	0	6.1	0	8.16	-82	112.4	8.4	0.25	1.53	1.22	3.42	19.737	46420.1	51608.3	33.99	52086.7	33545	1.92	19.145	20.603	20.246
7/17/2018	4:00:01	0	WIES	0	6.1	0	8.15	-81	109.3	8.54	0.62	3	2.03	5.67	17.357	44139	51682.4	34.03	52331.9	33594	1.9203	19.137	20.722	20.174
7/17/2018	4:30:01	0	WIES	0	6.1	0	8.14	-79.8	105.5	8.49	0.68	3.23	2.34	6.56	15.91	42644.6	51604	33.95	52340	33543	1.9209	19.137	20.817	20.388
7/17/2018	5:00:01	0	WIES	0	6.1	0	8.15	-80.2	106	8.55	0.71	3.38	2.43	6.82	15.758	42479.5	51586	33.93	52330.4	33531	1.921	19.138	20.96	20.579
7/17/2018	5:30:01	0	WIES	0	6.1	0	8.16	-81.3	108.6	8.43	0.51	2.57	1.88	5.25	17.741	44488	51649.5	34.01	52273.6	33572	1.9201	19.137	21.056	20.793
7/17/2018	6:00:01	0	WIES	0	6.1	0	8.14	-79.7	104.1	8.46	0.74	3.48	2.48	6.93	15.411	42161.9	51614.1	33.95	52376	33549	1.9211	19.137	20.889	20.507
7/17/2018	6:30:01	0	WIES	0	6.1	0	8.14	-79.7	104.1	8.53	0.78	3.63	2.62	7.35	15.012	41750.3	51593.1	33.92	52375.7	33536	1.9212	19.137	20.936	18.414
7/17/2018	7:00:01	0	WIES	0	6.1	0	8.14	-79.9	104.3	8.53	0.83	3.83	2.7	7.57	15.062	41794.4	51586.7	33.92	52366.9	33531	1.9216	19.141	20.889	17.915
7/17/2018	7:30:01	0	WIES	0	6.1	0	8.13	-79.2	102.3	8.42	0.72	3.4	2.64	7.38	14.748	41488.7	51590.5	33.91	52385.6	33534	1.9217	19.142	20.913	15.772
7/17/2018	8:00:01	0	WIES	0	6.1	0	8.12	-78.3	98.9	8.18	0.61	2.97	2.36	6.6	14.518	41267.9	51598	33.91	52403.6	33539	1.9215	19.139	20.96	15.485
7/17/2018	8:30:01	0	WIES	0	6.1	0	8.12	-78.6	99.6	8.23	0.66	3.14	2.49	6.97	14.591	41342.3	51601	33.92	52403.5	33541	1.9212	19.135	21.032	16.368
7/17/2018	9:00:01	0	WIES	0	6.1	0	8.13	-79.2	101.6	8.37	0.7	3.33	2.51	7.02	14.741	41479.5	51588.3	33.91	52383.7	33532	1.9208	19.132	20.96	16.487
7/17/2018	9:30:01	0	WIES	0	6.1	0	8.11	-77.6	96.6	8.03	0.53	2.66	2.23	6.24	14.272	41032.7	51607.6	33.91	52424	33545	1.9211	19.134	20.936	15.485
7/17/2018	10:00:01	0	WIES	0	6.1	0	8.01	-72.1	80.8	6.91	0.22	1.41	1.65	4.62	12.802	39667.8	51715.8	33.94	52587	33615	1.9209	19.125	20.627	16.249
7/17/2018	10:30:01	0	WIES	0	6.1	0	8.08	-76	91.2	7.64	0.41	2.16	2	5.6	13.852	40624.5	51614.4	33.9	52447.9	33549	1.9207	19.128	20.198	16.177
7/17/2018	11:00:01	0	WIES	0	6.1	0	8.11	-78.1	96.9	8	0.56	2.74	2.26	6.33	14.589	41340.8	51602.5	33.92	52405	33542	1.9206	19.13	20.531	15.891
7/17/2018	11:30:01	0	WIES	0	6.1	0	8.13	-79	99.8	8.12	0.59	2.86	2.23	6.26	15.359	42081.9	51580.5	33.92	52345.6	33527	1.9205	19.132	20.436	17.772
7/17/2018	12:00:01	0	WIES	0	6.1	0	8.14	-80.2	102.9	8.19	0.5	2.53	2	5.61	16.466	43165.1	51571.4	33.94	52275.5	33521	1.9199	19.13	20.484	17.867
7/17/2018	12:30:01	0	WIES	0	6.1	0	8.17	-82.5	107.7	8	0.08	0.85	0.98	2.76	20.121	46796.3	51605.6	33.98	52051.5	33544	1.9167	19.115	20.65	20.603
7/17/2018	13:00:01	0	WIES	0	6.1	0	8.15	-81.3	106.5	8.12	0.25	1.52	1.27	3.57	18.672	45390.1	51629.7	34	52188.7	33559	1.9204	19.144	20.579	20.579
7/17/2018	13:30:01	0	WIES	0	6.1	0	8.16	-82	107.4	8.02	0.11	0.94	1.01	2.84	19.845	46530.1	51612.5	33.99	52082.3	33548	1.9206	19.152	20.603	20.65
7/17/2018	14:00:01	0	WIES	0	6.1	0	8.16	-82.2	107.9	7.99	0.09	0.86	0.91	2.56	20.204	46907.7	51638	34.01	52079.4	33565	1.9206	19.154	20.65	20.698
7/17/2018	14:30:01	0	WIES	0	6.1	0	8.17	-82.6	108.7	8.01	0.05	0.71	0.9	2.51	20.556	47265.2	51648.9	34.01	52061.6	33572	1.9207	19.157	20.77	20.77
7/17/2018	15:00:01	0	WIES	0	6.1	0	8.16	-81.9	107.2	8.11	0.16	1.16	1.1	3.08	18.922	46003.9	52049.4	34.31	52593.2	33832	1.9214	19.15	20.746	20.65
7/17/2018	15:30:01	0	WIES	0	6.1	0	8.13	-79.6	102.5	8.08	0.36	1.98	1.68	4.7	16.907	43641.4	51619	33.98	52296.5	33552	1.9214	19.146	20.722	19.103
7/17/2018	16:00:01	0	WIES	0	6.1	0	8.13	-79.3	101.3	8.1	0.43	2.23	1.87	5.22	16.224	42944.3	51592.6	33.95	52311.1	33535	1.9218	19.148	19.008	18.105
7/17/2018	16:30:01	0	WIES	0	6.1	0	8.12	-78.8	99.5	8.03	0.44	2.3	1.94	5.42	15.723	42450.8	51592.1	33.94	52338.4	33535	1.9219	19.147	18.295	16.725
7/17/2018	17:00:01	0	WIES	0	6.1	0	8.12	-78.9	99.2	8.03	0.46	2.36	1.99	5.56	15.565	42293.6	51590	33.93	52344.7	33534	1.9221	19.148	18.319	16.582
7/17/2018	17:30:01	0	WIES	0	6.1	0	8.12	-78.9	99	8.02	0.45	2.33	1.98	5.55	15.495	42219.5	51584.6	33.93	52342.9	33530	1.9221	19.148	18.295	16.773
7/17/2018	18:00:01	0	WIES	0	6.1	0	8.12	-78.4	97.4	7.94	0.4	2.1	1.94	5.43	15.196	41931.8	51592.8	33.93	52366.4	33535	1.9223	19.149	18.247	16.844
7/17/2018	18:30:01	0	WIES	0	6.1	0	8.1	-77.2	93.9	7.77	0.37	2	1.91	5.36	14.471	41234	51613.9	33.92	52421.8	33549	1.9225	19.148	17.772	15.843
7/17/2018	19:00:01	0	WIES	0	6.1	0	8.1	-77.1	93.4	7.75	0.31	1.77	1.84	5.15	14.341	41102	51608.6	33.92	52422.2	33546	1.9223	19.145	17.439	15.819
7/17/2018	19:30:01	0	WIES	0	6.1	0	8.1	-77.5	94.4	7.82	0.3	1.72	1.82	5.09	14.418	41176.8	51607.8	33.92	52418	33545	1.9222	19.145	17.011	15.533
7/17/2018	20:00:01	0	WIES	0	6.1	0	8.1	-77	93	7.75	0.29	1.67	1.79	5.02	14.163	40930.6	51614.3	33.91	52435.5	33549	1.9218	19.14	17.653	15.461
7/17/2018	20:30:01	0	WIES	0	6.1	0	8.09	-76.4	91.5	7.66	0.28	1.63	1.76	4.92	13.941	40715.8	51619.4	33.91	52449.7	33553	1.9222	19.143	18.675	15.867
7/17/2018	21:00:01	0	WIES	0	6.1	0	8.09	-76.9	92.8	7.74	0.29	1.69	1.75	4.9	14.134	40898.2	51609.2	33.91	52431.5	33546	1.922	19.142	18.081	14.745
7/17/2018	21:30:01	0	WIES	0	6.1	0	8.11	-78	95.6	7.89	0.3	1.71	1.77	4.97	14.616	41362.6	51596.6	33.91	52397.8	33538	1.9219	19.143	18.152	16.106
7/17/2018	22:00:01	0	WIES	0	6.1	0	8.11	-78.1	96.4	7.97	0.37	2.02	1.95	5.46	14.512	41262	51598.3	33.91	52404.2	33539	1.9208	19.132	18.937	16.01
7/17/2018	22:30:01	0	WIES	0	6.1	0	8.12	-78.5	97.5	8.01	0.42	2.21	2.03	5.69	14.843	41580.8	51589.3	33.92	52380	33533	1.9212	19.136	18.771	15.939
7/17/2018	23:00:01	0	WIES	0	6.1	0	8.13	-79	98.9	8.11	0.5	2.54	2.19	6.14	14.943	41682	51592.5	33.92	52378.4	33535	1.9208	19.133	17.938	16.892
7/17/2018	23:30:01	0	WIES	0	6.1	0	8.14	-80	102.4	8.32	0.62	2.99	2.38	6.67	15.41	42140	51589.9	33.93	52352.7	33533	1.9208	19.135	18.557	16.773
7/18/2018	0:00:01	0	WIES	0	6.1	0	8.12	-78.4	97.9	8.06	0.46	2.38	2.04	5.72	14.713	41467.9	51607.2	33.93	52404	33545	1.9208	19.132	18.794	17.225
7/18/2018	0:30:01	0	WIES	0	6.1	0	8.13	-79.4	100.6	8.23	0.46	2.34	2	5.59	15.054	41784.9	51583.9	33.92	52364.4	33530	1.919	19.115	19.127	18.081
7/18/2018	1:00:01	0	WIES	0	6.1	0	8.19	-83.5	112.2	8.52	0.33	1.84	1.44	4.03	18.913	45583.8	51581.2	33.96	52120	33528	1.9181	19.123	19.341	19.222
7/18/2018	1:30:01	0	WIES	0	6.1	0	8.19	-83.8	114	8.6	0.27	1.61	1.31	3.68	19.274	45964.5	51610	33.99	52124.4	33547	1.9183	19.126	20.198	20.079
7/18/2018	2:00:01	0	WIES	0	6.1	0	8.19	-83.8	113.8	8.5	0.24	1.5	1.22	3.43	19.803	46503.4	51628.9	34	52102.4	33559	1.9183	19.129	20.531	20.46
7/18/2018	2:30:01	0	WIES	0	6.1	0	8.2	-84.2	113.9	8.42	0.17	1.22	1.07	3.01	20.335	47044.1	51645.7	34.01	52076.5	33570	1.9196	19.144	20.531	20.484
7/18/2018	3:00:01	0	WIES	0	6.1	0	8.2	-84.1	113.9	8.41	0.17	1.21	1.02	2.86	20.393	47105.2	51649.7	34.01	52075.8	33572	1.9197	19.145	20.65	20.579
7/18/2018	3:30:01	0	WIES	0	6.1	0	8.19	-83.8	113.7	8.42	0.22	1.39	1.16	3.24	20.213	46921.9	51643.5	34.01	52084.2	33568	1.9199	19.147	20.555	20.484
7/18/2018	4:00:01	0	WIES	0	6.1	0	8.17	-81.9	109.8	8.51	0.59	2.89	1.94	5.42	17.819	44533.5	51612.2	33.98	52230.4	33548	1.9203	19.139	20.531	20.293
7/18/2018	4:30:01	0	WIES	0	6.1	0	8.15	-80.9	106.5	8.43	0.7	3.33	2.3	6.43	16.704	43408.8	51582.5	33.95	52272.5	33529	1.921	19.142	20.46	17.938
7/18/2018	5:00:01	0	WIES	0	6.1	0	8.15	-80.7	105.4	8.38	0.68	3.25	2.33	6.53	16.47	43177.1	51581.1	33.94	52285.3	33528	1.9215	19.146	20.388	18.081
7/18/2018	5:30:01	0	WIES	0	6.1	0	8.15	-80.7	104.7	8.34	0.7	3.33	2.37	6.64	16.368	43076	51580.2	33.94	52290.3	33527	1.9218	19.149	20.365	18.343
7/18/2018	6:00:01	0	WIES	0	6.1	0	8.15	-80.4	104	8.36	0.7	3.33	2.41	6.74	15.907	42620.6	51579.1	33.93	52315.3	33526	1.922	19.149	20.198	17.582
7/18/2018	6:30:01	0	WIES	0	6.1	0	8.15	-80.6	104.3	8.38	0.73	3.46	2.48	6.93	15.923	42637.6	51580.3	33.93	52315.6	33527	1.9219	19.148	20.222	16.606
7/18/2018	7:00:01	0	WIES	0	6.1	0	8.14	-79.8	101.3	8.21	0.63	3.04	2.3	6.44	15.521	42250.9	51591.6	33.93	52348.7	33535	1.922	19.147	19.365	16.439
7/18/2018	7:30:01	0	WIES	0	6.1	0	8.15	-80.4	102.7	8.26	0.65	3.12	2.3	6.43	15.906	42618.8	51577.6	33.93	52313.8	33525	1.9212	19.141	20.222	17.225
7/18/2018	8:00:01	0	WIES	0	6.1	0	8.14	-79.8	101.3	8.21	0.61	2.96	2.23	6.24	15.524	42250.8	51588.2	33.93	52345.1	33532	1.922	19.148	20.246	17.819
7/18/2018	8:30:01	0	WIES	0	6.1	0	8.15	-80.8	104.2	8.37	0.77	3.58	2.48	6.95	15.934	42641.6	51571.6	33.93	52306.1	33522	1.9223	19.152	19.389	16.868
7/18/2018	9:00:01	0	WIES	0	6.1	0	8.14	-79.5	100.4	8.19	0.64	3.1	2.35	6.58	15.205	41941.3	51593.6	33.93	52366.7	33536	1.9216	19.142	20.293	16.439
7/18/2018	9:30:01	0	WIES	0	6.1	0	8.14	-80	101.7	8.23	0.66	3.15	2.39	6.68	15.601	42323.9	51583.8	33.93	52336.5	33529	1.9215	19.143	19.579	16.749
7/18/2018	10:00:01	0	WIES	0	6.1	0	8.14	-80	101.4	8.19	0.61	2.98	2.25	6.3	15.706	42419.3	51574.9	33.93	52322	33524	1.9217	19.145	19.46	17.177
7/18/2018	10:30:01	0	WIES	0	6.1	0	8.11	-78.1	95.7	7.89	0.48	2.44	2.02	5.64	14.656	41407.9	51602.1	33.92	52401.4	33541	1.9218	19.142	18.628	16.463
7/18/2018	11:00:01	0	WIES	0	6	0	8.09	-76.8	91.7	7.65	0.42	2.18	1.96	5.48	14.09	40867.8	51625.3	33.92	52449.6	33556	1.9222	19.144	17.011	16.32
7/18/2018	11:30:01	0	WIES	0	6	0	8.1	-77.4	93.3	7.75	0.46	2.36	1.99	5.57	14.269	41025.4	51601.8	33.91	52418.3	33541	1.9223	19.145	19.008	16.225
7/18/2018	12:00:01	0	WIES	0	6	0	8.08	-75.8	88.7	7.47	0.34	1.87	1.88	5.26	13.651	40434.3	51624.2	33.9	52465.6	33556	1.9224	19.144	19.341	16.296
7/18/2018	12:30:01	0	WIES	0	6	0	8.13	-79	98.1	8.06	0.53	2.65	2.16	6.05	14.84	41571.1	51581.4	33.91	52371.8	33528	1.9225	19.15	19.484	17.177
7/18/2018	13:00:01	0	WIES	0	6	0	8.19	-83.5	108.4	8.2	0.31	1.78	1.42	3.97	19.091	45756.4	51578.4	33.96	52103.4	33526	1.9214	19.157	19.888	19.865
7/18/2018	13:30:01	0	WIES	0	6.1	0	8.18	-83.2	108.5	8.19	0.31	1.74	1.3	3.63	19.258	45948.6	51608.8	33.99	52124.2	33546	1.9215	19.158	19.722	19.555
7/18/2018	14:00:01	0	WIES	0	6.1	0	8.19	-83.4	109.3	8.21	0.18	1.26	1.15	3.21	19.545	46236.1	51614.5	33.99	52108.1	33549	1.9208	19.152	19.746	19.722
7/18/2018	14:30:01	0	WIES	0	6.1	0	8.18	-82.8	108.6	8.27	0.29	1.69	1.39	3.89	18.759	45455.2	51607	33.98	52159.7	33545	1.9209	19.15	19.912	19.555
7/18/2018	15:00:01	0	WIES	0	6.1	0	8.16	-81.5	105.9	8.24	0.36	1.98	1.65	4.63	17.609	44295.1	51575.8	33.95	52208.4	33524	1.921	19.146	19.627	18.961
7/18/2018	15:30:01	0	WIES	0	6	0	8.16	-81.6	106.5	8.38	0.52	2.62	2.05	5.74	17.012	43709.8	51579.1	33.95	52250.3	33526	1.9218	19.152	19.865	18.961
7/18/2018	16:00:01	0	WIES	0	6	0	8.16	-81.3	105.8	8.4	0.57	2.79	2.17	6.08	16.545	43247.3	51576.3	33.94	52275.9	33525	1.9225	19.156	19.912	18.628
7/18/2018	16:30:01	0	WIES	0	6	0	8.16	-80.9	104.2	8.33	0.6	2.91	2.27	6.35	16.25	42957.1	51576.9	33.94	52293.8	33525	1.9224	19.154	19.912	17.082
7/18/2018	17:00:01	0	WIES	0	6	0	8.15	-80.2	101.5	8.17	0.54	2.7	2.16	6.04	15.891	42603.7	51576.5	33.93	52313.5	33525	1.9227	19.156	19.888	16.415
7/18/2018	17:30:01	0	WIES	0	6	0	8.15	-80.6	102.7	8.25	0.57	2.81	2.21	6.18	15.978	42682.7	51568.9	33.93	52301	33520	1.9228	19.158	19.722	16.415
7/18/2018	18:00:01	0	WIES	0	6	0	8.15	-80.3	101.4	8.18	0.51	2.56	2.11	5.92	15.746	42457.2	51572.8	33.92	52317.7	33522	1.923	19.158	18.2	16.272
7/18/2018	18:30:01	0	WIES	0	6	0	8.14	-79.9	100.7	8.21	0.45	2.32	2.08	5.83	15.228	41949.1	51574.9	33.91	52346.6	33524	1.9232	19.158	17.653	16.225
7/18/2018	19:00:01	0	WIES	0	6	0	8.14	-79.9	100.9	8.25	0.44	2.29	1.98	5.55	15.077	41795.6	51569.2	33.91	52348.3	33520	1.9232	19.157	17.486	16.225
7/18/2018	19:30:01	0	WIES	0	6	0	8.15	-80.3	101.3	8.21	0.46	2.38	2.02	5.64	15.527	42234.9	51564.8	33.91	52321.1	33517	1.923	19.157	18.747	16.344
7/18/2018	20:00:01	0	WIES	0	6	0	8.16	-81.1	104	8.37	0.62	3	2.32	6.49	15.838	42540.3	51564.3	33.92	52304.1	33517	1.9229	19.158	19.603	16.773
7/18/2018	20:30:01	0	WIES	0	6	0	8.17	-81.5	105.9	8.52	0.66	3.16	2.44	6.83	15.89	42587.9	51559.3	33.92	52296.1	33514	1.9225	19.153	19.651	16.82
7/18/2018	21:00:01	0	WIES	0	6	0	8.17	-81.5	105.5	8.47	0.71	3.35	2.48	6.95	15.974	42676	51566	33.92	52298.3	33518	1.9221	19.15	19.579	16.963
7/18/2018	21:30:01	0	WIES	0	6	0	8.16	-81	103.9	8.37	0.56	2.76	2.18	6.1	15.84	42545.3	51567.5	33.92	52307.3	33519	1.922	19.149	19.96	17.106
7/18/2018	22:00:01	0	WIES	0	6	0	8.16	-81.1	104.4	8.43	0.66	3.15	2.44	6.82	15.744	42446.7	51562.1	33.92	52306.9	33515	1.9212	19.14	20.103	17.011
7/18/2018	22:30:01	0	WIES	0	6	0	8.14	-79.8	100.7	8.22	0.55	2.72	2.17	6.08	15.131	41848.9	51568.9	33.91	52345.3	33520	1.9214	19.14	19.627	16.844
7/18/2018	23:00:01	0	WIES	0	6	0	8.14	-79.7	100.3	8.21	0.56	2.75	2.17	6.07	15.025	41744.1	51568.6	33.91	52350.2	33520	1.9215	19.14	19.46	16.677
7/18/2018	23:30:01	0	WIES	0	6	0	8.12	-78.2	95.7	7.93	0.44	2.26	1.97	5.53	14.418	41160	51586.6	33.9	52396.4	33531	1.9212	19.135	19.318	16.511
7/19/2018	0:00:01	0	WIES	0	6	0	8.13	-79.3	98.6	8.12	0.52	2.61	2.15	6.03	14.728	41452.5	51570.6	33.9	52366.3	33521	1.9205	19.129	20.031	16.582
7/19/2018	0:30:01	0	WIES	0	6	0	8.14	-79.7	99.9	8.19	0.58	2.83	2.24	6.27	14.948	41660.5	51559.1	33.9	52344.3	33513	1.9208	19.134	19.032	16.368
7/19/2018	1:00:01	0	WIES	0	6	0	8.12	-78.4	96	7.96	0.47	2.39	2.03	5.68	14.392	41124.9	51574.3	33.89	52385.1	33523	1.9206	19.129	18.889	16.201
7/19/2018	1:30:01	0	WIES	0	6	0	8.13	-79.3	98.5	8.1	0.59	2.89	2.22	6.23	14.817	41531.3	51559.5	33.89	52350.9	33514	1.9203	19.128	19.532	16.939
7/19/2018	2:00:01	0	WIES	0	6	0	8.21	-85	113.2	8.5	0.38	2.04	1.44	4.04	19.539	46191.4	51571.6	33.96	52061.8	33522	1.9183	19.128	20.246	20.079
7/19/2018	2:30:01	0	WIES	0	6	0	8.22	-85.3	115.4	8.65	0.41	2.17	1.52	4.26	19.628	46309.3	51604.1	33.98	52090.9	33543	1.9185	19.13	20.246	19.888
7/19/2018	3:00:01	0	WIES	0	6	0	8.21	-84.6	114.3	8.64	0.43	2.25	1.53	4.28	19.156	45831.8	51589.5	33.97	52112.5	33533	1.9198	19.141	20.317	19.77
7/19/2018	3:30:01	0	WIES	0	6	0	8.2	-84	112.9	8.64	0.53	2.65	1.76	4.93	18.507	45183.4	51580	33.96	52150.7	33527	1.9205	19.145	20.341	19.532
7/19/2018	4:00:01	0	WIES	0	6	0	8.21	-84.4	114.1	8.7	0.51	2.57	1.75	4.89	18.722	45400.8	51586.4	33.97	52141.7	33531	1.9209	19.15	20.055	19.318
7/19/2018	4:30:01	0	WIES	0	6	0	8.2	-84.1	114	8.76	0.58	2.82	1.87	5.23	18.274	44950.2	51576.1	33.96	52163.3	33524	1.9211	19.15	20.031	19.103
7/19/2018	5:00:01	0	WIES	0	6	0	8.19	-82.7	110.4	8.76	0.8	3.73	2.6	7.28	16.631	43315.3	51555.8	33.93	52249.6	33511	1.9217	19.149	19.199	17.249
7/19/2018	5:30:01	0	WIES	0	6	0	8.17	-81.5	106.2	8.55	0.8	3.74	2.59	7.24	15.898	42590.4	51553.2	33.91	52289.5	33510	1.9217	19.146	18.699	17.296
7/19/2018	6:00:01	0	WIES	0	6	0	8.18	-82.2	108.1	8.63	0.87	4.02	2.69	7.53	16.314	42989.9	51541.3	33.91	52254	33502	1.922	19.151	18.747	17.391
7/19/2018	6:30:01	0	WIES	0	6	0	8.16	-81.1	104	8.38	0.64	3.1	2.27	6.36	15.815	42511.2	51556	33.91	52296.9	33511	1.9216	19.144	19.651	17.605
7/19/2018	7:00:01	0	WIES	0	6	0	8.16	-81.3	104.5	8.39	0.66	3.16	2.25	6.31	16.039	42735	51559.3	33.92	52287.9	33514	1.9216	19.145	19.484	17.843
7/19/2018	7:30:01	0	WIES	0	6	0	8.16	-81.2	104.1	8.36	0.68	3.24	2.26	6.33	15.982	42673	51553.2	33.92	52284.9	33510	1.9213	19.142	19.984	18.509
7/19/2018	8:00:01	0	WIES	0	6	0	8.21	-84.1	112.7	8.76	0.64	3.07	2.03	5.68	17.708	44363.2	51541.9	33.93	52167.2	33502	1.9207	19.143	19.984	19.365
7/19/2018	8:30:01	0	WIES	0	6	0	8.2	-83.8	112.1	8.73	0.65	3.1	2.09	5.86	17.604	44271.8	51554.2	33.94	52187	33510	1.9208	19.145	20.031	19.651
7/19/2018	9:00:01	0	WIES	0	6	0	8.2	-83.8	112.2	8.72	0.67	3.19	2.12	5.94	17.678	44344.6	51555	33.94	52182.9	33511	1.9204	19.141	20.079	19.865
7/19/2018	9:30:01	0	WIES	0	6	0	8.16	-81.1	104.4	8.39	0.58	2.84	2.15	6.03	15.961	42677.2	51582.1	33.94	52314.8	33528	1.9203	19.132	20.222	20.055
7/19/2018	10:00:01	0	WIES	0	6	0	8.14	-79.9	100.9	8.23	0.5	2.54	2.04	5.71	15.186	41903.6	51570.2	33.91	52343.9	33521	1.9203	19.129	20.198	19.056
7/19/2018	10:30:01	0	WIES	0	6	0	8.13	-79.3	98.8	8.13	0.49	2.48	2.05	5.73	14.752	41462.3	51553.6	33.89	52347.9	33510	1.9202	19.127	20.222	17.843
7/19/2018	11:00:01	0	WIES	0	6	0	8.15	-80.4	102.4	8.37	0.57	2.82	2.19	6.13	15.091	41784.2	51538.6	33.88	52316.5	33500	1.9206	19.132	20.388	17.748
7/19/2018	11:30:01	0	WIES	0	6	0	8.15	-80	100.8	8.27	0.52	2.6	2.08	5.84	14.911	41610.4	51543	33.88	52329.7	33503	1.9203	19.128	20.507	17.296
7/19/2018	12:00:01	0	WIES	0	6	0	8.17	-81.6	105.1	8.46	0.62	2.99	2.2	6.15	15.878	42556.3	51535.9	33.9	52272.9	33498	1.9201	19.13	20.531	19.199
7/19/2018	12:30:01	0	WIES	0	6	0	8.14	-79.9	100.6	8.26	0.45	2.31	1.93	5.42	14.917	41624.1	51552.3	33.89	52338.7	33509	1.9202	19.127	20.46	18.509
7/19/2018	13:00:01	0	WIES	0	6	0	8.14	-79.7	99.2	8.12	0.41	2.16	1.84	5.15	15.067	41764.2	51542.9	33.89	52322.1	33503	1.9207	19.133	20.507	18.723
7/19/2018	13:30:01	0	WIES	0	6	0	8.2	-83.7	110.3	8.58	0.56	2.76	1.91	5.34	17.636	44290.4	51539.8	33.93	52169.2	33501	1.9202	19.138	20.674	20.246
7/19/2018	14:00:01	0	WIES	0	6	0	8.2	-84.2	109.7	8.28	0.27	1.61	1.32	3.7	19.208	45878.3	51585.1	33.97	52103.8	33530	1.9201	19.144	20.507	20.365
7/19/2018	14:30:01	0	WIES	0	6	0	8.22	-85.2	113	8.46	0.2	1.33	1.12	3.15	19.68	46362.3	51606	33.98	52088.9	33544	1.9206	19.151	20.627	20.269
7/19/2018	15:00:01	0	WIES	0	6	0	8.21	-84.8	111.9	8.37	0.21	1.36	1.13	3.18	19.684	46367.4	51606.9	33.98	52089.5	33544	1.9206	19.151	20.507	20.341
7/19/2018	15:30:01	0	WIES	0	6	0	8.2	-84.5	110.7	8.29	0.2	1.32	1.17	3.27	19.635	46318.8	51606.8	33.98	52093.3	33544	1.9204	19.149	20.531	20.341
7/19/2018	16:00:01	0	WIES	0	6	0	8.2	-84	111.5	8.47	0.27	1.6	1.35	3.78	18.891	45567.6	51586.6	33.97	52129.3	33531	1.9208	19.15	20.722	20.246
7/19/2018	16:30:01	0	WIES	0	6	0	8.19	-83.1	110	8.54	0.47	2.4	1.84	5.16	17.77	44442.3	51562.6	33.95	52184.2	33516	1.921	19.147	20.388	18.937
7/19/2018	17:00:01	0	WIES	0	6	0	8.17	-82.1	107.7	8.53	0.52	2.61	2.05	5.73	16.697	43362.2	51535.1	33.91	52225	33498	1.9212	19.144	19.888	18.033
7/19/2018	17:30:01	0	WIES	0	6	0	8.18	-82.5	108.6	8.62	0.61	2.98	2.26	6.34	16.619	43289.7	51539.8	33.92	52234.5	33501	1.921	19.142	19.056	17.368
7/19/2018	18:00:01	0	WIES	0	6	0	8.18	-82.1	107.6	8.64	0.6	2.94	2.34	6.56	16.028	42724.3	51558.9	33.92	52288	33513	1.9214	19.143	18.271	16.939
7/19/2018	18:30:01	0	WIES	0	6	0	8.17	-81.6	106.1	8.59	0.61	2.96	2.31	6.46	15.576	42258.8	51534.7	33.89	52288	33498	1.9213	19.141	19.199	16.558
7/19/2018	19:00:01	0	WIES	0	6	0	8.17	-81.5	105.7	8.57	0.58	2.84	2.25	6.31	15.494	42175.3	51531.4	33.89	52289	33495	1.9207	19.135	19.151	17.058
7/19/2018	19:30:01	0	WIES	0	6	0	8.17	-81.8	106.4	8.61	0.61	2.96	2.38	6.66	15.608	42288.8	51532.8	33.89	52284.4	33496	1.921	19.138	19.222	17.439
7/19/2018	20:00:01	0	WIES	0	6	0	8.18	-82	107.1	8.64	0.64	3.08	2.36	6.61	15.748	42427.1	51534.2	33.9	52278.5	33497	1.9209	19.138	19.27	16.677
7/19/2018	20:30:01	0	WIES	0	6	0	8.17	-81.5	105.6	8.57	0.61	2.97	2.32	6.49	15.453	42137.2	51534.9	33.89	52294.6	33498	1.9208	19.135	19.484	16.654
7/19/2018	21:00:01	0	WIES	0	6	0	8.19	-82.5	108.5	8.71	0.68	3.24	2.46	6.88	16.009	42682.3	51531.5	33.9	52261.3	33495	1.9205	19.135	20.222	18.295
7/19/2018	21:30:01	0	WIES	0	6	0	8.19	-82.5	108.8	8.75	0.69	3.27	2.45	6.85	15.947	42632	51544.6	33.91	52278.1	33504	1.9201	19.131	20.984	17.653
7/19/2018	22:00:01	0	WIES	0	6	0	8.17	-81.3	105.3	8.57	0.64	3.08	2.4	6.72	15.311	42008.8	51548.3	33.9	52315.4	33506	1.9204	19.131	19.77	16.701
7/19/2018	22:30:01	0	WIES	0	6	0	8.16	-80.6	103	8.46	0.55	2.71	2.2	6.15	14.865	41571.5	51550	33.89	52338.9	33507	1.9205	19.131	19.151	16.01
7/19/2018	23:00:01	0	WIES	0	6	0	8.14	-79.6	100	8.27	0.48	2.43	2.1	5.88	14.516	41229.8	51553.2	33.88	52358.3	33510	1.9203	19.127	19.008	15.581
7/19/2018	23:30:01	0	WIES	0	6	0	8.13	-79	97.7	8.12	0.45	2.33	2.07	5.8	14.252	40975.6	51560.4	33.88	52377	33514	1.9203	19.125	19.413	15.485
7/20/2018	0:00:01	0	WIES	0	6	0	8.13	-79.3	98.3	8.17	0.49	2.46	2.08	5.83	14.301	41019.3	51554.6	33.87	52369.1	33511	1.9198	19.121	20.531	17.13
7/20/2018	0:30:01	0	WIES	0	6	0	8.12	-78.7	96.3	8.03	0.47	2.41	2.04	5.71	14.11	40832.4	51556.1	33.87	52378.5	33511	1.9197	19.119	18.961	15.151
7/20/2018	1:00:01	0	WIES	0	6	0	8.13	-79.1	97.5	8.1	0.39	2.09	1.89	5.28	14.275	40999.8	51562.4	33.88	52378.1	33516	1.9199	19.122	19.294	15.151
7/20/2018	1:30:01	0	WIES	0	6	0	8.16	-80.7	102.5	8.44	0.61	2.96	2.3	6.44	14.746	41446.1	51540.2	33.88	52334.6	33501	1.9194	19.119	19.888	16.415
7/20/2018	2:00:01	0	WIES	0	6	0	8.24	-86.1	116.1	8.83	0.44	2.26	1.59	4.44	18.875	45530.7	51563.4	33.95	52104.4	33516	1.9189	19.131	20.031	19.722
7/20/2018	2:30:01	0	WIES	0	6	0	8.23	-86.2	117.1	8.78	0.33	1.84	1.32	3.71	19.572	46254	51604.4	33.98	52095.5	33543	1.9139	19.084	20.388	20.269
7/20/2018	3:00:01	0	WIES	0	6	0	8.23	-86.2	116.8	8.67	0.24	1.46	1.15	3.21	20.14	46832.6	51624.5	34	52070.9	33556	1.916	19.107	20.674	20.412
7/20/2018	3:30:01	0	WIES	0	6	0	8.24	-86.6	115.3	8.43	0.11	0.97	0.91	2.55	20.961	47682.3	51668.1	34.02	52046.8	33584	1.9191	19.142	21.056	21.079
7/20/2018	4:00:01	0	WIES	0	6	0	8.23	-86.3	115.7	8.49	0.15	1.13	0.96	2.69	20.742	47453	51654.1	34.01	52051.2	33575	1.9193	19.143	20.936	20.889
7/20/2018	4:30:01	0	WIES	0	6	0	8.23	-86.3	115.4	8.46	0.13	1.04	0.91	2.55	20.823	47536.8	51657.8	34.02	52048.2	33578	1.9198	19.148	20.913	20.984
7/20/2018	5:00:01	0	WIES	0	6	0	8.23	-86.1	115.2	8.46	0.12	1	0.96	2.7	20.742	47456	51657.1	34.02	52054.3	33577	1.92	19.15	20.984	20.96
7/20/2018	5:30:01	0	WIES	0	6	0	8.23	-86.2	115	8.43	0.14	1.08	0.95	2.67	20.804	47517.7	51658	34.02	52050	33578	1.9198	19.148	21.056	21.032
7/20/2018	6:00:01	0	WIES	0	6	0	8.21	-84.2	114.9	8.88	0.69	3.27	2.12	5.95	17.947	44641.1	51589.2	33.97	52198.1	33533	1.9195	19.133	21.103	21.032
7/20/2018	6:30:01	0	WIES	0	6	0	8.21	-84.4	114.9	8.89	0.69	3.27	2.13	5.96	17.915	44582.9	51559.9	33.95	52171.9	33514	1.9194	19.131	21.056	20.96
7/20/2018	7:00:01	0	WIES	0	6	0	8.21	-84.5	114.7	8.87	0.69	3.3	2.12	5.92	17.914	44586	51564.7	33.95	52176.8	33517	1.9195	19.132	20.984	20.913
7/20/2018	7:30:01	0	WIES	0	6	0	8.19	-83	110.8	8.78	0.85	3.91	2.53	7.08	16.664	43353.3	51563.1	33.93	52255.3	33516	1.9193	19.125	21.032	20.126
7/20/2018	8:00:01	0	WIES	0	6	0	8.19	-83	110.2	8.77	0.86	3.95	2.59	7.25	16.452	43125.7	51540.7	33.91	52245.4	33501	1.9193	19.124	21.056	20.198
7/20/2018	8:30:01	0	WIES	0	6	0	8.19	-82.8	109.3	8.74	0.82	3.82	2.59	7.26	16.262	42947.9	51551.8	33.92	52267.7	33509	1.9193	19.123	21.056	19.103
7/20/2018	9:00:01	0	WIES	0	6	0	8.19	-82.6	108.5	8.7	0.83	3.85	2.61	7.3	16.089	42771.1	51543.4	33.91	52269	33503	1.9192	19.122	21.032	19.246
7/20/2018	9:30:01	0	WIES	0	6	0	8.18	-82	106.5	8.6	0.79	3.69	2.55	7.14	15.75	42435.1	51541.2	33.9	52285.4	33502	1.9194	19.122	20.984	18.152
7/20/2018	10:00:01	0	WIES	0	6	0	8.18	-81.9	106	8.57	0.78	3.63	2.51	7.04	15.649	42334.3	51539.9	33.9	52289.5	33501	1.9195	19.123	21.008	18.628
7/20/2018	10:30:01	0	WIES	0	6	0	8.17	-81.8	105.5	8.54	0.73	3.43	2.42	6.77	15.601	42289.5	51542.1	33.9	52294.2	33502	1.9195	19.123	20.984	18.533
7/20/2018	11:00:01	0	WIES	0	6	0	8.17	-81.7	105.2	8.52	0.72	3.39	2.44	6.82	15.572	42261	51542.5	33.9	52296.2	33503	1.9193	19.121	21.008	18.675
7/20/2018	11:30:01	0	WIES	0	6	0	8.17	-81.4	104	8.44	0.62	3	2.24	6.28	15.424	42121.3	51550.1	33.9	52311.6	33508	1.9197	19.125	20.817	16.773
7/20/2018	12:00:01	0	WIES	0	6	0	8.16	-81	103.2	8.43	0.61	2.96	2.26	6.32	15.115	41812	51544.1	33.89	52321	33504	1.9199	19.125	20.841	16.272
7/20/2018	12:30:01	0	WIES	0	6	0	8.17	-81.6	104.9	8.54	0.75	3.53	2.52	7.06	15.348	42032.9	51533.8	33.89	52298.9	33497	1.9198	19.126	21.032	17.439
7/20/2018	13:00:01	0	WIES	0	6	0	8.18	-81.9	106	8.6	0.88	4.05	2.74	7.68	15.447	42135.3	51538.9	33.89	52299	33500	1.9196	19.124	20.984	18.866
7/20/2018	13:30:01	0	WIES	0	6	0	8.19	-83	109.4	8.77	0.97	4.4	2.87	8.03	16.089	42772.9	51546.8	33.91	52272.4	33505	1.9196	19.126	20.913	20.793
7/20/2018	14:00:01	0	WIES	0	6	0	8.22	-85.6	109.7	8.09	0.15	1.11	1.05	2.95	20.499	47183.4	51621.7	33.99	52036	33554	1.9195	19.144	21.056	21.032
7/20/2018	14:30:01	0	WIES	0	6	0	8.22	-85.7	110.3	8.1	0.1	0.9	0.94	2.63	20.705	47428.8	51667.4	34.02	52067.6	33584	1.9198	19.148	21.079	21.079
7/20/2018	15:00:01	0	WIES	0	6	0	8.22	-85.8	110.6	8.11	0.08	0.84	0.94	2.62	20.756	47483.4	51671.5	34.03	52067.6	33586	1.9199	19.149	21.127	21.008
7/20/2018	15:30:01	0	WIES	0	6	0	8.23	-86	111.6	8.17	0.05	0.71	0.89	2.49	20.901	47628.8	51674.6	34.03	52058.6	33588	1.9201	19.152	21.127	21.056
7/20/2018	16:00:01	0	WIES	0	6	0	8.22	-85.8	111.6	8.19	0.1	0.93	1	2.8	20.745	47472.1	51671.8	34.03	52068.9	33587	1.9202	19.152	21.151	21.056
7/20/2018	16:30:01	0	WIES	0	6	0	8.21	-84.7	110.3	8.26	0.25	1.51	1.33	3.73	19.669	46395.6	51654.7	34.02	52138.8	33576	1.9204	19.149	21.151	20.936
7/20/2018	17:00:01	0	WIES	0	6	0	8.21	-84.7	113.5	8.66	0.45	2.34	1.8	5.05	18.617	45312.3	51602.9	33.98	52165.8	33542	1.9206	19.146	21.127	19.151
7/20/2018	17:30:01	0	WIES	0	6	0	8.21	-84.2	113	8.76	0.61	2.94	2.12	5.94	17.84	44524.7	51577.9	33.96	52195.1	33526	1.9207	19.144	19.318	18.58
7/20/2018	18:00:01	0	WIES	0	6	0	8.2	-84	112.3	8.77	0.67	3.21	2.26	6.33	17.445	44130.8	51572.2	33.95	52215.6	33522	1.9211	19.146	19.127	18.343
7/20/2018	18:30:01	0	WIES	0	6	0	8.21	-84.2	112.3	8.75	0.72	3.39	2.37	6.63	17.532	44207.7	51563	33.94	52200.8	33516	1.9211	19.147	19.579	18.105
7/20/2018	19:00:01	0	WIES	0	6	0	8.21	-84.3	113.8	8.96	0.72	3.39	2.38	6.65	17.043	43724.2	51560.3	33.94	52229.4	33514	1.9213	19.146	18.723	17.938
7/20/2018	19:30:01	0	WIES	0	6	0	8.21	-84	113.2	8.97	0.69	3.26	2.37	6.64	16.683	43365.6	51555.4	33.93	52246.5	33511	1.9213	19.145	18.699	17.629
7/20/2018	20:00:01	0	WIES	0	6	0	8.19	-83	109.8	8.78	0.67	3.22	2.41	6.75	16.212	42901.1	51554.1	33.92	52272.8	33510	1.9214	19.145	17.986	17.082
7/20/2018	20:30:01	0	WIES	0	6	0	8.2	-83.5	111.9	8.97	0.75	3.53	2.57	7.21	16.053	42741.1	51550.3	33.91	52278	33508	1.9212	19.142	18.247	16.987
7/20/2018	21:00:01	0	WIES	0	6	0	8.19	-83	110	8.87	0.73	3.44	2.55	7.15	15.759	42453.7	51552.7	33.91	52296.6	33509	1.9209	19.138	18.343	16.915
7/20/2018	21:30:01	0	WIES	0	6	0	8.18	-82.4	108	8.75	0.68	3.23	2.46	6.89	15.518	42209.8	51544.7	33.9	52301.2	33504	1.9207	19.135	18.485	16.915
7/20/2018	22:00:01	0	WIES	0	6	0	8.19	-82.7	108.8	8.82	0.78	3.66	2.69	7.53	15.513	42198.8	51537.6	33.89	52294.3	33499	1.921	19.138	18.271	16.654
7/20/2018	22:30:01	0	WIES	0	6	0	8.18	-82	106.1	8.64	0.73	3.45	2.54	7.12	15.304	41997	51542.1	33.89	52309.6	33502	1.9209	19.135	18.033	16.344
7/20/2018	23:00:01	0	WIES	0	6	0	8.19	-82.9	109.5	8.86	0.83	3.84	2.71	7.6	15.612	42294.6	51535.1	33.89	52286.6	33498	1.9205	19.133	18.652	16.773
7/20/2018	23:30:01	0	WIES	0	6	0	8.2	-83.2	110.2	8.9	0.82	3.8	2.64	7.38	15.746	42429.6	51539.5	33.9	52283.9	33501	1.9204	19.132	18.652	16.82
7/21/2018	0:00:01	0	WIES	0	6	0	8.16	-81.1	103.8	8.52	0.68	3.23	2.46	6.89	14.9	41610.1	51555.7	33.89	52343	33511	1.9201	19.126	18.604	16.796
7/21/2018	0:30:01	0	WIES	0	6	0	8.16	-80.7	102.7	8.45	0.59	2.89	2.26	6.33	14.758	41479.2	51566.3	33.9	52360.6	33518	1.9195	19.12	18.2	15.986
7/21/2018	1:00:01	0	WIES	0	6	0	8.15	-80.2	100.3	8.28	0.55	2.7	2.19	6.13	14.607	41316.7	51549.4	33.88	52350.3	33507	1.9197	19.121	19.056	15.676
7/21/2018	1:30:01	0	WIES	0	6	0	8.14	-79.6	98.3	8.15	0.5	2.52	2.11	5.92	14.413	41134.2	51560.3	33.88	52370	33514	1.9199	19.122	19.413	15.748
7/21/2018	2:00:01	0	WIES	0	6	0	8.14	-79.7	98.6	8.16	0.61	2.96	2.26	6.34	14.484	41192.6	51546.9	33.87	52353.2	33505	1.9204	19.127	19.651	15.652
7/21/2018	2:30:01	0	WIES	0	6	0	8.22	-84.3	112.7	8.98	1.08	4.82	3.07	8.61	16.36	43032.3	51537.8	33.91	52247	33500	1.9193	19.125	19.793	19.484
7/21/2018	3:00:01	0	WIES	0	6	0	8.25	-86.9	118.4	8.88	0.31	1.77	1.36	3.8	19.583	46243.3	51580.7	33.96	52069.5	33527	1.919	19.135	20.484	20.412
7/21/2018	3:30:01	0	WIES	0	6	0	8.25	-87.1	118.5	8.78	0.23	1.44	1.15	3.21	20.253	46945.3	51626.8	34	52064	33557	1.9188	19.136	20.507	20.388
7/21/2018	4:00:01	0	WIES	0	6	0	8.24	-86.7	117.5	8.71	0.24	1.46	1.15	3.22	20.213	46909.5	51630.4	34	52071.1	33560	1.9194	19.141	20.65	20.627
7/21/2018	4:30:01	0	WIES	0	6	0	8.24	-86.6	117	8.65	0.2	1.3	1.06	2.96	20.346	47043.6	51633.2	34	52063	33562	1.92	19.148	20.627	20.65
7/21/2018	5:00:01	0	WIES	0	6	0	8.24	-86.5	116.2	8.56	0.17	1.21	0.99	2.77	20.563	47263.5	51640.1	34.01	52052.1	33566	1.9201	19.151	20.865	20.77
7/21/2018	5:30:01	0	WIES	0	6	0	8.24	-86.4	116.2	8.59	0.19	1.28	1.08	3.02	20.34	47058.2	51655.5	34.02	52085.9	33576	1.92	19.148	20.889	20.722
7/21/2018	6:00:01	0	WIES	0	6	0	8.23	-85.6	117	8.92	0.42	2.2	1.54	4.3	18.702	45390.2	51596.3	33.98	52152.7	33538	1.9203	19.144	20.77	20.746
7/21/2018	6:30:01	0	WIES	0	6	0	8.23	-85.8	116.9	8.9	0.41	2.17	1.56	4.36	18.773	45445.5	51580.5	33.96	52132	33527	1.9206	19.147	20.746	20.65
7/21/2018	7:00:01	0	WIES	0	6	0	8.22	-84.9	115.2	8.96	0.59	2.9	1.99	5.57	17.656	44338.9	51572.2	33.95	52201.6	33522	1.9207	19.143	20.793	19.936
7/21/2018	7:30:01	0	WIES	0	6	0	8.19	-83.1	109.5	8.71	0.64	3.08	2.24	6.27	16.461	43146.2	51553.5	33.92	52257.5	33510	1.9205	19.136	20.865	18.58
7/21/2018	8:00:01	0	WIES	0	6	0	8.2	-83.5	110.3	8.76	0.71	3.38	2.28	6.39	16.558	43232.8	51544	33.92	52242.4	33504	1.9203	19.135	20.793	19.27
7/21/2018	8:30:01	0	WIES	0	6	0	8.2	-83.6	110.6	8.8	0.77	3.59	2.47	6.91	16.49	43162.8	51540.2	33.91	52242.6	33501	1.9203	19.134	20.865	19.603
7/21/2018	9:00:01	0	WIES	0	6	0	8.19	-82.9	107.8	8.64	0.68	3.25	2.31	6.47	16.097	42774.4	51537.7	33.91	52262.7	33500	1.9205	19.135	20.865	18.58
7/21/2018	9:30:01	0	WIES	0	6	0	8.2	-83.6	109.9	8.76	0.77	3.58	2.47	6.92	16.401	43075	51540.4	33.91	52248.1	33501	1.9205	19.136	20.913	19.127
7/21/2018	10:00:01	0	WIES	0	6	0	8.2	-83.6	109.9	8.75	0.75	3.54	2.47	6.92	16.438	43113.3	51541.9	33.91	52247.4	33502	1.9206	19.138	20.722	19.151
7/21/2018	10:30:01	0	WIES	0	5.9	0	8.19	-82.6	107.1	8.62	0.77	3.59	2.53	7.09	15.865	42548.7	51541.4	33.9	52279.3	33502	1.921	19.139	20.746	18.224
7/21/2018	11:00:01	0	WIES	0	5.9	0	8.19	-82.5	106.8	8.61	0.74	3.49	2.51	7.04	15.826	42507.8	51538.5	33.9	52278.5	33500	1.9211	19.14	20.007	18.152
7/21/2018	11:30:01	0	WIES	0	5.9	0	8.19	-82.6	107.1	8.63	0.79	3.69	2.57	7.18	15.834	42510.6	51532.1	33.9	52271.6	33496	1.9213	19.142	20.555	17.582
7/21/2018	12:00:01	0	WIES	0	5.9	0	8.18	-82.3	106.7	8.66	0.79	3.68	2.61	7.3	15.456	42145.8	51541.2	33.9	52300.9	33502	1.9212	19.139	20.484	16.749
7/21/2018	12:30:01	0	WIES	0	5.9	0	8.16	-81.1	103	8.46	0.66	3.16	2.43	6.81	14.894	41597.9	51547.7	33.89	52335.3	33506	1.9216	19.141	19.841	16.368
7/21/2018	13:00:01	0	WIES	0	5.9	0	8.18	-82.2	106.2	8.62	0.83	3.82	2.73	7.64	15.457	42139.1	51532.5	33.89	52292	33496	1.9216	19.144	20.722	16.582
7/21/2018	13:30:01	0	WIES	0	5.9	0	8.18	-82	105.6	8.58	0.49	2.49	1.97	5.51	15.411	42093.8	51532.6	33.89	52294.6	33496	1.9216	19.143	20.341	16.392
7/21/2018	14:00:01	0	WIES	0	5.9	0	8.18	-81.9	105	8.55	0.47	2.38	1.88	5.26	15.329	42010.7	51528.9	33.88	52294.9	33494	1.9217	19.144	20.198	16.082
7/21/2018	14:30:01	0	WIES	0	5.9	0	8.18	-82.1	105.7	8.58	0.48	2.43	1.9	5.31	15.422	42106.1	51533.5	33.89	52294.8	33497	1.9216	19.144	20.579	17.534
7/21/2018	15:00:01	0	WIES	0	5.9	0	8.18	-82.2	106	8.6	0.51	2.55	1.96	5.48	15.468	42149.6	51531.3	33.89	52290.2	33495	1.9217	19.145	20.817	20.46
7/21/2018	15:30:01	0	WIES	0	5.9	0	8.23	-86.1	113.3	8.5	0.25	1.51	1.3	3.64	19.581	46242.3	51581.5	33.96	52069.3	33528	1.9218	19.163	20.913	20.579
7/21/2018	16:00:01	0	WIES	0	5.9	0	8.22	-85.4	112.6	8.5	0.29	1.68	1.39	3.89	19.259	45940.1	51597.9	33.98	52113.2	33539	1.9209	19.152	20.96	20.841
7/21/2018	16:30:01	0	WIES	0	6	0	8.23	-85.9	112.5	8.35	0.17	1.2	1.12	3.13	20.18	46869.9	51622.2	33.99	52065.3	33554	1.9197	19.145	21.032	20.889
7/21/2018	17:00:01	0	WIES	0	5.9	0	8.23	-86.3	112.4	8.24	0.08	0.85	0.92	2.58	20.793	47510.1	51661.5	34.02	52054.4	33580	1.9211	19.162	21.151	21.032
7/21/2018	17:30:01	0	WIES	0	5.9	0	8.23	-86.2	112	8.2	0.08	0.84	0.91	2.54	20.898	47618.9	51667.3	34.02	52051.5	33584	1.9218	19.169	21.199	21.199
7/21/2018	18:00:01	0	WIES	0	5.9	0	8.23	-86.2	112.4	8.22	0.09	0.87	0.9	2.51	20.943	47664.8	51668.6	34.02	52048.9	33585	1.9213	19.164	21.318	21.151
7/21/2018	18:30:01	0	WIES	0	5.9	0	8.23	-85.6	115.6	8.75	0.43	2.25	1.67	4.69	19.09	45792.8	51619	33.99	52146.8	33552	1.9212	19.154	21.342	21.008
7/21/2018	19:00:01	0	WIES	0	5.9	0	8.22	-85	115.4	8.93	0.7	3.32	2.31	6.48	17.876	44555	51571.7	33.95	52186.2	33522	1.9215	19.152	21.246	20.174
7/21/2018	19:30:01	0	WIES	0	5.9	0	8.22	-84.9	114.6	8.92	0.77	3.62	2.49	6.96	17.591	44269.1	51566.2	33.95	52200	33518	1.9215	19.151	21.318	19.555
7/21/2018	20:00:01	0	WIES	0	5.9	0	8.22	-84.4	113.8	8.97	1.01	4.55	2.95	8.26	16.917	43602.3	51562	33.94	52238.8	33515	1.9215	19.148	21.079	18.889
7/21/2018	20:30:01	0	WIES	0	5.9	0	8.2	-83.1	109.6	8.78	0.78	3.63	2.68	7.49	16.131	42815.3	51547.1	33.91	52270.2	33506	1.9217	19.147	21.175	18.2
7/21/2018	21:00:01	0	WIES	0	5.9	0	8.19	-82.9	108.8	8.75	0.72	3.39	2.54	7.1	15.926	42612.2	51545.7	33.91	52280.3	33505	1.9213	19.143	21.366	18.105
7/21/2018	21:30:01	0	WIES	0	5.9	0	8.2	-83.2	109.6	8.82	0.68	3.25	2.42	6.78	15.907	42601.2	51555.1	33.92	52290.9	33511	1.9209	19.138	21.342	17.629
7/21/2018	22:00:01	0	WIES	0	5.9	0	8.2	-83.2	109.7	8.86	0.85	3.93	2.78	7.78	15.717	42415.1	51556.1	33.91	52302.3	33511	1.9209	19.138	21.557	17.701
7/21/2018	22:30:01	0	WIES	0	5.9	0	8.2	-83	109.1	8.83	0.88	4.02	2.85	7.98	15.62	42314.5	51550.5	33.91	52301.8	33508	1.9205	19.133	21.485	16.487
7/21/2018	23:00:01	0	WIES	0	5.9	0	8.2	-83	109	8.82	0.9	4.1	2.86	8	15.611	42301.4	51545.2	33.9	52296.8	33504	1.9205	19.133	21.485	16.773
7/21/2018	23:30:01	0	WIES	0	5.9	0	8.2	-83.3	109.9	8.89	0.85	3.92	2.7	7.56	15.617	42307.8	51545.7	33.9	52297.1	33505	1.9203	19.131	21.676	16.606
7/22/2018	0:00:01	0	WIES	0	5.9	0	8.19	-82.9	108.6	8.82	0.86	3.95	2.78	7.79	15.44	42136.3	51549.2	33.9	52309.9	33507	1.9206	19.133	21.485	16.344
7/22/2018	0:30:01	0	WIES	0	5.9	0	8.19	-82.9	108.7	8.83	0.88	4.06	2.79	7.8	15.419	42116.3	51550	33.9	52311.7	33507	1.9204	19.131	21.056	15.986
7/22/2018	1:00:01	0	WIES	0	5.9	0	8.19	-82.9	108.7	8.83	0.91	4.15	2.79	7.82	15.424	42120.8	51549.6	33.9	52311.1	33507	1.9204	19.131	20.746	15.843
7/22/2018	1:30:01	0	WIES	0	5.9	0	8.18	-81.8	105.3	8.61	0.69	3.29	2.49	6.98	15.084	41790.4	51554.6	33.9	52333.2	33511	1.9203	19.129	21.461	15.819
7/22/2018	2:00:01	0	WIES	0	5.9	0	8.16	-80.9	102.3	8.42	0.55	2.72	2.15	6.02	14.779	41496.3	51562.6	33.89	52355.8	33516	1.9206	19.131	21.342	15.867
7/22/2018	2:30:01	0	WIES	0	5.9	0	8.14	-79.7	98.3	8.15	0.38	2.05	1.89	5.28	14.384	41110.3	51565.5	33.88	52376.5	33518	1.921	19.133	21.223	16.034
7/22/2018	3:00:01	0	WIES	0	5.9	0	8.18	-82.2	106.2	8.67	0.82	3.81	2.77	7.75	15.201	41893.5	51540.3	33.89	52312.8	33501	1.9211	19.138	21.724	16.82
7/22/2018	3:30:01	0	WIES	0	5.9	0	8.26	-87.6	115.1	8.51	0.23	1.43	1.14	3.19	20.405	47089.2	51620.1	33.99	52041	33553	1.9161	19.11	21.795	21.246
7/22/2018	4:00:01	0	WIES	0	5.9	0	8.25	-87.5	114.1	8.26	0.09	0.88	0.89	2.49	21.472	48210.1	51693.8	34.04	52028.5	33601	1.9211	19.165	21.604	21.628
7/22/2018	4:30:01	0	WIES	0	5.9	0	8.25	-87.4	114.5	8.28	0.07	0.81	0.88	2.47	21.569	48314	51701.8	34.04	52028.3	33606	1.9214	19.168	21.819	21.843
7/22/2018	5:00:01	0	WIES	0	5.9	0	8.24	-87.1	114.5	8.31	0.11	0.94	0.92	2.58	21.399	48140.6	51696.4	34.04	52037.7	33603	1.9218	19.171	21.795	21.819
7/22/2018	5:30:01	0	WIES	0	5.9	0	8.24	-87	113.7	8.23	0.1	0.91	0.85	2.38	21.492	48236.1	51700.3	34.04	52033.5	33605	1.9218	19.172	21.748	21.772
7/22/2018	6:00:01	0	WIES	0	5.9	0	8.24	-86.7	112.8	8.18	0.07	0.81	0.82	2.3	21.391	48135.3	51699.4	34.04	52041.5	33605	1.9222	19.175	21.772	21.7
7/22/2018	6:30:01	0	WIES	0	5.9	0	8.23	-85.9	113	8.37	0.21	1.36	1.13	3.17	20.221	46945.6	51661.2	34.02	52101.3	33580	1.9215	19.162	21.748	21.628
7/22/2018	7:00:01	0	WIES	0	5.9	0	8.23	-86.1	113	8.38	0.22	1.4	1.14	3.2	20.166	46883.6	51652.9	34.02	52097.5	33574	1.9216	19.163	21.748	21.557
7/22/2018	7:30:01	0	WIES	0	5.9	0	8.23	-86.4	113.1	8.32	0.16	1.16	1.01	2.82	20.634	47356.5	51665.5	34.02	52071.8	33583	1.921	19.16	21.724	21.581
7/22/2018	8:00:01	0	WIES	0	5.9	0	8.24	-86.6	112.9	8.24	0.12	0.99	0.86	2.42	21.032	47768.5	51685.9	34.04	52058.8	33596	1.9213	19.164	21.676	21.581
7/22/2018	8:30:01	0	WIES	0	5.9	0	8.22	-85.3	112.5	8.45	0.28	1.65	1.3	3.64	19.425	46192.6	51698	34.05	52201.3	33604	1.921	19.153	21.676	21.485
7/22/2018	9:00:01	0	WIES	0	5.9	0	8.18	-82.2	108.8	8.77	1.02	4.61	3.14	8.79	15.821	42543.8	51586.6	33.93	52325.2	33531	1.9206	19.135	21.652	21.413
7/22/2018	9:30:01	0	WIES	0	5.9	0	8.2	-83.4	111.2	8.85	0.87	3.98	2.77	7.75	16.495	43185.8	51562.9	33.93	52265.2	33516	1.9208	19.139	21.652	21.342
7/22/2018	10:00:01	0	WIES	0	5.9	0	8.2	-83.7	111	8.82	0.87	3.98	2.7	7.55	16.49	43182.8	51563.6	33.93	52266.3	33516	1.921	19.141	21.652	21.151
7/22/2018	10:30:01	0	WIES	0	5.9	0	8.19	-82.9	109.1	8.8	1	4.53	3.09	8.66	15.786	42480.1	51553	33.91	52295.3	33509	1.9213	19.142	21.628	21.342
7/22/2018	11:00:01	0	WIES	0	5.9	0	8.19	-82.9	108.8	8.78	1.03	4.64	3.11	8.72	15.747	42436.8	51546.5	33.91	52290.9	33505	1.9213	19.142	21.604	19.318
7/22/2018	11:30:01	0	WIES	0	5.9	0	8.19	-82.9	108.6	8.75	0.99	4.46	3.01	8.42	15.797	42483.3	51543.4	33.9	52285.1	33503	1.9213	19.142	21.151	16.939
7/22/2018	12:00:01	0	WIES	0	5.9	0	8.19	-82.9	108.5	8.75	0.91	4.15	2.82	7.89	15.788	42476	51545.1	33.91	52287.3	33504	1.9218	19.146	21.103	17.534
7/22/2018	12:30:01	0	WIES	0	5.9	0	8.19	-82.9	108.3	8.73	0.94	4.26	2.86	8	15.823	42509.7	51544.5	33.91	52284.8	33504	1.9225	19.154	21.246	16.773
7/22/2018	13:00:01	0	WIES	0	5.9	0	8.19	-82.7	107.7	8.71	0.91	4.16	2.83	7.93	15.676	42364.5	51544	33.9	52292.3	33504	1.9225	19.153	20.198	16.082
7/22/2018	13:30:01	0	WIES	0	5.9	0	8.19	-82.6	107.4	8.69	0.98	4.45	2.91	8.15	15.609	42299.9	51545.4	33.9	52297.2	33505	1.9229	19.157	20.627	16.344
7/22/2018	14:00:01	0	WIES	0	5.9	0	8.19	-82.4	106.4	8.63	0.84	3.87	2.63	7.37	15.515	42207.7	51545.9	33.9	52302.7	33505	1.9231	19.158	21.199	16.963
7/22/2018	14:30:01	0	WIES	0	5.9	0	8.19	-82.4	106.5	8.63	0.79	3.66	2.6	7.27	15.546	42237	51544.2	33.9	52299.3	33504	1.9235	19.163	21.008	16.487
7/22/2018	15:00:01	0	WIES	0	5.9	0	8.18	-82.2	105.8	8.59	0.7	3.32	2.47	6.91	15.471	42169.1	51551.7	33.9	52310.8	33509	1.9236	19.163	21.127	16.034
7/22/2018	15:30:01	0	WIES	0	5.9	0	8.18	-82.4	106.4	8.63	0.75	3.54	2.59	7.25	15.48	42171.3	51543.9	33.9	52302.4	33504	1.9236	19.164	21.39	15.915
7/22/2018	16:00:01	0	WIES	0	5.9	0	8.19	-82.6	107.7	8.75	0.87	4	2.83	7.92	15.444	42136	51543.6	33.9	52303.9	33503	1.9229	19.156	21.294	16.106
7/22/2018	16:30:01	0	WIES	0	5.9	0	8.2	-83.1	108.8	8.8	0.86	3.94	2.74	7.67	15.631	42315.2	51537.4	33.9	52287.9	33499	1.9229	19.157	21.437	16.844
7/22/2018	17:00:01	0	WIES	0	5.9	0	8.2	-83	108.5	8.76	0.85	3.93	2.77	7.77	15.681	42364.9	51538.8	33.9	52286.7	33500	1.9228	19.157	21.342	17.701
7/22/2018	17:30:01	0	WIES	0	5.9	0	8.21	-84	111.6	8.96	0.79	3.67	2.55	7.13	15.994	42673.5	51539.2	33.91	52270	33500	1.9228	19.157	21.39	20.484
7/22/2018	18:00:01	0	WIES	0	5.9	0	8.22	-85.3	111.5	8.54	0.45	2.31	1.79	5.02	18.512	45164.6	51554.2	33.94	52123.4	33510	1.9224	19.164	21.437	21.318
7/22/2018	18:30:01	0	WIES	0	5.9	0	8.2	-83.5	109.8	8.81	0.74	3.48	2.57	7.2	16.068	42769.1	51565.6	33.93	52291.5	33518	1.9223	19.153	20.913	20.603
7/22/2018	19:00:01	0	WIES	0	5.9	0	8.2	-83.3	110.1	8.88	0.89	4.06	2.88	8.07	15.779	42461.2	51538	33.9	52280.5	33500	1.9218	19.146	20.913	19.722
7/22/2018	19:30:01	0	WIES	0	5.9	0	8.22	-84.4	111.8	8.84	0.74	3.47	2.57	7.21	16.8	43521.1	51604.4	33.97	52288.9	33543	1.9225	19.157	20.412	18.985
7/22/2018	20:00:01	0	WIES	0	5.9	0	8.23	-85.7	114.4	8.83	0.57	2.78	2.05	5.73	18.036	44697.6	51555.4	33.94	52158.8	33511	1.9218	19.156	21.27	18.866
7/22/2018	20:30:01	0	WIES	0	5.9	0	8.2	-83.5	110	8.8	0.72	3.4	2.44	6.85	16.168	42858.4	51554.7	33.92	52275.3	33511	1.9219	19.149	20.936	19.032
7/22/2018	21:00:01	0	WIES	0	5.9	0	8.21	-83.7	111.3	8.97	1.02	4.59	3.12	8.72	15.814	42493	51535.2	33.9	52275.9	33498	1.9219	19.147	21.079	19.103
7/22/2018	21:30:01	0	WIES	0	5.9	0	8.22	-84.6	112.7	8.95	1.09	4.87	3.13	8.78	16.585	43246	51528.3	33.91	52224.9	33493	1.9213	19.145	21.724	18.794
7/22/2018	22:00:01	0	WIES	0	5.9	0	8.21	-84.2	112.5	9.04	0.93	4.25	2.86	8.01	16.001	42697.1	51559.2	33.92	52289.9	33513	1.9213	19.142	21.724	18.652
7/22/2018	22:30:01	0	WIES	0	5.9	0	8.2	-83.3	110.2	8.94	1.13	5.05	3.36	9.4	15.522	42209.8	51540.1	33.9	52296.3	33501	1.9207	19.135	21.485	18.01
7/22/2018	23:00:01	0	WIES	0	5.9	0	8.21	-83.8	111.9	9.05	1.22	5.39	3.41	9.56	15.627	42309.1	51534.7	33.89	52285.3	33498	1.9213	19.141	21.581	18.01
7/22/2018	23:30:01	0	WIES	0	5.9	0	8.21	-83.6	111.1	9	1.26	5.55	3.51	9.82	15.548	42227.6	51530.3	33.89	52285	33495	1.9211	19.139	21.7	17.677
7/23/2018	0:00:01	0	WIES	0	5.9	0	8.22	-84.4	113.2	9.08	1.21	5.36	3.32	9.3	16.047	42716.4	51528.3	33.9	52256.1	33493	1.9207	19.137	21.867	18.081
7/23/2018	0:30:01	0	WIES	0	5.9	0	8.2	-83.4	110.7	8.97	1.27	5.59	3.45	9.66	15.518	42203.5	51537.5	33.89	52293.9	33499	1.9207	19.135	21.581	17.724
7/23/2018	1:00:01	0	WIES	0	5.9	0	8.19	-82.8	108.5	8.83	1.27	5.6	3.68	10.31	15.325	42017.4	51542	33.89	52308.4	33502	1.921	19.137	21.103	16.915
7/23/2018	1:30:01	0	WIES	0	5.9	0	8.21	-83.7	111.2	8.99	1.28	5.63	3.34	9.35	15.66	42342.1	51536	33.9	52285	33498	1.9208	19.136	21.7	16.82
7/23/2018	2:00:01	0	WIES	0	5.9	0	8.21	-83.7	111.3	9.01	1.36	5.97	3.64	10.19	15.613	42291.9	51530.8	33.89	52282.1	33495	1.921	19.138	21.772	16.987
7/23/2018	2:30:01	0	WIES	0	5.9	0	8.18	-81.7	105	8.61	0.88	4.05	2.89	8.08	14.97	41664	51537.3	33.88	52321.1	33499	1.9206	19.131	21.581	17.439
7/23/2018	3:00:01	0	WIES	0	5.9	0	8.18	-82.1	106.1	8.67	1.01	4.57	3.15	8.81	15.09	41774.9	51528.4	33.88	52306.4	33493	1.9208	19.134	21.151	16.963
7/23/2018	3:30:01	0	WIES	0	5.9	0	8.19	-82.8	108.5	8.82	1.34	5.89	3.64	10.18	15.357	42036.8	51527.8	33.88	52292.3	33493	1.9207	19.134	21.39	17.439
7/23/2018	4:00:01	0	WIES	0	5.9	0	8.22	-84.7	113.7	9.09	1.25	5.5	3.31	9.26	16.248	42919.1	51534	33.91	52250.3	33497	1.9207	19.137	21.533	18.58
7/23/2018	4:30:01	0	WIES	0	5.9	0	8.24	-86.9	113.4	8.38	0.28	1.65	1.26	3.54	20.449	47115.4	51602.3	33.98	52020.9	33542	1.9175	19.124	21.485	21.27
7/23/2018	5:00:01	0	WIES	0	5.9	0	8.24	-86.9	113	8.26	0.17	1.2	1.04	2.92	20.966	47679.9	51660.5	34.02	52038.7	33579	1.9153	19.104	21.7	21.485
7/23/2018	5:30:01	0	WIES	0	5.9	0	8.24	-86.9	111.7	8.09	0.13	1.03	0.89	2.5	21.468	48197	51684	34.03	52019.2	33595	1.9183	19.136	21.772	21.795
7/23/2018	6:00:01	0	WIES	0	5.9	0	8.23	-86.4	110.7	8.04	0.12	0.98	0.93	2.61	21.308	48047.6	51692.7	34.04	52041.9	33600	1.9187	19.139	21.795	21.772
7/23/2018	6:30:01	0	WIES	0	5.9	0	8.23	-86.5	111	8.05	0.1	0.93	0.9	2.53	21.436	48167.7	51685.8	34.03	52023.8	33596	1.9179	19.132	21.843	21.748
7/23/2018	7:00:01	0	WIES	0	5.9	0	8.23	-86.4	110.6	8.02	0.08	0.86	0.85	2.38	21.43	48168.9	51693.9	34.04	52032.5	33601	1.9193	19.146	21.843	21.772
7/23/2018	7:30:01	0	WIES	0	5.9	0	8.23	-86.1	110.1	8.02	0.09	0.88	0.84	2.35	21.183	47940.2	51709.6	34.05	52069.7	33611	1.9195	19.147	21.772	21.772
7/23/2018	8:00:01	0	WIES	0	5.9	0	8.23	-86	111.3	8.16	0.14	1.1	0.98	2.74	20.816	47538.1	51667.4	34.02	52058.5	33584	1.919	19.14	21.795	21.724
7/23/2018	8:30:01	0	WIES	0	5.9	0	8.23	-86	110.8	8.1	0.11	0.96	0.89	2.49	20.98	47704	51671.7	34.03	52048.9	33587	1.9193	19.144	21.772	21.7
7/23/2018	9:00:01	0	WIES	0	5.9	0	8.23	-86.1	110.1	8.02	0.07	0.82	0.86	2.41	21.213	47944	51682.1	34.03	52039.4	33593	1.9186	19.139	21.748	21.676
7/23/2018	9:30:01	0	WIES	0	5.9	0	8.23	-86	110.2	8.02	0.09	0.88	0.86	2.41	21.192	47920.6	51679.8	34.03	52039	33592	1.9176	19.128	21.724	21.7
7/23/2018	10:00:01	0	WIES	0	5.9	0	8.21	-84.5	112.1	8.61	0.54	2.69	1.79	5.02	18.291	45042.7	51661.4	34.02	52247.1	33580	1.9186	19.124	21.772	21.7
7/23/2018	10:30:01	0	WIES	0	5.9	0	8.21	-83.9	112.1	8.79	0.76	3.56	2.31	6.48	17.239	43904.9	51546	33.93	52202.3	33505	1.9175	19.11	21.795	21.652
7/23/2018	11:00:01	0	WIES	0	5.9	0	8.21	-84.5	112.2	8.75	0.64	3.08	2.04	5.7	17.52	44187.5	51552.8	33.94	52191.2	33509	1.9177	19.113	21.748	21.676
7/23/2018	11:30:01	0	WIES	0	5.9	0	8.21	-84.3	112.1	8.78	0.65	3.11	2.15	6.03	17.238	43927.5	51573.6	33.95	52230.5	33523	1.9176	19.111	21.724	21.676
7/23/2018	12:00:01	0	WIES	0	5.9	0	8.2	-83.5	111.2	8.91	0.92	4.19	2.67	7.47	16.117	42798.9	51543.6	33.91	52267.3	33503	1.9183	19.114	21.724	21.27
7/23/2018	12:30:01	0	WIES	0	5.9	0	8.19	-83	109.4	8.82	1.02	4.6	3	8.39	15.802	42481.6	51535.4	33.9	52276.7	33498	1.9188	19.117	21.7	20.77
7/23/2018	13:00:01	0	WIES	0	5.9	0	8.19	-82.7	108.4	8.77	1.05	4.71	3.03	8.49	15.653	42332.9	51533.1	33.89	52282.3	33496	1.9184	19.112	21.676	21.127
7/23/2018	13:30:01	0	WIES	0	5.9	0	8.18	-82.1	106.1	8.63	1	4.51	2.93	8.21	15.354	42034.7	51528.6	33.88	52293.3	33494	1.9188	19.116	21.628	20.484
7/23/2018	14:00:01	0	WIES	0	5.9	0	8.18	-82.2	106.6	8.67	1.04	4.66	3.06	8.56	15.329	42007.9	51526	33.88	52292	33492	1.9193	19.121	21.581	19.222
7/23/2018	14:30:01	0	WIES	0	5.9	0	8.18	-81.9	105.5	8.6	0.97	4.39	2.94	8.23	15.252	41934.7	51528.6	33.88	52298.5	33494	1.9195	19.122	21.652	19.389
7/23/2018	15:00:01	0	WIES	0	5.9	0	8.18	-82.1	106.1	8.65	0.97	4.38	2.94	8.23	15.255	41934.2	51524.9	33.88	52294.6	33491	1.9198	19.125	21.676	19.627
7/23/2018	15:30:01	0	WIES	0	5.9	0	8.18	-81.9	105.8	8.64	1.03	4.65	3.16	8.84	15.184	41863.2	51522.7	33.88	52295.9	33490	1.9199	19.126	21.604	18.224
7/23/2018	16:00:01	0	WIES	0	5.9	0	8.17	-81.4	103.9	8.51	0.85	3.93	2.79	7.8	15.01	41692.7	51523.9	33.87	52305.7	33491	1.9198	19.124	21.724	16.987
7/23/2018	16:30:01	0	WIES	0	5.9	0	8.17	-81.4	104	8.51	0.89	4.06	2.89	8.08	15.029	41709.4	51521	33.87	52301.7	33489	1.9199	19.125	21.724	17.249
7/23/2018	17:00:01	0	WIES	0	5.9	0	8.18	-82.2	106.7	8.68	1.05	4.7	3.14	8.79	15.332	42000	51512.3	33.87	52277.9	33483	1.9198	19.125	21.724	17.486
7/23/2018	17:30:01	0	WIES	0	5.9	0	8.19	-82.8	108.4	8.78	1.07	4.81	3.22	9.02	15.543	42210.8	51515.8	33.88	52270.5	33485	1.92	19.128	21.772	17.153
7/23/2018	18:00:01	0	WIES	0	5.9	0	8.21	-83.7	110.9	8.91	1.07	4.8	3.19	8.92	15.957	42617.8	51516.4	33.89	52249	33486	1.9195	19.125	21.772	18.105
7/23/2018	18:30:01	0	WIES	0	5.9	0	8.22	-84.7	113.9	9.04	0.94	4.3	2.8	7.83	16.604	43256.6	51518.1	33.9	52213.4	33487	1.9193	19.125	21.795	19.936
7/23/2018	19:00:01	0	WIES	0	5.9	0	8.21	-83.9	112.1	9.01	1.12	5	3.28	9.2	15.952	42620.9	51524.7	33.89	52257.6	33491	1.9191	19.12	21.915	20.222
7/23/2018	19:30:01	0	WIES	0	5.9	0	8.2	-83.4	110.4	8.88	0.89	4.07	2.91	8.14	15.961	42640.1	51538.7	33.9	52271.4	33500	1.9188	19.118	21.987	21.223
7/23/2018	20:00:01	0	WIES	0	5.9	0	8.23	-85.6	112.3	8.5	0.39	2.09	1.58	4.42	19.114	45787	51586.9	33.97	52111.6	33532	1.9185	19.128	21.963	21.437
7/23/2018	20:30:01	0	WIES	0	5.9	0	8.23	-85.3	115	8.92	0.78	3.64	2.42	6.77	17.795	44485.4	51584	33.96	52204	33530	1.9181	19.118	21.891	21.7
7/23/2018	21:00:01	0	WIES	0	5.9	0	8.23	-85	115.8	9.15	0.92	4.18	2.78	7.78	16.838	43502.7	51537.1	33.92	52218.4	33499	1.9175	19.108	21.867	20.889
7/23/2018	21:30:01	0	WIES	0	5.9	0	8.23	-85.7	115.1	8.86	0.6	2.94	2.09	5.85	18.194	44845.4	51545.8	33.94	52138	33505	1.9177	19.116	22.082	20.436
7/23/2018	22:00:01	0	WIES	0	5.9	0	8.23	-85.6	115.4	8.92	0.71	3.38	2.26	6.31	17.951	44618.9	51561.3	33.95	52170.8	33515	1.9173	19.111	21.676	19.032
7/23/2018	22:30:01	0	WIES	0	5.9	0	8.23	-85.6	116	9.03	0.81	3.77	2.39	6.7	17.634	44293.1	51545.3	33.93	52176.1	33504	1.9171	19.107	21.103	18.675
7/23/2018	23:00:01	0	WIES	0	5.9	0	8.22	-84.8	115.2	9.15	1.09	4.9	3.02	8.46	16.571	43237.5	51533.5	33.91	52230.8	33497	1.9168	19.1	20.96	18.818
7/23/2018	23:30:01	0	WIES	0	5.9	0	8.23	-85.2	116.1	9.18	1.05	4.72	2.93	8.2	16.822	43507.7	51561.3	33.93	52244.1	33515	1.917	19.103	21.27	18.818
7/24/2018	0:00:01	0	WIES	0	5.9	0	8.23	-84.9	115.3	9.18	1.07	4.8	2.92	8.16	16.446	43112.4	51531.6	33.91	52236.5	33496	1.9169	19.101	20.793	18.961
7/24/2018	0:30:01	0	WIES	0	5.9	0	8.22	-84.6	114.6	9.16	1.32	5.78	3.4	9.51	16.267	42932.8	51527.1	33.9	52242.3	33493	1.9171	19.102	21.533	18.271
7/24/2018	1:00:01	0	WIES	0	5.9	0	8.22	-84.3	113.9	9.13	1.23	5.45	3.28	9.18	16.118	42780.7	51520.8	33.89	52244.5	33489	1.9169	19.1	21.223	17.938
7/24/2018	1:30:01	0	WIES	0	5.9	0	8.21	-84.1	113.1	9.08	1.33	5.83	3.44	9.64	15.988	42651.4	51519	33.89	52249.9	33487	1.917	19.099	21.056	17.153
7/24/2018	2:00:01	0	WIES	0	5.9	0	8.21	-83.6	111.7	9.02	1.32	5.8	3.51	9.82	15.715	42384.1	51520.6	33.89	52266.4	33488	1.9168	19.097	20.841	16.796
7/24/2018	2:30:01	0	WIES	0	5.9	0	8.21	-83.7	112.1	9.03	1.27	5.59	3.4	9.52	15.811	42475.9	51517.3	33.89	52257.8	33486	1.9173	19.102	20.913	17.153
7/24/2018	3:00:01	0	WIES	0	5.9	0	8.21	-83.6	111.7	9.01	1.29	5.67	3.47	9.71	15.767	42431.4	51516.4	33.88	52259.3	33486	1.9175	19.104	21.151	17.558
7/24/2018	3:30:01	0	WIES	0	5.9	0	8.21	-84	112.9	9.07	1.51	6.56	3.89	10.9	15.964	42623.5	51514.5	33.89	52246.7	33484	1.9174	19.104	21.27	17.582
7/24/2018	4:00:01	0	WIES	0	5.9	0	8.2	-83.3	110.8	8.97	1.37	6	3.61	10.1	15.634	42307.6	51524.7	33.89	52274.8	33491	1.9172	19.1	20.341	18.057
7/24/2018	4:30:01	0	WIES	0	5.9	0	8.21	-84.2	113.3	9.09	1.43	6.25	3.68	10.32	16.026	42686.9	51517.1	33.89	52245.8	33486	1.9175	19.105	20.722	17.962
7/24/2018	5:00:01	0	WIES	0	5.9	0	8.19	-82.5	108	8.78	1.3	5.71	3.59	10.05	15.382	42054.8	51519.4	33.88	52282.6	33488	1.9173	19.101	20.484	17.605
7/24/2018	5:30:01	0	WIES	0	5.9	0	8.21	-83.9	112.3	9.02	1.57	6.82	3.98	11.15	15.986	42649.6	51520.4	33.89	52251.4	33488	1.9174	19.104	21.366	18.985
7/24/2018	6:00:01	0	WIES	0	5.9	0	8.23	-86.2	110.7	8.13	0.19	1.27	1.09	3.05	20.746	47413.9	51608	33.98	52001.3	33545	1.9173	19.123	21.342	21.318
7/24/2018	6:30:01	0	WIES	0	5.9	0	8.23	-86.1	109.8	7.96	0.06	0.76	0.78	2.18	21.475	48191.6	51670.6	34.02	52005	33586	1.9158	19.112	21.604	21.604
7/24/2018	7:00:01	0	WIES	0	5.9	0	8.22	-85.7	109.1	7.91	0.06	0.75	0.81	2.27	21.415	48131.1	51668.6	34.02	52008.3	33585	1.9139	19.093	21.652	21.652
7/24/2018	7:30:01	0	WIES	0	5.9	0	8.22	-85.6	108.8	7.89	0.06	0.76	0.8	2.24	21.399	48116.6	51670.2	34.02	52011.4	33586	1.915	19.103	21.724	21.7
7/24/2018	8:00:01	0	WIES	0	5.9	0	8.22	-85.6	108.9	7.87	0.03	0.66	0.74	2.07	21.583	48301.6	51674	34.02	51999	33588	1.9163	19.117	21.748	21.748
7/24/2018	8:30:01	0	WIES	0	5.9	0	8.21	-85.3	108.1	7.83	0.04	0.68	0.77	2.16	21.459	48187.4	51682.1	34.03	52018	33593	1.9163	19.116	21.772	21.772
7/24/2018	9:00:01	0	WIES	0	5.9	0	8.21	-85.4	108.4	7.85	0.03	0.66	0.78	2.19	21.482	48195.9	51667.2	34.02	52001.1	33584	1.9164	19.118	21.772	21.772
7/24/2018	9:30:01	0	WIES	0	5.9	0	8.21	-85	106.9	7.73	0	0.53	0.76	2.12	21.565	48287.9	51678.1	34.02	52004.8	33591	1.916	19.114	21.819	21.819
7/24/2018	10:00:01	0	WIES	0	5.9	0	8.21	-85.2	108.7	7.9	0.04	0.69	0.77	2.17	21.291	47998.7	51658.3	34.01	52008.7	33578	1.9158	19.111	21.867	21.819
7/24/2018	10:30:01	0	WIES	0	5.9	0	8.21	-85.1	111	8.19	0.14	1.06	0.96	2.7	20.451	47134	51618.4	33.99	52039.3	33552	1.916	19.109	21.819	21.819
7/24/2018	11:00:01	0	WIES	0	5.9	0	8.21	-85	112.2	8.42	0.24	1.49	1.2	3.35	19.55	46216.8	51586.7	33.97	52079.5	33531	1.9161	19.106	21.772	21.533
7/24/2018	11:30:01	0	WIES	0	5.9	0	8.22	-85.1	111.6	8.34	0.2	1.33	1.16	3.24	19.727	46394.7	51591	33.97	52070.2	33534	1.9165	19.11	21.795	21.533
7/24/2018	12:00:01	0	WIES	0	5.9	0	8.21	-84.4	112	8.6	0.42	2.2	1.59	4.46	18.293	44951	51554.5	33.94	52139.8	33510	1.9165	19.105	21.795	21.27
7/24/2018	12:30:01	0	WIES	0	5.9	0	8.21	-84.2	112.1	8.72	0.5	2.54	1.79	5.02	17.645	44293.6	51532.6	33.92	52162.3	33496	1.9166	19.103	21.772	21.079
7/24/2018	13:00:01	0	WIES	0	5.9	0	8.21	-84.4	112.4	8.73	0.52	2.59	1.75	4.9	17.752	44409.9	51545.6	33.93	52168.4	33505	1.9168	19.105	21.795	21.294
7/24/2018	13:30:01	0	WIES	0	5.9	0	8.2	-83.2	110.9	8.88	0.79	3.67	2.32	6.5	16.148	42815.6	51527.1	33.9	52248.7	33493	1.9173	19.104	21.533	20.96
7/24/2018	14:00:01	0	WIES	0	5.9	0	8.18	-82.3	108.7	8.82	0.9	4.13	2.74	7.67	15.47	42135.8	51511.7	33.87	52270.1	33483	1.9172	19.1	21.342	20.341
7/24/2018	14:30:01	0	WIES	0	5.9	0	8.17	-81.5	105.4	8.61	0.95	4.34	2.93	8.21	15.144	41810.7	51506.4	33.86	52281.2	33479	1.9182	19.109	21.27	19.722
7/24/2018	15:00:01	0	WIES	0	5.9	0	8.17	-81.7	105.7	8.62	0.83	3.86	2.81	7.86	15.235	41896.1	51501.4	33.86	52271.7	33476	1.918	19.107	21.485	18.985
7/24/2018	15:30:01	0	WIES	0	5.9	0	8.17	-81.5	105	8.58	0.85	3.94	2.77	7.74	15.129	41791	51500.7	33.86	52276.3	33475	1.9186	19.113	21.581	19.056
7/24/2018	16:00:01	0	WIES	0	5.9	0	8.16	-80.9	102.8	8.44	0.75	3.51	2.59	7.25	14.893	41564.6	51507.5	33.86	52294.5	33480	1.9189	19.115	21.628	18.366
7/24/2018	16:30:01	0	WIES	0	5.9	0	8.17	-81.6	105.1	8.59	0.85	3.91	2.83	7.92	15.129	41788.7	51497.8	33.86	52273.3	33474	1.9191	19.118	21.581	18.152
7/24/2018	17:00:01	0	WIES	0	5.9	0	8.18	-81.8	105.6	8.62	0.89	4.08	2.91	8.14	15.198	41857.2	51498.7	33.86	52270.8	33474	1.9194	19.121	21.533	17.272
7/24/2018	17:30:01	0	WIES	0	5.9	0	8.17	-81.7	105.2	8.59	0.82	3.81	2.78	7.78	15.172	41830.3	51497.2	33.86	52270.6	33473	1.9191	19.117	21.509	17.391
7/24/2018	18:00:01	0	WIES	0	5.9	0	8.19	-82.5	107.7	8.73	0.87	4.01	2.82	7.91	15.558	42211.3	51499.1	33.87	52252.9	33474	1.9189	19.117	21.7	18.152
7/24/2018	18:30:01	0	WIES	0	5.9	0	8.21	-83.9	110.9	8.84	0.78	3.63	2.53	7.1	16.414	43053.3	51499.1	33.88	52205.3	33474	1.9191	19.122	21.748	18.438
7/24/2018	19:00:01	0	WIES	0	5.9	0	8.2	-83.5	110.5	8.85	0.88	4.04	2.76	7.74	16.118	42785.5	51526.5	33.9	52250.2	33492	1.9185	19.115	22.034	19.222
7/24/2018	19:30:01	0	WIES	0	5.9	0	8.21	-84.2	112.3	8.9	0.82	3.8	2.56	7.18	16.693	43329.8	51501.8	33.89	52191.7	33476	1.9185	19.117	22.082	20.793
7/24/2018	20:00:01	0	WIES	0	5.9	0	8.22	-84.6	113.2	8.88	0.62	2.99	2.13	5.96	17.183	43823.8	51515.2	33.91	52174.8	33485	1.9179	19.114	22.106	21.676
7/24/2018	20:30:01	0	WIES	0	5.9	0	8.22	-84.9	113.9	8.89	0.59	2.89	2.08	5.81	17.482	44113.1	51509.3	33.9	52149.6	33481	1.9177	19.114	22.082	21.676
7/24/2018	21:00:01	0	WIES	0	5.9	0	8.22	-84.7	113.9	8.94	0.72	3.41	2.33	6.52	17.17	43810.9	51515.4	33.91	52175.9	33485	1.9171	19.106	22.298	21.604
7/24/2018	21:30:01	0	WIES	0	5.9	0	8.22	-85.1	114.5	8.92	0.56	2.75	1.97	5.52	17.609	44248.3	51521.8	33.91	52153.9	33489	1.9171	19.107	22.082	21.127
7/24/2018	22:00:01	0	WIES	0	5.9	0	8.23	-85.6	114.8	8.74	0.33	1.84	1.46	4.09	18.793	45429.7	51540.5	33.93	52089.9	33501	1.9173	19.114	21.915	19.912
7/24/2018	22:30:01	0	WIES	0	5.9	0	8.23	-85.7	114.5	8.67	0.33	1.86	1.48	4.16	19.07	45723.8	51563.8	33.95	52093	33516	1.9168	19.111	21.676	19.746
7/24/2018	23:00:01	0	WIES	0	5.9	0	8.23	-85.6	114.9	8.76	0.37	2.01	1.54	4.32	18.711	45370.9	51564.9	33.95	52120.8	33517	1.916	19.102	21.963	20.603
7/24/2018	23:30:01	0	WIES	0	5.9	0	8.21	-84.3	113.9	9.05	0.85	3.91	2.6	7.27	16.53	43198.4	51535.3	33.91	52234.5	33498	1.9166	19.098	22.034	20.317
7/25/2018	0:00:01	0	WIES	0	5.9	0	8.22	-84.8	116	9.23	0.81	3.76	2.37	6.63	16.474	43122.4	51510.9	33.89	52213.9	33482	1.9172	19.104	21.987	20.198
7/25/2018	0:30:01	0	WIES	0	5.9	0	8.22	-84.8	115.7	9.22	0.85	3.9	2.41	6.75	16.448	43098.1	51511.8	33.89	52216.3	33483	1.9171	19.103	22.561	19.199
7/25/2018	1:00:01	0	WIES	0	5.9	0	8.23	-84.9	116	9.23	0.85	3.91	2.43	6.8	16.434	43082.5	51510.6	33.89	52215.9	33482	1.9171	19.103	22.609	18.699
7/25/2018	1:30:01	0	WIES	0	5.8	0	8.23	-84.9	115.9	9.22	0.86	3.94	2.41	6.76	16.509	43154.2	51507.2	33.89	52208.1	33480	1.9171	19.103	22.298	19.032
7/25/2018	2:00:01	0	WIES	0	5.8	0	8.22	-84.6	115	9.19	0.92	4.21	2.59	7.25	16.242	42893.8	51510.2	33.89	52226.7	33482	1.9176	19.107	21.939	18.271
7/25/2018	2:30:01	0	WIES	0	5.9	0	8.22	-84.3	114.1	9.15	0.93	4.22	2.65	7.43	16.041	42697.3	51512	33.89	52239.9	33483	1.9182	19.112	21.342	17.463
7/25/2018	3:00:01	0	WIES	0	5.8	0	8.22	-84.7	115.1	9.2	1	4.52	2.71	7.59	16.283	42930.7	51506.4	33.89	52220.5	33479	1.9193	19.125	21.795	18.628
7/25/2018	3:30:01	0	WIES	0	5.8	0	8.23	-85	116.1	9.23	0.91	4.16	2.51	7.03	16.501	43144	51505.3	33.89	52206.7	33478	1.9188	19.12	21.724	18.794
7/25/2018	4:00:01	0	WIES	0	5.8	0	8.21	-83.8	112.4	9.06	1.05	4.71	2.82	7.89	15.811	42480.7	51523.2	33.89	52263.7	33490	1.9191	19.121	21.7	18.39
7/25/2018	4:30:01	0	WIES	0	5.8	0	8.21	-84	112.8	9.06	0.95	4.3	2.6	7.27	15.987	42635.6	51501	33.88	52231.7	33476	1.9193	19.123	20.96	18.247
7/25/2018	5:00:01	0	WIES	0	5.8	0	8.21	-83.7	112	9.02	1.05	4.72	2.88	8.06	15.853	42503.5	51500.6	33.87	52238.7	33475	1.9196	19.125	21.056	18.176
7/25/2018	5:30:01	0	WIES	0	5.8	0	8.21	-83.6	111.6	9.01	1.07	4.82	2.92	8.17	15.733	42392.1	51508.8	33.88	52253.4	33481	1.9195	19.124	21.485	18.866
7/25/2018	6:00:01	0	WIES	0	5.8	0	8.2	-83.3	110.4	8.94	1.06	4.77	2.96	8.29	15.621	42278.3	51504.5	33.87	52255	33478	1.9191	19.12	21.461	19.651
7/25/2018	6:30:01	0	WIES	0	5.8	0	8.23	-85	115.2	9.16	0.86	3.95	2.44	6.84	16.553	43187.3	51495.7	33.88	52193.7	33472	1.9192	19.124	21.628	21.032
7/25/2018	7:00:01	0	WIES	0	5.8	0	8.24	-86.4	112.9	8.37	0.2	1.33	1.08	3.02	20.229	46865.2	51564.2	33.95	52001.1	33517	1.9189	19.137	22.058	21.27
7/25/2018	7:30:01	0	WIES	0	5.9	0	8.23	-86.4	111.2	8.07	0.09	0.87	0.84	2.37	21.409	48085	51626.7	33.99	51966.5	33557	1.9172	19.126	22.034	21.963
7/25/2018	8:00:01	0	WIES	0	5.8	0	8.23	-86.3	110.5	7.96	0.05	0.72	0.78	2.19	21.776	48462.4	51642.5	34	51950.3	33568	1.9153	19.109	22.011	21.963
7/25/2018	8:30:01	0	WIES	0	5.9	0	8.23	-86.3	110.6	7.96	0.05	0.74	0.75	2.09	21.808	48495.5	51644.4	34	51949.4	33569	1.9181	19.137	21.939	21.939
7/25/2018	9:00:01	0	WIES	0	5.8	0	8.22	-86	109.8	7.91	0.04	0.68	0.79	2.21	21.785	48474.9	51645.8	34	51952.9	33570	1.9185	19.14	22.058	21.963
7/25/2018	9:30:01	0	WIES	0	5.8	0	8.22	-85.4	112.6	8.41	0.24	1.46	1.14	3.19	19.777	46439.5	51585.2	33.97	52059.7	33530	1.9187	19.133	22.011	21.819
7/25/2018	10:00:01	0	WIES	0	5.8	0	8.23	-85.7	114.3	8.64	0.3	1.7	1.23	3.46	19.143	45792.9	51560.4	33.95	52084	33514	1.9181	19.124	22.034	21.509
7/25/2018	10:30:01	0	WIES	0	5.8	0	8.23	-85.4	116.5	8.99	0.38	2.05	1.46	4.08	18.045	44670.4	51513	33.91	52115.2	33483	1.9182	19.121	21.819	19.912
7/25/2018	11:00:01	0	WIES	0	5.8	0	8.23	-85.5	117.3	9.15	0.42	2.2	1.58	4.43	17.501	44130.9	51509.1	33.9	52148.1	33481	1.9182	19.118	21.963	19.365
7/25/2018	11:30:01	0	WIES	0	5.8	0	8.23	-85.6	116.5	9.04	0.42	2.2	1.6	4.49	17.813	44441.5	51512.9	33.91	52131.2	33483	1.9181	19.119	21.199	20.174
7/25/2018	12:00:01	0	WIES	0	5.8	0	8.23	-85.3	115.9	9.07	0.47	2.39	1.68	4.71	17.364	43997.5	51509.7	33.9	52157.6	33481	1.9188	19.124	21.318	19.793
7/25/2018	12:30:01	0	WIES	0	5.8	0	8.23	-85.5	116	9.06	0.46	2.38	1.66	4.65	17.426	44056.8	51507.7	33.9	52151.7	33480	1.9189	19.125	21.915	19.484
7/25/2018	13:00:01	0	WIES	0	5.8	0	8.23	-85.3	115.5	9.05	0.51	2.54	1.69	4.72	17.3	43929.3	51503.5	33.9	52155.6	33477	1.9191	19.127	21.748	19.888
7/25/2018	13:30:01	0	WIES	0	5.8	0	8.22	-84.9	114.5	9.03	0.62	2.99	1.96	5.49	16.934	43570	51504.1	33.89	52179.2	33478	1.9197	19.131	21.724	18.771
7/25/2018	14:00:01	0	WIES	0	5.8	0	8.22	-84.4	113.1	8.99	0.68	3.26	2.12	5.93	16.538	43173.6	51496.3	33.88	52195.3	33473	1.9194	19.126	21.604	18.366
7/25/2018	14:30:01	0	WIES	0	5.8	0	8.22	-84.7	113.8	9.02	0.59	2.87	1.97	5.51	16.673	43308.1	51498.7	33.89	52189.7	33474	1.9198	19.131	21.27	18.366
7/25/2018	15:00:01	0	WIES	0	5.8	0	8.2	-83.4	110.3	8.88	0.76	3.55	2.46	6.9	15.879	42528.1	51500.2	33.87	52236.8	33475	1.92	19.13	21.079	18.057
7/25/2018	15:30:01	0	WIES	0	5.8	0	8.2	-83.4	109.6	8.84	0.8	3.74	2.59	7.26	15.819	42462.4	51491.4	33.87	52231.2	33469	1.9206	19.135	21.342	17.748
7/25/2018	16:00:01	0	WIES	0	5.8	0	8.2	-83	108.2	8.76	0.82	3.81	2.66	7.45	15.641	42286.3	51490.2	33.86	52239.5	33469	1.9205	19.133	21.581	17.796
7/25/2018	16:30:01	0	WIES	0	5.8	0	8.19	-82.9	107.6	8.71	0.84	3.89	2.75	7.7	15.626	42273.3	51493	33.86	52243.2	33470	1.9206	19.134	21.819	17.796
7/25/2018	17:00:01	0	WIES	0	5.8	0	8.17	-81.6	103.9	8.5	0.78	3.62	2.73	7.64	15.033	41694.7	51497.8	33.85	52277.9	33474	1.9206	19.132	21.485	16.963
7/25/2018	17:30:01	0	WIES	0	5.8	0	8.2	-83	108.2	8.75	0.79	3.68	2.68	7.5	15.629	42267.7	51483	33.86	52232.8	33464	1.9206	19.135	21.509	17.296
7/25/2018	18:00:01	0	WIES	0	5.8	0	8.2	-83	108.3	8.76	0.86	3.97	2.81	7.86	15.616	42255.8	51484	33.86	52234.5	33465	1.9207	19.135	21.915	17.201
7/25/2018	18:30:01	0	WIES	0	5.8	0	8.19	-82.6	106.9	8.7	0.87	3.98	2.84	7.96	15.359	42001.6	51481.5	33.85	52245.3	33463	1.921	19.137	21.867	17.106
7/25/2018	19:00:01	0	WIES	0	5.8	0	8.2	-83	108.3	8.79	0.92	4.18	3.02	8.44	15.493	42128.9	51475.7	33.85	52232.5	33459	1.9208	19.136	21.891	16.915
7/25/2018	19:30:01	0	WIES	0	5.8	0	8.21	-83.7	110.2	8.89	0.81	3.75	2.69	7.52	15.819	42449.3	51475.5	33.85	52215	33459	1.9206	19.135	22.058	17.225
7/25/2018	20:00:01	0	WIES	0	5.8	0	8.24	-85.8	116.1	9.1	0.57	2.81	2.01	5.63	17.278	43881.6	51473.9	33.88	52126.6	33458	1.9195	19.13	22.034	21.485
7/25/2018	20:30:01	0	WIES	0	5.8	0	8.24	-86.9	112.7	8.29	0.13	1.06	1.05	2.95	20.643	47263.8	51554.4	33.94	51957.6	33510	1.9193	19.144	22.226	22.011
7/25/2018	21:00:01	0	WIES	0	5.8	0	8.23	-85.7	116.9	9.07	0.47	2.39	1.77	4.96	17.782	44438.8	51544	33.93	52163.3	33504	1.9197	19.134	21.533	20.627
7/25/2018	21:30:01	0	WIES	0	5.8	0	8.23	-85.6	115.5	8.99	0.54	2.66	1.87	5.22	17.6	44210.2	51487.6	33.89	52119.8	33467	1.9194	19.131	21.676	20.722
7/25/2018	22:00:01	0	WIES	0	5.8	0	8.24	-85.9	115.7	8.96	0.48	2.42	1.73	4.84	17.905	44513.4	51491.5	33.89	52103.4	33470	1.919	19.128	21.437	20.222
7/25/2018	22:30:01	0	WIES	0	5.8	0	8.24	-85.9	116.3	9.04	0.52	2.59	1.79	5.01	17.717	44323.4	51485	33.89	52109.5	33465	1.9191	19.129	20.746	18.747
7/25/2018	23:00:01	0	WIES	0	5.8	0	8.23	-85.5	115.7	9.07	0.59	2.9	1.91	5.34	17.27	43879.3	51479.9	33.88	52133.6	33462	1.9189	19.124	19.294	18.224
7/25/2018	23:30:01	0	WIES	0	5.8	0	8.24	-85.6	116	9.1	0.62	3.02	2	5.59	17.211	43818.5	51476.2	33.88	52133.5	33460	1.919	19.126	18.961	17.582
7/26/2018	0:00:01	0	WIES	0	5.8	0	8.23	-85.4	115.7	9.12	0.68	3.25	2.1	5.88	16.982	43590.4	51472.6	33.87	52144.3	33457	1.9187	19.122	19.08	17.344
7/26/2018	0:30:01	0	WIES	0	5.8	0	8.23	-85.3	115.5	9.13	0.75	3.53	2.22	6.2	16.818	43426.8	51470.5	33.87	52152.4	33456	1.9186	19.119	19.246	17.391
7/26/2018	1:00:01	0	WIES	0	5.8	0	8.22	-84.8	114	9.07	0.75	3.51	2.3	6.44	16.468	43082	51469.3	33.86	52172	33455	1.9188	19.12	19.056	17.13
7/26/2018	1:30:01	0	WIES	0	5.8	0	8.23	-85	114.4	9.09	0.8	3.72	2.31	6.46	16.541	43154.9	51470.3	33.86	52168.8	33456	1.9186	19.119	18.699	17.058
7/26/2018	2:00:01	0	WIES	0	5.8	0	8.22	-84.8	114	9.08	0.84	3.87	2.42	6.77	16.41	43018.8	51462.3	33.86	52168.4	33450	1.9188	19.121	18.129	16.939
7/26/2018	2:30:01	0	WIES	0	5.8	0	8.22	-84.7	113.9	9.09	0.88	4.06	2.49	6.97	16.321	42931.1	51461.8	33.85	52173	33450	1.919	19.122	17.843	16.796
7/26/2018	3:00:01	0	WIES	0	5.8	0	8.22	-84.7	113.9	9.11	0.85	3.91	2.46	6.88	16.235	42845.8	51461.4	33.85	52177.6	33450	1.9194	19.126	18.628	16.773
7/26/2018	3:30:01	0	WIES	0	5.8	0	8.23	-84.8	114.4	9.13	0.92	4.21	2.56	7.18	16.316	42926.2	51462.1	33.85	52173.7	33450	1.9197	19.129	19.936	16.82
7/26/2018	4:00:01	0	WIES	0	5.8	0	8.22	-84.7	113.9	9.11	0.89	4.08	2.55	7.15	16.231	42843.8	51463.4	33.85	52179.9	33451	1.9198	19.13	19.484	16.892
7/26/2018	4:30:01	0	WIES	0	5.8	0	8.22	-84.7	113.8	9.1	0.88	4.04	2.58	7.21	16.217	42829.7	51463.2	33.85	52180.5	33451	1.9199	19.131	19.246	16.677
7/26/2018	5:00:01	0	WIES	0	5.8	0	8.21	-84	111.9	8.99	0.96	4.35	2.77	7.75	15.992	42609.5	51463.5	33.85	52193.4	33451	1.9202	19.133	19.77	16.701
7/26/2018	5:30:01	0	WIES	0	5.8	0	8.2	-83.6	110.2	8.9	0.96	4.36	2.83	7.91	15.773	42391	51460	33.84	52201.8	33449	1.9201	19.131	18.152	16.796
7/26/2018	6:00:01	0	WIES	0	5.8	0	8.19	-82.9	108	8.76	0.91	4.16	2.75	7.69	15.519	42143.6	51463.3	33.84	52218.6	33451	1.9201	19.129	18.081	16.487
7/26/2018	6:30:01	0	WIES	0	5.8	0	8.21	-83.9	111.3	8.96	0.94	4.26	2.68	7.51	15.917	42533.4	51461.4	33.85	52195.4	33450	1.9201	19.132	19.627	16.773
7/26/2018	7:00:01	0	WIES	0	5.8	0	8.22	-84.5	113.1	9.04	0.91	4.17	2.63	7.35	16.26	42864	51453.8	33.85	52168.5	33445	1.9198	19.13	19.579	17.153
7/26/2018	7:30:01	0	WIES	0	5.8	0	8.23	-85	114.6	9.1	0.82	3.79	2.36	6.6	16.582	43184.4	51457.9	33.86	52153.8	33448	1.9196	19.129	20.174	18.129
7/26/2018	8:00:01	0	WIES	0	5.8	0	8.25	-87	113.6	8.41	0.2	1.33	1.05	2.93	20.353	46941.6	51514.6	33.91	51940.9	33484	1.918	19.129	20.913	20.865
7/26/2018	8:30:01	0	WIES	0	5.8	0	8.24	-86.6	113.2	8.36	0.14	1.08	0.98	2.76	20.424	47040.7	51546.1	33.94	51968.7	33505	1.9161	19.111	20.96	20.77
7/26/2018	9:00:01	0	WIES	0	5.8	0	8.24	-86.6	112.6	8.27	0.12	1	0.97	2.72	20.775	47398.4	51558.8	33.94	51952.4	33513	1.9153	19.104	21.246	21.127
7/26/2018	9:30:01	0	WIES	0	5.8	0	8.23	-86.4	112.2	8.25	0.14	1.09	0.98	2.73	20.663	47313.4	51586.3	33.96	51989.5	33531	1.9181	19.132	21.342	21.294
7/26/2018	10:00:01	0	WIES	0	5.8	0	8.24	-86.6	111.8	8.14	0.1	0.9	0.89	2.5	21.185	47812.7	51570.8	33.95	51929.7	33521	1.9182	19.135	21.604	21.413
7/26/2018	10:30:01	0	WIES	0	5.8	0	8.23	-86.3	112	8.2	0.12	0.99	0.93	2.6	20.848	47488	51578.2	33.96	51965.9	33526	1.9181	19.132	21.509	21.461
7/26/2018	11:00:01	0	WIES	0	5.8	0	8.23	-86.2	114.5	8.52	0.18	1.24	1.1	3.07	20.043	46625.8	51501.8	33.91	51954.9	33476	1.9179	19.127	21.437	21.318
7/26/2018	11:30:01	0	WIES	0	5.8	0	8.23	-86.1	115.2	8.71	0.25	1.54	1.24	3.47	19.178	45780.8	51508.4	33.91	52028.9	33480	1.9179	19.123	21.485	21.342
7/26/2018	12:00:01	0	WIES	0	5.8	0	8.24	-86.2	114.9	8.66	0.22	1.41	1.14	3.18	19.373	45966.3	51502.1	33.91	52007.9	33476	1.9177	19.122	21.628	21.437
7/26/2018	12:30:01	0	WIES	0	5.8	0	8.24	-86.3	114.6	8.61	0.22	1.38	1.11	3.11	19.467	46068.8	51512.7	33.92	52011.3	33483	1.9181	19.126	21.533	21.342
7/26/2018	13:00:01	0	WIES	0	5.8	0	8.23	-85.4	114.1	8.77	0.4	2.1	1.53	4.28	18.272	44880.7	51498.1	33.9	52084.4	33474	1.9182	19.122	21.485	20.889
7/26/2018	13:30:01	0	WIES	0	5.8	0	8.21	-84.2	112.3	8.87	0.62	3.02	2.03	5.69	16.865	43479.9	51477.6	33.87	52156.2	33460	1.9185	19.119	21.413	19.96
7/26/2018	14:00:01	0	WIES	0	5.8	0	8.22	-84.8	113.3	8.89	0.54	2.67	1.86	5.21	17.221	43825	51472.7	33.87	52129.3	33457	1.9189	19.124	21.437	20.055
7/26/2018	14:30:01	0	WIES	0	5.8	0	8.22	-85	113.6	8.87	0.52	2.61	1.81	5.07	17.451	44049.7	51471.6	33.88	52113.5	33457	1.9189	19.125	21.39	20.341
7/26/2018	15:00:01	0	WIES	0	5.8	0	8.19	-82.9	108.7	8.77	0.76	3.56	2.52	7.05	15.736	42369.6	51478.2	33.85	52221.7	33461	1.9195	19.124	21.39	19.603
7/26/2018	15:30:01	0	WIES	0	5.8	0	8.19	-82.8	107.8	8.73	0.71	3.36	2.41	6.73	15.602	42218.1	51454.1	33.83	52204.9	33445	1.9195	19.124	21.437	17.867
7/26/2018	16:00:01	0	WIES	0	5.8	0	8.19	-82.7	107.7	8.74	0.75	3.54	2.53	7.09	15.488	42109.1	51457.4	33.83	52214.2	33447	1.9198	19.126	21.413	18.152
7/26/2018	16:30:01	0	WIES	0	5.8	0	8.19	-82.8	107.9	8.75	0.73	3.46	2.63	7.35	15.534	42148.5	51450.4	33.83	52204.7	33443	1.9197	19.126	21.39	16.987
7/26/2018	17:00:01	0	WIES	0	5.8	0	8.19	-82.8	107.9	8.75	0.75	3.51	2.6	7.27	15.525	42142	51453.8	33.83	52208.7	33445	1.9202	19.13	21.318	17.249
7/26/2018	17:30:01	0	WIES	0	5.8	0	8.2	-83.6	110	8.86	0.71	3.38	2.5	6.99	15.877	42485.2	51450.7	33.84	52186.7	33443	1.9202	19.132	21.342	17.605
7/26/2018	18:00:01	0	WIES	0	5.8	0	8.21	-83.6	110.2	8.87	0.74	3.48	2.49	6.96	15.904	42513.4	51452.8	33.84	52187.4	33444	1.9205	19.136	21.151	17.13
7/26/2018	18:30:01	0	WIES	0	5.8	0	8.21	-84.3	111.8	8.93	0.71	3.36	2.46	6.9	16.299	42902.4	51453.5	33.85	52165.9	33445	1.9202	19.134	21.056	17.391
7/26/2018	19:00:01	0	WIES	0	5.8	0	8.21	-84.2	112.1	8.96	0.76	3.54	2.5	7.01	16.246	42853.7	51457	33.85	52172.4	33447	1.9206	19.137	21.294	17.605
7/26/2018	19:30:01	0	WIES	0	5.8	0	8.2	-83.2	109	8.81	0.78	3.62	2.62	7.34	15.686	42312.3	51468.5	33.85	52215	33455	1.9209	19.138	21.533	17.225
7/26/2018	20:00:01	0	WIES	0	5.8	0	8.21	-83.6	110.6	8.92	0.88	4.06	2.79	7.81	15.8	42415.7	51458.3	33.84	52198.6	33448	1.9209	19.139	21.557	16.534
7/26/2018	20:30:01	0	WIES	0	5.8	0	8.21	-83.7	110.7	8.93	0.91	4.17	2.88	8.05	15.769	42384.7	51457.7	33.84	52199.7	33447	1.9206	19.136	21.939	16.773
7/26/2018	21:00:01	0	WIES	0	5.8	0	8.21	-84.1	111.8	8.97	0.61	2.95	2.21	6.2	16.077	42686.2	51455.6	33.85	52180.6	33446	1.9201	19.131	21.891	17.344
7/26/2018	21:30:01	0	WIES	0	5.8	0	8.24	-86	117.2	9.16	0.43	2.24	1.78	4.98	17.397	43989.2	51463.2	33.87	52108.2	33451	1.919	19.126	22.274	21.127
7/26/2018	22:00:01	0	WIES	0	5.8	0	8.25	-87.4	115.3	8.56	0.14	1.1	1.05	2.94	20.171	46765.1	51517.1	33.92	51959.1	33486	1.9188	19.136	22.178	21.939
7/26/2018	22:30:01	0	WIES	0	5.8	0	8.24	-86.2	117.2	9	0.35	1.94	1.52	4.27	18.308	44908.9	51489.6	33.9	52073	33468	1.9188	19.128	21.843	21.413
7/26/2018	23:00:01	0	WIES	0	5.8	0	8.25	-87.1	115.6	8.59	0.18	1.25	1.12	3.15	20.107	46710.4	51526.6	33.92	51974.5	33492	1.9188	19.137	22.034	20.793
7/26/2018	23:30:01	0	WIES	0	5.8	0	8.24	-86.7	116.5	8.76	0.3	1.71	1.34	3.76	19.42	46024.5	51514.7	33.92	52016.9	33485	1.9184	19.129	21.843	20.65
7/27/2018	0:00:01	0	WIES	0	5.8	0	8.24	-86.2	117.1	8.98	0.42	2.22	1.56	4.36	18.419	45014.4	51485.6	33.89	52061.4	33466	1.9186	19.127	21.366	20.103
7/27/2018	0:30:01	0	WIES	0	5.8	0	8.24	-86.1	117.4	9.07	0.46	2.36	1.61	4.52	18.001	44585	51465	33.88	52069.9	33452	1.9187	19.126	20.841	19.103
7/27/2018	1:00:01	0	WIES	0	5.8	0	8.24	-85.9	117	9.11	0.56	2.77	1.82	5.1	17.61	44199	51463.3	33.87	52094.6	33451	1.9185	19.122	20.77	19.151
7/27/2018	1:30:01	0	WIES	0	5.8	0	8.24	-86.4	117.3	9.02	0.48	2.43	1.61	4.51	18.26	44839.9	51465.1	33.88	52052	33452	1.9181	19.122	21.604	19.508
7/27/2018	2:00:01	0	WIES	0	5.8	0	8.25	-86.5	116.9	8.94	0.44	2.27	1.55	4.34	18.572	45154.9	51475.3	33.89	52040.3	33459	1.9183	19.124	21.509	19.389
7/27/2018	2:30:01	0	WIES	0	5.8	0	8.23	-85.4	116	9.13	0.74	3.47	2.24	6.28	17.017	43623.2	51470.3	33.87	52139.4	33456	1.9188	19.123	20.341	19.08
7/27/2018	3:00:01	0	WIES	0	5.8	0	8.22	-84.5	113.3	9.04	0.95	4.31	2.71	7.58	16.355	42959	51455.1	33.85	52164.2	33446	1.9191	19.123	20.341	18.533
7/27/2018	3:30:01	0	WIES	0	5.8	0	8.23	-85.3	115	9.08	0.86	3.95	2.45	6.86	16.849	43430.5	51438.6	33.84	52118	33435	1.9191	19.125	20.65	18.438
7/27/2018	4:00:01	0	WIES	0	5.8	0	8.22	-84.5	112.8	9.02	1.03	4.65	2.9	8.12	16.272	42874.2	51451.5	33.85	52165.4	33443	1.9195	19.127	20.603	18.414
7/27/2018	4:30:01	0	WIES	0	5.8	0	8.19	-82.9	107.7	8.73	0.87	3.98	2.76	7.73	15.541	42159.7	51455.3	33.83	52209.2	33446	1.9195	19.124	21.175	18.129
7/27/2018	5:00:01	0	WIES	0	5.8	0	8.22	-84.3	111.8	8.96	1.06	4.75	3.05	8.54	16.097	42683.1	51428.9	33.83	52152.4	33429	1.9199	19.13	20.722	18.2
7/27/2018	5:30:01	0	WIES	0	5.8	0	8.23	-85.4	115	9.07	0.9	4.13	2.53	7.1	16.956	43533.7	51436.3	33.84	52109	33434	1.9198	19.132	20.984	18.461
7/27/2018	6:00:01	0	WIES	0	5.8	0	8.23	-85.1	114	9.01	0.82	3.81	2.44	6.83	16.836	43429.7	51452.3	33.85	52132.7	33444	1.9196	19.13	19.96	18.58
7/27/2018	6:30:01	0	WIES	0	5.8	0	8.21	-84.3	111.5	8.9	0.78	3.64	2.44	6.83	16.339	42944.1	51456.3	33.85	52166.4	33447	1.9195	19.127	19.365	17.843
7/27/2018	7:00:01	0	WIES	0	5.8	0	8.22	-84.6	112.3	8.93	0.83	3.83	2.48	6.95	16.533	43109.7	51426.5	33.83	52124.9	33427	1.9194	19.127	19.888	18.129
7/27/2018	7:30:01	0	WIES	0	5.8	0	8.23	-85.1	113.7	8.96	0.7	3.33	2.25	6.31	16.998	43534.9	51389.5	33.81	52059.1	33403	1.9191	19.126	20.246	18.366
7/27/2018	8:00:01	0	WIES	0	5.8	0	8.23	-85.2	113.6	8.94	0.64	3.09	2.04	5.7	17.081	43666.2	51448.4	33.86	52113.6	33441	1.9189	19.124	20.198	18.557
7/27/2018	8:30:01	0	WIES	0	5.8	0	8.22	-84.9	113.6	8.98	0.75	3.54	2.31	6.45	16.841	43425.3	51441.3	33.85	52121.3	33437	1.9186	19.12	20.198	19.151
7/27/2018	9:00:01	0	WIES	0	5.8	0	8.24	-86.3	115.7	8.86	0.43	2.25	1.62	4.54	18.483	45037.9	51442	33.86	52012.5	33437	1.9177	19.119	21.246	20.436
7/27/2018	9:30:01	0	WIES	0	5.8	0	8.24	-86.7	114.9	8.63	0.29	1.68	1.24	3.46	19.519	46089.9	51479.1	33.89	51973.2	33461	1.9151	19.097	20.77	20.531
7/27/2018	10:00:01	0	WIES	0	5.8	0	8.24	-86.7	112.3	8.28	0.17	1.19	1.04	2.92	20.533	47123.5	51519.2	33.92	51932.6	33487	1.915	19.1	21.199	21.079
7/27/2018	10:30:01	0	WIES	0	5.8	0	8.24	-86.7	111.4	8.16	0.11	0.96	0.96	2.7	20.895	47451.1	51488	33.89	51871	33467	1.9163	19.116	21.246	21.294
7/27/2018	11:00:01	0	WIES	0	5.8	0	8.24	-86.7	111.4	8.15	0.11	0.94	0.91	2.54	20.981	47582.5	51539.2	33.93	51915.4	33500	1.9166	19.118	21.342	21.27
7/27/2018	11:30:01	0	WIES	0	5.8	0	8.24	-86.7	111.4	8.14	0.1	0.91	0.93	2.61	21.059	47669.2	51549	33.93	51918.6	33507	1.9166	19.119	21.39	21.366
7/27/2018	12:00:01	0	WIES	0	5.8	0	8.24	-86.7	110.9	8.09	0.08	0.83	0.89	2.49	21.145	47754.8	51550.7	33.93	51912.9	33508	1.9166	19.12	21.437	21.366
7/27/2018	12:30:01	0	WIES	0	5.8	0	8.24	-86.1	114.6	8.66	0.27	1.58	1.27	3.54	19.22	45807.1	51490.8	33.9	52007.5	33469	1.916	19.104	21.628	21.461
7/27/2018	13:00:01	0	WIES	0	5.8	0	8.23	-85.6	114.5	8.8	0.43	2.23	1.57	4.4	18.256	44847.4	51477.9	33.89	52065.2	33461	1.9168	19.108	21.604	21.485
7/27/2018	13:30:01	0	WIES	0	5.8	0	8.24	-86.4	114.4	8.64	0.33	1.83	1.35	3.77	19.225	45791	51468.8	33.88	51985.4	33455	1.9167	19.112	21.604	21.533
7/27/2018	14:00:01	0	WIES	0	5.8	0	8.24	-86.1	114.4	8.72	0.39	2.09	1.45	4.06	18.734	45324.4	51486.4	33.9	52039.7	33466	1.9168	19.11	21.557	21.557
7/27/2018	14:30:01	0	WIES	0	5.8	0	8.22	-84.5	112.1	8.82	0.61	2.96	2.03	5.7	17.09	43674.3	51445.9	33.85	52110.1	33440	1.9173	19.109	21.628	21.533
7/27/2018	15:00:01	0	WIES	0	5.8	0	8.21	-83.9	109.9	8.73	0.59	2.89	2.09	5.84	16.571	43156	51437.2	33.84	52133.4	33434	1.9171	19.105	21.7	21.437
7/27/2018	15:30:01	0	WIES	0	5.8	0	8.19	-82.9	107.2	8.64	0.55	2.72	2.13	5.96	15.832	42444.3	51453.8	33.84	52192.2	33445	1.9177	19.107	21.676	20.865
7/27/2018	16:00:01	0	WIES	0	5.8	0	8.17	-81.3	102.2	8.38	0.49	2.46	2.02	5.65	14.995	41600.5	51428.2	33.8	52209.1	33428	1.9176	19.103	21.676	20.913
7/27/2018	16:30:01	0	WIES	0	5.8	0	8.17	-81.7	103.2	8.43	0.49	2.48	2.04	5.72	15.17	41765.5	51419.9	33.8	52192.2	33423	1.9182	19.11	21.604	20.436
7/27/2018	17:00:01	0	WIES	0	5.8	0	8.18	-82	104	8.47	0.47	2.4	2.01	5.63	15.304	41900.4	51423.3	33.81	52189	33425	1.9186	19.114	21.652	20.055
7/27/2018	17:30:01	0	WIES	0	5.8	0	8.2	-83.1	106.9	8.62	0.48	2.45	2.07	5.78	15.798	42402.1	51443.9	33.83	52184.1	33439	1.9186	19.116	21.652	19.817
7/27/2018	18:00:01	0	WIES	0	5.8	0	8.2	-83.3	107.9	8.69	0.48	2.44	1.97	5.52	15.85	42436.7	51423.3	33.82	52160.4	33425	1.9186	19.116	21.437	18.747
7/27/2018	18:30:01	0	WIES	0	5.8	0	8.19	-82.9	106.5	8.62	0.51	2.58	1.98	5.54	15.613	42198	51416.3	33.81	52165.9	33421	1.9192	19.121	21.223	18.2
7/27/2018	19:00:01	0	WIES	0	5.8	0	8.2	-83.4	108.5	8.75	0.58	2.86	2.08	5.81	15.782	42355	51405.3	33.8	52145.8	33413	1.9193	19.124	21.39	17.915
7/27/2018	19:30:01	0	WIES	0	5.8	0	8.19	-82.7	106.2	8.64	0.56	2.77	2.15	6.03	15.401	41985.5	51411.1	33.8	52171.6	33417	1.919	19.119	21.795	17.344
7/27/2018	20:00:01	0	WIES	0	5.8	0	8.18	-82.1	104.2	8.51	0.49	2.49	2.09	5.85	15.154	41750.4	51420.7	33.8	52193.8	33423	1.9185	19.113	21.963	16.82
7/27/2018	20:30:01	0	WIES	0	5.8	0	8.19	-82.4	105	8.56	0.47	2.41	2.09	5.85	15.273	41856.4	51407.7	33.79	52174.8	33415	1.9184	19.112	22.106	16.915
7/27/2018	21:00:01	0	WIES	0	5.8	0	8.21	-83.8	109	8.76	0.5	2.52	2.1	5.88	16.003	42572.6	51406.3	33.81	52134.7	33414	1.9179	19.111	22.202	17.344
7/27/2018	21:30:01	0	WIES	0	5.8	0	8.22	-84.7	111.6	8.85	0.46	2.35	1.91	5.36	16.681	43252.3	51422.8	33.83	52112.2	33425	1.9175	19.109	22.321	20.65
7/27/2018	22:00:01	0	WIES	0	5.8	0	8.26	-87.4	114.3	8.53	0.31	1.77	1.47	4.12	19.914	46482.3	51484.4	33.89	51946.3	33465	1.9159	19.107	22.561	22.417
7/27/2018	22:30:01	0	WIES	0	5.8	0	8.26	-88	112.9	8.07	0.07	0.81	0.9	2.52	22.256	48873.4	51576.6	33.94	51840.3	33525	1.9154	19.113	22.8	22.729
7/27/2018	23:00:01	0	WIES	0	5.8	0	8.25	-87.2	114.7	8.42	0.26	1.56	1.31	3.67	20.724	47374.3	51586.3	33.96	51984	33531	1.9146	19.097	22.776	22.585
7/27/2018	23:30:01	0	WIES	0	5.8	0	8.25	-87.6	114.7	8.36	0.25	1.53	1.25	3.5	21.139	47748	51550.1	33.93	51912.9	33508	1.9154	19.107	22.513	22.25
7/28/2018	0:00:01	0	WIES	0	5.8	0	8.25	-87.5	114.6	8.35	0.24	1.46	1.2	3.36	21.158	47762.5	51544.8	33.93	51905.9	33504	1.9157	19.111	22.753	22.011
7/28/2018	0:30:01	0	WIES	0	5.8	0	8.25	-87.6	114.5	8.34	0.24	1.49	1.2	3.36	21.23	47836.7	51548.4	33.93	51903.3	33506	1.9156	19.11	22.753	21.772
7/28/2018	1:00:01	0	WIES	0	5.8	0	8.24	-86.1	114.9	8.72	0.5	2.51	1.74	4.86	18.928	45554.1	51528.7	33.93	52067.3	33494	1.9152	19.095	22.465	21.604
7/28/2018	1:30:01	0	WIES	0	5.8	0	8.23	-85.9	114.8	8.82	0.6	2.92	1.93	5.4	18.339	44899.7	51444.4	33.86	52025.5	33439	1.915	19.091	22.729	21.485
7/28/2018	2:00:01	0	WIES	0	5.8	0	8.23	-85.8	114.3	8.8	0.65	3.13	2.02	5.65	18.185	44747.7	51444.4	33.86	52036.5	33439	1.9156	19.096	22.465	21.413
7/28/2018	2:30:01	0	WIES	0	5.8	0	8.24	-86.1	114.5	8.78	0.61	2.96	1.93	5.4	18.426	44982.1	51442	33.86	52017	33437	1.9155	19.096	22.705	21.819
7/28/2018	3:00:01	0	WIES	0	5.8	0	8.22	-84.8	112.5	8.83	0.69	3.29	2.17	6.08	17.193	43766.2	51436	33.85	52093.7	33433	1.916	19.096	22.633	20.77
7/28/2018	3:30:01	0	WIES	0	5.8	0	8.22	-84.6	112	8.85	0.66	3.16	2.12	5.92	16.879	43439.4	51414.5	33.83	52091.9	33419	1.9161	19.096	22.657	19.77
7/28/2018	4:00:01	0	WIES	0	5.8	0	8.22	-84.9	111.9	8.79	0.63	3.03	2.07	5.79	17.158	43719.8	51422.3	33.84	52082.4	33424	1.9165	19.1	22.633	20.007
7/28/2018	4:30:01	0	WIES	0	5.8	0	8.2	-83.5	108	8.66	0.68	3.22	2.26	6.33	16.057	42686	51477.1	33.86	52203.1	33460	1.9171	19.102	22.369	19.341
7/28/2018	5:00:01	0	WIES	0	5.8	0	8.18	-81.8	103.2	8.44	0.64	3.1	2.33	6.53	15.104	41690.4	51406.6	33.79	52181.8	33414	1.9176	19.104	21.724	18.628
7/28/2018	5:30:01	0	WIES	0	5.8	0	8.2	-83.1	106.2	8.57	0.65	3.13	2.26	6.31	15.825	42347.8	51346.7	33.76	52083.9	33375	1.9173	19.104	21.843	18.771
7/28/2018	6:00:01	0	WIES	0	5.8	0	8.18	-82.3	104.4	8.51	0.66	3.15	2.32	6.5	15.304	41843.7	51353.5	33.75	52118.1	33380	1.9176	19.105	21.915	18.652
7/28/2018	6:30:01	0	WIES	0	5.8	0	8.18	-81.8	102.8	8.43	0.62	2.99	2.3	6.45	14.996	41538.1	51349.9	33.74	52129.6	33377	1.9179	19.107	21.342	18.01
7/28/2018	7:00:01	0	WIES	0	5.8	0	8.19	-82.8	105.4	8.56	0.68	3.24	2.37	6.65	15.475	41965.5	51298	33.72	52053.1	33344	1.9178	19.108	21.127	18.2
7/28/2018	7:30:01	0	WIES	0	5.8	0	8.19	-82.9	105.7	8.55	0.65	3.12	2.3	6.44	15.652	42221.7	51398	33.79	52145.4	33409	1.9175	19.105	21.461	18.343
7/28/2018	8:00:01	0	WIES	0	5.8	0	8.15	-80.2	97.8	8.11	0.48	2.45	2.04	5.71	14.37	40978.1	51417	33.78	52225.9	33421	1.9182	19.107	20.412	16.749
7/28/2018	8:30:01	0	WIES	0	5.8	0	8.17	-81.6	101.6	8.34	0.56	2.77	2.18	6.1	14.915	41492.1	51391.6	33.77	52175.8	33405	1.9176	19.103	21.342	18.699
7/28/2018	9:00:01	0	WIES	0	5.8	0	8.22	-85	110.6	8.68	0.58	2.83	2.03	5.7	17.175	43709.1	51389.6	33.81	52047.2	33403	1.9174	19.11	21.342	19.484
7/28/2018	9:30:01	0	WIES	0	5.8	0	8.25	-87.4	113.3	8.4	0.26	1.58	1.28	3.59	20.248	46800	51472.2	33.88	51907.3	33457	1.9151	19.101	22.082	21.485
7/28/2018	10:00:01	0	WIES	0	5.8	0	8.25	-87.1	112.6	8.28	0.21	1.36	1.13	3.17	20.708	47268.8	51489.9	33.89	51888.5	33468	1.9165	19.116	21.939	21.318
7/28/2018	10:30:01	0	WIES	0	5.8	0	8.25	-87.5	112.8	8.2	0.16	1.15	1.05	2.94	21.267	47859.7	51533.8	33.92	51885.4	33497	1.9167	19.122	21.915	21.843
7/28/2018	11:00:01	0	WIES	0	5.8	0	8.25	-87.1	112.3	8.21	0.18	1.24	1.1	3.07	21.012	47591.8	51515.2	33.91	51888.5	33485	1.9166	19.119	22.082	21.819
7/28/2018	11:30:01	0	WIES	0	5.8	0	8.24	-87.2	111.9	8.13	0.14	1.1	0.99	2.77	21.31	47889.3	51520.5	33.91	51868.3	33488	1.9168	19.122	22.298	21.748
7/28/2018	12:00:01	0	WIES	0	5.8	0	8.21	-84.5	111.1	8.61	0.36	1.96	1.54	4.3	17.835	44402.1	51440.3	33.86	52054.4	33436	1.9163	19.102	22.011	21.7
7/28/2018	12:30:01	0	WIES	0	5.8	0	8.21	-84.2	109.8	8.6	0.38	2.03	1.58	4.42	17.318	43848.8	51389.2	33.81	52038.5	33403	1.9164	19.101	22.369	21.772
7/28/2018	13:00:01	0	WIES	0	5.8	0	8.23	-85.8	111.7	8.52	0.33	1.84	1.41	3.94	18.695	45250.1	51445.4	33.86	52000.8	33440	1.9164	19.106	21.987	21.963
7/28/2018	13:30:01	0	WIES	0	5.8	0	8.2	-83.4	106.7	8.46	0.42	2.19	1.7	4.75	16.652	43210.6	51406.6	33.82	52096.9	33414	1.9169	19.103	22.154	21.533
7/28/2018	14:00:01	0	WIES	0	5.8	0	8.2	-83.7	107.2	8.48	0.41	2.14	1.64	4.6	16.796	43333.7	51385.3	33.81	52067.3	33400	1.9175	19.11	22.25	21.079
7/28/2018	14:30:01	0	WIES	0	5.8	0	8.19	-83.1	105.2	8.4	0.39	2.08	1.73	4.86	16.318	42867.5	51389.4	33.8	52099.8	33403	1.9175	19.108	22.106	19.817
7/28/2018	15:00:01	0	WIES	0	5.8	0	8.18	-82.1	102.5	8.3	0.37	2.01	1.79	5.03	15.619	42179.3	51386.9	33.79	52135.7	33401	1.9181	19.111	22.058	18.58
7/28/2018	15:30:01	0	WIES	0	5.8	0	8.14	-79.5	95	7.88	0.32	1.79	1.74	4.88	14.405	41005.7	51409.2	33.77	52216.6	33416	1.9189	19.114	21.843	16.201
7/28/2018	16:00:01	0	WIES	0	5.8	0	8.13	-79.1	93.7	7.82	0.29	1.67	1.69	4.74	14.132	40731	51400.7	33.76	52219.7	33410	1.9191	19.115	22.106	16.63
7/28/2018	16:30:01	0	WIES	0	5.8	0	8.14	-79.3	94.2	7.85	0.29	1.69	1.7	4.76	14.164	40754.5	51391.1	33.75	52208.7	33404	1.9198	19.122	21.366	15.819
7/28/2018	17:00:01	0	WIES	0	5.8	0	8.13	-79	93	7.79	0.26	1.56	1.66	4.64	13.969	40573.2	51403.1	33.75	52228.8	33412	1.9201	19.124	21.103	15.438
7/28/2018	17:30:01	0	WIES	0	5.8	0	8.14	-79.4	94	7.86	0.25	1.53	1.67	4.67	14.062	40664.1	51403	33.76	52225	33412	1.9201	19.125	20.365	15.724
7/28/2018	18:00:01	0	WIES	0	5.8	0	8.16	-80.5	97.4	8.07	0.29	1.7	1.71	4.79	14.501	41074.7	51377.4	33.75	52180.3	33395	1.9201	19.126	20.15	15.461
7/28/2018	18:30:01	0	WIES	0	5.8	0	8.14	-79.6	94.9	7.93	0.26	1.58	1.69	4.73	14.079	40677.7	51398.9	33.75	52220.1	33409	1.9201	19.126	17.772	15.294
7/28/2018	19:00:01	0	WIES	0	5.8	0	8.14	-79.8	95.3	7.96	0.28	1.62	1.75	4.9	14.086	40677.8	51390.6	33.75	52211.4	33404	1.9201	19.125	17.368	15.151
7/28/2018	19:30:01	0	WIES	0	5.8	0	8.15	-80.1	96.5	8.04	0.31	1.75	1.79	5	14.185	40771.3	51385.5	33.75	52202.2	33401	1.9202	19.127	19.413	15.342
7/28/2018	20:00:01	0	WIES	0	5.8	0	8.16	-80.9	98.6	8.14	0.28	1.65	1.7	4.76	14.6	41178.5	51385.6	33.76	52184.2	33401	1.9202	19.128	18.675	15.748
7/28/2018	20:30:01	0	WIES	0	5.8	0	8.16	-80.9	98	8.1	0.26	1.54	1.63	4.57	14.643	41216	51379.8	33.76	52176.4	33397	1.9201	19.128	19.27	16.129
7/28/2018	21:00:01	0	WIES	0	5.8	0	8.17	-81.3	99.7	8.23	0.36	1.96	1.81	5.06	14.665	41232.2	51373.8	33.75	52169.4	33393	1.9198	19.124	20.793	15.915
7/28/2018	21:30:01	0	WIES	0	5.8	0	8.21	-83.8	107.3	8.66	0.49	2.49	2.06	5.76	15.79	42316	51349	33.76	52088	33377	1.9182	19.113	22.082	20.269
7/28/2018	22:00:01	0	WIES	0	5.8	0	8.25	-86.9	114.5	8.69	0.26	1.54	1.46	4.08	19.003	45463.2	51346.5	33.79	51876.6	33375	1.9152	19.096	22.345	21.891
7/28/2018	22:30:01	0	WIES	0	5.8	0	8.26	-87.8	113.7	8.32	0.13	1.06	1.11	3.1	20.993	47515.4	51454.7	33.86	51828.7	33446	1.9184	19.138	22.441	21.963
7/28/2018	23:00:01	0	WIES	0	5.8	0	8.25	-87.4	113.4	8.35	0.19	1.26	1.15	3.23	20.557	47126.2	51495.7	33.9	51906.9	33472	1.9181	19.132	22.202	21.103
7/28/2018	23:30:01	0	WIES	0	5.8	0	8.24	-86.3	113.3	8.57	0.26	1.55	1.35	3.79	19.182	45715.1	51430.2	33.85	51949.4	33430	1.9182	19.126	21.676	19.96
7/29/2018	0:00:01	0	WIES	0	5.8	0	8.24	-86.6	113.9	8.59	0.3	1.73	1.31	3.68	19.309	45830.2	51420	33.85	51929.8	33423	1.9178	19.124	21.748	20.317
7/29/2018	0:30:01	0	WIES	0	5.8	0	8.25	-87	113.9	8.49	0.26	1.58	1.29	3.6	19.923	46456.3	51445.1	33.86	51907.4	33439	1.9179	19.127	21.628	21.079
7/29/2018	1:00:01	0	WIES	0	5.8	0	8.24	-86.6	113.7	8.57	0.3	1.73	1.3	3.64	19.32	45849	51427.9	33.85	51936.9	33428	1.9176	19.122	21.342	20.484
7/29/2018	1:30:01	0	WIES	0	5.8	0	8.24	-86	114.1	8.76	0.4	2.1	1.47	4.12	18.368	44878.9	51388.4	33.82	51966.8	33402	1.9181	19.123	20.507	19.627
7/29/2018	2:00:01	0	WIES	0	5.8	0	8.22	-84.7	110.7	8.69	0.55	2.73	1.85	5.18	17.168	43686.1	51370	33.8	52028.5	33391	1.9187	19.123	20.007	18.604
7/29/2018	2:30:01	0	WIES	0	5.8	0	8.22	-84.7	110.3	8.69	0.57	2.81	1.95	5.46	17.024	43532.1	51355.2	33.79	52022.8	33381	1.9187	19.123	19.841	18.176
7/29/2018	3:00:01	0	WIES	0	5.8	0	8.23	-85.1	111.1	8.71	0.56	2.77	1.86	5.2	17.272	43773.6	51354	33.79	52006	33380	1.9192	19.129	19.175	18.176
7/29/2018	3:30:01	0	WIES	0	5.8	0	8.22	-84.7	109.9	8.68	0.61	2.98	2.05	5.75	16.919	43428.2	51354.3	33.78	52028.3	33380	1.9199	19.134	18.842	17.796
7/29/2018	4:00:01	0	WIES	0	5.8	0	8.21	-84.3	108.8	8.63	0.6	2.94	2.06	5.77	16.687	43204	51359	33.78	52047.3	33383	1.9203	19.138	19.222	17.819
7/29/2018	4:30:01	0	WIES	0	5.8	0	8.22	-84.6	109.5	8.66	0.63	3.06	2.12	5.93	16.829	43331.7	51344.6	33.78	52024.1	33374	1.921	19.145	18.675	17.724
7/29/2018	5:00:01	0	WIES	0	5.8	0	8.2	-83.3	106.1	8.52	0.62	3.01	2.1	5.87	16.04	42560.4	51347.2	33.76	52072.6	33376	1.9215	19.147	19.151	17.748
7/29/2018	5:30:01	0	WIES	0	5.8	0	8.18	-81.9	102	8.33	0.56	2.75	2.13	5.98	15.168	41705.9	51348.8	33.75	52120.1	33377	1.9216	19.144	19.365	17.534
7/29/2018	6:00:01	0	WIES	0	5.8	0	8.17	-81.1	99.5	8.19	0.53	2.63	2.05	5.73	14.766	41314	51351.6	33.74	52142.1	33379	1.9215	19.142	19.222	17.439
7/29/2018	6:30:01	0	WIES	0	5.7	0	8.2	-83.2	105.1	8.47	0.57	2.82	2.07	5.8	15.867	42379.3	51334.3	33.75	52068.9	33367	1.9209	19.14	19.555	17.439
7/29/2018	7:00:01	0	WIES	0	5.8	0	8.18	-82	102	8.33	0.57	2.78	2.09	5.85	15.195	41727.3	51342.7	33.74	52112.6	33373	1.9211	19.139	18.913	17.344
7/29/2018	7:30:01	0	WIES	0	5.8	0	8.17	-81.2	99.3	8.18	0.52	2.6	2.04	5.71	14.783	41312.8	51328.9	33.72	52118.3	33364	1.9214	19.141	19.698	17.106
7/29/2018	8:00:01	0	WIES	0	5.7	0	8.19	-82.6	103.6	8.43	0.53	2.64	2	5.61	15.385	41902.1	51328.9	33.74	52089	33364	1.9213	19.143	19.484	17.891
7/29/2018	8:30:01	0	WIES	0	5.8	0	8.2	-83.5	105.8	8.49	0.58	2.84	2.04	5.72	16.104	42608.7	51330.9	33.75	52052.6	33365	1.9208	19.14	19.936	18.889
7/29/2018	9:00:01	0	WIES	0	5.8	0	8.19	-82.8	104	8.42	0.53	2.63	2	5.61	15.635	42159.7	51344.1	33.75	52091.5	33374	1.9199	19.129	20.817	19.46
7/29/2018	9:30:01	0	WIES	0	5.8	0	8.25	-87.1	111.8	8.36	0.17	1.2	1.15	3.23	19.786	46275	51393.6	33.82	51863.7	33406	1.9197	19.145	20.531	20.436
7/29/2018	10:00:01	0	WIES	0	5.8	0	8.25	-87.5	112.1	8.25	0.13	1.06	1	2.8	20.654	47188	51459.4	33.87	51862.2	33449	1.918	19.132	21.032	20.77
7/29/2018	10:30:01	0	WIES	0	5.8	0	8.25	-87.4	111.7	8.19	0.11	0.95	0.93	2.6	20.858	47393.8	51465.5	33.87	51851.5	33453	1.9187	19.14	21.413	21.366
7/29/2018	11:00:01	0	WIES	0	5.8	0	8.25	-87.4	111.6	8.15	0.08	0.86	0.92	2.57	21.065	47610.6	51479.5	33.88	51848.1	33462	1.9183	19.137	21.557	21.366
7/29/2018	11:30:01	0	WIES	0	5.8	0	8.25	-87.6	111.7	8.11	0.07	0.78	0.81	2.26	21.412	47964.3	51493.6	33.89	51832.5	33471	1.9185	19.14	21.628	21.581
7/29/2018	12:00:01	0	WIES	0	5.8	0	8.25	-87.6	111.7	8.09	0.05	0.7	0.84	2.35	21.5	48064.5	51507.3	33.9	51838.6	33480	1.9193	19.148	21.7	21.676
7/29/2018	12:30:01	0	WIES	0	5.8	0	8.25	-87.5	111.3	8.06	0.04	0.7	0.84	2.34	21.531	48089.4	51501.9	33.9	51830.4	33476	1.9188	19.144	21.963	21.772
7/29/2018	13:00:01	0	WIES	0	5.8	0	8.2	-83.9	105	8.06	0.21	1.36	1.25	3.5	18.355	44936.3	51466	33.88	52044.6	33453	1.9187	19.128	21.843	21.724
7/29/2018	13:30:01	0	WIES	0	5.8	0	8.21	-84.7	106.4	8.11	0.21	1.37	1.18	3.3	18.798	45290.4	51377	33.81	51924.4	33395	1.9192	19.135	21.819	21.795
7/29/2018	14:00:01	0	WIES	0	5.8	0	8.19	-83.1	103.9	8.21	0.31	1.74	1.5	4.21	16.881	43432.2	51402.8	33.82	52079.2	33412	1.9198	19.133	21.819	20.246
7/29/2018	14:30:01	0	WIES	0	5.8	0	8.2	-83.5	104.8	8.26	0.34	1.89	1.52	4.26	17.001	43496	51339.9	33.77	52008.7	33371	1.9202	19.138	21.819	19.103
7/29/2018	15:00:01	0	WIES	0	5.7	0	8.16	-81.1	98.5	8.01	0.32	1.79	1.65	4.62	15.38	41926.8	51363.9	33.76	52124.3	33387	1.921	19.14	21.151	17.32
7/29/2018	15:30:01	0	WIES	0	5.7	0	8.17	-81.3	98.6	8.02	0.32	1.79	1.66	4.66	15.395	41920.1	51338.8	33.75	52098.7	33370	1.9212	19.141	21.772	16.439
7/29/2018	16:00:01	0	WIES	0	5.7	0	8.16	-80.9	97.6	7.97	0.31	1.77	1.64	4.6	15.168	41702.9	51345.4	33.74	52116.7	33375	1.9212	19.14	20.555	16.32
7/29/2018	16:30:01	0	WIES	0	5.7	0	8.16	-81.2	98.1	8.01	0.3	1.72	1.68	4.7	15.227	41757.1	51341.1	33.74	52109.5	33372	1.9211	19.14	21.843	16.201
7/29/2018	17:00:01	0	WIES	0	5.7	0	8.16	-80.6	96.5	7.93	0.28	1.64	1.63	4.55	14.889	41426.2	51341.1	33.73	52125.7	33372	1.9212	19.139	21.056	16.677
7/29/2018	17:30:01	0	WIES	0	5.7	0	8.16	-80.8	97.2	7.99	0.28	1.65	1.66	4.65	14.86	41392.1	51334.5	33.73	52120.5	33367	1.9214	19.142	21.032	16.344
7/29/2018	18:00:01	0	WIES	0	5.7	0	8.16	-81.1	97.4	7.98	0.24	1.49	1.56	4.38	15.076	41609.1	51340.4	33.74	52116.1	33371	1.9215	19.143	21.557	16.225
7/29/2018	18:30:01	0	WIES	0	5.7	0	8.17	-81.2	97.7	7.99	0.27	1.59	1.6	4.49	15.135	41664.5	51337.9	33.74	52110.7	33370	1.9216	19.145	21.342	16.582
7/29/2018	19:00:01	0	WIES	0	5.7	0	8.16	-80.9	98.3	8.13	0.33	1.84	1.78	5	14.587	41125.4	51335	33.72	52133.5	33368	1.9212	19.138	19.341	16.392
7/29/2018	19:30:01	0	WIES	0	5.7	0	8.17	-81.2	98.8	8.14	0.31	1.75	1.74	4.86	14.761	41296.8	51336.2	33.73	52126.8	33369	1.9214	19.141	18.319	16.058
7/29/2018	20:00:01	0	WIES	0	5.7	0	8.17	-81.6	99.7	8.18	0.34	1.89	1.78	4.98	14.957	41479.5	51324.1	33.72	52105.3	33361	1.9211	19.139	18.438	16.439
7/29/2018	20:30:01	0	WIES	0	5.7	0	8.18	-82	101.2	8.29	0.39	2.1	1.89	5.28	15.035	41556.3	51325.6	33.73	52103.1	33362	1.9205	19.133	19.841	16.392
7/29/2018	21:00:01	0	WIES	0	5.7	0	8.19	-82.3	102.6	8.42	0.43	2.25	1.96	5.48	14.978	41493.7	51317.1	33.72	52097.2	33356	1.9201	19.129	20.055	16.058
7/29/2018	21:30:01	0	WIES	0	5.7	0	8.2	-83	105	8.58	0.49	2.46	2.02	5.66	15.179	41692.5	51319.4	33.73	52089.8	33358	1.9195	19.123	21.223	16.225
7/29/2018	22:00:01	0	WIES	0	5.7	0	8.23	-85.3	110.8	8.77	0.33	1.85	1.61	4.52	16.787	43264.3	51314.3	33.75	51995.6	33354	1.9165	19.1	22.034	21.27
7/29/2018	22:30:01	0	WIES	0	5.7	0	8.27	-88.7	114.4	8.28	0.08	0.83	0.91	2.55	21.588	48090.1	51442.9	33.85	51763	33438	1.9165	19.122	22.226	22.058
7/29/2018	23:00:01	0	WIES	0	5.7	0	8.26	-88.3	114.6	8.33	0.12	0.98	0.98	2.74	21.364	47899.5	51474	33.88	51816.7	33458	1.9183	19.138	22.13	21.891
7/29/2018	23:30:01	0	WIES	0	5.7	0	8.25	-87.3	113.6	8.37	0.17	1.22	1.15	3.21	20.559	47095.1	51459.4	33.87	51870.2	33449	1.9181	19.132	22.513	21.795
7/30/2018	0:00:01	0	WIES	0	5.8	0	8.25	-87.4	113.8	8.39	0.2	1.33	1.15	3.21	20.538	47059.6	51443.6	33.86	51856.1	33438	1.9176	19.127	22.441	22.058
7/30/2018	0:30:01	0	WIES	0	5.8	0	8.24	-86.6	112.3	8.38	0.26	1.57	1.29	3.61	19.911	46400.9	51396.3	33.83	51859.1	33408	1.9178	19.126	22.393	22.082
7/30/2018	1:00:01	0	WIES	0	5.7	0	8.25	-87	114	8.54	0.35	1.9	1.43	4	19.686	46191	51408.9	33.84	51889.6	33416	1.918	19.128	22.321	20.246
7/30/2018	1:30:01	0	WIES	0	5.7	0	8.24	-86.1	112.2	8.54	0.4	2.13	1.52	4.25	18.825	45322.1	51382.1	33.82	51927.5	33398	1.9186	19.13	21.056	19.865
7/30/2018	2:00:01	0	WIES	0	5.7	0	8.23	-85.9	111.6	8.55	0.45	2.34	1.64	4.59	18.516	45008.4	51369.7	33.81	51937.5	33390	1.9186	19.129	21.461	19.865
7/30/2018	2:30:01	0	WIES	0	5.7	0	8.25	-86.7	113	8.53	0.4	2.11	1.5	4.19	19.28	45767.2	51380.4	33.82	51891.9	33397	1.9189	19.135	21.318	19.865
7/30/2018	3:00:01	0	WIES	0	5.7	0	8.24	-86.6	112.3	8.48	0.35	1.94	1.42	3.98	19.28	45770.6	51384.8	33.82	51896.5	33400	1.9193	19.139	21.795	20.388
7/30/2018	3:30:01	0	WIES	0	5.7	0	8.25	-86.7	113.1	8.53	0.39	2.08	1.49	4.18	19.314	45803.7	51383.9	33.82	51893	33400	1.9191	19.137	21.963	20.293
7/30/2018	4:00:01	0	WIES	0	5.7	0	8.22	-85	109.5	8.51	0.5	2.52	1.78	4.97	17.672	44172.9	51360.6	33.8	51986	33384	1.9196	19.135	21.437	20.293
7/30/2018	4:30:01	0	WIES	0	5.7	0	8.21	-84.1	107.5	8.5	0.49	2.47	1.78	4.98	16.85	43349.2	51340.8	33.77	52018.8	33371	1.9196	19.131	21.294	19.579
7/30/2018	5:00:01	0	WIES	0	5.7	0	8.2	-83.5	106	8.48	0.49	2.5	1.89	5.29	16.264	42760.7	51324	33.75	52036.5	33361	1.9197	19.131	21.246	19.294
7/30/2018	5:30:01	0	WIES	0	5.7	0	8.18	-82.1	102	8.29	0.43	2.23	1.84	5.14	15.406	41925.3	51331.8	33.74	52090.8	33366	1.9205	19.135	21.581	19.246
7/30/2018	6:00:01	0	WIES	0	5.7	0	8.16	-81	98.5	8.1	0.38	2.03	1.77	4.95	14.831	41388	51364.6	33.75	52152.3	33387	1.9206	19.134	21.461	19.056
7/30/2018	6:30:01	0	WIES	0	5.7	0	8.12	-78.5	90.8	7.6	0.27	1.61	1.57	4.39	14.002	40590.7	51384.2	33.74	52208.2	33400	1.9206	19.13	21.509	17.701
7/30/2018	7:00:01	0	WIES	0	5.7	0	8.1	-77	86.8	7.34	0.21	1.35	1.52	4.27	13.481	40067.1	51368.9	33.71	52212.4	33390	1.9205	19.127	21.342	17.653
7/30/2018	7:30:01	0	WIES	0	5.7	0	8.1	-77.3	87.2	7.36	0.22	1.39	1.54	4.3	13.526	40113.1	51371.6	33.71	52213.6	33392	1.92	19.122	21.557	16.987
7/30/2018	8:00:01	0	WIES	0	5.7	0	8.09	-76.2	84.2	7.16	0.2	1.33	1.48	4.15	13.178	39783.3	51386.3	33.71	52240.6	33401	1.9196	19.117	21.819	18.247
7/30/2018	8:30:01	0	WIES	0	5.7	0	8.1	-76.9	85.8	7.28	0.23	1.42	1.51	4.24	13.344	39950.7	51391.6	33.72	52240.4	33405	1.919	19.111	21.676	18.58
7/30/2018	9:00:01	0	WIES	0	5.7	0	8.17	-81.3	97.7	8.02	0.36	1.96	1.78	4.98	14.918	41432.7	51314.7	33.72	52097.1	33355	1.9193	19.121	21.509	18.771
7/30/2018	9:30:01	0	WIES	0	5.7	0	8.2	-83.7	104.7	8.36	0.42	2.2	1.79	5.01	16.389	42872.5	51312.5	33.74	52017.3	33353	1.9191	19.124	21.843	20.15
7/30/2018	10:00:01	0	WIES	0	5.7	0	8.26	-87.9	111.5	8.16	0.2	1.32	1.13	3.15	20.973	47458.1	51413.1	33.83	51786.1	33419	1.919	19.144	21.891	21.7
7/30/2018	10:30:01	0	WIES	0	5.7	0	8.26	-87.8	112.1	8.18	0.18	1.23	1.13	3.15	21.124	47655.2	51465.3	33.87	51828.7	33452	1.9187	19.141	21.795	21.724
7/30/2018	11:00:01	0	WIES	0	5.7	0	8.26	-88.1	112.4	8.13	0.12	1	0.96	2.69	21.557	48087.7	51472.4	33.87	51798.4	33457	1.9186	19.143	21.939	21.891
7/30/2018	11:30:01	0	WIES	0	5.7	0	8.26	-88.1	112.7	8.16	0.11	0.96	0.96	2.68	21.597	48129.9	51475.6	33.88	51798.3	33459	1.9184	19.14	21.939	21.963
7/30/2018	12:00:01	0	WIES	0	5.7	0	8.26	-88	112.3	8.11	0.1	0.93	0.91	2.56	21.668	48209.7	51486.2	33.88	51802.6	33466	1.9184	19.14	21.939	21.963
7/30/2018	12:30:01	0	WIES	0	5.7	0	8.24	-86.4	111.2	8.29	0.26	1.54	1.24	3.48	19.941	46490.9	51462.6	33.88	51923.1	33451	1.9187	19.135	21.939	21.915
7/30/2018	13:00:01	0	WIES	0	5.7	0	8.18	-82.6	103.6	8.19	0.4	2.14	1.71	4.79	16.79	43301	51352.8	33.78	52033.1	33379	1.9184	19.119	21.939	21.867
7/30/2018	13:30:01	0	WIES	0	5.7	0	8.18	-82.4	102.1	8.13	0.34	1.87	1.52	4.26	16.506	43000.4	51327.1	33.76	52025.6	33363	1.919	19.124	21.915	18.105
7/30/2018	14:00:01	0	WIES	0	5.7	0	8.19	-83.2	103.1	8.14	0.31	1.77	1.51	4.21	16.897	43374.4	51316.9	33.76	51991.9	33356	1.9192	19.127	21.963	18.081
7/30/2018	14:30:01	0	WIES	0	5.7	0	8.18	-82.1	100.6	8.06	0.31	1.77	1.59	4.44	16.134	42631.2	51322.1	33.75	52041.9	33359	1.9194	19.126	21.795	18.2
7/30/2018	15:00:01	0	WIES	0	5.7	0	8.18	-82.4	100.7	8.05	0.31	1.77	1.59	4.44	16.278	42761.5	51309.4	33.74	52021	33351	1.9191	19.125	21.939	19.77
7/30/2018	15:30:01	0	WIES	0	5.7	0	8.15	-80.3	96.7	7.97	0.29	1.67	1.68	4.71	14.721	41252.8	51329.4	33.72	52121.2	33364	1.9196	19.123	21.915	19.246
7/30/2018	16:00:01	0	WIES	0	5.7	0	8.17	-81.4	99.1	8.09	0.32	1.79	1.68	4.71	15.231	41743.9	51319.1	33.73	52086.8	33357	1.9201	19.13	21.963	18.319
7/30/2018	16:30:01	0	WIES	0	5.7	0	8.16	-80.9	97.6	8.02	0.29	1.69	1.65	4.63	14.924	41440.2	51316.4	33.72	52099	33356	1.9202	19.13	21.485	16.201
7/30/2018	17:00:01	0	WIES	0	5.7	0	8.17	-81.4	99	8.09	0.31	1.75	1.75	4.89	15.172	41672.9	51303.3	33.71	52073.7	33347	1.9203	19.132	21.867	16.272
7/30/2018	17:30:01	0	WIES	0	5.7	0	8.17	-81.6	100.8	8.28	0.35	1.9	1.79	5.03	14.911	41420.6	51307.3	33.71	52090.4	33350	1.9207	19.135	21.843	15.915
7/30/2018	18:00:01	0	WIES	0	5.7	0	8.17	-81.4	100.1	8.23	0.33	1.83	1.79	5.01	14.837	41350	51309.7	33.71	52096.4	33351	1.9204	19.132	21.915	15.557
7/30/2018	18:30:01	0	WIES	0	5.7	0	8.16	-80.9	98.4	8.12	0.29	1.69	1.71	4.79	14.663	41177.6	51307.9	33.7	52102.5	33350	1.9203	19.131	22.058	15.581
7/30/2018	19:00:01	0	WIES	0	5.7	0	8.16	-81	98.5	8.13	0.28	1.63	1.68	4.72	14.642	41155.9	51306.3	33.7	52101.9	33349	1.921	19.137	22.058	15.581
7/30/2018	19:30:01	0	WIES	0	5.7	0	8.16	-80.8	98.1	8.13	0.31	1.75	1.76	4.92	14.487	41004.2	51306.2	33.7	52108.7	33349	1.921	19.136	17.891	15.438
7/30/2018	20:00:01	0	WIES	0	5.7	0	8.16	-80.6	97.2	8.07	0.28	1.65	1.7	4.75	14.42	40940	51307.8	33.7	52113.2	33350	1.9206	19.132	17.724	15.438
7/30/2018	20:30:01	0	WIES	0	5.7	0	8.16	-80.6	97	8.04	0.28	1.62	1.7	4.77	14.47	40988.4	51307.8	33.7	52111.1	33350	1.9205	19.131	17.677	15.27
7/30/2018	21:00:01	0	WIES	0	5.7	0	8.17	-81.1	98.5	8.12	0.3	1.71	1.73	4.83	14.708	41216.9	51301.5	33.7	52094	33346	1.9203	19.13	18.033	15.485
7/30/2018	21:30:01	0	WIES	0	5.7	0	8.18	-81.9	100.4	8.23	0.35	1.93	1.82	5.1	15.016	41518.6	51301.5	33.71	52079.5	33346	1.9199	19.127	18.247	15.724
7/30/2018	22:00:01	0	WIES	0	5.7	0	8.18	-82	101	8.27	0.34	1.88	1.79	5.01	15.101	41602.1	51301.7	33.71	52075.6	33346	1.9196	19.124	18.438	15.819
7/30/2018	22:30:01	0	WIES	0	5.7	0	8.26	-87.9	113	8.43	0.2	1.33	1.24	3.48	19.927	46386.9	51364.3	33.8	51822	33387	1.9158	19.107	21.724	21.461
7/30/2018	23:00:01	0	WIES	0	5.7	0	8.28	-89.5	116.5	8.41	0.09	0.88	0.9	2.51	21.775	48283.1	51452.7	33.86	51758.9	33444	1.9162	19.12	22.202	22.178
7/30/2018	23:30:01	0	WIES	0	5.7	0	8.28	-89.6	117.2	8.42	0.07	0.81	0.85	2.39	22.031	48558.6	51478	33.87	51762.2	33461	1.9164	19.122	22.298	22.298
7/31/2018	0:00:01	0	WIES	0	5.7	0	8.28	-89.1	116.6	8.4	0.11	0.96	0.95	2.65	21.824	48356.2	51479.1	33.88	51781.7	33461	1.916	19.117	22.345	22.321
7/31/2018	0:30:01	0	WIES	0	5.7	0	8.27	-88.5	115.9	8.44	0.16	1.15	1.07	3	21.234	47752.6	51453.5	33.86	51807.3	33445	1.9162	19.117	22.274	22.178
7/31/2018	1:00:01	0	WIES	0	5.7	0	8.24	-86.7	113.1	8.54	0.42	2.2	1.6	4.47	19.272	45778	51400.9	33.83	51912.7	33411	1.9163	19.109	22.25	20.555
7/31/2018	1:30:01	0	WIES	0	5.7	0	8.22	-85.2	109.9	8.5	0.47	2.39	1.66	4.65	17.966	44446.1	51343.2	33.79	51948.9	33373	1.9166	19.107	21.652	20.126
7/31/2018	2:00:01	0	WIES	0	5.7	0	8.22	-84.7	108.5	8.47	0.47	2.39	1.77	4.95	17.506	43967.6	51311.5	33.76	51947.7	33352	1.9171	19.109	21.676	19.103
7/31/2018	2:30:01	0	WIES	0	5.7	0	8.22	-84.9	108.4	8.47	0.46	2.38	1.77	4.95	17.433	43890.8	51305.4	33.75	51946.4	33349	1.9171	19.109	22.058	19.436
7/31/2018	3:00:01	0	WIES	0	5.7	0	8.23	-85.5	109.6	8.5	0.48	2.46	1.74	4.87	17.886	44332.8	51303.9	33.76	51914.8	33348	1.9173	19.113	21.7	19.793
7/31/2018	3:30:01	0	WIES	0	5.7	0	8.23	-85.7	109.9	8.51	0.49	2.5	1.73	4.84	17.907	44354.5	51305.2	33.76	51914.7	33348	1.9179	19.119	21.056	18.461
7/31/2018	4:00:01	0	WIES	0	5.7	0	8.24	-85.8	110.3	8.54	0.5	2.5	1.8	5.03	17.962	44410.4	51307	33.76	51912.8	33350	1.9184	19.125	21.533	18.319
7/31/2018	4:30:01	0	WIES	0	5.7	0	8.23	-85.4	109.1	8.47	0.5	2.52	1.76	4.92	17.774	44220.6	51301.3	33.75	51919.7	33346	1.9187	19.126	21.056	18.509
7/31/2018	5:00:01	0	WIES	0	5.7	0	8.22	-84.4	108	8.55	0.53	2.62	1.95	5.46	16.767	43220	51284.1	33.73	51966.3	33335	1.919	19.125	20.341	18.295
7/31/2018	5:30:01	0	WIES	0	5.7	0	8.21	-83.7	106.1	8.49	0.51	2.56	1.97	5.52	16.247	42702.6	51274.5	33.72	51987.3	33328	1.9192	19.125	21.246	17.938
7/31/2018	6:00:01	0	WIES	0	5.7	0	8.2	-83.4	104.1	8.32	0.45	2.32	1.78	4.99	16.267	42722.3	51274.5	33.72	51986.3	33328	1.9193	19.127	20.746	17.938
7/31/2018	6:30:01	0	WIES	0	5.7	0	8.15	-80	95	7.86	0.36	1.97	1.72	4.81	14.529	41044.5	51304.3	33.7	52104.3	33348	1.9197	19.124	20.627	17.605
7/31/2018	7:00:01	0	WIES	0	5.7	0	8.14	-79.7	93.7	7.79	0.35	1.92	1.8	5.03	14.304	40827.3	51309.9	33.69	52120.3	33351	1.9196	19.122	20.103	17.486
7/31/2018	7:30:01	0	WIES	0	5.7	0	8.17	-81.5	97.9	8.01	0.39	2.06	1.8	5.05	15.083	41562	51274.5	33.69	52048.8	33328	1.9192	19.121	20.674	17.819
7/31/2018	8:00:01	0	WIES	0	5.7	0	8.1	-77.2	86.8	7.34	0.28	1.63	1.6	4.47	13.487	40046.6	51334.5	33.68	52176.8	33367	1.9194	19.117	20.793	18.129
7/31/2018	8:30:01	0	WIES	0	5.7	0	8.12	-78.6	90.9	7.57	0.33	1.82	1.67	4.69	14.254	40742.2	51266	33.66	52077.7	33323	1.9193	19.119	21.509	19.08
7/31/2018	9:00:01	0	WIES	0	5.7	0	8.13	-79.1	92.2	7.69	0.33	1.82	1.65	4.62	14.162	40677.1	51295.5	33.68	52111.6	33342	1.9188	19.114	21.461	18.557
7/31/2018	9:30:01	0	WIES	0	5.7	0	8.17	-81.6	98.3	8.04	0.42	2.19	1.9	5.31	15.121	41585.8	51258.5	33.68	52030.6	33318	1.9188	19.117	21.676	17.106
7/31/2018	10:00:01	0	WIES	0	5.7	0	8.18	-82.1	100	8.14	0.46	2.35	1.92	5.39	15.375	41840.4	51265.2	33.69	52024.9	33322	1.9185	19.116	21.628	20.507
7/31/2018	10:30:01	0	WIES	0	5.7	0	8.18	-82	99.6	8.11	0.41	2.17	1.8	5.03	15.339	41813.7	51274.9	33.7	52036.6	33329	1.9183	19.113	21.485	19.698
7/31/2018	11:00:01	0	WIES	0	5.7	0	8.27	-88	112.9	8.44	0.32	1.78	1.36	3.82	19.817	46242.6	51324.1	33.77	51790.7	33361	1.9183	19.132	21.604	21.39
7/31/2018	11:30:01	0	WIES	0	5.7	0	8.28	-89.1	114.3	8.33	0.17	1.2	1.09	3.06	21.165	47628.8	51393.2	33.82	51752.2	33406	1.9181	19.136	21.533	21.509
7/31/2018	12:00:01	0	WIES	0	5.7	0	8.27	-88.7	113	8.22	0.13	1.04	1.05	2.94	21.315	47784.4	51402.4	33.82	51749	33412	1.9183	19.139	21.533	21.485
7/31/2018	12:30:01	0	WIES	0	5.7	0	8.27	-88.5	113.1	8.23	0.14	1.09	1.1	3.09	21.264	47743.9	51412.8	33.83	51763.9	33418	1.9186	19.141	21.628	21.652
7/31/2018	13:00:01	0	WIES	0	5.7	0	8.27	-88.5	113	8.22	0.14	1.08	1.02	2.85	21.301	47780.6	51412.6	33.83	51760.5	33418	1.9186	19.141	21.652	21.581
7/31/2018	13:30:01	0	WIES	0	5.7	0	8.22	-84.9	108.6	8.38	0.37	1.98	1.53	4.28	18.107	44573.6	51330.5	33.78	51925.1	33365	1.919	19.131	21.724	21.604
7/31/2018	14:00:01	0	WIES	0	5.7	0	8.17	-81.8	101.4	8.2	0.37	1.99	1.79	5	15.667	42149.3	51291.8	33.72	52035.6	33340	1.9192	19.123	21.7	20.031
7/31/2018	14:30:01	0	WIES	0	5.7	0	8.17	-81.8	100.7	8.18	0.37	1.99	1.74	4.88	15.463	41917.9	51254	33.68	52009	33315	1.9191	19.122	21.7	21.413
7/31/2018	15:00:01	0	WIES	0	5.7	0	8.18	-82.2	101.1	8.2	0.35	1.93	1.74	4.86	15.581	42031.9	51252	33.69	52001	33314	1.9192	19.123	21.724	20.269
7/31/2018	15:30:01	0	WIES	0	5.7	0	8.19	-82.8	102.8	8.29	0.36	1.95	1.72	4.8	15.848	42299	51259.3	33.7	51994.2	33319	1.9193	19.125	21.724	17.391
7/31/2018	16:00:01	0	WIES	0	5.7	0	8.19	-82.9	103.1	8.32	0.38	2.03	1.81	5.06	15.836	42283.3	51255	33.69	51990.4	33316	1.9189	19.121	21.772	18.366
7/31/2018	16:30:01	0	WIES	0	5.7	0	8.22	-84.5	107	8.47	0.39	2.09	1.72	4.83	16.773	43207.1	51262.2	33.72	51943.8	33320	1.4737	14.688	21.963	21.748
7/31/2018	17:00:01	0	WIES	0	5.7	0	8.18	-81.8	101	8.25	0.34	1.88	1.8	5.05	15.176	41732.2	51370.9	33.76	52141.7	33391	1.8961	18.89	21.748	17.439
7/31/2018	17:30:01	0	WIES	0	5.7	0	8.17	-81.4	99.5	8.17	0.31	1.76	1.75	4.89	14.877	41433.5	51364.9	33.75	52150.5	33387	1.9161	19.089	21.628	15.915
7/31/2018	18:00:01	0	WIES	0	5.7	0	8.17	-81.2	98.6	8.12	0.3	1.7	1.7	4.77	14.817	41374.7	51365.1	33.75	52153.6	33387	1.9166	19.093	21.294	15.772
7/31/2018	18:30:01	0	WIES	0	5.7	0	8.18	-81.7	100.1	8.21	0.29	1.69	1.65	4.63	14.934	41481.5	51355.3	33.75	52138.1	33381	1.9171	19.099	19.127	15.843
7/31/2018	19:00:01	0	WIES	0	5.7	0	8.17	-81.5	99.3	8.16	0.28	1.64	1.64	4.59	14.886	41440.1	51362.3	33.75	52147.4	33385	1.917	19.098	18.794	15.843
7/31/2018	19:30:01	0	WIES	0	5.7	0	8.16	-80.6	96.6	8	0.25	1.52	1.62	4.53	14.494	41063.8	51372.9	33.75	52176.1	33392	1.9172	19.098	17.867	15.915
7/31/2018	20:00:01	0	WIES	0	5.7	0	8.16	-80.6	96.4	7.99	0.23	1.45	1.59	4.45	14.487	41060.5	51376.6	33.75	52180.2	33395	1.917	19.096	17.344	15.796
7/31/2018	20:30:01	0	WIES	0	5.7	0	8.15	-80.3	95.4	7.92	0.22	1.42	1.6	4.49	14.341	40913.6	51372.3	33.74	52182.1	33392	1.9171	19.097	17.034	15.867
7/31/2018	21:00:01	0	WIES	0	5.7	0	8.18	-82	100.7	8.26	0.32	1.8	1.73	4.84	14.973	41515.8	51349.9	33.74	52130.7	33377	1.9171	19.099	17.296	16.129
7/31/2018	21:30:01	0	WIES	0	5.7	0	8.18	-82.1	101	8.27	0.35	1.94	1.78	4.99	15.074	41614.6	51350.2	33.75	52126.2	33378	1.9172	19.101	17.344	16.368
7/31/2018	22:00:01	0	WIES	0	5.7	0	8.19	-82.7	102.9	8.39	0.37	2	1.85	5.17	15.262	41793.1	51342.8	33.75	52109.4	33373	1.9165	19.094	19.032	16.725
7/31/2018	22:30:01	0	WIES	0	5.7	0	8.27	-88.4	114.1	8.5	0.2	1.31	1.28	3.58	20.036	46528.6	51403	33.83	51852.6	33412	1.914	19.089	22.034	21.795
7/31/2018	23:00:01	0	WIES	0	5.7	0	8.28	-89.1	115.8	8.45	0.14	1.09	1.07	2.99	21.12	47654.1	51468.8	33.87	51832.3	33455	1.9146	19.1	21.843	21.533
7/31/2018	23:30:01	0	WIES	0	5.7	0	8.28	-88.9	115.9	8.46	0.17	1.18	1.14	3.19	21.067	47606.7	51473	33.88	51841.3	33457	1.9147	19.101	22.106	21.485
8/1/2018	0:00:01	0	WIES	0	5.7	0	8.28	-89	116.1	8.46	0.18	1.24	1.15	3.23	21.17	47706.7	51472.3	33.88	51831.9	33457	1.9146	19.101	22.345	21.795
8/1/2018	0:30:01	0	WIES	0	5.7	0	8.26	-87.4	114.4	8.55	0.26	1.55	1.35	3.77	19.83	46342.1	51420.1	33.85	51889.3	33423	1.9151	19.099	22.274	21.795
8/1/2018	1:00:01	0	WIES	0	5.7	0	8.24	-86.1	112.6	8.67	0.43	2.22	1.68	4.72	18.201	44695.8	51365.9	33.8	51955.5	33388	1.9149	19.09	21.939	20.579
8/1/2018	1:30:01	0	WIES	0	5.7	0	8.22	-85	110.3	8.64	0.45	2.33	1.7	4.77	17.285	43771.6	51336	33.77	51986.7	33368	1.9147	19.084	21.509	20.055
8/1/2018	2:00:01	0	WIES	0	5.7	0	8.24	-86.1	112.1	8.67	0.44	2.28	1.68	4.71	17.985	44462.2	51342	33.79	51946.6	33372	1.915	19.09	22.011	20.15
8/1/2018	2:30:01	0	WIES	0	5.7	0	8.26	-87.3	114.4	8.68	0.35	1.93	1.47	4.11	19.008	45499.6	51380.7	33.82	51912.6	33397	1.9153	19.097	20.889	19.888
8/1/2018	3:00:01	0	WIES	0	5.7	0	8.25	-87	114	8.71	0.38	2.05	1.52	4.25	18.633	45113.8	51358.9	33.8	51918.1	33383	1.9152	19.095	20.936	19.865
8/1/2018	3:30:01	0	WIES	0	5.7	0	8.26	-87.3	114.5	8.7	0.37	1.99	1.46	4.09	18.906	45379.1	51356.4	33.8	51895.8	33382	1.916	19.104	20.913	19.627
8/1/2018	4:00:01	0	WIES	0	5.7	0	8.24	-86.4	112.4	8.64	0.4	2.12	1.59	4.46	18.302	44781	51350.1	33.79	51932.8	33378	1.9159	19.1	20.889	19.674
8/1/2018	4:30:01	0	WIES	0	5.7	0	8.24	-86.1	111.1	8.59	0.41	2.17	1.64	4.59	18.024	44501.3	51342	33.79	51944	33372	1.9164	19.105	20.913	19.175
8/1/2018	5:00:01	0	WIES	0	5.7	0	8.23	-85.4	109.5	8.56	0.43	2.24	1.63	4.57	17.416	43910.7	51348.2	33.79	51990.7	33376	1.917	19.107	20.936	19.27
8/1/2018	5:30:01	0	WIES	0	5.7	0	8.21	-83.7	106.3	8.54	0.47	2.39	1.89	5.3	16.028	42514.1	51305.7	33.73	52031	33349	1.9173	19.105	21.103	18.675
8/1/2018	6:00:01	0	WIES	0	5.7	0	8.19	-82.8	103.8	8.44	0.46	2.37	1.88	5.27	15.441	41940.1	51307.5	33.72	52064.4	33350	1.9171	19.101	21.056	18.438
8/1/2018	6:30:01	0	WIES	0	5.7	0	8.18	-82.3	102	8.33	0.43	2.24	1.86	5.22	15.231	41720.3	51290.9	33.71	52058.3	33339	1.9169	19.099	20.913	18.414
8/1/2018	7:00:01	0	WIES	0	5.7	0	8.11	-77.7	88.6	7.47	0.27	1.62	1.64	4.6	13.599	40172.7	51356	33.7	52194.5	33381	1.9174	19.097	20.698	18.129
8/1/2018	7:30:01	0	WIES	0	5.7	0	8.1	-77.2	87	7.36	0.26	1.57	1.64	4.59	13.436	40005.3	51346.6	33.69	52191.4	33375	1.9174	19.096	20.15	16.368
8/1/2018	8:00:01	0	WIES	0	5.7	0	8.1	-77.2	86.6	7.33	0.26	1.58	1.64	4.58	13.401	39976.4	51352.6	33.7	52198.8	33379	1.9173	19.096	20.031	16.939
8/1/2018	8:30:01	0	WIES	0	5.7	0	8.1	-76.8	85.2	7.23	0.25	1.51	1.62	4.54	13.299	39877.8	51355.2	33.69	52204.9	33381	1.917	19.092	19.793	17.891
8/1/2018	9:00:01	0	WIES	0	5.7	0	8.1	-77.4	86.6	7.33	0.25	1.53	1.6	4.49	13.425	39996.2	51348.1	33.69	52193.4	33376	1.9172	19.095	20.103	18.057
8/1/2018	9:30:01	0	WIES	0	5.7	0	8.12	-78.2	88.9	7.48	0.27	1.59	1.62	4.54	13.734	40295.3	51343.3	33.7	52177.1	33373	1.9172	19.095	20.246	16.963
8/1/2018	10:00:01	0	WIES	0	5.7	0	8.16	-81	96.4	7.95	0.33	1.85	1.7	4.75	14.715	41222.8	51300.7	33.7	52092.7	33345	1.917	19.097	20.603	17.439
8/1/2018	10:30:01	0	WIES	0	5.7	0	8.17	-81.5	98.3	8.07	0.35	1.92	1.66	4.64	14.91	41409.9	51295.5	33.7	52078.4	33342	1.917	19.098	20.579	17.368
8/1/2018	11:00:01	0	WIES	0	5.7	0	8.27	-88.5	111.9	8.28	0.19	1.29	1.16	3.23	20.379	46839.3	51374.3	33.81	51794.8	33393	1.9135	19.086	21.056	20.96
8/1/2018	11:30:01	0	WIES	0	5.7	0	8.27	-88.4	111.9	8.22	0.17	1.2	1.12	3.12	20.754	47248.4	51418.4	33.84	51812.5	33422	1.9166	19.119	21.246	21.199
8/1/2018	12:00:01	0	WIES	0	5.7	0	8.27	-88.5	111.9	8.17	0.13	1.04	1.05	2.93	21.06	47570.6	51442.2	33.86	51811	33437	1.9164	19.118	21.318	21.342
8/1/2018	12:30:01	0	WIES	0	5.7	0	8.27	-88.4	112.5	8.23	0.13	1.03	1.05	2.94	20.989	47491.5	51432.2	33.85	51807	33431	1.9163	19.117	21.318	21.246
8/1/2018	13:00:01	0	WIES	0	5.7	0	8.27	-88.6	112.9	8.23	0.11	0.97	1.01	2.83	21.214	47613.5	51324.5	33.77	51679.3	33361	1.916	19.116	21.652	21.557
8/1/2018	13:30:01	0	WIES	0	5.7	0	8.27	-88.5	112.5	8.19	0.12	0.99	0.99	2.77	21.238	47738.5	51434.7	33.85	51788.2	33433	1.916	19.115	21.557	21.485
8/1/2018	14:00:01	0	WIES	0	5.7	0	8.19	-82.8	103.8	8.29	0.29	1.69	1.59	4.44	16.339	42841.4	51330.5	33.75	52034.9	33365	1.9166	19.1	21.533	17.891
8/1/2018	14:30:01	0	WIES	0	5.7	0	8.19	-83.1	103.9	8.31	0.29	1.7	1.56	4.38	16.275	42737	51282.9	33.72	51994.1	33334	1.9167	19.1	21.485	17.867
8/1/2018	15:00:01	0	WIES	0	5.7	0	8.22	-84.7	106.6	8.34	0.29	1.66	1.49	4.17	17.391	43835	51288.9	33.74	51932.2	33338	1.9168	19.107	21.772	21.557
8/1/2018	15:30:01	0	WIES	0	5.7	0	8.21	-84	105.1	8.32	0.28	1.64	1.54	4.32	16.757	43228.7	51306.1	33.75	51989.4	33349	1.9167	19.102	21.724	21.652
8/1/2018	16:00:01	0	WIES	0	5.7	0	8.19	-82.7	102.3	8.24	0.23	1.43	1.49	4.17	15.877	42354.8	51292	33.72	52025.6	33340	1.9172	19.104	21.819	21.27
8/1/2018	16:30:01	0	WIES	0	5.7	0	8.19	-82.5	101.6	8.22	0.22	1.41	1.51	4.24	15.685	42160.8	51285.4	33.71	52029.3	33335	1.9172	19.104	21.795	18.2
8/1/2018	17:00:01	0	WIES	0	5.7	0	8.19	-82.8	102	8.24	0.22	1.39	1.52	4.25	15.78	42247.9	51278.5	33.71	52017.3	33331	1.9176	19.108	21.819	17.51
8/1/2018	17:30:01	0	WIES	0	5.7	0	8.19	-82.8	102.1	8.25	0.21	1.37	1.49	4.16	15.768	42232.9	51273.5	33.71	52012.9	33328	1.9178	19.109	21.819	16.153
8/1/2018	18:00:01	0	WIES	0	5.7	0	8.2	-83.1	103.2	8.34	0.22	1.39	1.5	4.21	15.756	42217.6	51269.8	33.7	52009.8	33325	1.9172	19.104	21.891	16.272
8/1/2018	18:30:01	0	WIES	0	5.7	0	8.19	-82.9	102.9	8.33	0.22	1.41	1.51	4.22	15.682	42144.7	51269.7	33.7	52013.6	33325	1.9179	19.111	20.984	15.986
8/1/2018	19:00:01	0	WIES	0	5.7	0	8.19	-82.5	102.1	8.31	0.21	1.38	1.54	4.3	15.354	41825.3	51271.1	33.69	52032	33326	1.9182	19.112	17.938	15.748
8/1/2018	19:30:01	0	WIES	0	5.7	0	8.18	-82.3	101.6	8.3	0.19	1.27	1.48	4.13	15.198	41670.9	51269.2	33.69	52037.9	33325	1.9179	19.109	17.915	15.796
8/1/2018	20:00:01	0	WIES	0	5.7	0	8.18	-82.1	100.8	8.26	0.2	1.31	1.5	4.2	15.092	41566.8	51268.7	33.69	52042.5	33325	1.9174	19.104	21.557	15.939
8/1/2018	20:30:01	0	WIES	0	5.7	0	8.18	-81.8	100.2	8.22	0.19	1.29	1.49	4.17	14.957	41434.2	51268.2	33.68	52048.5	33324	1.9173	19.102	20.007	15.939
8/1/2018	21:00:01	0	WIES	0	5.7	0	8.18	-82	100.4	8.23	0.19	1.29	1.48	4.16	15.012	41485.3	51265.5	33.68	52043.2	33323	1.9171	19.099	17.582	15.748
8/1/2018	21:30:01	0	WIES	0	5.7	0	8.18	-81.8	99.9	8.19	0.2	1.32	1.5	4.2	14.983	41462.3	51272.1	33.69	52051.2	33327	1.9172	19.101	16.701	15.652
8/1/2018	22:00:01	0	WIES	0	5.7	0	8.19	-82.3	101.2	8.27	0.23	1.44	1.54	4.31	15.181	41647.1	51260.8	33.68	52030.2	33320	1.9166	19.095	17.153	15.867
8/1/2018	22:30:01	0	WIES	0	5.7	0	8.2	-83	103.1	8.38	0.25	1.51	1.56	4.37	15.425	41882.7	51256.5	33.69	52013.5	33317	1.9163	19.093	18.723	16.201
8/1/2018	23:00:01	0	WIES	0	5.7	0	8.27	-87.9	112.7	8.52	0.23	1.45	1.41	3.95	19.252	45674.1	51308.1	33.76	51818.7	33350	1.9127	19.073	21.39	21.032
8/1/2018	23:30:01	0	WIES	0	5.7	0	8.27	-88.7	114.2	8.41	0.16	1.17	1.11	3.11	20.613	47066.1	51370.3	33.81	51775.6	33391	1.9145	19.097	21.27	20.746
8/2/2018	0:00:01	0	WIES	0	5.7	0	8.27	-88.6	114.6	8.43	0.18	1.22	1.12	3.12	20.689	47147.5	51378.1	33.81	51777.5	33396	1.9138	19.09	21.819	21.485
8/2/2018	0:30:01	0	WIES	0	5.7	0	8.28	-89.3	116.3	8.44	0.13	1.06	1.07	3	21.42	47894	51409.4	33.83	51747	33416	1.9137	19.094	22.13	21.867
8/2/2018	1:00:01	0	WIES	0	5.7	0	8.28	-89.5	116.1	8.36	0.11	0.95	1.02	2.85	21.84	48326.8	51431.3	33.84	51732.2	33430	1.9135	19.093	22.393	22.202
8/2/2018	1:30:01	0	WIES	0	5.7	0	8.28	-89.4	116.2	8.36	0.12	1.01	1.01	2.82	21.918	48403.7	51431.5	33.84	51725.5	33430	1.9134	19.093	22.345	22.058
8/2/2018	2:00:01	0	WIES	0	5.7	0	8.27	-88.6	114.7	8.33	0.16	1.16	1.12	3.12	21.362	47853.3	51426.2	33.84	51768.8	33427	1.9135	19.091	22.345	22.034
8/2/2018	2:30:01	0	WIES	0	5.7	0	8.25	-87.1	112.5	8.41	0.23	1.44	1.27	3.54	19.803	46264.9	51362.3	33.8	51832.9	33386	1.9136	19.085	22.058	21.915
8/2/2018	3:00:01	0	WIES	0	5.7	0	8.23	-85.4	109.7	8.46	0.29	1.68	1.45	4.06	18.117	44558.8	51302.6	33.76	51897.2	33347	1.9144	19.086	21.819	20.746
8/2/2018	3:30:01	0	WIES	0	5.7	0	8.23	-85.8	110	8.46	0.3	1.73	1.39	3.9	18.317	44741.3	51288.8	33.75	51869.9	33338	1.9143	19.085	21.867	20.96
8/2/2018	4:00:01	0	WIES	0	5.7	0	8.21	-83.9	105.3	8.3	0.26	1.56	1.44	4.02	17.022	43477.9	51293.5	33.74	51960.2	33341	1.9146	19.083	21.987	20.913
8/2/2018	4:30:01	0	WIES	0	5.7	0	8.2	-83.1	103.6	8.31	0.33	1.82	1.57	4.38	16.076	42519.9	51256.3	33.7	51978.4	33317	1.9155	19.088	21.748	20.222
8/2/2018	5:00:01	0	WIES	0	5.7	0	8.18	-82.4	101.2	8.2	0.28	1.64	1.57	4.41	15.634	42087.3	51256.8	33.69	52003	33317	1.9159	19.091	21.724	18.961
8/2/2018	5:30:01	0	WIES	0	5.7	0	8.2	-83.3	103.5	8.3	0.31	1.76	1.57	4.39	16.128	42556.1	51239.1	33.69	51958.2	33305	1.9161	19.094	21.652	18.557
8/2/2018	6:00:01	0	WIES	0	5.7	0	8.19	-82.8	102.1	8.24	0.28	1.65	1.55	4.35	15.799	42250.9	51258.4	33.69	51995.8	33318	1.9163	19.095	21.318	17.677
8/2/2018	6:30:01	0	WIES	0	5.7	0	8.16	-80.8	96.6	7.94	0.24	1.49	1.51	4.23	14.888	41370.2	51272.8	33.68	52056.3	33327	1.9169	19.098	19.389	16.868
8/2/2018	7:00:01	0	WIES	0	5.7	0	8.17	-81.6	98.5	8.04	0.26	1.58	1.54	4.32	15.259	41714.1	51248.7	33.68	52014	33312	1.9167	19.097	19.841	17.344
8/2/2018	7:30:01	0	WIES	0	5.7	0	8.19	-82.5	101.1	8.18	0.27	1.62	1.52	4.27	15.705	42140.7	51237.3	33.68	51979.5	33304	1.9166	19.098	19.936	17.415
8/2/2018	8:00:01	0	WIES	0	5.7	0	8.17	-81.2	97.4	8	0.25	1.53	1.54	4.31	14.924	41389.8	51253	33.67	52034.6	33314	1.9162	19.091	19.912	17.486
8/2/2018	8:30:01	0	WIES	0	5.7	0	8.2	-83.3	102.3	8.22	0.28	1.65	1.54	4.3	16.033	42455.3	51229.8	33.68	51953.9	33299	1.9163	19.096	19.46	17.748
8/2/2018	9:00:01	0	WIES	0	5.7	0	8.18	-81.9	99	8.06	0.26	1.57	1.56	4.38	15.395	41852.2	51255.2	33.68	52013.7	33316	1.9164	19.094	21.199	17.986
8/2/2018	9:30:01	0	WIES	0	5.7	0	8.17	-81.7	98.6	8	0.21	1.38	1.41	3.94	15.533	41979.7	51245.6	33.68	51996.9	33310	1.9158	19.089	21.223	19.056
8/2/2018	10:00:01	0	WIES	0	5.7	0	8.14	-79.5	93	7.75	0.22	1.39	1.5	4.19	14.255	40745.3	51266.4	33.66	52077.9	33323	1.916	19.086	21.27	18.438
8/2/2018	10:30:01	0	WIES	0	5.7	0	8.16	-80.6	96.2	7.96	0.21	1.37	1.45	4.07	14.52	40983.5	51240.6	33.65	52040.5	33306	1.9157	19.085	20.531	16.082
8/2/2018	11:00:01	0	WIES	0	5.7	0	8.18	-82	100.1	8.19	0.24	1.47	1.5	4.19	15.086	41530.2	51231.2	33.66	52004.7	33300	1.9157	19.087	20.317	17.463
8/2/2018	11:30:01	0	WIES	0	5.7	0	8.26	-88.1	109.8	8.13	0.16	1.17	1.14	3.2	20.387	46799.1	51322.1	33.77	51742	33359	1.915	19.102	21.413	21.318
8/2/2018	12:00:01	0	WIES	0	5.7	0	8.26	-88.2	110.1	8.06	0.12	1.01	1.03	2.88	20.941	47387	51369.2	33.8	51747.3	33390	1.9156	19.11	21.151	21.127
8/2/2018	12:30:01	0	WIES	0	5.7	0	8.26	-88.1	110.1	8.03	0.12	1.02	1.06	2.97	21.124	47580.1	51383.8	33.81	51746.7	33399	1.9153	19.108	21.557	21.485
8/2/2018	13:00:01	0	WIES	0	5.7	0	8.26	-88.2	110	8.01	0.1	0.93	1.02	2.85	21.286	47744.7	51390	33.82	51739.1	33404	1.915	19.106	21.724	21.628
8/2/2018	13:30:01	0	WIES	0	5.7	0	8.27	-88.4	110.7	8.03	0.11	0.96	0.98	2.74	21.476	47940.3	51400.1	33.82	51732.8	33410	1.915	19.107	21.843	21.843
8/2/2018	14:00:01	0	WIES	0	5.7	0	8.25	-87.5	108.4	7.91	0.1	0.9	0.99	2.77	21.126	47589.2	51391.9	33.82	51754.6	33405	1.9153	19.108	21.819	21.676
8/2/2018	14:30:01	0	WIES	0	5.7	0	8.22	-84.7	107	8.26	0.21	1.36	1.28	3.59	18.088	44539.8	51313.3	33.76	51909.1	33354	1.9155	19.096	21.724	21.509
8/2/2018	15:00:01	0	WIES	0	5.7	0	8.2	-83.3	104.7	8.34	0.21	1.35	1.38	3.87	16.495	42925.6	51249.8	33.7	51947.5	33312	1.9154	19.089	21.867	21.676
8/2/2018	15:30:01	0	WIES	0	5.7	0	8.25	-86.9	108.9	8.12	0.17	1.19	1.15	3.21	19.962	46366.6	51304.3	33.76	51760.5	33348	1.9157	19.106	21.891	21.509
8/2/2018	16:00:01	0	WIES	0	5.7	0	8.21	-84.2	105.4	8.26	0.19	1.28	1.33	3.73	17.273	43707.4	51273.5	33.73	51923.1	33328	1.9158	19.096	21.819	21.318
8/2/2018	16:30:01	0	WIES	0	5.7	0	8.21	-83.9	104.4	8.23	0.21	1.34	1.41	3.95	17.005	43421	51247.1	33.71	51914.4	33311	1.916	19.097	21.843	21.056
8/2/2018	17:00:01	0	WIES	0	5.7	0	8.2	-83.4	103.4	8.24	0.2	1.31	1.41	3.95	16.421	42853.9	51251.8	33.7	51954.3	33314	1.9163	19.098	21.843	18.414
8/2/2018	17:30:01	0	WIES	0	5.7	0	8.19	-83	102.5	8.22	0.22	1.4	1.45	4.07	16.167	42592.8	51237.1	33.69	51954	33304	1.9166	19.1	21.867	17.439
8/2/2018	18:00:01	0	WIES	0	5.7	0	8.2	-83.4	104	8.34	0.22	1.39	1.43	4.02	16.149	42572.8	51233.5	33.68	51951.4	33302	1.9171	19.104	20.96	16.701
