# Supplementary material for: Dynamics of pH at Santa Catalina Island
Source: PLoS One. 2023 Dec 7;18(12):e0290039. doi: 10.1371/journal.pone.0290039 (PMC10703214; doi:10.1371/journal.pone.0290039)
Supplement: S33 Dataset — (TXT) [file pone.0290039.s035.txt]

KOR Export File
File Created:10/27/2018 12:35:31 PM
Sonde ID	Sonde 17D108371 CMS-1
User ID	YSI
Site	WIES
Template	Depth Profiling Standard 30min
Averaging Mode	Default
Time Zone	(UTC) Coordinated Universal Time
Devices List:
Name	SN	Firmware	Corresponding Data Column(s)
Data Collection Device			1;2;3;4;5
EXO2 Sonde	17D108371	1.0.35	6;7
pH	17F100785	3.0.0	8;9
Optical DO	17D107394	3.0.0	10;11
Total Algae BGA-PE	17K104828	3.0.0	12;13;14;15
Conductivity/Temp	17C104812	3.0.5	16;17;18;19;20;21
Wiper	17L103085	3.0.0
Depth Non-Vented 0-100m	17C103815	3.0.0	22;23
1	2	3	4	5	6	7	8	9	10	11	12	13	14	15	16	17	18	19	20	21	22	23	24	25	26
Date (MM/DD/YYYY)	Time (HH:MM:SS)	Time (Fract. Sec)	Site Name	Fault Code	Battery V	Cable Pwr V	pH	pH mV	ODO % sat	ODO mg/L	Chlorophyll RFU	Chlorophyll �g/L	BGA-PE RFU	BGA-PE �g/L	Temp �C	Cond �S/cm	SpCond �S/cm	Sal psu	nLF Cond �S/cm	TDS mg/L	Press bar a	Depth m	20 ft Temp C	40 ft Temp C	80 ft Temp C
9/20/2018	20:30:01	0	WIES	0	6.2	0	8.27	-93.8	108.7	8.61	0.05	0.73	1.8	5.05	17.434	41224.4	48226.6	31.73	48831.2	31347	1.8124	18.067	21.795	18.176	16.034
9/20/2018	21:00:01	0	WIES	0	6.2	0	8.23	-91.7	109.6	8.6	0.09	0.87	1.1	3.07	17.278	43648.4	51202	33.69	51851.7	33281	1.8978	18.916	21.748	17.867	15.461
9/20/2018	21:30:01	0	WIES	0	6.2	0	8.22	-91.2	107.6	8.54	0.27	1.6	1.61	4.5	16.622	43125.2	51340.3	33.77	52032.1	33371	1.9018	18.953	20.77	17.629	14.984
9/20/2018	22:00:01	0	WIES	0	6.2	0	8.22	-90.9	105.9	8.49	0.46	2.37	2.07	5.8	16.145	42644.9	51326	33.75	52045.4	33362	1.9015	18.949	20.293	17.486	15.127
9/20/2018	22:30:01	0	WIES	0	6.2	0	8.22	-90.9	105	8.45	0.45	2.3	2.01	5.64	15.933	42430.4	51318.2	33.74	52049.2	33357	1.9019	18.952	20.246	17.605	15.39
9/20/2018	23:00:01	0	WIES	0	6.2	0	8.24	-91.8	106.9	8.54	0.39	2.08	1.81	5.06	16.35	42841.7	51320.8	33.75	52028.4	33358	1.902	18.954	19.389	17.629	15.031
9/20/2018	23:30:01	0	WIES	0	6.2	0	8.23	-91.5	106.1	8.53	0.46	2.38	1.96	5.49	16.026	42527	51324.5	33.75	52050.6	33361	1.9019	18.952	18.2	17.32	14.912
9/21/2018	0:00:01	0	WIES	0	6.2	0	8.23	-91.2	104.7	8.46	0.58	2.82	2.14	5.99	15.768	42267.7	51316.8	33.74	52056.8	33356	1.902	18.952	17.915	16.701	14.792
9/21/2018	0:30:01	0	WIES	0	6.2	0	8.22	-90.5	102.5	8.35	0.63	3.04	2.28	6.39	15.332	41843.3	51320.1	33.73	52082.8	33358	1.9023	18.953	17.986	16.773	14.745
9/21/2018	1:00:01	0	WIES	0	6.2	0	8.22	-90.4	101.9	8.31	0.63	3.02	2.28	6.38	15.242	41750	51313.9	33.72	52081	33354	1.9026	18.956	18.105	17.32	14.96
9/21/2018	1:30:01	0	WIES	0	6.2	0	8.23	-91.1	103.5	8.4	0.62	3	2.24	6.26	15.54	42041.6	51313.1	33.73	52065.1	33354	1.9028	18.958	18.224	17.486	15.127
9/21/2018	2:00:01	0	WIES	0	6.2	0	8.24	-91.9	106.1	8.52	0.52	2.59	1.96	5.49	16.062	42551.2	51311.4	33.74	52035.2	33352	1.9029	18.962	18.366	17.629	15.247
9/21/2018	2:30:01	0	WIES	0	6.2	0	8.24	-92.2	106.9	8.55	0.51	2.54	1.94	5.42	16.233	42721.3	51313.9	33.74	52028.2	33354	1.9032	18.965	18.247	17.582	15.103
9/21/2018	3:00:01	0	WIES	0	6.2	0	8.24	-92	106.4	8.53	0.47	2.41	1.88	5.27	16.105	42600.5	51319.9	33.75	52041.5	33358	1.9036	18.969	18.628	17.677	15.986
9/21/2018	3:30:01	0	WIES	0	6.2	0	8.25	-92.6	108	8.6	0.31	1.77	1.54	4.32	16.532	43016.8	51317.2	33.75	52014.1	33356	1.9043	18.978	20.746	18.01	16.796
9/21/2018	4:00:01	0	WIES	0	6.2	0	8.26	-93.2	109.6	8.6	0.22	1.38	1.3	3.64	17.195	43684.2	51337	33.77	51993.5	33369	1.9046	18.983	20.698	18.866	16.987
9/21/2018	4:30:01	0	WIES	0	6.2	0	8.26	-93.5	109.9	8.52	0.08	0.84	0.98	2.73	17.874	44371.5	51362.4	33.8	51974.7	33386	1.9047	18.986	21.223	19.413	18.01
9/21/2018	5:00:01	0	WIES	0	6.2	0	8.26	-93.6	109.8	8.43	0.03	0.63	0.89	2.5	18.388	44901.1	51391	33.82	51968.1	33404	1.9042	18.984	21.485	21.27	18.604
9/21/2018	5:30:01	0	WIES	0	6.2	0	8.26	-93.7	108.9	8.22	0	0.53	0.83	2.31	19.243	45809.2	51469.1	33.88	51984.3	33455	1.9043	18.988	21.533	21.39	18.866
9/21/2018	6:00:01	0	WIES	0	6.2	0	8.25	-93.8	106	7.8	-0.01	0.48	0.79	2.2	20.588	47224.7	51571	33.95	51980.2	33521	1.9045	18.996	21.461	21.342	20.507
9/21/2018	6:30:01	0	WIES	0	6.2	0	8.25	-93.6	105.6	7.75	-0.03	0.39	0.72	2.01	20.748	47392.5	51581.6	33.96	51977.7	33528	1.9045	18.997	21.318	21.151	19.817
9/21/2018	7:00:01	0	WIES	0	6.2	0	8.25	-93.4	106.2	7.86	-0.03	0.39	0.75	2.1	20.325	46945.9	51549.2	33.94	51980	33507	1.9044	18.993	21.342	20.817	19.96
9/21/2018	7:30:01	0	WIES	0	6.2	0	8.25	-93.3	106.5	7.9	-0.01	0.47	0.79	2.21	20.162	46776	51537.8	33.93	51981.7	33500	1.9042	18.991	21.318	21.008	19.436
9/21/2018	8:00:01	0	WIES	0	6.2	0	8.25	-93.2	106.8	7.95	-0.02	0.45	0.78	2.19	20	46598.5	51518	33.92	51974.7	33487	1.904	18.988	21.39	21.175	18.937
9/21/2018	8:30:01	0	WIES	0	6.2	0	8.25	-93.3	106.6	7.9	-0.03	0.4	0.74	2.07	20.211	46815.9	51529.4	33.93	51969.4	33494	1.9036	18.985	21.318	20.96	18.438
9/21/2018	9:00:01	0	WIES	0	6.2	0	8.25	-93.1	107.8	8.09	-0.03	0.39	0.76	2.14	19.559	46137.6	51488.1	33.9	51979.3	33467	1.9039	18.985	21.103	20.698	17.796
9/21/2018	9:30:01	0	WIES	0	6.1	0	8.25	-93	108.8	8.28	-0.02	0.44	0.76	2.13	18.863	45399.7	51427.8	33.85	51971	33428	1.904	18.984	21.175	20.412	17.772
9/21/2018	10:00:01	0	WIES	0	6.1	0	8.24	-92.8	108.8	8.31	-0.01	0.48	0.83	2.32	18.635	45159.2	51409.1	33.84	51968.8	33416	1.9043	18.986	20.913	20.126	17.938
9/21/2018	10:30:01	0	WIES	0	6.1	0	8.24	-92.8	108.5	8.25	-0.02	0.44	0.79	2.21	18.884	45419	51426.8	33.85	51968.5	33427	1.9043	18.987	20.579	20.007	16.201
9/21/2018	11:00:01	0	WIES	0	6.1	0	8.24	-92.8	107.8	8.12	-0.04	0.35	0.76	2.14	19.369	45919.9	51454.1	33.87	51959.6	33445	1.9043	18.989	20.603	19.96	16.01
9/21/2018	11:30:01	0	WIES	0	6.1	0	8.24	-92.6	108.1	8.2	-0.03	0.41	0.79	2.21	18.981	45520.3	51433.7	33.86	51968.3	33432	1.9044	18.988	20.507	19.722	15.652
9/21/2018	12:00:01	0	WIES	0	6.1	0	8.24	-92.5	108.9	8.36	0	0.53	0.82	2.3	18.366	44882.5	51394.9	33.83	51973.6	33407	1.9044	18.986	20.507	19.389	15.485
9/21/2018	12:30:01	0	WIES	0	6.1	0	8.24	-92.3	108.9	8.43	0.02	0.61	0.93	2.6	17.928	44428.2	51366.9	33.8	51975.7	33388	1.9048	18.988	20.507	19.222	15.079
9/21/2018	13:00:01	0	WIES	0	6.1	0	8.22	-91.2	106.6	8.41	0.17	1.2	1.21	3.38	16.967	43460.1	51335.9	33.77	52006.6	33368	1.9052	18.989	20.126	18.913	15.103
9/21/2018	13:30:01	0	WIES	0	6.1	0	8.22	-91.3	106.8	8.43	0.15	1.13	1.2	3.35	16.923	43419.5	51339.4	33.77	52013.1	33371	1.9056	18.992	20.126	18.2	15.199
9/21/2018	14:00:01	0	WIES	0	6.1	0	8.22	-90.8	105.7	8.41	0.23	1.45	1.37	3.83	16.547	43029.6	51314.4	33.75	52010.5	33354	1.9059	18.994	19.817	18.319	15.103
9/21/2018	14:30:01	0	WIES	0	6.1	0	8.22	-90.8	105.7	8.41	0.2	1.33	1.35	3.77	16.522	43004.7	51314.2	33.75	52011.7	33354	1.9062	18.997	19.436	18.295	15.175
9/21/2018	15:00:01	0	WIES	0	6.1	0	8.22	-90.9	105.8	8.4	0.18	1.23	1.28	3.59	16.628	43110.3	51315.8	33.75	52007	33355	1.9067	19.002	19.674	18.247	15.079
9/21/2018	15:30:01	0	WIES	0	6.1	0	8.22	-90.8	105.5	8.39	0.17	1.2	1.35	3.78	16.561	43048	51319.8	33.75	52015	33358	1.907	19.004	20.031	18.366	15.008
9/21/2018	16:00:01	0	WIES	0	6.1	0	8.22	-91	106.1	8.4	0.16	1.17	1.27	3.55	16.814	43296.6	51321.2	33.76	52001.3	33359	1.9068	19.003	20.46	18.485	16.01
9/21/2018	16:30:01	0	WIES	0	6.1	0	8.23	-91.5	107.4	8.4	0.09	0.9	1.11	3.11	17.409	43895.3	51339.4	33.78	51982.3	33371	1.9071	19.009	20.793	18.747	16.201
9/21/2018	17:00:01	0	WIES	0	6.1	0	8.23	-91.7	107.9	8.4	0.09	0.88	1.12	3.13	17.611	44101.6	51348.3	33.79	51978.2	33376	1.9072	19.011	20.865	18.937	16.392
9/21/2018	17:30:01	0	WIES	0	6.1	0	8.23	-92	108.5	8.41	0.06	0.78	1.05	2.93	17.884	44379	51360	33.8	51971.7	33384	1.9072	19.012	20.936	20.198	17.201
9/21/2018	18:00:01	0	WIES	0	6.1	0	8.23	-92.1	108.6	8.34	0	0.54	0.89	2.49	18.385	44895.4	51388.8	33.82	51966.2	33403	1.9072	19.014	21.223	20.65	17.962
9/21/2018	18:30:01	0	WIES	0	6.1	0	8.23	-92.2	107.4	8.08	-0.04	0.37	0.82	2.29	19.458	46017.5	51465.1	33.88	51963.8	33452	1.907	19.016	21.127	20.817	18.58
9/21/2018	19:00:01	0	WIES	0	6.1	0	8.23	-92.2	105.5	7.81	-0.04	0.37	0.74	2.08	20.276	46884.1	51533.5	33.93	51968.1	33497	1.907	19.02	21.199	20.889	20.103
9/21/2018	19:30:01	0	WIES	0	6.1	0	8.22	-91.8	103.3	7.6	-0.05	0.31	0.7	1.95	20.587	47222	51568.9	33.95	51978.4	33520	1.9071	19.021	21.079	21.008	20.174
9/21/2018	20:00:01	0	WIES	0	6.1	0	8.22	-92	104.3	7.66	-0.05	0.32	0.7	1.95	20.697	47338.3	51577.2	33.96	51977.5	33525	1.906	19.011	21.318	21.199	20.436
9/21/2018	20:30:01	0	WIES	0	6.1	0	8.22	-91.9	103.6	7.6	-0.04	0.36	0.74	2.06	20.824	47476.8	51591.4	33.97	51981.2	33534	1.9062	19.014	21.294	21.223	20.865
9/21/2018	21:00:01	0	WIES	0	6.1	0	8.22	-92.1	104.2	7.63	-0.04	0.35	0.72	2.03	20.848	47500.1	51591.6	33.97	51979.4	33535	1.9061	19.013	21.342	21.27	17.629
9/21/2018	21:30:01	0	WIES	0	6.1	0	8.22	-92	104.3	7.64	-0.04	0.37	0.75	2.1	20.899	47551.4	51592.2	33.97	51975.7	33535	1.9057	19.009	21.342	21.27	16.677
9/21/2018	22:00:01	0	WIES	0	6.1	0	8.22	-92.1	105.9	7.81	0.01	0.56	0.82	2.29	20.45	47080.3	51561.4	33.95	51982.1	33515	1.905	19	21.366	21.199	16.963
9/21/2018	22:30:01	0	WIES	0	6.1	0	8.22	-91.5	109	8.51	0.17	1.2	1.28	3.58	17.506	44021.6	51373.3	33.8	52008.9	33393	1.9045	18.984	21.366	20.65	16.63
9/21/2018	23:00:01	0	WIES	0	6.1	0	8.23	-91.4	109.1	8.56	0.23	1.45	1.37	3.85	17.22	43710.7	51339.9	33.78	51994.9	33371	1.9045	18.982	21.39	20.841	16.725
9/21/2018	23:30:01	0	WIES	0	6.1	0	8.23	-91.5	109.4	8.59	0.21	1.36	1.3	3.65	17.23	43714.7	51332.5	33.77	51986.8	33366	1.9041	18.979	21.413	20.984	16.892
9/22/2018	0:00:01	0	WIES	0	6.1	0	8.23	-91.5	109.3	8.56	0.21	1.35	1.3	3.63	17.32	43813.2	51344.5	33.78	51993.3	33374	1.9043	18.98	21.366	20.031	16.773
9/22/2018	0:30:01	0	WIES	0	6.1	0	8.22	-91.3	109.1	8.6	0.23	1.44	1.3	3.63	17.019	43502.8	51327.3	33.77	51994.8	33363	1.9039	18.975	21.581	20.627	16.773
9/22/2018	1:00:01	0	WIES	0	6.1	0	8.22	-91.3	109.1	8.59	0.22	1.41	1.3	3.65	17.044	43527.5	51327.4	33.77	51993.4	33363	1.904	18.976	21.581	20.746	16.677
9/22/2018	1:30:01	0	WIES	0	6.1	0	8.22	-91.3	109.1	8.59	0.24	1.47	1.28	3.59	17.055	43543.9	51333.9	33.77	51999.3	33367	1.9042	18.979	21.581	20.674	16.368
9/22/2018	2:00:01	0	WIES	0	6.1	0	8.22	-91.3	109	8.59	0.24	1.48	1.26	3.52	17.009	43499.6	51334.2	33.77	52002.4	33367	1.9043	18.979	21.581	20.793	16.296
9/22/2018	2:30:01	0	WIES	0	6.1	0	8.23	-91.4	109.3	8.58	0.2	1.34	1.25	3.49	17.231	43719.2	51337.6	33.78	51991.9	33369	1.9044	18.982	21.581	20.889	16.392
9/22/2018	3:00:01	0	WIES	0	6.1	0	8.23	-91.5	109.4	8.55	0.19	1.28	1.19	3.34	17.433	43933.8	51356.2	33.79	51997.8	33382	1.9047	18.985	21.581	21.032	16.725
9/22/2018	3:30:01	0	WIES	0	6.1	0	8.22	-91.4	108.8	8.48	0.14	1.08	1.09	3.05	17.568	44071.5	51362.9	33.8	51995.8	33386	1.9049	18.988	21.413	21.223	17.32
9/22/2018	4:00:01	0	WIES	0	6.1	0	8.23	-91.7	109.4	8.48	0.15	1.11	1.1	3.07	17.869	44372.9	51369.7	33.8	51982.5	33390	1.9052	18.992	21.581	21.294	17.867
9/22/2018	4:30:01	0	WIES	0	6.1	0	8.23	-92	109.6	8.4	0.07	0.79	0.94	2.62	18.483	44996.6	51394.6	33.83	51965	33406	1.9052	18.994	21.581	21.318	18.081
9/22/2018	5:00:01	0	WIES	0	6.1	0	8.23	-92	108.5	8.23	0.06	0.75	0.91	2.54	19.029	45574.8	51441.8	33.86	51972.8	33437	1.9054	18.998	21.533	21.39	18.295
9/22/2018	5:30:01	0	WIES	0	6.1	0	8.23	-92	106.8	7.96	0.09	0.89	0.95	2.67	19.932	46526.3	51513.3	33.91	51975.5	33484	1.9053	19.001	21.557	21.318	19.008
9/22/2018	6:00:01	0	WIES	0	6.1	0	8.22	-92	106.2	7.83	0.03	0.65	0.79	2.22	20.48	47112.8	51564.8	33.95	51983	33517	1.9054	19.005	21.533	21.223	20.007
9/22/2018	6:30:01	0	WIES	0	6.1	0	8.22	-92	105.4	7.73	0	0.52	0.71	1.99	20.807	47453.2	51584.9	33.96	51976.1	33530	1.9055	19.007	21.533	21.39	20.77
9/22/2018	7:00:01	0	WIES	0	6.1	0	8.22	-92	104.7	7.65	-0.01	0.48	0.71	1.97	21.041	47702.8	51605.5	33.98	51977.1	33544	1.9056	19.009	21.509	21.437	20.96
9/22/2018	7:30:01	0	WIES	0	6.1	0	8.22	-91.8	104.4	7.63	-0.01	0.46	0.74	2.07	21.023	47684.7	51604.3	33.98	51977.4	33543	1.9054	19.006	21.461	21.413	21.27
9/22/2018	8:00:01	0	WIES	0	6.1	0	8.22	-92	104.4	7.59	-0.05	0.34	0.66	1.86	21.285	47963.9	51627	33.99	51977.8	33558	1.9053	19.007	21.557	21.437	21.39
9/22/2018	8:30:01	0	WIES	0	6.1	0	8.22	-91.9	103.9	7.54	-0.05	0.33	0.66	1.85	21.329	48011.4	51631.7	33.99	51978.6	33561	1.905	19.004	21.557	21.533	21.437
9/22/2018	9:00:01	0	WIES	0	6.1	0	8.22	-91.9	103.6	7.52	-0.05	0.31	0.63	1.75	21.385	48073.3	51639.1	34	51981.3	33565	1.9049	19.003	21.581	21.557	19.127
9/22/2018	9:30:01	0	WIES	0	6.1	0	8.21	-91.8	103.3	7.5	-0.06	0.3	0.63	1.78	21.405	48095.1	51641.3	34	51981.8	33567	1.9045	18.999	21.581	21.557	17.629
9/22/2018	10:00:01	0	WIES	0	6.1	0	8.21	-91.8	103.1	7.47	-0.05	0.3	0.66	1.84	21.438	48129.8	51643.5	34	51981.1	33568	1.9045	18.999	21.724	21.533	17.439
9/22/2018	10:30:01	0	WIES	0	6.1	0	8.21	-91.4	101.7	7.38	-0.06	0.28	0.67	1.86	21.372	48059.8	51637.9	34	51981.2	33565	1.9044	18.998	21.724	21.557	16.082
9/22/2018	11:00:01	0	WIES	0	6.1	0	8.22	-91.3	107.1	8.13	0.05	0.74	0.95	2.66	18.958	45534.5	51473.5	33.89	52009.3	33458	1.904	18.984	21.676	21.628	15.843
9/22/2018	11:30:01	0	WIES	0	6.1	0	8.22	-91.2	107.9	8.32	0.1	0.93	1.02	2.84	18.124	44653.6	51404.5	33.83	52000.1	33413	1.9042	18.983	21.748	21.628	15.843
9/22/2018	12:00:01	0	WIES	0	6.1	0	8.22	-90.9	108	8.45	0.15	1.13	1.13	3.16	17.377	43872.2	51348.2	33.78	51993.3	33376	1.9045	18.982	21.724	21.509	15.509
9/22/2018	12:30:01	0	WIES	0	6.1	0	8.21	-90.7	107.4	8.44	0.18	1.23	1.24	3.48	17.176	43667.9	51340.6	33.78	51998.5	33371	1.9042	18.979	21.724	19.056	15.7
9/22/2018	13:00:01	0	WIES	0	6.1	0	8.22	-90.9	107.7	8.45	0.13	1.04	1.11	3.1	17.273	43759.7	51335.6	33.77	51987.3	33368	1.9045	18.982	21.676	18.771	15.509
9/22/2018	13:30:01	0	WIES	0	6.1	0	8.21	-90.3	106.2	8.42	0.2	1.33	1.3	3.63	16.701	43184	51318.3	33.75	52005.2	33357	1.9049	18.984	21.676	18.414	15.318
9/22/2018	14:00:01	0	WIES	0	6.1	0	8.21	-90.2	106	8.41	0.22	1.41	1.31	3.66	16.678	43160.7	51317.3	33.75	52005.6	33356	1.9047	18.982	21.7	18.247	15.27
9/22/2018	14:30:01	0	WIES	0	6.1	0	8.2	-89.5	104.1	8.37	0.28	1.63	1.49	4.16	16.016	42499.6	51302.8	33.73	52028.9	33347	1.9053	18.986	21.628	18.747	15.629
9/22/2018	15:00:01	0	WIES	0	6.1	0	8.21	-90.1	105.8	8.4	0.19	1.3	1.37	3.84	16.612	43090.8	51312.4	33.75	52004.5	33353	1.9054	18.989	21.748	19.199	15.939
9/22/2018	15:30:01	0	WIES	0	6.1	0	8.21	-90.6	107.2	8.48	0.14	1.07	1.23	3.43	16.825	43300.7	51313	33.75	51992.3	33353	1.9054	18.99	21.652	20.388	16.106
9/22/2018	16:00:01	0	WIES	0	6.1	0	8.22	-90.9	107.8	8.44	0.1	0.92	1.1	3.07	17.316	43806.7	51341.6	33.78	51990.5	33372	1.9057	18.995	21.557	20.96	15.676
9/22/2018	16:30:01	0	WIES	0	6.1	0	8.22	-91.1	108.4	8.46	0.08	0.83	1.06	2.96	17.529	44012.6	51338.5	33.78	51973.6	33370	1.9053	18.992	21.557	20.96	16.201
9/22/2018	17:00:01	0	WIES	0	6.1	0	8.22	-91.2	108.3	8.42	0.08	0.85	1.08	3.01	17.689	44178.2	51348.9	33.79	51973.6	33377	1.9058	18.998	21.772	21.342	16.582
9/22/2018	17:30:01	0	WIES	0	6.1	0	8.22	-91.3	108.3	8.4	0.06	0.75	1	2.79	17.865	44361	51360.2	33.8	51973.2	33384	1.9054	18.994	21.772	21.533	17.819
9/22/2018	18:00:01	0	WIES	0	6.1	0	8.22	-91.6	107.9	8.2	0.03	0.66	0.95	2.65	18.865	45402.7	51430	33.85	51973.1	33430	1.9052	18.996	21.867	21.772	18.295
9/22/2018	18:30:01	0	WIES	0	6.1	0	8.22	-91.7	103.2	7.54	-0.05	0.33	0.69	1.93	21.045	47705.3	51603.1	33.97	51973.6	33542	1.9052	19.005	21.915	21.795	18.461
9/22/2018	19:00:01	0	WIES	0	6.1	0	8.21	-91.8	102.8	7.45	-0.08	0.21	0.59	1.65	21.475	48173.3	51651.3	34.01	51985.7	33573	1.904	18.994	21.915	21.772	19.27
9/22/2018	19:30:01	0	WIES	0	6.1	0	8.21	-91.8	103.2	7.47	-0.08	0.19	0.66	1.85	21.547	48256	51663.3	34.01	51991.4	33581	1.9036	18.99	21.987	21.867	20.293
9/22/2018	20:00:01	0	WIES	0	6.1	0	8.21	-91.8	103.1	7.45	-0.08	0.21	0.62	1.74	21.587	48295.3	51663.2	34.01	51987.9	33581	1.9032	18.987	21.915	21.843	20.889
9/22/2018	20:30:01	0	WIES	0	6.1	0	8.22	-91.9	103.4	7.47	-0.07	0.23	0.65	1.83	21.618	48330.5	51668.4	34.02	51990.4	33584	1.9028	18.983	21.915	21.843	21.509
9/22/2018	21:00:01	0	WIES	0	6.1	0	8.21	-91.7	103.2	7.45	-0.06	0.27	0.68	1.9	21.682	48391.7	51666.4	34.02	51982.7	33583	1.9022	18.977	21.891	21.843	20.388
9/22/2018	21:30:01	0	WIES	0	6.1	0	8.21	-91.8	103.4	7.46	-0.07	0.26	0.66	1.85	21.685	48397.5	51669.3	34.02	51985.4	33585	1.9024	18.979	21.963	21.867	18.152
9/22/2018	22:00:01	0	WIES	0	6.1	0	8.21	-91.9	103.6	7.48	-0.07	0.25	0.69	1.92	21.694	48408.5	51671.7	34.02	51987	33587	1.9018	18.973	22.034	21.867	17.915
9/22/2018	22:30:01	0	WIES	0	6.1	0	8.22	-91.8	104.9	7.69	0.02	0.61	0.84	2.34	20.861	47533.6	51613.9	33.98	52000.7	33549	1.9013	18.965	21.987	21.795	17.201
9/22/2018	23:00:01	0	WIES	0	6.1	0	8.22	-91.8	108	8.11	0.09	0.89	0.97	2.72	19.484	46068.3	51492.5	33.9	51989.3	33470	1.9008	18.954	21.963	21.843	17.153
9/22/2018	23:30:01	0	WIES	0	6.1	0	8.23	-91.9	108.3	8.17	0.1	0.92	1.02	2.84	19.283	45843.1	51462.8	33.88	51975	33451	1.9008	18.953	21.987	21.151	16.868
9/23/2018	0:00:01	0	WIES	0	6.1	0	8.23	-91.7	109.3	8.4	0.15	1.14	1.13	3.17	18.296	44825.7	51407.7	33.84	51991.3	33415	1.9001	18.943	21.987	20.65	16.439
9/23/2018	0:30:01	0	WIES	0	6.1	0	8.23	-91.5	109.6	8.5	0.18	1.23	1.17	3.27	17.879	44383	51370.1	33.81	51982.3	33391	1.9006	18.946	21.963	20.103	15.485
9/23/2018	1:00:01	0	WIES	0	6.1	0	8.22	-91.3	109	8.52	0.27	1.58	1.32	3.69	17.434	43936.3	51357.9	33.79	51999.4	33383	1.9014	18.952	21.963	19.698	15.079
9/23/2018	1:30:01	0	WIES	0	6.1	0	8.22	-91	108.6	8.55	0.3	1.74	1.42	3.98	17.083	43573.5	51335.7	33.77	51999.3	33368	1.9008	18.945	21.939	19.151	14.84
9/23/2018	2:00:01	0	WIES	0	6.1	0	8.21	-90.6	107.3	8.52	0.37	1.98	1.59	4.47	16.628	43124.1	51332	33.76	52023.4	33366	1.9005	18.94	21.915	19.318	14.649
9/23/2018	2:30:01	0	WIES	0	6.1	0	8.22	-90.9	108.1	8.53	0.33	1.84	1.52	4.25	16.966	43447.3	51322.8	33.76	51993.5	33360	1.9011	18.947	21.891	19.579	14.721
9/23/2018	3:00:01	0	WIES	0	6.1	0	8.22	-90.8	107.7	8.52	0.34	1.9	1.54	4.31	16.812	43302.3	51329.4	33.76	52009.7	33364	1.9014	18.95	21.867	19.722	15.199
9/23/2018	3:30:01	0	WIES	0	6.1	0	8.22	-91	108	8.5	0.31	1.75	1.47	4.1	17.083	43564.9	51326.7	33.77	51990.3	33362	1.9006	18.943	21.891	19.46	15.629
9/23/2018	4:00:01	0	WIES	0	6.1	0	8.22	-90.7	107.3	8.48	0.3	1.72	1.49	4.19	16.818	43304.5	51325.2	33.76	52005.1	33361	1.9014	18.95	21.795	20.722	16.773
9/23/2018	4:30:01	0	WIES	0	6.1	0	8.22	-91.1	108.2	8.49	0.3	1.73	1.42	3.98	17.259	43745	51334.8	33.77	51987.3	33368	1.9011	18.949	21.867	21.533	18.033
9/23/2018	5:00:01	0	WIES	0	6.1	0	8.23	-92	108.2	8.18	0.09	0.89	0.94	2.63	19.245	45788.1	51442.7	33.86	51957	33438	1.9011	18.957	21.819	21.461	19.08
9/23/2018	5:30:01	0	WIES	0	6.1	0	8.22	-92.1	106.2	7.86	0.02	0.61	0.83	2.33	20.296	46912.1	51543.3	33.94	51976.4	33503	1.9009	18.959	21.795	21.628	20.103
9/23/2018	6:00:01	0	WIES	0	6.1	0	8.22	-92.1	105.1	7.7	-0.02	0.43	0.75	2.1	20.844	47495.4	51590.4	33.97	51978.5	33534	1.901	18.962	21.676	21.604	21.175
9/23/2018	6:30:01	0	WIES	0	6.1	0	8.22	-92.1	103.9	7.54	-0.03	0.41	0.72	2.01	21.36	48047	51637.5	34	51981.8	33564	1.8998	18.952	21.652	21.652	21.533
9/23/2018	7:00:01	0	WIES	0	6.1	0	8.22	-92.1	103.5	7.49	-0.05	0.33	0.64	1.8	21.531	48236.8	51659.4	34.01	51989	33579	1.9019	18.973	21.772	21.724	21.628
9/23/2018	7:30:01	0	WIES	0	6.1	0	8.22	-92.1	103.2	7.46	-0.06	0.3	0.68	1.9	21.563	48274.9	51666.3	34.02	51993	33583	1.9019	18.974	21.748	21.724	21.652
9/23/2018	8:00:01	0	WIES	0	6.1	0	8.22	-91.9	102.2	7.39	-0.06	0.28	0.7	1.97	21.599	48301.4	51656.8	34.01	51980.4	33577	1.9021	18.976	21.748	21.724	21.652
9/23/2018	8:30:01	0	WIES	0	6.1	0	8.22	-92	102.7	7.42	-0.05	0.33	0.65	1.82	21.602	48288.5	51639.8	34	51962.9	33566	1.9017	18.972	21.676	21.581	21.437
9/23/2018	9:00:01	0	WIES	0	6.1	0	8.22	-92.3	103.8	7.52	-0.04	0.35	0.69	1.94	21.453	48108.1	51604.3	33.97	51940.4	33543	1.9019	18.974	21.7	21.676	21.461
9/23/2018	9:30:01	0	WIES	0	6.1	0	8.22	-92	102.5	7.42	-0.06	0.28	0.68	1.9	21.514	48182.5	51619.4	33.98	51950.2	33553	1.9014	18.969	21.676	21.628	21.366
9/23/2018	10:00:01	0	WIES	0	6.1	0	8.22	-92.3	103.7	7.53	-0.03	0.39	0.72	2.03	21.379	48026	51593.9	33.96	51936.2	33536	1.9011	18.966	21.628	21.366	18.343
9/23/2018	10:30:01	0	WIES	0	6.1	0	8.23	-92.6	104.5	7.61	-0.04	0.35	0.73	2.04	21.242	47883.1	51585.5	33.96	51939.7	33531	1.9012	18.966	21.628	21.294	15.199
9/23/2018	11:00:01	0	WIES	0	6.1	0	8.25	-93.5	105.8	7.71	0.01	0.57	0.8	2.24	21.126	47737	51551.5	33.94	51915.4	33508	1.9014	18.967	21.39	21.342	14.84
9/23/2018	11:30:01	0	WIES	0	6.1	0	8.21	-90.8	106.4	8.24	0.17	1.22	1.19	3.34	17.885	44416.3	51400.5	33.83	52011	33410	1.9007	18.947	21.485	21.39	14.96
9/23/2018	12:00:01	0	WIES	0	6	0	8.21	-90.4	105.3	8.21	0.19	1.3	1.24	3.46	17.53	44009.9	51334.1	33.78	51969	33367	1.9011	18.95	21.437	21.366	14.385
9/23/2018	12:30:01	0	WIES	0	6	0	8.18	-88.6	102.2	8.29	0.42	2.18	1.8	5.05	15.497	41990.8	51302.2	33.72	52055.4	33346	1.9013	18.944	21.461	21.032	14.218
9/23/2018	13:00:01	0	WIES	0	6	0	8.18	-88.2	100.6	8.23	0.47	2.38	1.89	5.28	15.149	41634.7	51284.1	33.7	52055.4	33335	1.9018	18.948	21.413	21.079	14.194
9/23/2018	13:30:01	0	WIES	0	6	0	8.17	-87.6	98.7	8.13	0.47	2.41	1.97	5.5	14.779	41245	51250.1	33.66	52038.5	33313	1.9023	18.952	21.39	20.46	13.978
9/23/2018	14:00:01	0	WIES	0	6	0	8.16	-87	96.6	8	0.45	2.33	1.98	5.54	14.541	41043.2	51288.7	33.69	52088.5	33338	1.9027	18.955	21.294	20.817	14.146
9/23/2018	14:30:01	0	WIES	0	6	0	8.16	-87.4	97.7	8.07	0.46	2.34	1.95	5.47	14.678	41160.7	51268.3	33.68	52061.6	33324	1.9027	18.955	21.199	19.341	14.314
9/23/2018	15:00:01	0	WIES	0	6	0	8.17	-87.9	98.9	8.14	0.43	2.26	1.87	5.24	14.868	41343.1	51263.9	33.68	52048.4	33322	1.9037	18.965	21.223	18.771	14.529
9/23/2018	15:30:01	0	WIES	0	6	0	8.18	-88.3	100.1	8.19	0.38	2.03	1.82	5.09	15.149	41628.1	51276	33.69	52047.1	33329	1.9042	18.972	21.103	18.604	14.577
9/23/2018	16:00:01	0	WIES	0	6	0	8.17	-87.5	97.5	8.05	0.4	2.11	1.86	5.2	14.693	41175.9	51268.4	33.68	52061	33324	1.9044	18.973	21.223	18.366	14.218
9/23/2018	16:30:01	0	WIES	0	6	0	8.17	-87.8	98.3	8.09	0.38	2.05	1.81	5.08	14.832	41319.4	51278.6	33.69	52065.1	33331	1.9044	18.972	21.199	17.51	14.266
9/23/2018	17:00:01	0	WIES	0	6	0	8.16	-87.3	97	8.01	0.35	1.92	1.77	4.97	14.63	41121	51277.1	33.68	52072.7	33330	1.9044	18.972	21.008	17.32	14.433
9/23/2018	17:30:01	0	WIES	0	6	0	8.17	-87.9	98.7	8.11	0.35	1.91	1.79	5.01	14.902	41370.8	51257.1	33.67	52039.9	33317	1.905	18.979	21.223	17.605	14.649
9/23/2018	18:00:01	0	WIES	0	6	0	8.17	-88.1	99.1	8.14	0.33	1.83	1.72	4.82	14.954	41420.1	51254.3	33.67	52034.6	33315	1.9043	18.972	21.342	17.867	14.792
9/23/2018	18:30:01	0	WIES	0	6	0	8.18	-88.6	100.9	8.26	0.33	1.85	1.73	4.84	15.092	41547.9	51245.3	33.67	52018.8	33309	1.9042	18.972	21.175	18.461	15.055
9/23/2018	19:00:01	0	WIES	0	6	0	8.2	-89.9	104.8	8.44	0.26	1.56	1.55	4.33	15.891	42326.9	51242.9	33.69	51975.1	33308	1.904	18.973	21.008	19.841	16.153
9/23/2018	19:30:01	0	WIES	0	6	0	8.22	-91.4	107.1	8.36	0.13	1.04	1.23	3.44	17.54	43993.6	51304	33.75	51937.5	33348	1.9033	18.972	21.294	21.175	19.936
9/23/2018	20:00:01	0	WIES	0	6	0	8.24	-92.9	106.2	7.89	0.02	0.62	0.98	2.73	20.129	46675.3	51463.1	33.88	51908.1	33451	1.903	18.98	21.366	21.294	20.65
9/23/2018	20:30:01	0	WIES	0	6	0	8.24	-93	105.1	7.69	0	0.52	0.86	2.41	20.945	47556.3	51548.4	33.93	51927.6	33506	1.9022	18.975	21.294	21.032	20.341
9/23/2018	21:00:01	0	WIES	0	6	0	8.24	-93.1	106.4	7.81	0	0.52	0.84	2.36	20.809	47415.4	51541.1	33.93	51931.8	33502	1.9024	18.976	21.175	21.008	20.579
9/23/2018	21:30:01	0	WIES	0	6	0	8.24	-92.8	106.7	7.87	0.03	0.66	0.95	2.65	20.451	47031	51506.4	33.91	51926.6	33479	1.9017	18.968	21.246	21.056	20.722
9/23/2018	22:00:01	0	WIES	0	6	0	8.24	-92.9	106.3	7.82	0.03	0.64	0.91	2.55	20.649	47237.6	51518.8	33.92	51922.6	33487	1.9013	18.964	21.413	21.199	20.913
9/23/2018	22:30:01	0	WIES	0	6	0	8.24	-93	106.3	7.79	0.03	0.63	0.91	2.55	20.818	47410.1	51526.1	33.92	51916	33492	1.9009	18.962	21.342	21.056	18.01
9/23/2018	23:00:01	0	WIES	0	6	0	8.24	-92.9	106.5	7.83	0.03	0.65	0.88	2.46	20.706	47317.4	51545.1	33.93	51944.5	33504	1.9008	18.96	21.294	21.223	18.2
9/23/2018	23:30:01	0	WIES	0	6	0	8.23	-92.5	106.9	7.96	0.07	0.81	1.03	2.87	20.017	46578.7	51477.5	33.89	51932.5	33460	1.9001	18.95	21.294	21.056	16.01
9/24/2018	0:00:01	0	WIES	0	6	0	8.22	-91.7	107.3	8.17	0.17	1.19	1.19	3.33	18.763	45273.2	51394.8	33.83	51944.8	33407	1.9	18.944	21.27	21.032	16.153
9/24/2018	0:30:01	0	WIES	0	6	0	8.23	-91.8	107.4	8.18	0.17	1.21	1.18	3.32	18.81	45321.2	51398.2	33.83	51945.1	33409	1.9	18.944	21.294	21.151	16.106
9/24/2018	1:00:01	0	WIES	0	6	0	8.22	-91.1	106.7	8.29	0.24	1.49	1.33	3.73	17.711	44204	51352	33.79	51974.9	33379	1.9003	18.943	21.294	20.889	15.7
9/24/2018	1:30:01	0	WIES	0	6	0	8.21	-90.2	105.1	8.34	0.34	1.89	1.52	4.25	16.638	43101.6	51293.6	33.74	51983.7	33341	1.9002	18.938	21.27	21.151	15.963
9/24/2018	2:00:01	0	WIES	0	6	0	8.22	-91.4	106.8	8.26	0.24	1.46	1.29	3.61	17.973	44442.3	51332.5	33.78	51937.5	33366	1.9005	18.945	21.246	20.96	15.438
9/24/2018	2:30:01	0	WIES	0	6	0	8.21	-90.4	105.4	8.33	0.33	1.84	1.51	4.24	16.833	43295.9	51297.1	33.74	51975.4	33343	1.9007	18.944	21.223	20.412	15.39
9/24/2018	3:00:01	0	WIES	0	6	0	8.2	-89.8	103.9	8.29	0.35	1.9	1.61	4.5	16.354	42800.8	51266.8	33.71	51973.4	33323	1.9012	18.947	21.199	20.531	15.39
9/24/2018	3:30:01	0	WIES	0	6	0	8.2	-89.9	103.9	8.29	0.35	1.91	1.56	4.36	16.369	42817.7	51269.2	33.71	51975	33325	1.9012	18.947	21.175	20.174	15.509
9/24/2018	4:00:01	0	WIES	0	6	0	8.21	-90.6	105.4	8.29	0.28	1.63	1.43	4	17.119	43553.9	51272	33.73	51932.5	33327	1.9018	18.956	21.103	18.675	14.792
9/24/2018	4:30:01	0	WIES	0	6	0	8.2	-89.5	103.3	8.31	0.37	1.99	1.66	4.65	15.949	42397.5	51258	33.7	51987.1	33318	1.9021	18.954	20.746	18.105	15.438
9/24/2018	5:00:01	0	WIES	0	6	0	8.2	-89.7	103.8	8.33	0.36	1.98	1.67	4.68	16.075	42537.7	51279.6	33.72	52002.3	33332	1.9019	18.952	20.984	19.341	15.485
9/24/2018	5:30:01	0	WIES	0	6	0	8.21	-90.5	105.2	8.32	0.29	1.69	1.43	4.01	16.875	43306.6	51261.6	33.72	51937.1	33320	1.9019	18.955	21.008	20.341	15.796
9/24/2018	6:00:01	0	WIES	0	6	0	8.22	-91.1	106.3	8.27	0.23	1.43	1.3	3.64	17.667	44139.7	51329.2	33.77	51955	33364	1.9021	18.96	20.984	20.579	16.654
9/24/2018	6:30:01	0	WIES	0	6	0	8.23	-91.7	106.6	8.17	0.16	1.15	1.17	3.26	18.475	44932.4	51329.8	33.78	51900.1	33364	1.9017	18.96	20.913	20.913	20.055
9/24/2018	7:00:01	0	WIES	0	6	0	8.24	-93.1	104.8	7.72	0.04	0.7	0.86	2.4	20.639	47203.9	51493.1	33.9	51897	33471	1.9022	18.973	20.96	20.936	20.913
9/24/2018	7:30:01	0	WIES	0	6	0	8.24	-93.1	104.7	7.67	0.03	0.63	0.87	2.44	20.865	47457.9	51527.5	33.92	51913.3	33493	1.9025	18.977	20.936	20.913	20.865
9/24/2018	8:00:01	0	WIES	0	6	0	8.24	-92.9	104.4	7.65	0.01	0.57	0.85	2.37	20.866	47457.6	51526.3	33.92	51912.1	33492	1.9022	18.974	20.984	20.936	20.841
9/24/2018	8:30:01	0	WIES	0	6	0	8.24	-92.9	104.5	7.66	0.03	0.66	0.84	2.36	20.857	47437.5	51513.9	33.91	51900.3	33484	1.9018	18.971	20.96	20.913	20.936
9/24/2018	9:00:01	0	WIES	0	6	0	8.24	-92.9	104.6	7.66	0.03	0.63	0.85	2.37	20.854	47434.3	51514	33.91	51900.8	33484	1.9017	18.97	21.151	21.127	21.032
9/24/2018	9:30:01	0	WIES	0	6	0	8.23	-92.8	103.7	7.58	0	0.53	0.78	2.17	21.007	47607.8	51538.2	33.93	51912.2	33500	1.9017	18.97	21.127	21.127	21.032
9/24/2018	10:00:01	0	WIES	0	6	0	8.23	-92.8	104	7.61	-0.01	0.49	0.79	2.21	20.943	47534.5	51527.5	33.92	51906.8	33493	1.9014	18.967	21.103	21.056	20.341
9/24/2018	10:30:01	0	WIES	0	6	0	8.23	-92.7	103.8	7.59	0	0.53	0.8	2.24	20.939	47535.5	51533.2	33.92	51912.9	33497	1.9014	18.966	21.079	21.056	17.962
9/24/2018	11:00:01	0	WIES	0	6	0	8.23	-92.3	104.2	7.72	0.04	0.69	0.86	2.41	20.287	46829.9	51462.2	33.88	51895.4	33450	1.9012	18.962	21.079	21.056	14.984
9/24/2018	11:30:01	0	WIES	0	6	0	8.23	-92.1	105	7.86	0.08	0.85	0.97	2.72	19.712	46245.3	51440.5	33.86	51919.4	33436	1.9008	18.956	21.079	21.056	15.676
9/24/2018	12:00:01	0	WIES	0	6	0	8.2	-90.3	103.9	8.15	0.23	1.43	1.32	3.69	17.267	43752.6	51333.2	33.77	51984.2	33367	1.9007	18.945	21.056	19.865	15.318
9/24/2018	12:30:01	0	WIES	0	6	0	8.19	-89.3	102.5	8.21	0.28	1.65	1.54	4.32	16.161	42581.6	51230.8	33.68	51947.7	33300	1.9013	18.948	21.056	18.105	14.984
9/24/2018	13:00:01	0	WIES	0	6	0	8.19	-89	102	8.26	0.29	1.69	1.55	4.34	15.634	42035.5	51192.8	33.64	51938.1	33275	1.9017	18.949	21.056	17.629	14.553
9/24/2018	13:30:01	0	WIES	0	6	0	8.19	-88.8	101.3	8.23	0.29	1.7	1.53	4.28	15.504	41919	51206.3	33.65	51958.6	33284	1.9021	18.953	21.032	19.341	14.361
9/24/2018	14:00:01	0	WIES	0	6	0	8.19	-88.9	101.5	8.23	0.29	1.67	1.52	4.26	15.581	41991.2	51202.5	33.65	51950.8	33282	1.9023	18.955	21.032	19.746	13.93
9/24/2018	14:30:01	0	WIES	0	6	0	8.17	-87.7	98	8.06	0.32	1.8	1.62	4.53	14.845	41286.3	51220.9	33.65	52005.7	33294	1.9024	18.953	20.865	19.436	13.954
9/24/2018	15:00:01	0	WIES	0	6	0	8.19	-88.9	100.7	8.17	0.24	1.5	1.51	4.22	15.543	41942.6	51188.8	33.64	51938.7	33273	1.903	18.962	20.793	18.652	13.738
9/24/2018	15:30:01	0	WIES	0	6	0	8.17	-87.9	98.2	8.05	0.25	1.53	1.49	4.16	15.045	41461.3	51194.9	33.63	51969.9	33277	1.9035	18.965	20.674	19.627	13.714
9/24/2018	16:00:01	0	WIES	0	6	0	8.15	-86.4	93.9	7.82	0.27	1.58	1.54	4.32	14.249	40703.6	51220.9	33.63	52032.1	33294	1.9036	18.963	20.889	18.033	13.738
9/24/2018	16:30:01	0	WIES	0	6	0	8.15	-86.6	94.3	7.85	0.29	1.68	1.63	4.58	14.278	40712.8	51197.2	33.61	52007	33278	1.9039	18.967	20.984	17.962	13.81
9/24/2018	17:00:01	0	WIES	0	6	0	8.16	-87	95.3	7.9	0.23	1.44	1.54	4.3	14.487	40921.1	51202.6	33.62	52003.4	33282	1.904	18.969	20.746	17.819	14.29
9/24/2018	17:30:01	0	WIES	0	6	0	8.16	-87.3	96.3	7.97	0.27	1.59	1.59	4.44	14.558	41007.9	51223.9	33.64	52022	33296	1.9041	18.969	21.032	18.794	14.601
9/24/2018	18:00:01	0	WIES	0	6	0	8.2	-89.8	101.9	8.15	0.2	1.3	1.46	4.09	16.317	42738.7	51236.4	33.69	51944.2	33304	1.9041	18.976	21.103	20.77	15.055
9/24/2018	18:30:01	0	WIES	0	6	0	8.2	-90	102.6	8.16	0.2	1.32	1.42	3.98	16.56	43010	51275.7	33.72	51970.4	33329	1.9036	18.971	21.151	20.913	15.366
9/24/2018	19:00:01	0	WIES	0	6	0	8.22	-91.1	104.3	8.12	0.15	1.13	1.26	3.53	17.657	44074.3	51264.7	33.73	51890.3	33322	1.9034	18.974	21.127	20.96	17.867
9/24/2018	19:30:01	0	WIES	0	6	0	8.24	-93.1	104.7	7.74	0.01	0.55	0.95	2.65	20.456	46951	51413.1	33.84	51831	33419	1.9034	18.986	21.175	21.103	19.674
9/24/2018	20:00:01	0	WIES	0	6	0	8.24	-93	104.7	7.73	0.03	0.64	0.94	2.64	20.513	47037.9	51446.9	33.86	51861.4	33440	1.9028	18.979	21.127	21.008	20.293
9/24/2018	20:30:01	0	WIES	0	6	0	8.24	-92.9	105.6	7.79	0.04	0.67	0.97	2.7	20.469	47024.3	51479.4	33.89	51897.8	33462	1.9031	18.982	21.127	20.889	20.15
9/24/2018	21:00:01	0	WIES	0	6	0	8.24	-93	105.5	7.79	0.03	0.63	0.99	2.78	20.451	47035.9	51511.3	33.91	51931.5	33482	1.9023	18.974	21.246	21.056	20.365
9/24/2018	21:30:01	0	WIES	0	6	0	8.24	-92.9	105.8	7.83	0.07	0.8	1.03	2.88	20.303	46853.8	51471	33.88	51903	33456	1.9018	18.968	21.246	21.056	20.674
9/24/2018	22:00:01	0	WIES	0	6	0	8.24	-93.2	105.5	7.75	0.05	0.7	0.96	2.68	20.724	47296	51502	33.9	51899.4	33476	1.9019	18.971	21.246	21.127	20.889
9/24/2018	22:30:01	0	WIES	0	6	0	8.24	-93.2	105.8	7.75	0.03	0.63	0.92	2.58	20.866	47442.5	51509.9	33.91	51895.6	33481	1.9015	18.968	21.294	21.032	20.317
9/24/2018	23:00:01	0	WIES	0	6	0	8.24	-93.3	106.4	7.8	0.02	0.6	0.91	2.55	20.846	47416.7	51503.2	33.9	51890.6	33477	1.9013	18.965	21.246	20.96	18.2
9/24/2018	23:30:01	0	WIES	0	6	0	8.23	-92.4	105.6	7.89	0.13	1.04	1.12	3.13	19.857	46388.1	51440.4	33.86	51907.7	33436	1.9014	18.962	21.175	20.817	17.796
9/25/2018	0:00:01	0	WIES	0	6	0	8.22	-91.5	106.6	8.18	0.24	1.47	1.3	3.65	18.391	44822.1	51297.3	33.75	51872.9	33343	1.9012	18.955	21.175	20.96	18.295
9/25/2018	0:30:01	0	WIES	0	6	0	8.23	-92	106.5	8.1	0.21	1.37	1.29	3.61	18.889	45310.5	51298	33.76	51837.9	33344	1.9011	18.956	21.223	19.817	17.011
9/25/2018	1:00:01	0	WIES	0	6	0	8.22	-91	106.3	8.3	0.28	1.64	1.4	3.92	17.488	43901	51254.1	33.72	51890.5	33315	1.9015	18.954	21.079	19.056	16.796
9/25/2018	1:30:01	0	WIES	0	6	0	8.21	-90.7	105.3	8.29	0.27	1.61	1.44	4.04	17.143	43506.2	51187.3	33.66	51845.2	33272	1.9015	18.954	21.151	19.888	17.082
9/25/2018	2:00:01	0	WIES	0	6	0	8.22	-91.1	106.1	8.31	0.28	1.64	1.45	4.07	17.369	43723.7	51183.4	33.66	51826.9	33269	1.9021	18.96	21.151	19.865	16.939
9/25/2018	2:30:01	0	WIES	0	6	0	8.22	-91	105.5	8.27	0.27	1.58	1.44	4.02	17.316	43679.8	51193.1	33.67	51840.2	33276	1.9023	18.962	20.913	19.936	16.773
9/25/2018	3:00:01	0	WIES	0	6	0	8.22	-91	105.6	8.28	0.27	1.61	1.46	4.09	17.302	43655.7	51181.4	33.66	51829.3	33268	1.9027	18.966	20.77	19.008	14.337
9/25/2018	3:30:01	0	WIES	0	6	0	8.21	-90.7	104.8	8.26	0.27	1.6	1.47	4.13	17.042	43395.1	51173.5	33.65	51837.6	33263	1.9031	18.969	20.627	18.842	14.577
9/25/2018	4:00:01	0	WIES	0	6	0	8.21	-90.6	104.5	8.24	0.27	1.61	1.49	4.17	16.991	43344	51171.3	33.65	51838.6	33261	1.9038	18.976	20.627	18.652	14.314
9/25/2018	4:30:01	0	WIES	0	6	0	8.21	-90.3	103.7	8.22	0.27	1.58	1.45	4.07	16.724	43086.9	51177	33.65	51860.7	33265	1.9037	18.974	20.388	18.129	14.314
9/25/2018	5:00:01	0	WIES	0	6	0	8.2	-90	102.9	8.19	0.25	1.54	1.46	4.08	16.542	42871.3	51131.9	33.62	51825.7	33236	1.9039	18.975	19.96	18.01	14.529
9/25/2018	5:30:01	0	WIES	0	6	0	8.18	-88.7	99.8	8.11	0.28	1.63	1.53	4.28	15.493	41867.6	51156.3	33.61	51908.2	33252	1.9037	18.969	20.079	18.319	15.247
9/25/2018	6:00:01	0	WIES	0	6	0	8.21	-90.3	103.5	8.2	0.28	1.63	1.48	4.14	16.727	43118.3	51210.6	33.68	51894.2	33287	1.9036	18.973	20.579	19.246	15.175
9/25/2018	6:30:01	0	WIES	0	6	0	8.22	-91.1	105.3	8.24	0.25	1.54	1.45	4.07	17.414	43772.7	51190	33.67	51830.7	33274	1.9036	18.976	20.603	19.674	15.509
9/25/2018	7:00:01	0	WIES	0	6	0	8.2	-90.1	102.9	8.16	0.24	1.49	1.47	4.12	16.743	43088.1	51156.2	33.64	51838.4	33252	1.9035	18.973	20.484	20.079	17.106
9/25/2018	7:30:01	0	WIES	0	6	0	8.23	-92.1	104.8	7.94	0.14	1.07	1.16	3.24	19.15	45555	51285	33.75	51804.6	33335	1.9037	18.984	20.412	20.007	18.937
9/25/2018	8:00:01	0	WIES	0	6	0	8.23	-92.5	105.2	7.91	0.09	0.86	1.02	2.84	19.516	45983.8	51363.3	33.8	51856.6	33386	1.9037	18.984	20.507	20.46	19.722
9/25/2018	8:30:01	0	WIES	0	6	0	8.24	-92.7	105.3	7.85	0.09	0.89	1.03	2.9	19.961	46375.9	51315.4	33.77	51773.6	33355	1.9035	18.985	20.365	20.126	19.651
9/25/2018	9:00:01	0	WIES	0	6	0	8.23	-92.4	105.2	7.87	0.1	0.9	1.03	2.89	19.759	46183.4	51320.3	33.77	51794.4	33358	1.903	18.98	20.484	20.341	19.555
9/25/2018	9:30:01	0	WIES	0	6	0	8.24	-92.6	104.4	7.76	0.07	0.8	0.96	2.69	20.141	46583.2	51348.2	33.79	51792.2	33376	1.9027	18.978	20.484	20.412	20.079
9/25/2018	10:00:01	0	WIES	0	6	0	8.23	-92.6	104.5	7.77	0.07	0.81	0.95	2.66	20.104	46541.9	51343	33.79	51789.9	33373	1.9028	18.979	20.46	20.341	20.126
9/25/2018	10:30:01	0	WIES	0	6	0	8.23	-92.6	104	7.71	0.05	0.72	0.9	2.51	20.293	46733.1	51349.7	33.79	51781.5	33377	1.9028	18.979	20.531	20.46	20.293
9/25/2018	11:00:01	0	WIES	0	6	0	8.23	-92.7	104.2	7.73	0.06	0.75	0.97	2.71	20.252	46697.8	51355.3	33.8	51790.5	33381	1.9027	18.979	20.698	20.65	20.484
9/25/2018	11:30:01	0	WIES	0	6	0	8.24	-93.1	104.6	7.72	0.04	0.68	0.87	2.44	20.516	46978.9	51379	33.81	51792.8	33396	1.9027	18.979	20.627	20.531	19.746
9/25/2018	12:00:01	0	WIES	0	6	0	8.24	-92.7	104	7.72	0.05	0.73	0.92	2.59	20.233	46679.2	51355.4	33.8	51792.1	33381	1.9024	18.975	20.65	20.507	16.963
9/25/2018	12:30:01	0	WIES	0	6	0	8.24	-92.7	104.1	7.74	0.05	0.7	0.94	2.62	20.128	46547.8	51323.3	33.77	51768.2	33360	1.9026	18.977	20.579	19.865	15.629
9/25/2018	13:00:01	0	WIES	0	6	0	8.19	-89.1	100.2	7.98	0.19	1.27	1.36	3.79	16.47	42939.4	51295.6	33.73	51993.7	33342	1.9033	18.968	20.603	20.246	15.819
9/25/2018	13:30:01	0	WIES	0	6	0	8.18	-88.7	99.2	7.97	0.2	1.34	1.43	4	16.07	42428.1	51152.7	33.62	51873.7	33249	1.9036	18.97	20.627	20.246	15.438
9/25/2018	14:00:01	0	WIES	0	6	0	8.18	-88.8	99.2	7.97	0.21	1.36	1.46	4.07	16.047	42377.5	51118.8	33.6	51840.7	33227	1.9038	18.973	20.627	20.317	14.96
9/25/2018	14:30:01	0	WIES	0	6	0	8.18	-88.5	98.5	7.96	0.18	1.22	1.37	3.84	15.767	42170	51198.5	33.65	51936.9	33279	1.904	18.973	20.627	19.651	14.84
9/25/2018	15:00:01	0	WIES	0	6	0	8.18	-88.5	98.7	7.98	0.17	1.2	1.33	3.73	15.729	42100.6	51159.8	33.62	51899.6	33254	1.9048	18.981	20.627	18.961	14.936
9/25/2018	15:30:01	0	WIES	0	6	0	8.18	-88.2	98	7.95	0.17	1.18	1.35	3.78	15.551	41958.5	51199	33.65	51948.7	33279	1.9051	18.983	20.341	19.175	15.055
9/25/2018	16:00:01	0	WIES	0	6	0	8.18	-88.7	98.6	7.95	0.15	1.13	1.37	3.84	15.883	42263.1	51174.7	33.64	51906.4	33264	1.9051	18.984	20.388	17.344	14.074
9/25/2018	16:30:01	0	WIES	0	6	0	8.17	-87.6	96.9	7.94	0.16	1.17	1.42	3.97	15.089	41484.7	51171.4	33.62	51943.8	33261	1.9055	18.986	20.46	17.106	14.242
9/25/2018	17:00:01	0	WIES	0	6	0	8.16	-87.2	95.8	7.89	0.15	1.14	1.42	3.97	14.821	41211.4	51157.5	33.6	51942.6	33252	1.9054	18.984	20.388	17.51	14.864
9/25/2018	17:30:01	0	WIES	0	6	0	8.18	-88.2	98.4	8.03	0.16	1.15	1.4	3.92	15.308	41669.9	51136.8	33.6	51898	33239	1.9058	18.99	20.579	17.344	13.81
9/25/2018	18:00:01	0	WIES	0	6	0	8.17	-87.8	97.5	7.99	0.13	1.05	1.33	3.74	15.044	41435.7	51164.8	33.61	51939.4	33257	1.9061	18.991	20.484	16.034	13.618
9/25/2018	18:30:01	0	WIES	0	6	0	8.16	-87.4	96.2	7.92	0.17	1.19	1.4	3.92	14.885	41242.7	51118.3	33.57	51899.8	33227	1.9059	18.99	20.555	19.413	14.314
9/25/2018	19:00:01	0	WIES	0	6	0	8.17	-87.8	97.2	7.97	0.17	1.19	1.41	3.95	15.036	41408.5	51141.3	33.59	51916	33242	1.9056	18.986	20.722	20.15	14.481
9/25/2018	19:30:01	0	WIES	0	6	0	8.2	-89.5	100.5	8.06	0.15	1.11	1.42	3.99	16.151	42498.9	51142.7	33.62	51858.9	33243	1.9053	18.988	20.913	20.531	15.652
9/25/2018	20:00:01	0	WIES	0	6	0	8.22	-90.9	102.6	8.02	0.12	1.02	1.28	3.57	17.474	43844.8	51206.1	33.68	51842.9	33284	1.9043	18.982	20.865	20.77	18.461
9/25/2018	20:30:01	0	WIES	0	6	0	8.24	-93.3	105.1	7.77	0	0.54	0.92	2.58	20.422	46879.9	51372.3	33.81	51792.6	33392	1.904	18.992	21.175	20.936	20.65
9/25/2018	21:00:01	0	WIES	0	6	0	8.24	-93.3	105.7	7.78	0.01	0.54	0.89	2.49	20.644	47142	51420.4	33.84	51824	33423	1.9025	18.977	21.056	20.96	20.507
9/25/2018	21:30:01	0	WIES	0	6	0	8.24	-93.1	105.7	7.81	0.03	0.65	0.96	2.68	20.422	46922.9	51418.4	33.84	51840.2	33422	1.9037	18.989	20.984	20.698	20.341
9/25/2018	22:00:01	0	WIES	0	6	0	8.24	-93.1	105.8	7.82	0.05	0.72	0.98	2.75	20.422	46894.6	51387.5	33.82	51809.1	33402	1.9034	18.986	21.175	21.056	20.174
9/25/2018	22:30:01	0	WIES	0	6	0	8.24	-93	105.8	7.81	0.05	0.71	0.97	2.72	20.489	47020.2	51453	33.87	51869.6	33444	1.9033	18.985	21.032	20.77	20.627
9/25/2018	23:00:01	0	WIES	0	6	0	8.24	-93.2	106.1	7.81	0.05	0.73	0.99	2.76	20.647	47195.6	51475.9	33.88	51879.7	33459	1.9031	18.983	21.103	20.865	20.722
9/25/2018	23:30:01	0	WIES	0	6	0	8.24	-93.3	105.9	7.79	0.05	0.71	0.96	2.68	20.689	47200.7	51435.6	33.85	51835.5	33433	1.9026	18.979	21.008	20.674	18.247
9/26/2018	0:00:01	0	WIES	0	6	0	8.24	-93.2	106	7.81	0.07	0.8	1.04	2.92	20.557	47050.4	51413.1	33.84	51823.8	33419	1.9027	18.979	20.913	20.627	18.129
9/26/2018	0:30:01	0	WIES	0	6	0	8.24	-92.7	105.5	7.87	0.13	1.03	1.16	3.24	19.914	46392	51383.5	33.82	51845.9	33399	1.9024	18.974	20.746	20.531	16.701
9/26/2018	1:00:01	0	WIES	0	6	0	8.22	-91.2	104.3	8.02	0.18	1.22	1.27	3.54	18.303	44735.4	51296.2	33.75	51877.8	33343	1.9024	18.967	20.674	17.439	15.819
9/26/2018	1:30:01	0	WIES	0	6	0	8.19	-89.4	101.7	8.1	0.2	1.32	1.41	3.94	16.473	42878.7	51220.4	33.68	51918.9	33293	1.9026	18.961	20.793	17.344	15.748
9/26/2018	2:00:01	0	WIES	0	6	0	8.18	-88.8	99.9	8.05	0.21	1.35	1.39	3.9	15.92	42299.7	51175.1	33.64	51904.8	33264	1.9034	18.968	19.77	17.415	15.557
9/26/2018	2:30:01	0	WIES	0	6	0	8.19	-89.3	100.8	8.09	0.22	1.4	1.47	4.12	16.133	42503.8	51169.4	33.64	51887.3	33260	1.9036	18.97	20.531	17.368	14.601
9/26/2018	3:00:01	0	WIES	0	6	0	8.19	-89.1	100.3	8.07	0.21	1.37	1.46	4.09	15.987	42360.9	51169	33.63	51895	33260	1.9037	18.971	19.746	17.082	14.314
9/26/2018	3:30:01	0	WIES	0	6	0	8.17	-87.9	97.5	7.94	0.19	1.29	1.4	3.93	15.343	41757.4	51200.9	33.64	51961.2	33281	1.9043	18.975	19.96	17.629	15.461
9/26/2018	4:00:01	0	WIES	0	6	0	8.2	-89.6	101.1	8.07	0.22	1.39	1.44	4.04	16.376	42727.2	51153.9	33.63	51857.6	33250	1.9052	18.988	20.126	18.105	16.296
9/26/2018	4:30:01	0	WIES	0	6	0	8.2	-89.8	101.5	8.07	0.21	1.36	1.42	3.99	16.621	43060.3	51264.4	33.71	51955.3	33322	1.9048	18.983	20.293	19.532	14.96
9/26/2018	5:00:01	0	WIES	0	6	0	8.21	-90.7	103.1	8.08	0.21	1.35	1.35	3.77	17.365	43733.7	51200.7	33.68	51844.7	33280	1.9051	18.99	20.579	19.555	13.69
9/26/2018	5:30:01	0	WIES	0	6	0	8.19	-89	99.5	7.98	0.17	1.21	1.3	3.64	16.132	42557.5	51234.9	33.68	51953.4	33303	1.905	18.984	20.436	19.532	13.81
9/26/2018	6:00:01	0	WIES	0	6	0	8.17	-88	97.1	7.9	0.19	1.3	1.42	3.98	15.392	41855.7	51262.4	33.69	52021.1	33321	1.9052	18.983	20.507	19.817	14.984
9/26/2018	6:30:01	0	WIES	0	6	0	8.17	-88	97.4	7.93	0.18	1.24	1.35	3.77	15.384	41751.5	51145.3	33.6	51902.8	33244	1.9052	18.984	20.579	20.436	15.39
9/26/2018	7:00:01	0	WIES	0	6	0	8.19	-89.1	99.2	7.94	0.15	1.12	1.35	3.77	16.22	42670.5	51267.8	33.71	51982	33324	1.905	18.984	20.65	20.412	16.749
9/26/2018	7:30:01	0	WIES	0	6	0	8.22	-91.4	102.7	7.88	0.12	1.02	1.17	3.27	18.44	44829.8	51251.6	33.72	51822.8	33314	1.9047	18.991	20.722	20.674	17.962
9/26/2018	8:00:01	0	WIES	0	6	0	8.24	-92.9	104.2	7.76	0.07	0.8	0.99	2.77	20.023	46483.5	51366.8	33.81	51820.1	33388	1.9048	18.998	20.889	20.722	18.985
9/26/2018	8:30:01	0	WIES	0	6	0	8.24	-93.2	104.1	7.68	0.04	0.66	0.89	2.5	20.488	46997.7	51429.5	33.85	51846	33429	1.9044	18.995	20.865	20.889	20.865
9/26/2018	9:00:01	0	WIES	0	6	0	8.24	-93.3	104.2	7.64	0	0.53	0.82	2.3	20.821	47362.8	51470.8	33.88	51859.9	33456	1.9046	18.999	20.793	20.793	20.817
9/26/2018	9:30:01	0	WIES	0	6	0	8.24	-93.1	103.9	7.63	0.01	0.54	0.88	2.45	20.725	47211.9	51410	33.83	51806.7	33416	1.9048	19.001	20.865	20.841	20.579
9/26/2018	10:00:01	0	WIES	0	6	0	8.24	-92.9	103.2	7.59	0.01	0.57	0.84	2.37	20.729	47235.2	51430.2	33.85	51826.7	33430	1.9043	18.995	20.889	20.793	20.65
9/26/2018	10:30:01	0	WIES	0	6	0	8.24	-93	103.9	7.64	0.01	0.58	0.85	2.38	20.696	47271.5	51505.7	33.91	51905.6	33479	1.9042	18.994	20.913	20.841	20.65
9/26/2018	11:00:01	0	WIES	0	6	0	8.24	-93	103.8	7.62	0	0.53	0.81	2.27	20.73	47308.8	51509.4	33.91	51906.5	33481	1.9042	18.994	20.889	20.579	20.269
9/26/2018	11:30:01	0	WIES	0	6	0	8.24	-93	104.5	7.74	0.04	0.68	0.89	2.49	20.352	46828.1	51390.6	33.82	51817.9	33404	1.9041	18.992	20.865	20.531	19.746
9/26/2018	12:00:01	0	WIES	0	6	0	8.24	-92.7	104.2	7.76	0.05	0.73	0.98	2.75	19.965	46498.4	51445.2	33.86	51904.1	33439	1.9041	18.989	20.793	20.293	19.294
9/26/2018	12:30:01	0	WIES	0	6	0	8.24	-92.8	104.2	7.75	0.05	0.71	0.93	2.6	20.057	46603.6	51462.4	33.88	51914.2	33451	1.9042	18.991	20.603	20.198	15.318
9/26/2018	13:00:01	0	WIES	0	6	0	8.19	-89.2	98.7	7.79	0.12	1	1.17	3.28	16.952	43385.2	51263.4	33.72	51932.6	33321	1.9045	18.982	20.365	19.746	15.485
9/26/2018	13:30:01	0	WIES	0	6	0	8.18	-88.6	97.9	7.85	0.15	1.11	1.23	3.45	16.153	42572.4	51228.4	33.68	51945.8	33298	1.9044	18.979	20.484	20.103	15.27
9/26/2018	14:00:01	0	WIES	0	6	0	8.19	-89	98.3	7.85	0.15	1.11	1.24	3.48	16.38	42745.2	51170.2	33.64	51874	33261	1.9048	18.984	20.46	20.103	14.649
9/26/2018	14:30:01	0	WIES	0	6	0	8.2	-89.8	99.3	7.84	0.11	0.95	1.19	3.32	16.978	43394.3	51246.7	33.71	51915.7	33310	1.905	18.988	20.531	20.222	14.96
9/26/2018	15:00:01	0	WIES	0	6	0	8.2	-89.9	99.3	7.82	0.1	0.92	1.17	3.28	17.055	43515.4	51300.9	33.75	51965.8	33346	1.9054	18.991	20.46	20.055	13.858
9/26/2018	15:30:01	0	WIES	0	6	0	8.16	-87.5	95.6	7.82	0.12	0.98	1.25	3.51	15.157	41511.1	51121.3	33.58	51889.1	33229	1.906	18.992	20.293	19.056	14.649
9/26/2018	16:00:01	0	WIES	0	6	0	8.17	-87.8	95.6	7.78	0.11	0.98	1.25	3.49	15.405	41826.1	51211.4	33.65	51968.8	33287	1.9064	18.995	20.579	19.389	14.912
9/26/2018	16:30:01	0	WIES	0	6	0	8.18	-88.4	96.5	7.79	0.1	0.93	1.25	3.49	15.804	42172.5	51158	33.62	51893.8	33253	1.9064	18.997	20.222	18.866	13.834
9/26/2018	17:00:01	0	WIES	0	6	0	8.16	-87.1	94.1	7.72	0.08	0.86	1.24	3.48	14.972	41438.7	51255.3	33.67	52034.5	33316	1.9071	19	19.984	18.414	13.786
9/26/2018	17:30:01	0	WIES	0	6	0	8.14	-86.1	91.5	7.6	0.07	0.81	1.2	3.36	14.413	40822.8	51169	33.59	51972.4	33260	1.9067	18.995	20.174	17.796	13.81
9/26/2018	18:00:01	0	WIES	0	5.9	0	8.14	-86	91.1	7.57	0.05	0.7	1.21	3.38	14.382	40810.5	51192.8	33.61	51998.1	33275	1.9068	18.996	20.341	17.272	14.074
9/26/2018	18:30:01	0	WIES	0	5.9	0	8.15	-86.5	92.6	7.68	0.06	0.75	1.2	3.35	14.455	40860.4	51165	33.59	51966.6	33257	1.9065	18.994	20.436	16.558	13.786
9/26/2018	19:00:01	0	WIES	0	5.9	0	8.15	-86.5	92.4	7.67	0.03	0.63	1.17	3.28	14.423	40826.9	51163.3	33.59	51966.3	33256	1.9063	18.991	20.555	17.938	14.314
9/26/2018	19:30:01	0	WIES	0	6	0	8.16	-87.1	94	7.73	0.03	0.63	1.13	3.16	14.852	41242.8	51159	33.6	51942.6	33253	1.9061	18.991	20.698	19.651	14.721
9/26/2018	20:00:01	0	WIES	0	6	0	8.17	-87.8	95.5	7.81	0.05	0.72	1.17	3.28	15.123	41562.1	51226	33.66	51997.7	33297	1.9057	18.987	20.507	20.317	15.438
9/26/2018	20:30:01	0	WIES	0	5.9	0	8.25	-93.3	104.8	7.85	0.05	0.73	1.03	2.88	19.718	46136	51314.1	33.77	51788.1	33354	1.9049	18.998	20.698	20.507	18.913
9/26/2018	21:00:01	0	WIES	0	6	0	8.24	-93	104.5	7.8	0.05	0.72	1.04	2.92	19.914	46373.9	51363.3	33.8	51825.5	33386	1.9049	18.998	20.817	20.698	20.126
9/26/2018	21:30:01	0	WIES	0	6	0	8.25	-93.3	105.5	7.79	0.01	0.54	0.91	2.54	20.533	46989	51372.5	33.81	51784.8	33392	1.9033	18.985	20.674	20.579	20.531
9/26/2018	22:00:01	0	WIES	0	6	0	8.24	-93.2	105.4	7.76	0.02	0.6	0.96	2.69	20.577	47117.5	51465.2	33.88	51874.6	33452	1.9034	18.986	20.913	20.793	20.698
9/26/2018	22:30:01	0	WIES	0	6	0	8.24	-93.3	105.8	7.79	0.01	0.56	0.87	2.45	20.651	47132.1	51401.6	33.83	51804.4	33411	1.9032	18.985	20.984	20.913	20.722
9/26/2018	23:00:01	0	WIES	0	6	0	8.24	-93.2	105.3	7.74	0.03	0.65	0.92	2.58	20.665	47218.6	51481	33.89	51883.3	33463	1.9031	18.983	20.913	20.841	20.531
9/26/2018	23:30:01	0	WIES	0	6	0	8.24	-93.2	104.9	7.71	0.01	0.58	0.9	2.53	20.716	47220.2	51428.1	33.85	51825.7	33428	1.9021	18.973	20.984	20.865	20.841
9/27/2018	0:00:01	0	WIES	0	6	0	8.24	-93.2	105.3	7.74	0.02	0.62	0.91	2.55	20.724	47280.7	51485.9	33.89	51883.4	33466	1.9027	18.979	21.032	20.984	21.032
9/27/2018	0:30:01	0	WIES	0	5.9	0	8.24	-93	104.2	7.63	-0.01	0.49	0.85	2.38	20.916	47512.5	51532.4	33.92	51914	33496	1.9031	18.983	20.889	20.865	19.008
9/27/2018	1:00:01	0	WIES	0	6	0	8.23	-92.5	104	7.74	0.06	0.77	0.97	2.7	20.083	46609.1	51440.3	33.86	51889.8	33436	1.903	18.979	21.056	20.936	17.724
9/27/2018	1:30:01	0	WIES	0	5.9	0	8.22	-91.7	103.2	7.83	0.1	0.91	1.11	3.1	19.033	45554.2	51413.2	33.84	51943.5	33419	1.9029	18.974	20.936	19.436	15.342
9/27/2018	2:00:01	0	WIES	0	5.9	0	8.2	-90.3	101.3	7.92	0.15	1.11	1.23	3.44	17.47	43949.6	51331.5	33.77	51969.9	33365	1.9034	18.972	20.984	19.532	15.509
9/27/2018	2:30:01	0	WIES	0	5.9	0	8.2	-90.2	101.6	7.99	0.2	1.3	1.33	3.72	17.181	43631.7	51292.1	33.74	51949	33340	1.9032	18.97	20.889	20.031	15.247
9/27/2018	3:00:01	0	WIES	0	5.9	0	8.19	-89.3	99.6	7.96	0.18	1.23	1.38	3.86	16.303	42754.9	51271.7	33.71	51981.3	33327	1.9037	18.971	20.865	19.46	14.721
9/27/2018	3:30:01	0	WIES	0	5.9	0	8.19	-89.1	99.1	7.95	0.18	1.25	1.36	3.8	16.13	42570.8	51253.8	33.7	51973	33315	1.904	18.974	20.817	19.698	14.457
9/27/2018	4:00:01	0	WIES	0	5.9	0	8.18	-88.5	97.9	7.93	0.19	1.26	1.37	3.83	15.646	42091.1	51246.5	33.68	51991.9	33310	1.9035	18.967	20.865	19.103	14.984
9/27/2018	4:30:01	0	WIES	0	5.9	0	8.2	-89.6	99.8	7.94	0.17	1.2	1.33	3.72	16.532	42978.9	51272	33.72	51968.2	33327	1.9047	18.982	20.603	18.628	14.457
9/27/2018	5:00:01	0	WIES	0	5.9	0	8.19	-89.2	98.9	7.93	0.19	1.26	1.38	3.88	16.173	42617.4	51259.2	33.7	51976	33318	1.905	18.984	20.174	19.27	14.385
9/27/2018	5:30:01	0	WIES	0	5.9	0	8.2	-89.6	99.5	7.93	0.16	1.17	1.3	3.63	16.457	42891	51254.1	33.7	51954.6	33315	1.9048	18.983	20.103	19.151	13.978
9/27/2018	6:00:01	0	WIES	0	5.9	0	8.21	-90.4	100.9	7.93	0.15	1.13	1.27	3.56	17.183	43622.8	51278.8	33.73	51935.3	33331	1.9047	18.985	20.365	19.532	13.786
9/27/2018	6:30:01	0	WIES	0	5.9	0	8.18	-88.9	97.9	7.81	0.12	0.99	1.16	3.25	16.415	42933.7	51354	33.78	52058.1	33380	1.9051	18.985	20.388	19.722	13.882
9/27/2018	7:00:01	0	WIES	0	5.9	0	8.18	-88.5	96.4	7.76	0.15	1.11	1.29	3.6	15.909	42381	51285.8	33.72	52017.7	33336	1.9037	18.969	20.317	20.079	16.606
9/27/2018	7:30:01	0	WIES	0	5.9	0	8.23	-92.1	102.8	7.78	0.09	0.86	1.07	2.99	19.176	45662.1	51377.9	33.81	51895.7	33396	1.9039	18.985	20.436	20.007	15.127
9/27/2018	8:00:01	0	WIES	0	5.9	0	8.23	-92.4	103.1	7.72	0.07	0.79	1	2.8	19.671	46193.7	51427.9	33.85	51909.7	33428	1.9042	18.99	20.388	20.126	16.153
9/27/2018	8:30:01	0	WIES	0	5.9	0	8.22	-91.3	101	7.73	0.08	0.85	1.07	2.99	18.561	45055	51372.5	33.81	51936.9	33392	1.904	18.983	20.412	20.365	19.936
9/27/2018	9:00:01	0	WIES	0	5.9	0	8.24	-92.7	102.7	7.64	0.05	0.71	0.92	2.56	20.068	46605.9	51453.6	33.87	51904.1	33445	1.9044	18.993	20.531	20.484	20.507
9/27/2018	9:30:01	0	WIES	0	5.9	0	8.23	-92.7	102.4	7.57	0.01	0.56	0.9	2.52	20.442	46969.5	51448.6	33.86	51869.1	33442	1.9047	18.998	20.603	20.531	20.555
9/27/2018	10:00:01	0	WIES	0	5.9	0	8.24	-92.7	102.4	7.56	0.02	0.6	0.86	2.4	20.44	47012	51496.9	33.9	51917.9	33473	1.9041	18.992	20.603	20.579	20.46
9/27/2018	10:30:01	0	WIES	0	5.9	0	8.23	-92.5	101.6	7.51	0.01	0.56	0.86	2.42	20.448	47015.8	51492.2	33.9	51912.5	33470	1.9035	18.985	20.531	20.531	20.317
9/27/2018	11:00:01	0	WIES	0	5.9	0	8.23	-92.6	101.8	7.52	0.01	0.54	0.84	2.36	20.432	46998	51490.8	33.9	51912.4	33469	1.9029	18.98	20.65	20.627	20.388
9/27/2018	11:30:01	0	WIES	0	5.9	0	8.23	-92.6	101.9	7.53	0	0.52	0.83	2.34	20.463	47028.8	51491.1	33.9	51910.1	33469	1.9034	18.985	20.65	20.627	20.579
9/27/2018	12:00:01	0	WIES	0	5.9	0	8.23	-92.7	102.3	7.54	0	0.51	0.81	2.27	20.513	47083	51495.9	33.9	51910.8	33472	1.903	18.981	20.65	20.627	20.579
9/27/2018	12:30:01	0	WIES	0	5.9	0	8.24	-92.8	102.4	7.55	0.01	0.54	0.79	2.22	20.527	47096.3	51495.8	33.9	51909.7	33472	1.903	18.981	20.603	20.46	18.818
9/27/2018	13:00:01	0	WIES	0	5.9	0	8.23	-92.4	102.3	7.61	0.02	0.58	0.87	2.43	20.067	46617.2	51466.3	33.88	51917.3	33453	1.9035	18.984	20.627	20.46	14.457
9/27/2018	13:30:01	0	WIES	0	5.9	0	8.2	-90.5	99	7.62	0.05	0.72	0.98	2.74	18.242	44780.7	51416.1	33.84	52003.3	33420	1.9031	18.972	20.627	20.436	15.055
9/27/2018	14:00:01	0	WIES	0	5.9	0	8.18	-89	96.1	7.6	0.09	0.88	1.09	3.06	16.831	43331.4	51341.2	33.77	52020.1	33372	1.903	18.966	20.627	20.436	15.175
9/27/2018	14:30:01	0	WIES	0	5.9	0	8.2	-90.4	98.5	7.63	0.08	0.82	1.03	2.89	17.899	44374.4	51337.2	33.78	51947.4	33369	1.9037	18.977	20.627	20.079	15.103
9/27/2018	15:00:01	0	WIES	0	5.9	0	8.2	-90.3	98.3	7.61	0.05	0.71	1.03	2.87	17.896	44370	51335.5	33.78	51946.1	33368	1.9037	18.977	20.627	19.793	14.816
9/27/2018	15:30:01	0	WIES	0	5.9	0	8.19	-89	96.4	7.64	0.06	0.75	1.15	3.23	16.68	43140.3	51290.9	33.73	51978.4	33339	1.9041	18.977	20.579	18.889	14.673
9/27/2018	16:00:01	0	WIES	0	5.9	0	8.17	-88	94.9	7.67	0.11	0.97	1.19	3.34	15.723	42169.6	51250.9	33.69	51992.2	33313	1.9044	18.976	20.246	19.151	14.385
9/27/2018	16:30:01	0	WIES	0	5.9	0	8.18	-88.7	96.1	7.7	0.1	0.93	1.18	3.3	16.205	42645.3	51255	33.7	51969.9	33316	1.9047	18.981	20.674	19.508	14.457
9/27/2018	17:00:01	0	WIES	0	5.9	0	8.2	-89.7	97.6	7.68	0.08	0.83	1.12	3.14	17.104	43552.8	51288.1	33.74	51949.7	33337	1.9047	18.984	20.674	19.056	14.17
9/27/2018	17:30:01	0	WIES	0	5.9	0	8.17	-88.2	94.9	7.66	0.08	0.84	1.16	3.24	15.804	42288	51297.7	33.72	52035.1	33344	1.9047	18.979	20.603	18.723	13.954
9/27/2018	18:00:01	0	WIES	0	5.9	0	8.14	-85.9	90.7	7.54	0.07	0.81	1.22	3.41	14.31	40783.1	51246.6	33.65	52055.3	33310	1.9045	18.972	20.579	18.343	13.954
9/27/2018	18:30:01	0	WIES	0	5.9	0	8.15	-86.9	93.1	7.69	0.06	0.78	1.22	3.43	14.693	41135.1	51218.2	33.64	52010.1	33292	1.9045	18.973	20.817	18.533	14.074
9/27/2018	19:00:01	0	WIES	0	5.9	0	8.17	-87.8	94.9	7.74	0.05	0.73	1.16	3.25	15.283	41732.7	51244	33.67	52008.1	33309	1.9039	18.969	20.293	16.892	14.002
9/27/2018	19:30:01	0	WIES	0	5.9	0	8.16	-87.1	93.4	7.69	0.07	0.8	1.22	3.41	14.796	41249	51234.7	33.65	52022	33303	1.9037	18.966	20.126	16.796	14.385
9/27/2018	20:00:01	0	WIES	0	5.9	0	8.15	-86.9	92.4	7.61	0.06	0.77	1.19	3.34	14.806	41265	51241.7	33.66	52028.7	33307	1.9034	18.963	20.722	18.818	15.055
9/27/2018	20:30:01	0	WIES	0	5.9	0	8.19	-89.1	97.6	7.83	0.07	0.79	1.21	3.38	16.104	42529.1	51235.4	33.68	51955.5	33303	1.9028	18.962	20.913	20.007	15.819
9/27/2018	21:00:01	0	WIES	0	5.9	0	8.22	-91.1	100.8	7.8	0.07	0.8	1.13	3.17	17.936	44384	51306.8	33.76	51913.9	33349	1.9022	18.962	20.984	20.603	18.01
9/27/2018	21:30:01	0	WIES	0	5.9	0	8.24	-92.9	103.5	7.71	0.05	0.73	1.01	2.82	20.04	46574	51448.1	33.87	51900.5	33441	1.9004	18.954	21.008	20.817	19.175
9/27/2018	22:00:01	0	WIES	0	5.9	0	8.24	-93.1	104.6	7.71	0.03	0.65	0.88	2.46	20.582	47147.8	51492.5	33.9	51901.6	33470	1.9013	18.964	21.008	20.889	20.579
9/27/2018	22:30:01	0	WIES	0	5.9	0	8.24	-93.2	105	7.71	0	0.52	0.83	2.31	20.745	47320.4	51506.1	33.91	51901.9	33479	1.9013	18.965	21.008	20.889	20.507
9/27/2018	23:00:01	0	WIES	0	5.9	0	8.24	-93	104.5	7.68	0.01	0.57	0.85	2.39	20.726	47301.4	51506.5	33.91	51903.9	33479	1.9009	18.961	20.889	20.793	20.793
9/27/2018	23:30:01	0	WIES	0	5.9	0	8.24	-92.9	104.1	7.65	0.03	0.62	0.84	2.35	20.698	47275.4	51507.6	33.91	51907.3	33480	1.9003	18.955	20.96	20.865	20.889
9/28/2018	0:00:01	0	WIES	0	5.9	0	8.24	-93.1	103.9	7.63	0	0.52	0.8	2.23	20.77	47356.8	51519.4	33.91	51913.2	33488	1.9004	18.956	20.936	20.913	20.913
9/28/2018	0:30:01	0	WIES	0	5.9	0	8.24	-93.3	104	7.61	0	0.53	0.77	2.17	20.92	47516.6	51532	33.92	51913.2	33496	1.9001	18.954	20.889	20.817	20.531
9/28/2018	1:00:01	0	WIES	0	5.9	0	8.24	-93.1	103.8	7.62	0.01	0.55	0.84	2.37	20.753	47342.9	51522	33.92	51917.3	33489	1.9	18.952	20.841	20.531	20.031
9/28/2018	1:30:01	0	WIES	0	5.9	0	8.23	-92.7	103.6	7.65	0.05	0.73	0.91	2.55	20.441	47011.5	51495.5	33.9	51916.4	33472	1.9002	18.952	20.865	20.484	18.794
9/28/2018	2:00:01	0	WIES	0	5.9	0	8.22	-91.7	101.9	7.69	0.1	0.92	1.03	2.9	19.279	45802.4	51420.3	33.85	51932.1	33423	1.8997	18.943	20.484	19.199	16.677
9/28/2018	2:30:01	0	WIES	0	5.9	0	8.19	-89.7	97.9	7.66	0.14	1.08	1.16	3.26	17.359	43841.6	51332.7	33.77	51978.2	33366	1.9006	18.944	20.531	19.246	16.272
9/28/2018	3:00:01	0	WIES	0	5.9	0	8.19	-89.1	96.3	7.64	0.17	1.18	1.26	3.53	16.647	43120.3	51306.1	33.74	51996	33349	1.9012	18.948	20.246	19.246	16.368
9/28/2018	3:30:01	0	WIES	0	5.9	0	8.19	-89.3	97	7.7	0.17	1.21	1.28	3.6	16.665	43116.5	51280.3	33.73	51968.8	33332	1.901	18.946	20.603	19.389	16.344
9/28/2018	4:00:01	0	WIES	0	5.9	0	8.19	-89.2	96.9	7.72	0.18	1.22	1.33	3.73	16.507	42962.1	51280.8	33.72	51978.7	33332	1.9014	18.949	20.603	20.15	16.225
9/28/2018	4:30:01	0	WIES	0	5.9	0	8.19	-89.6	97.1	7.67	0.17	1.21	1.27	3.55	16.866	43322.8	51291	33.74	51967.5	33339	1.9014	18.951	20.531	20.198	15.724
9/28/2018	5:00:01	0	WIES	0	5.9	0	8.19	-89.6	97.2	7.7	0.15	1.1	1.28	3.59	16.786	43237.2	51283.1	33.73	51964.4	33334	1.9017	18.953	20.484	19.793	13.954
9/28/2018	5:30:01	0	WIES	0	5.9	0	8.19	-89.3	96.5	7.68	0.18	1.23	1.3	3.63	16.509	42959	51274.6	33.72	51972.3	33328	1.9015	18.95	20.126	16.963	13.546
9/28/2018	6:00:01	0	WIES	0	5.9	0	8.18	-88.6	95.7	7.72	0.18	1.24	1.34	3.74	15.842	42280.3	51243.3	33.68	51978.2	33308	1.9023	18.955	20.603	17.058	14.745
9/28/2018	6:30:01	0	WIES	0	5.9	0	8.19	-88.9	96.4	7.76	0.18	1.25	1.39	3.88	15.929	42359.5	51236	33.68	51966.1	33303	1.9015	18.948	20.579	18.01	14.553
9/28/2018	7:00:01	0	WIES	0	5.9	0	8.18	-88.4	95	7.68	0.18	1.24	1.34	3.75	15.716	42163.4	51251.3	33.69	51993.1	33313	1.9021	18.954	20.603	19.365	14.912
9/28/2018	7:30:01	0	WIES	0	5.9	0	8.19	-89.6	96.8	7.67	0.14	1.07	1.24	3.46	16.752	43188.1	51263.8	33.72	51946.7	33321	1.9022	18.959	20.555	19.793	15.342
9/28/2018	8:00:01	0	WIES	0	5.9	0	8.21	-90.3	98.9	7.77	0.18	1.22	1.27	3.55	17.145	43589.1	51282.7	33.73	51941.7	33334	1.9023	18.961	20.531	19.532	16.987
9/28/2018	8:30:01	0	WIES	0	5.9	0	8.22	-91.5	100.5	7.7	0.13	1.02	1.14	3.18	18.536	45004.2	51343.8	33.79	51909.6	33373	1.9015	18.959	20.555	19.698	17.391
9/28/2018	9:00:01	0	WIES	0	5.9	0	8.22	-91.7	101.4	7.76	0.14	1.07	1.15	3.21	18.545	45003.2	51332	33.78	51897.3	33366	1.9024	18.967	20.388	20.246	19.199
9/28/2018	9:30:01	0	WIES	0	5.9	0	8.23	-92.4	102.1	7.68	0.11	0.96	1.07	3.01	19.475	45967.2	51390.2	33.82	51886.9	33404	1.9021	18.968	20.484	20.46	20.388
9/28/2018	10:00:01	0	WIES	0	5.9	0	8.24	-92.7	101.7	7.54	0.04	0.68	0.91	2.54	20.217	46748.5	51449.2	33.87	51887.9	33442	1.9025	18.975	20.484	20.484	20.46
9/28/2018	10:30:01	0	WIES	0	5.9	0	8.24	-92.7	101.4	7.5	0.03	0.63	0.85	2.39	20.353	46896.1	51463.6	33.88	51891.4	33451	1.9027	18.977	20.484	20.484	20.484
9/28/2018	11:00:01	0	WIES	0	5.9	0	8.23	-92.6	101.2	7.48	0.03	0.62	0.85	2.37	20.373	46913.3	51461.6	33.87	51887.9	33450	1.9022	18.973	20.484	20.484	20.341
9/28/2018	11:30:01	0	WIES	0	5.9	0	8.23	-92.7	101.5	7.5	0.01	0.58	0.84	2.34	20.403	46945.6	51464.7	33.88	51888.5	33452	1.9019	18.97	20.627	20.579	20.436
9/28/2018	12:00:01	0	WIES	0	5.9	0	8.23	-92.7	101.5	7.5	0.02	0.61	0.84	2.36	20.39	46928.4	51459.6	33.87	51884.5	33449	1.9021	18.972	20.674	20.579	20.531
9/28/2018	12:30:01	0	WIES	0	5.9	0	8.24	-93	102	7.52	0	0.54	0.8	2.25	20.526	47073.4	51472	33.88	51885.7	33457	1.9021	18.973	20.65	20.627	20.579
9/28/2018	13:00:01	0	WIES	0	5.9	0	8.24	-93	102	7.52	0	0.53	0.82	2.3	20.534	47080.4	51470.9	33.88	51884	33456	1.902	18.972	20.627	20.579	20.246
9/28/2018	13:30:01	0	WIES	0	5.9	0	8.24	-92.7	101.3	7.49	0	0.5	0.81	2.28	20.411	46957.3	51468.7	33.88	51891.9	33455	1.9023	18.973	20.603	20.579	15.7
9/28/2018	14:00:01	0	WIES	0	5.9	0	8.23	-92.1	100.8	7.54	0.04	0.67	0.86	2.41	19.708	46223.3	51421	33.85	51900	33424	1.902	18.968	20.627	20.579	16.677
9/28/2018	14:30:01	0	WIES	0	5.9	0	8.23	-92.2	100.7	7.55	0.04	0.67	0.89	2.48	19.66	46165.3	51408.2	33.84	51890.8	33415	1.9024	18.972	20.627	20.603	16.415
9/28/2018	15:00:01	0	WIES	0	5.9	0	8.23	-92	100.3	7.55	0.04	0.69	0.9	2.52	19.423	45923.2	51398.8	33.83	51899.7	33409	1.9025	18.971	20.627	20.436	16.534
9/28/2018	15:30:01	0	WIES	0	5.9	0	8.23	-92.1	100.2	7.55	0.04	0.67	0.96	2.68	19.404	45910	51403.8	33.83	51906.1	33412	1.9026	18.973	20.603	20.317	14.721
9/28/2018	16:00:01	0	WIES	0	5.9	0	8.2	-90.2	97.9	7.64	0.1	0.91	1.11	3.11	17.483	43945.7	51312.5	33.76	51949.7	33353	1.9029	18.967	20.627	20.341	14.529
9/28/2018	16:30:01	0	WIES	0	5.9	0	8.21	-90.4	97.8	7.59	0.08	0.83	1.05	2.95	17.816	44264.7	51304.2	33.76	51919.8	33348	1.9029	18.969	20.65	20.436	15.199
9/28/2018	17:00:01	0	WIES	0	5.9	0	8.2	-90.3	97.6	7.6	0.08	0.84	1.1	3.08	17.65	44097.7	51299.6	33.75	51926.3	33345	1.9035	18.975	20.627	20.293	14.649
9/28/2018	17:30:01	0	WIES	0	5.9	0	8.19	-89.4	96.2	7.6	0.11	0.96	1.18	3.31	16.873	43322.6	51283.1	33.73	51958.9	33334	1.9035	18.972	20.531	19.77	14.314
9/28/2018	18:00:01	0	WIES	0	5.9	0	8.17	-87.7	93.2	7.58	0.14	1.1	1.27	3.56	15.432	41871.9	51234.7	33.67	51990.7	33303	1.9039	18.971	20.484	18.652	14.409
9/28/2018	18:30:01	0	WIES	0	5.9	0	8.16	-87.4	92.4	7.54	0.14	1.06	1.3	3.63	15.248	41680.9	51221.1	33.66	51986.6	33294	1.9036	18.967	20.484	19.318	13.69
9/28/2018	19:00:01	0	WIES	0	5.9	0	8.18	-88.6	94.6	7.61	0.07	0.81	1.21	3.38	16.007	42422.7	51221.2	33.67	51946.7	33294	1.9034	18.968	20.293	18.604	13.137
9/28/2018	19:30:01	0	WIES	0	5.9	0	8.16	-87.2	91.6	7.51	0.06	0.76	1.17	3.28	15.006	41451.4	51230.2	33.66	52007.5	33300	1.9034	18.964	19.841	16.32	13.594
9/28/2018	20:00:01	0	WIES	0	5.9	0	8.14	-86.2	89.6	7.43	0.05	0.72	1.18	3.3	14.435	40889.9	51226.7	33.64	52030.1	33297	1.9032	18.959	20.079	16.225	14.266
9/28/2018	20:30:01	0	WIES	0	5.9	0	8.15	-86.8	90.7	7.49	0.08	0.85	1.23	3.44	14.705	41144.3	51215.6	33.64	52006.9	33290	1.9031	18.96	20.388	17.629	14.218
9/28/2018	21:00:01	0	WIES	0	5.9	0	8.16	-87.4	91.9	7.53	0.11	0.98	1.29	3.62	15.055	41485.4	51213.8	33.65	51988.6	33289	1.9025	18.955	20.674	20.507	17.486
9/28/2018	21:30:01	0	WIES	0	5.9	0	8.24	-92.7	101.8	7.7	0.1	0.92	1.12	3.13	19.187	45647.3	51348.2	33.79	51863.8	33376	1.9019	18.965	20.412	20.293	17.415
9/28/2018	22:00:01	0	WIES	0	5.9	0	8.24	-93.2	103	7.67	0.07	0.81	1.02	2.85	19.986	46499.4	51424	33.85	51880.9	33426	1.9019	18.969	20.293	20.031	17.701
9/28/2018	22:30:01	0	WIES	0	5.9	0	8.23	-92.3	102.1	7.71	0.11	0.96	1.12	3.15	19.257	45757	51394.3	33.83	51907.7	33406	1.9018	18.964	20.46	20.079	16.963
9/28/2018	23:00:01	0	WIES	0	5.9	0	8.23	-91.8	100.6	7.69	0.13	1.06	1.22	3.41	18.6	45068.4	51344.8	33.79	51906.3	33374	1.9015	18.958	20.341	19.984	19.151
9/28/2018	23:30:01	0	WIES	0	5.9	0	8.24	-92.9	103.6	7.75	0.11	0.95	1.07	3	19.752	46226.8	51376.9	33.81	51851.8	33395	1.9013	18.961	20.484	20.436	19.984
9/29/2018	0:00:01	0	WIES	0	5.9	0	8.24	-93.1	103.6	7.72	0.12	1	1.08	3.01	19.934	46437.8	51412.6	33.84	51873.7	33418	1.9013	18.962	20.555	20.388	19.436
9/29/2018	0:30:01	0	WIES	0	5.9	0	8.25	-93.2	104.1	7.73	0.11	0.96	0.98	2.74	20.183	46696.4	51428.4	33.85	51869.8	33428	1.9011	18.962	20.65	20.507	19.032
9/29/2018	1:00:01	0	WIES	0	5.9	0	8.24	-92.7	102.7	7.68	0.15	1.1	1.11	3.1	19.782	46286.8	51410.5	33.84	51883.6	33417	1.9011	18.959	20.627	20.174	19.555
9/29/2018	1:30:01	0	WIES	0	5.9	0	8.24	-92.5	102.2	7.68	0.17	1.18	1.15	3.22	19.548	46045.1	51396.5	33.83	51887.7	33408	1.901	18.958	20.674	20.246	19.579
9/29/2018	2:00:01	0	WIES	0	5.9	0	8.24	-92.7	102.4	7.66	0.17	1.18	1.13	3.16	19.747	46238.1	51394.2	33.83	51869.9	33406	1.9012	18.96	20.627	20.103	19.389
9/29/2018	2:30:01	0	WIES	0	5.9	0	8.24	-92.5	102.3	7.68	0.19	1.27	1.17	3.29	19.528	46011.3	51380.9	33.82	51873.5	33398	1.9012	18.96	20.103	19.103	16.796
9/29/2018	3:00:01	0	WIES	0	5.9	0	8.2	-89.9	98.2	7.73	0.24	1.49	1.38	3.88	17.06	43498.7	51273.1	33.73	51936.4	33328	1.9014	18.952	20.055	17.677	16.272
9/29/2018	3:30:01	0	WIES	0	5.9	0	8.2	-89.8	97.8	7.73	0.27	1.61	1.48	4.15	16.886	43298.9	51239.9	33.7	51914.5	33306	1.9017	18.954	19.199	17.463	14.314
9/29/2018	4:00:01	0	WIES	0	5.9	0	8.19	-89.3	96.3	7.68	0.27	1.59	1.47	4.11	16.43	42847	51232.9	33.69	51934.7	33301	1.9022	18.958	18.628	16.963	15.008
9/29/2018	4:30:01	0	WIES	0	5.9	0	8.17	-88	93.3	7.56	0.24	1.48	1.46	4.09	15.643	42076.3	51231.8	33.67	51977.1	33301	1.9029	18.961	18.913	16.701	15.39
9/29/2018	5:00:01	0	WIES	0	5.9	0	8.18	-88.2	94.1	7.62	0.26	1.55	1.5	4.21	15.688	42105.6	51214.7	33.66	51957.4	33290	1.9031	18.963	19.46	16.701	15.485
9/29/2018	5:30:01	0	WIES	0	5.9	0	8.19	-89	95.8	7.68	0.27	1.59	1.5	4.2	16.188	42594.3	51214.2	33.67	51929.6	33289	1.9035	18.969	19.722	18.105	16.392
9/29/2018	6:00:01	0	WIES	0	5.9	0	8.2	-89.5	97.2	7.74	0.26	1.58	1.51	4.22	16.52	42925.5	51221.4	33.68	51917.7	33294	1.9035	18.971	19.722	18.937	13.522
9/29/2018	6:30:01	0	WIES	0	5.9	0	8.19	-89.3	96.4	7.7	0.28	1.62	1.51	4.24	16.336	42747.3	51223.6	33.68	51930.6	33295	1.9033	18.968	19.865	17.344	13.546
9/29/2018	7:00:01	0	WIES	0	5.9	0	8.15	-86.6	90.1	7.39	0.19	1.29	1.39	3.91	14.944	41438.1	51288.6	33.7	52069.5	33338	1.9034	18.963	19.651	17.439	13.377
9/29/2018	7:30:01	0	WIES	0	5.9	0	8.14	-86.2	88.6	7.32	0.19	1.29	1.42	3.98	14.645	41095.2	51226.9	33.64	52021.1	33298	1.9035	18.964	19.579	18.129	14.505
9/29/2018	8:00:01	0	WIES	0	5.9	0	8.18	-88.8	94.7	7.6	0.23	1.45	1.44	4.03	16.114	42513.6	51204.4	33.66	51923.4	33283	1.9031	18.966	19.651	18.818	15.509
9/29/2018	8:30:01	0	WIES	0	5.9	0	8.2	-89.9	97.9	7.75	0.28	1.63	1.48	4.16	16.787	43187.4	51223.3	33.69	51903.7	33295	1.9031	18.968	19.722	19.103	15.772
9/29/2018	9:00:01	0	WIES	0	5.9	0	8.22	-91.3	100.1	7.73	0.22	1.41	1.34	3.75	18.11	44517.6	51263.8	33.73	51858.6	33321	1.9033	18.975	19.841	19.746	18.461
9/29/2018	9:30:01	0	WIES	0	5.9	0	8.22	-91.6	100.3	7.66	0.2	1.32	1.28	3.58	18.688	45120.6	51306.6	33.76	51861.4	33349	1.9035	18.98	19.841	19.579	16.415
9/29/2018	10:00:01	0	WIES	0	5.9	0	8.22	-91.2	99.1	7.62	0.17	1.2	1.21	3.37	18.31	44744.5	51299.7	33.76	51881.4	33345	1.9033	18.975	19.865	19.722	18.176
9/29/2018	10:30:01	0	WIES	0	5.9	0	8.23	-92.1	100.6	7.58	0.12	1.01	1.13	3.15	19.407	45854.8	51339.4	33.79	51840.8	33371	1.9027	18.975	19.77	19.722	19.294
9/29/2018	11:00:01	0	WIES	0	5.9	0	8.23	-92.2	100.4	7.55	0.13	1.03	1.08	3.01	19.517	45984.4	51363.8	33.81	51857.1	33386	1.9032	18.979	19.77	19.77	19.46
9/29/2018	11:30:01	0	WIES	0	5.9	0	8.23	-92.1	100.1	7.53	0.12	0.99	1.09	3.06	19.517	45983.2	51362.6	33.8	51855.9	33386	1.9033	18.98	19.96	19.936	19.817
9/29/2018	12:00:01	0	WIES	0	5.9	0	8.22	-91.9	99.3	7.44	0.08	0.85	0.99	2.76	19.696	46173.9	51379.3	33.82	51858.9	33397	1.9034	18.982	20.15	20.007	19.841
9/29/2018	12:30:01	0	WIES	0	5.9	0	8.23	-92.2	100.4	7.51	0.1	0.92	0.99	2.76	19.741	46225.6	51387.8	33.82	51863.9	33402	1.9027	18.976	20.388	20.293	19.912
9/29/2018	13:00:01	0	WIES	0	5.9	0	8.23	-92.6	101.2	7.54	0.09	0.88	1.02	2.86	19.96	46451.3	51398.7	33.83	51857.6	33409	1.9026	18.975	20.388	20.293	20.126
9/29/2018	13:30:01	0	WIES	0	5.9	0	8.24	-92.7	101.6	7.56	0.08	0.85	0.97	2.73	20.063	46559.8	51407.5	33.84	51858.4	33415	1.903	18.98	20.388	20.269	20.222
9/29/2018	14:00:01	0	WIES	0	5.9	0	8.24	-92.9	102.2	7.59	0.06	0.78	0.91	2.55	20.185	46685.3	51413.5	33.84	51854.5	33419	1.9032	18.983	20.269	20.246	19.341
9/29/2018	14:30:01	0	WIES	0	5.9	0	8.23	-92.5	100.9	7.5	0.05	0.74	0.89	2.49	20.078	46594.3	51429.2	33.85	51879	33429	1.9032	18.982	20.293	20.246	17.296
9/29/2018	15:00:01	0	WIES	0	5.9	0	8.23	-92	100.8	7.61	0.1	0.92	1.02	2.86	19.251	45710.4	51348.9	33.79	51862.3	33377	1.9035	18.981	20.317	19.793	16.129
9/29/2018	15:30:01	0	WIES	0	5.9	0	8.18	-88.8	94.9	7.54	0.14	1.07	1.25	3.49	16.553	42983.3	51250.8	33.7	51944.4	33313	1.9037	18.972	20.269	18.033	15.867
9/29/2018	16:00:01	0	WIES	0	5.9	0	8.17	-87.8	92.4	7.46	0.14	1.07	1.26	3.53	15.798	42222.6	51225.2	33.67	51962	33296	1.9044	18.977	20.341	18.366	15.581
9/29/2018	16:30:01	0	WIES	0	5.9	0	8.17	-88.2	93.1	7.48	0.12	1	1.27	3.55	16.001	42412.8	51216.5	33.67	51942.4	33291	1.9048	18.982	20.174	19.413	15.843
9/29/2018	17:00:01	0	WIES	0	5.9	0	8.19	-89.6	96.1	7.59	0.15	1.13	1.27	3.55	16.905	43296.4	51215.9	33.68	51889	33290	1.9054	18.991	20.103	19.77	14.553
9/29/2018	17:30:01	0	WIES	0	5.9	0	8.18	-88.5	94.1	7.55	0.16	1.16	1.28	3.58	16.131	42543.6	51219.7	33.67	51938.3	33293	1.9053	18.987	19.888	17.415	14.146
9/29/2018	18:00:01	0	WIES	0	5.9	0	8.16	-87.2	91.3	7.46	0.11	0.95	1.27	3.54	15.201	41630.1	51215.6	33.65	51983.2	33290	1.9053	18.984	20.031	18.39	15.055
9/29/2018	18:30:01	0	WIES	0	5.9	0	8.17	-88.2	94.5	7.66	0.12	1	1.33	3.72	15.564	41957	51181.8	33.63	51930.6	33268	1.9047	18.979	20.388	18.485	14.433
9/29/2018	19:00:01	0	WIES	0	5.9	0	8.17	-88	93.9	7.62	0.11	0.96	1.28	3.59	15.552	41949.6	51186.2	33.64	51935.7	33271	1.9046	18.978	20.317	18.366	15.485
9/29/2018	19:30:01	0	WIES	0	5.9	0	8.17	-88.1	93.9	7.62	0.12	1.01	1.3	3.63	15.567	41984.4	51210.7	33.66	51959.7	33287	1.9046	18.978	19.912	17.867	14.697
9/29/2018	20:00:01	0	WIES	0	5.9	0	8.17	-88.2	94.2	7.65	0.14	1.07	1.33	3.73	15.522	41931.8	51200.3	33.65	51951.6	33280	1.9043	18.975	20.198	18.747	15.27
9/29/2018	20:30:01	0	WIES	0	5.9	0	8.19	-89	95.9	7.71	0.15	1.11	1.33	3.71	16.075	42476.4	51205.2	33.66	51926.8	33283	1.9038	18.972	20.055	17.891	14.242
9/29/2018	21:00:01	0	WIES	0	5.9	0	8.16	-87.3	91.9	7.51	0.12	0.99	1.29	3.6	15.189	41612.9	51208.4	33.64	51976.4	33285	1.9035	18.966	20.246	16.487	14.673
9/29/2018	21:30:01	0	WIES	0	5.9	0	8.15	-86.5	90.2	7.46	0.12	1.01	1.34	3.75	14.61	41034.2	51193.5	33.62	51988.7	33276	1.9034	18.963	20.174	16.344	14.697
9/29/2018	22:00:01	0	WIES	0	5.9	0	8.16	-87.1	91.9	7.57	0.17	1.19	1.34	3.76	14.822	41225.9	51174.3	33.61	51959.6	33263	1.9035	18.965	19.698	15.533	14.936
9/29/2018	22:30:01	0	WIES	0	5.9	0	8.17	-87.7	93.3	7.64	0.19	1.28	1.43	4.01	15.083	41489.7	51184.7	33.62	51957.7	33270	1.9037	18.967	19.888	18.58	15.342
9/29/2018	23:00:01	0	WIES	0	5.9	0	8.18	-88.5	95.5	7.73	0.22	1.38	1.5	4.19	15.684	42047.2	51150	33.61	51892	33248	1.9029	18.962	20.079	19.912	17.677
9/29/2018	23:30:01	0	WIES	0	5.9	0	8.24	-92.6	101.8	7.72	0.16	1.15	1.19	3.32	19.063	45502.3	51322.4	33.77	51848	33360	1.9023	18.969	19.865	19.508	18.866
9/30/2018	0:00:01	0	WIES	0	5.9	0	8.23	-92.3	102.4	7.77	0.15	1.11	1.13	3.15	19.015	45467.8	51335.8	33.78	51866.8	33368	1.9018	18.963	20.341	20.055	19.246
9/30/2018	0:30:01	0	WIES	0	5.9	0	8.23	-92.3	102.4	7.75	0.15	1.1	1.12	3.13	19.133	45586.9	51340.4	33.79	51862.8	33371	1.9019	18.965	20.436	20.269	19.746
9/30/2018	1:00:01	0	WIES	0	5.9	0	8.24	-92.9	103.8	7.75	0.13	1.06	1.1	3.09	19.85	46324.6	51379.2	33.82	51846.7	33396	1.9015	18.964	20.222	20.15	19.199
9/30/2018	1:30:01	0	WIES	0	5.9	0	8.24	-92.9	103.9	7.76	0.12	1	1.05	2.93	19.879	46366.5	51393.4	33.83	51858.7	33406	1.9012	18.961	20.269	20.15	18.818
9/30/2018	2:00:01	0	WIES	0	5.9	0	8.23	-92.3	102.7	7.75	0.17	1.19	1.15	3.22	19.306	45769.7	51354.6	33.8	51863.9	33381	1.9014	18.961	20.341	20.198	19.246
9/30/2018	2:30:01	0	WIES	0	5.9	0	8.23	-92.5	102.8	7.73	0.17	1.18	1.1	3.07	19.511	45969.4	51353.3	33.8	51847	33380	1.9015	18.962	20.341	20.126	19.436
9/30/2018	3:00:01	0	WIES	0	5.9	0	8.23	-92.3	102.6	7.73	0.19	1.3	1.15	3.21	19.399	45854.9	51348.2	33.79	51850.5	33376	1.9016	18.963	20.46	19.96	18.699
9/30/2018	3:30:01	0	WIES	0	5.9	0	8.23	-92.2	102.4	7.73	0.2	1.32	1.2	3.36	19.251	45703.8	51341.5	33.79	51855	33372	1.9021	18.968	20.269	19.555	17.082
9/30/2018	4:00:01	0	WIES	0	5.9	0	8.23	-92	102.5	7.8	0.22	1.39	1.28	3.59	18.862	45294.3	51310	33.77	51852.1	33352	1.9023	18.968	20.198	19.365	16.296
9/30/2018	4:30:01	0	WIES	0	5.9	0	8.22	-91.4	101.4	7.81	0.23	1.42	1.34	3.75	18.191	44600.1	51267.1	33.73	51856.6	33324	1.9022	18.964	19.865	18.961	16.225
9/30/2018	5:00:01	0	WIES	0	5.9	0	8.2	-89.9	98.2	7.76	0.26	1.54	1.44	4.03	16.862	43262.7	51224.4	33.69	51900	33296	1.9022	18.959	19.841	18.913	16.32
9/30/2018	5:30:01	0	WIES	0	5.9	0	8.2	-90	98.6	7.79	0.26	1.56	1.41	3.96	16.936	43325.3	51213.3	33.68	51884.5	33289	1.9022	18.96	20.007	19.508	17.748
9/30/2018	6:00:01	0	WIES	0	5.9	0	8.22	-91.6	101	7.77	0.22	1.4	1.33	3.72	18.302	44699.3	51256.6	33.72	51838	33317	1.9027	18.969	20.293	19.555	18.533
9/30/2018	6:30:01	0	WIES	0	5.9	0	8.23	-91.9	101.5	7.73	0.2	1.33	1.21	3.4	18.863	45285.2	51298.6	33.76	51840.5	33344	1.903	18.975	19.96	19.579	18.295
9/30/2018	7:00:01	0	WIES	0	5.9	0	8.23	-92	101.7	7.72	0.2	1.31	1.2	3.37	18.992	45418.7	51306.8	33.76	51839.3	33349	1.9032	18.978	19.722	19.056	17.082
9/30/2018	7:30:01	0	WIES	0	5.9	0	8.23	-91.8	101.6	7.76	0.21	1.34	1.26	3.52	18.675	45091	51286.6	33.75	51842.1	33336	1.9033	18.977	19.722	19.199	16.677
9/30/2018	8:00:01	0	WIES	0	5.9	0	8.21	-90.6	99.8	7.81	0.26	1.58	1.41	3.95	17.401	43796	51231.8	33.7	51873.7	33301	1.9029	18.969	19.912	19.222	17.201
9/30/2018	8:30:01	0	WIES	0	5.9	0	8.22	-91.2	100.1	7.72	0.21	1.37	1.27	3.55	18.154	44543.9	51245.2	33.71	51837	33309	1.9032	18.974	19.936	19.103	15.843
9/30/2018	9:00:01	0	WIES	0	5.9	0	8.21	-90.7	100	7.8	0.24	1.49	1.36	3.8	17.546	43938.1	51232.1	33.7	51864.8	33301	1.9032	18.972	19.936	19.294	16.296
9/30/2018	9:30:01	0	WIES	0	5.9	0	8.21	-90.8	99.9	7.8	0.24	1.48	1.37	3.83	17.553	43937.2	51222.9	33.69	51854.9	33295	1.903	18.97	20.079	19.508	16.725
9/30/2018	10:00:01	0	WIES	0	5.9	0	8.21	-90.8	100.1	7.82	0.25	1.52	1.33	3.72	17.5	43874.6	51210.7	33.68	51846.1	33287	1.903	18.97	20.103	19.627	17.225
9/30/2018	10:30:01	0	WIES	0	5.9	0	8.22	-91.4	99.9	7.67	0.19	1.28	1.21	3.38	18.338	44746.8	51271	33.73	51850.3	33326	1.9029	18.972	20.031	19.865	17.534
9/30/2018	11:00:01	0	WIES	0	5.9	0	8.23	-91.9	101.2	7.68	0.16	1.16	1.12	3.14	18.999	45409.9	51288.3	33.75	51820	33337	1.9028	18.973	20.126	20.007	18.675
9/30/2018	11:30:01	0	WIES	0	5.9	0	8.23	-92.4	100.9	7.54	0.08	0.83	0.97	2.71	19.786	46236.3	51350.7	33.8	51822.9	33378	1.9027	18.975	20.222	20.198	20.126
9/30/2018	12:00:01	0	WIES	0	5.9	0	8.24	-92.9	101.9	7.57	0.05	0.7	0.91	2.56	20.142	46622.7	51391.1	33.82	51835.4	33404	1.9026	18.976	20.126	20.103	20.055
9/30/2018	12:30:01	0	WIES	0	5.9	0	8.23	-92.5	101.1	7.54	0.05	0.71	0.93	2.6	19.985	46452.7	51373.8	33.81	51830.5	33393	1.9024	18.973	20.103	20.103	20.15
9/30/2018	13:00:01	0	WIES	0	5.9	0	8.23	-92.6	101.2	7.53	0.04	0.69	0.91	2.54	20.026	46497.8	51378.5	33.81	51832	33396	1.9023	18.973	20.15	20.126	20.15
9/30/2018	13:30:01	0	WIES	0	5.9	0	8.23	-92.5	100.8	7.51	0.04	0.67	0.89	2.5	20.032	46514.7	51391.6	33.82	51844.8	33405	1.9022	18.972	20.15	20.103	20.126
9/30/2018	14:00:01	0	WIES	0	5.9	0	8.23	-92.3	99.9	7.44	0.04	0.66	0.84	2.35	20.011	46478.2	51373.2	33.81	51827.8	33393	1.9026	18.976	20.15	20.126	20.031
9/30/2018	14:30:01	0	WIES	0	5.9	0	8.23	-92.3	100.1	7.46	0.02	0.61	0.85	2.37	20.022	46495	51379.8	33.82	51833.6	33397	1.9024	18.974	20.293	20.222	19.817
9/30/2018	15:00:01	0	WIES	0	5.9	0	8.23	-92.4	100.4	7.47	0.01	0.56	0.9	2.52	20.04	46507.7	51375.1	33.81	51827.5	33394	1.9024	18.974	20.269	20.198	17.249
9/30/2018	15:30:01	0	WIES	0	5.9	0	8.23	-92.2	99.9	7.47	0.02	0.6	0.87	2.44	19.802	46268.4	51368.4	33.81	51839.6	33389	1.9027	18.976	20.293	20.174	16.01
9/30/2018	16:00:01	0	WIES	0	5.9	0	8.22	-91.9	99.3	7.47	0.04	0.67	0.92	2.58	19.479	45936.5	51351.4	33.8	51847.5	33378	1.9025	18.973	20.293	20.15	14.888
9/30/2018	16:30:01	0	WIES	0	5.9	0	8.17	-88.3	94	7.53	0.14	1.09	1.31	3.67	16.148	42564.2	51223.6	33.67	51939.4	33295	1.9027	18.962	20.341	20.007	15.079
9/30/2018	17:00:01	0	WIES	0	5.9	0	8.19	-89.1	95.7	7.6	0.14	1.09	1.27	3.56	16.651	43039	51204.6	33.67	51892.8	33283	1.9022	18.959	20.388	19.936	14.888
9/30/2018	17:30:01	0	WIES	0	5.9	0	8.18	-88.8	94.6	7.54	0.14	1.09	1.3	3.63	16.421	42814.1	51204.8	33.67	51906.8	33283	1.9027	18.963	20.484	20.055	14.912
9/30/2018	18:00:01	0	WIES	0	5.9	0	8.19	-89.3	95.5	7.58	0.12	1.01	1.3	3.64	16.662	43057.5	51214.3	33.68	51902.2	33289	1.9025	18.962	20.65	20.174	14.792
9/30/2018	18:30:01	0	WIES	0	5.9	0	8.21	-90.9	99.2	7.69	0.16	1.15	1.33	3.72	17.905	44294.3	51237.9	33.71	51846.5	33305	1.9026	18.968	20.579	19.27	13.449
9/30/2018	19:00:01	0	WIES	0	5.9	0	8.21	-90.7	99.1	7.74	0.18	1.25	1.3	3.64	17.54	43943.7	51244.5	33.71	51877.7	33309	1.9027	18.967	20.531	17.891	14.337
9/30/2018	19:30:01	0	WIES	0	5.9	0	8.15	-86.6	90	7.4	0.11	0.96	1.23	3.43	14.933	41342.7	51183.9	33.62	51962.8	33270	1.9024	18.954	20.246	17.653	14.649
9/30/2018	20:00:01	0	WIES	0	5.8	0	8.15	-86.8	91.1	7.49	0.11	0.97	1.25	3.5	14.909	41313.2	51177.2	33.61	51958.4	33265	1.9024	18.954	20.555	16.868	14.768
9/30/2018	20:30:01	0	WIES	0	5.9	0	8.16	-87.3	92.4	7.57	0.17	1.2	1.38	3.87	15.103	41488.8	51160.3	33.61	51932	33254	1.9018	18.949	20.627	17.153	14.577
9/30/2018	21:00:01	0	WIES	0	5.8	0	8.15	-86.5	89.9	7.42	0.11	0.95	1.27	3.57	14.682	41096.5	51183.1	33.61	51974.9	33269	1.9016	18.945	20.722	19.199	14.721
9/30/2018	21:30:01	0	WIES	0	5.8	0	8.16	-87	91.3	7.51	0.12	0.99	1.28	3.57	14.911	41313	51174.4	33.61	51955.6	33263	1.9014	18.944	20.793	19.27	14.745
9/30/2018	22:00:01	0	WIES	0	5.8	0	8.15	-86.9	90.8	7.47	0.14	1.09	1.28	3.57	14.852	41264.9	51185.9	33.62	51969.9	33271	1.9008	18.938	20.674	18.747	15.127
9/30/2018	22:30:01	0	WIES	0	5.8	0	8.18	-88.2	94	7.63	0.21	1.37	1.46	4.07	15.571	41957.5	51173.8	33.63	51922	33263	1.9009	18.942	20.15	18.343	15.796
9/30/2018	23:00:01	0	WIES	0	5.8	0	8.2	-89.7	96.7	7.68	0.22	1.41	1.47	4.11	16.612	43015.3	51221.3	33.68	51911.9	33294	1.9009	18.945	20.507	19.817	18.343
9/30/2018	23:30:01	0	WIES	0	5.9	0	8.25	-93.3	103.7	7.77	0.11	0.94	1.09	3.07	19.687	46133.7	51344.3	33.79	51822.9	33374	1.8966	18.914	20.77	20.65	20.031
10/1/2018	0:00:01	0	WIES	0	5.9	0	8.25	-93.7	105.3	7.8	0.06	0.77	0.96	2.7	20.313	46809.1	51411.1	33.84	51841.6	33417	1.8991	18.942	20.817	20.793	20.055
10/1/2018	0:30:01	0	WIES	0	5.9	0	8.25	-93.5	104.9	7.74	0.05	0.73	0.92	2.58	20.518	47015.2	51416.4	33.84	51830.4	33421	1.9008	18.96	20.77	20.698	20.246
10/1/2018	1:00:01	0	WIES	0	5.9	0	8.25	-93.3	104.8	7.76	0.06	0.77	0.92	2.58	20.32	46808.9	51403.2	33.83	51833.2	33412	1.901	18.961	20.77	20.674	20.507
10/1/2018	1:30:01	0	WIES	0	5.9	0	8.25	-93.4	105.3	7.77	0.08	0.83	0.89	2.5	20.493	46987.6	51413.5	33.84	51829.5	33419	1.9007	18.959	20.77	20.722	20.436
10/1/2018	2:00:01	0	WIES	0	5.9	0	8.25	-93.4	104.8	7.72	0.05	0.71	0.85	2.39	20.609	47101.1	51413.4	33.84	51819.8	33419	1.9005	18.958	20.698	20.65	20.198
10/1/2018	2:30:01	0	WIES	0	5.8	0	8.24	-93.1	103.8	7.66	0.07	0.82	0.92	2.57	20.491	46987.9	51416.1	33.84	51832.3	33420	1.9008	18.96	20.698	20.412	19.222
10/1/2018	3:00:01	0	WIES	0	5.8	0	8.23	-92.6	103.2	7.69	0.13	1.02	1.06	2.98	19.987	46450.9	51369.2	33.81	51825.7	33390	1.9009	18.959	20.603	20.198	18.343
10/1/2018	3:30:01	0	WIES	0	5.8	0	8.22	-91.5	101.5	7.75	0.26	1.55	1.35	3.78	18.655	45084.4	51301.6	33.76	51858.5	33346	1.901	18.955	20.627	20.126	17.843
10/1/2018	4:00:01	0	WIES	0	5.8	0	8.22	-91.6	101.5	7.75	0.25	1.51	1.33	3.71	18.669	45097.2	51300.2	33.76	51856.2	33345	1.9016	18.96	20.055	18.057	16.415
10/1/2018	4:30:01	0	WIES	0	5.8	0	8.2	-90.1	99.1	7.8	0.3	1.73	1.52	4.25	17.1	43485.6	51212.6	33.68	51873.2	33288	1.9021	18.959	20.198	18.319	16.963
10/1/2018	5:00:01	0	WIES	0	5.8	0	8.21	-90.3	99.8	7.85	0.35	1.92	1.55	4.35	17.154	43525.7	51198.4	33.67	51855.8	33279	1.9022	18.961	20.293	18.652	17.249
10/1/2018	5:30:01	0	WIES	0	5.8	0	8.21	-90.7	99.8	7.78	0.29	1.66	1.43	3.99	17.628	44012.7	51225.8	33.7	51853	33297	1.9018	18.958	20.46	19.222	17.225
10/1/2018	6:00:01	0	WIES	0	5.8	0	8.21	-90.7	100	7.81	0.32	1.79	1.54	4.31	17.466	43846.6	51216.4	33.69	51854.1	33291	1.902	18.96	20.103	19.603	16.892
10/1/2018	6:30:01	0	WIES	0	5.8	0	8.21	-90.8	99.8	7.79	0.31	1.77	1.45	4.06	17.591	43968.9	51216.8	33.69	51846.3	33291	1.9022	18.963	19.865	18.889	16.677
10/1/2018	7:00:01	0	WIES	0	5.8	0	8.21	-90.6	99.9	7.81	0.31	1.78	1.5	4.21	17.416	43796.3	51214.5	33.69	51855.4	33289	1.9023	18.962	19.984	18.414	16.487
10/1/2018	7:30:01	0	WIES	0	5.8	0	8.21	-90.5	99	7.76	0.29	1.68	1.47	4.13	17.356	43728.5	51204.1	33.68	51848.7	33283	1.9023	18.962	20.031	18.557	16.439
10/1/2018	8:00:01	0	WIES	0	5.8	0	8.2	-90.1	98.9	7.81	0.34	1.88	1.58	4.41	16.961	43329.1	51189.2	33.66	51858.6	33273	1.9022	18.96	19.865	18.771	16.153
10/1/2018	8:30:01	0	WIES	0	5.8	0	8.21	-90.6	99.2	7.75	0.3	1.73	1.51	4.23	17.479	43853	51209	33.68	51845.7	33286	1.9024	18.964	19.984	18.438	15.891
10/1/2018	9:00:01	0	WIES	0	5.8	0	8.21	-90.3	99.4	7.86	0.37	2.01	1.64	4.6	16.922	43283.5	51180.1	33.66	51851.7	33267	1.9022	18.96	20.079	19.389	16.63
10/1/2018	9:30:01	0	WIES	0	5.8	0	8.22	-91.2	100	7.74	0.27	1.6	1.38	3.85	18.013	44387.6	51224	33.7	51825.2	33296	1.9021	18.963	20.079	19.865	17.701
10/1/2018	10:00:01	0	WIES	0	5.8	0	8.23	-92.1	101.8	7.72	0.19	1.29	1.21	3.38	19.054	45459.6	51283.6	33.75	51811	33334	1.9016	18.962	20.126	19.532	15.605
10/1/2018	10:30:01	0	WIES	0	5.8	0	8.19	-89.3	96.4	7.65	0.25	1.54	1.41	3.95	16.676	43082.8	51225.9	33.69	51912.1	33297	1.9014	18.95	19.96	18.176	14.864
10/1/2018	11:00:01	0	WIES	0	5.8	0	8.17	-87.8	92.9	7.53	0.24	1.49	1.46	4.08	15.606	41983.5	51163.4	33.62	51909.5	33256	1.9018	18.951	20.174	18.985	16.32
10/1/2018	11:30:01	0	WIES	0	5.8	0	8.2	-89.8	97.7	7.74	0.28	1.64	1.52	4.24	16.763	43107.7	51156.3	33.64	51837.1	33252	1.9018	18.955	20.222	20.126	18.057
10/1/2018	12:00:01	0	WIES	0	5.8	0	8.22	-91.7	100.8	7.67	0.18	1.24	1.2	3.35	18.85	45223.4	51243.2	33.72	51784.8	33308	1.9017	18.962	20.269	20.222	20.198
10/1/2018	12:30:01	0	WIES	0	5.8	0	8.23	-92.5	101	7.52	0.06	0.75	0.97	2.72	19.99	46430.4	51344.1	33.79	51800	33374	1.9016	18.966	20.222	20.198	20.174
10/1/2018	13:00:01	0	WIES	0	5.8	0	8.23	-92.3	100.3	7.46	0.05	0.71	0.94	2.63	20.063	46520.2	51363.8	33.8	51814.2	33386	1.902	18.97	20.198	20.15	20.126
10/1/2018	13:30:01	0	WIES	0	5.8	0	8.22	-92	99.7	7.41	0.04	0.66	0.94	2.62	20.078	46522.9	51350.6	33.79	51799.7	33378	1.9019	18.97	20.293	20.198	19.984
10/1/2018	14:00:01	0	WIES	0	5.8	0	8.23	-92.3	100.4	7.46	0.07	0.8	0.91	2.54	20.114	46564.6	51357.8	33.8	51804.1	33383	1.9015	18.966	20.365	20.246	20.198
10/1/2018	14:30:01	0	WIES	0	5.8	0	8.23	-92.1	99.7	7.42	0.05	0.71	0.9	2.52	20.071	46520.7	51355.8	33.8	51805.5	33381	1.9013	18.963	20.365	20.269	19.841
10/1/2018	15:00:01	0	WIES	0	5.8	0	8.23	-92.4	100.8	7.49	0.05	0.73	0.97	2.72	20.151	46604.1	51361	33.8	51804.4	33385	1.9013	18.964	20.341	20.198	19.413
10/1/2018	15:30:01	0	WIES	0	5.8	0	8.23	-92.3	100.8	7.53	0.08	0.83	1	2.81	19.862	46301.5	51339.9	33.79	51806.1	33371	1.9014	18.963	20.388	20.198	16.225
10/1/2018	16:00:01	0	WIES	0	5.8	0	8.23	-92.2	102	7.69	0.13	1.04	1.16	3.26	19.379	45798.4	51306.5	33.76	51809.8	33349	1.9014	18.962	20.388	20.007	15.175
10/1/2018	16:30:01	0	WIES	0	5.8	0	8.22	-91.3	99.8	7.65	0.15	1.12	1.19	3.34	18.465	44892.9	51294.3	33.75	51864.7	33341	1.9017	18.96	20.388	19.888	15.175
10/1/2018	17:00:01	0	WIES	0	5.8	0	8.22	-91	99.6	7.71	0.2	1.33	1.37	3.84	18.011	44403.4	51244.3	33.71	51846	33309	1.9014	18.956	20.412	19.96	15.724
10/1/2018	17:30:01	0	WIES	0	5.8	0	8.23	-91.8	100.7	7.69	0.19	1.29	1.33	3.71	18.682	45096.4	51284.7	33.75	51839.5	33335	1.9014	18.958	20.484	19.389	14.96
10/1/2018	18:00:01	0	WIES	0	5.8	0	8.18	-88.8	95.4	7.65	0.22	1.41	1.51	4.22	16.107	42529.3	51228.9	33.68	51947.8	33299	1.9013	18.948	20.507	19.674	15.055
10/1/2018	18:30:01	0	WIES	0	5.8	0	8.17	-87.9	93.6	7.6	0.18	1.25	1.5	4.2	15.526	41915.5	51175.6	33.63	51926.2	33264	1.9008	18.941	20.412	19.865	15.127
10/1/2018	19:00:01	0	WIES	0	5.8	0	8.21	-90.4	98.3	7.7	0.19	1.28	1.42	3.96	17.348	43726.9	51211.9	33.68	51856.6	33288	1.9006	18.945	20.579	19.722	14.361
10/1/2018	19:30:01	0	WIES	0	5.8	0	8.21	-90.3	98.5	7.71	0.23	1.44	1.44	4.02	17.362	43751.3	51223.8	33.69	51868.3	33295	1.9	18.939	20.698	19.722	13.666
10/1/2018	20:00:01	0	WIES	0	5.8	0	8.16	-87.6	93.2	7.58	0.19	1.28	1.47	4.11	15.403	41817.2	51201.8	33.64	51958.4	33281	1.8998	18.93	20.841	20.031	14.721
10/1/2018	20:30:01	0	WIES	0	5.8	0	8.19	-89.3	96.6	7.7	0.22	1.42	1.5	4.2	16.45	42854	51218.8	33.68	51919	33292	1.8994	18.929	21.032	20.388	14.912
10/1/2018	21:00:01	0	WIES	0	5.8	0	8.23	-92.1	102.5	7.81	0.23	1.44	1.37	3.83	18.782	45217.8	51311.7	33.77	51858.8	33353	1.899	18.935	20.865	20.531	14.96
10/1/2018	21:30:01	0	WIES	0	5.8	0	8.24	-92.6	103.4	7.78	0.22	1.41	1.34	3.75	19.407	45848.6	51332.7	33.78	51834.2	33366	1.8987	18.934	20.65	20.126	17.249
10/1/2018	22:00:01	0	WIES	0	5.8	0	8.23	-92.2	102.6	7.77	0.24	1.49	1.35	3.79	19.133	45568	51318.8	33.77	51840.8	33357	1.8985	18.931	20.746	19.865	17.534
10/1/2018	22:30:01	0	WIES	0	5.8	0	8.22	-91.3	101.5	7.8	0.29	1.66	1.5	4.19	18.357	44802.6	51313.8	33.77	51892.2	33354	1.8984	18.927	20.841	20.198	17.653
10/1/2018	23:00:01	0	WIES	0	5.8	0	8.23	-92.3	102.8	7.79	0.29	1.69	1.45	4.07	19.088	45515.4	51309.4	33.77	51834.7	33351	1.8978	18.924	20.984	20.746	19.08
10/1/2018	23:30:01	0	WIES	0	5.8	0	8.24	-93	104.2	7.76	0.2	1.32	1.26	3.52	20.049	46509.2	51366.9	33.81	51818.4	33389	1.8969	18.919	20.841	20.698	18.604
10/2/2018	0:00:01	0	WIES	0	5.8	0	8.24	-92.6	103.8	7.77	0.25	1.52	1.31	3.66	19.756	46214.7	51358.6	33.8	51833.3	33383	1.8981	18.93	20.936	20.293	17.034
10/2/2018	0:30:01	0	WIES	0	5.8	0	8.22	-91.5	101.6	7.83	0.32	1.81	1.48	4.16	18.248	44666.2	51279.1	33.74	51864.4	33331	1.8977	18.92	20.96	20.817	19.151
10/2/2018	1:00:01	0	WIES	0	5.8	0	8.24	-93	104.3	7.79	0.24	1.49	1.26	3.54	19.85	46296.8	51348.3	33.79	51815.2	33376	1.8974	18.923	20.889	20.817	20.436
10/2/2018	1:30:01	0	WIES	0	5.8	0	8.24	-93.3	105	7.73	0.12	0.99	0.97	2.72	20.651	47132.4	51401.9	33.83	51804.5	33411	1.8976	18.928	20.889	20.865	20.817
10/2/2018	2:00:01	0	WIES	0	5.8	0	8.24	-93.2	104.2	7.65	0.05	0.7	0.87	2.45	20.766	47258.8	51416.7	33.84	51810.1	33421	1.898	18.933	20.913	20.841	19.912
10/2/2018	2:30:01	0	WIES	0	5.8	0	8.24	-93.1	104.2	7.66	0.08	0.83	0.9	2.53	20.693	47178.2	51406.9	33.83	51806.2	33414	1.898	18.933	20.96	20.865	19.984
10/2/2018	3:00:01	0	WIES	0	5.8	0	8.24	-93.1	104.2	7.66	0.08	0.84	0.93	2.6	20.708	47192.6	51407.3	33.83	51805.4	33415	1.8979	18.932	20.889	20.698	19.484
10/2/2018	3:30:01	0	WIES	0	5.8	0	8.24	-92.9	103.9	7.68	0.14	1.09	1.07	3	20.408	46886.4	51393.6	33.82	51816.4	33406	1.8981	18.933	20.793	20.15	18.438
10/2/2018	4:00:01	0	WIES	0	5.8	0	8.23	-92.5	103.4	7.76	0.27	1.59	1.28	3.6	19.592	46037.6	51340.7	33.79	51827.9	33371	1.8979	18.927	20.412	19.722	17.701
10/2/2018	4:30:01	0	WIES	0	5.8	0	8.23	-91.8	102.3	7.81	0.35	1.92	1.47	4.11	18.687	45096.2	51279	33.74	51833.4	33331	1.8986	18.93	20.412	19.365	17.32
10/2/2018	5:00:01	0	WIES	0	5.8	0	8.23	-91.8	102	7.8	0.35	1.91	1.53	4.28	18.592	44989	51263.3	33.73	51824.5	33321	1.8985	18.929	20.246	19.246	17.177
10/2/2018	5:30:01	0	WIES	0	5.8	0	8.22	-91.6	101.6	7.81	0.38	2.03	1.57	4.38	18.332	44731.9	51259.9	33.73	51839.5	33319	1.8985	18.928	20.15	18.985	17.201
10/2/2018	6:00:01	0	WIES	0	5.8	0	8.22	-91.3	100.8	7.79	0.39	2.08	1.57	4.4	18.04	44433.1	51245.7	33.71	51845.5	33310	1.8982	18.924	20.055	18.675	17.034
10/2/2018	6:30:01	0	WIES	0	5.8	0	8.21	-90.9	100.1	7.79	0.4	2.11	1.66	4.65	17.707	44086.7	51221.8	33.69	51843.7	33294	1.8987	18.928	20.103	18.889	16.773
10/2/2018	7:00:01	0	WIES	0	5.8	0	8.22	-91.3	100.7	7.79	0.37	2.01	1.6	4.49	17.967	44341.5	51221.9	33.7	51826.3	33294	1.899	18.932	20.055	19.222	16.939
10/2/2018	7:30:01	0	WIES	0	5.8	0	8.22	-91.5	101.2	7.79	0.36	1.98	1.55	4.33	18.277	44655.1	51234.2	33.71	51817.4	33302	1.8987	18.93	20.246	19.413	17.439
10/2/2018	8:00:01	0	WIES	0	5.8	0	8.23	-91.9	101.9	7.79	0.3	1.74	1.46	4.1	18.635	45026.8	51258.8	33.73	51816.9	33318	1.8982	18.926	20.007	18.628	16.63
10/2/2018	8:30:01	0	WIES	0	5.8	0	8.21	-90.8	99.9	7.78	0.35	1.94	1.57	4.39	17.633	44012	51218.1	33.69	51844.7	33292	1.8988	18.928	19.817	17.819	15.986
10/2/2018	9:00:01	0	WIES	0	5.8	0	8.2	-89.9	98	7.75	0.36	1.95	1.6	4.47	16.902	43258	51172.4	33.65	51845.1	33262	1.899	18.928	19.841	18.152	16.487
10/2/2018	9:30:01	0	WIES	0	5.8	0	8.21	-90.3	98.9	7.76	0.35	1.92	1.63	4.56	17.246	43595.6	51175.1	33.66	51826.4	33264	1.8997	18.936	20.246	18.889	17.225
10/2/2018	10:00:01	0	WIES	0	5.8	0	8.21	-90.9	100	7.78	0.35	1.91	1.53	4.28	17.694	44048.5	51192.5	33.67	51815	33275	1.8994	18.935	20.246	19.746	17.819
10/2/2018	10:30:01	0	WIES	0	5.8	0	8.22	-91.4	100.8	7.78	0.32	1.8	1.47	4.12	18.176	44538.6	51213.4	33.69	51803.3	33289	1.8993	18.936	20.269	19.484	17.867
10/2/2018	11:00:01	0	WIES	0	5.8	0	8.22	-91.7	101.3	7.77	0.27	1.62	1.41	3.94	18.468	44842.5	51234.7	33.71	51804.4	33303	1.899	18.934	20.269	20.007	18.461
10/2/2018	11:30:01	0	WIES	0	5.8	0	8.23	-92.1	101.3	7.62	0.14	1.08	1.09	3.04	19.47	45866.8	51283.9	33.75	51780	33335	1.8994	18.943	20.436	20.246	19.912
10/2/2018	12:00:01	0	WIES	0	5.8	0	8.23	-92.6	102.6	7.66	0.12	1.01	1.02	2.86	19.885	46300.4	51313.2	33.77	51777.2	33354	1.8994	18.944	20.388	20.317	20.055
10/2/2018	12:30:01	0	WIES	0	5.8	0	8.23	-92.1	100.4	7.47	0.07	0.8	0.94	2.64	20.073	46499.7	51330	33.78	51779.3	33364	1.8995	18.945	20.388	20.365	19.984
10/2/2018	13:00:01	0	WIES	0	5.8	0	8.22	-92.1	100	7.42	0.05	0.74	0.9	2.53	20.18	46612.3	51339	33.79	51779.9	33370	1.8997	18.948	20.388	20.365	20.103
10/2/2018	13:30:01	0	WIES	0	5.8	0	8.23	-92.2	100.5	7.47	0.07	0.79	0.93	2.59	20.147	46575.7	51333.7	33.78	51777.1	33367	1.8998	18.949	20.365	20.341	20.246
10/2/2018	14:00:01	0	WIES	0	5.8	0	8.23	-92.1	100.1	7.44	0.06	0.76	0.92	2.58	20.161	46588.9	51333.7	33.78	51776	33367	1.8996	18.947	20.436	20.412	20.341
10/2/2018	14:30:01	0	WIES	0	5.8	0	8.23	-92.3	100.5	7.45	0.06	0.75	0.9	2.51	20.276	46712.5	51344.8	33.79	51777.9	33374	1.8997	18.948	20.412	20.365	19.27
10/2/2018	15:00:01	0	WIES	0	5.8	0	8.22	-92	99.8	7.42	0.04	0.7	0.89	2.49	20.1	46529.2	51333.5	33.78	51780.7	33367	1.9003	18.953	20.531	20.388	18.842
10/2/2018	15:30:01	0	WIES	0	5.8	0	8.22	-92.1	99.5	7.39	0.04	0.69	0.9	2.51	20.201	46636.4	51342	33.79	51781.2	33372	1.9008	18.959	20.555	20.412	18.105
10/2/2018	16:00:01	0	WIES	0	5.8	0	8.22	-91.8	99.8	7.48	0.07	0.81	1.05	2.94	19.657	46081.4	51317.9	33.77	51799.8	33357	1.9011	18.96	20.627	20.484	18.675
10/2/2018	16:30:01	0	WIES	0	5.8	0	8.23	-92.4	100.7	7.46	0.06	0.74	0.94	2.64	20.265	46707.1	51351	33.79	51785	33378	1.9013	18.965	20.579	20.436	18.866
10/2/2018	17:00:01	0	WIES	0	5.8	0	8.22	-92	99.9	7.46	0.07	0.8	0.98	2.74	19.904	46339.7	51336	33.78	51798.8	33368	1.9011	18.961	20.627	20.46	16.868
10/2/2018	17:30:01	0	WIES	0	5.8	0	8.23	-92	101.3	7.64	0.17	1.22	1.26	3.54	19.306	45717.5	51296.4	33.76	51805.2	33343	1.9014	18.962	20.627	20.269	15.103
10/2/2018	18:00:01	0	WIES	0	5.8	0	8.22	-91.5	101.2	7.76	0.26	1.55	1.48	4.13	18.452	44825.9	51233	33.71	51803.7	33301	1.9016	18.96	20.579	20.007	14.649
10/2/2018	18:30:01	0	WIES	0	5.8	0	8.21	-90.7	99.7	7.75	0.26	1.55	1.51	4.23	17.774	44133.8	51200.5	33.68	51817.7	33280	1.9019	18.96	20.531	19.722	14.936
10/2/2018	19:00:01	0	WIES	0	5.8	0	8.19	-89.2	96.5	7.69	0.28	1.63	1.59	4.44	16.501	42858.3	51163.8	33.64	51860.2	33256	1.902	18.956	20.627	19.46	14.912
10/2/2018	19:30:01	0	WIES	0	5.8	0	8.18	-88.4	94.8	7.64	0.25	1.51	1.58	4.42	15.946	42318.1	51166.3	33.63	51894.4	33258	1.9024	18.958	20.531	19.674	15.127
10/2/2018	20:00:01	0	WIES	0	5.8	0	8.19	-89.2	96.3	7.69	0.26	1.55	1.56	4.37	16.374	42735.8	51165.3	33.64	51869.4	33257	1.9023	18.958	20.627	20.103	15.079
10/2/2018	20:30:01	0	WIES	0	5.8	0	8.21	-90.4	99	7.77	0.28	1.63	1.6	4.48	17.207	43572.2	51192.3	33.67	51846.2	33275	1.9012	18.951	20.77	20.293	15.414
10/2/2018	21:00:01	0	WIES	0	5.8	0	8.21	-90.8	100.1	7.82	0.32	1.8	1.65	4.62	17.514	43881.2	51202	33.68	51836.4	33281	1.901	18.951	20.722	20.293	15.39
10/2/2018	21:30:01	0	WIES	0	5.8	0	8.22	-91	100.7	7.85	0.36	1.95	1.7	4.77	17.627	43994	51204.6	33.68	51831.5	33283	1.9021	18.962	20.746	20.388	15.915
10/2/2018	22:00:01	0	WIES	0	5.8	0	8.22	-91.2	101.1	7.85	0.41	2.17	1.73	4.84	17.832	44193.2	51203.2	33.68	51816.5	33282	1.9023	18.964	20.722	20.388	16.725
10/2/2018	22:30:01	0	WIES	0	5.8	0	8.23	-91.8	102.3	7.84	0.36	1.97	1.64	4.6	18.481	44847.9	51226.3	33.7	51794.9	33297	1.9026	18.97	20.722	20.65	17.653
10/2/2018	23:00:01	0	WIES	0	5.8	0	8.23	-92.4	103.2	7.79	0.26	1.57	1.39	3.9	19.301	45694.2	51275.7	33.74	51784.6	33329	1.9026	18.973	20.77	20.507	17.938
10/2/2018	23:30:01	0	WIES	0	5.8	0	8.23	-92.5	103.4	7.78	0.28	1.65	1.37	3.85	19.501	45908.4	51296.5	33.76	51790.5	33343	1.9028	18.976	20.627	20.507	19.746
10/3/2018	0:00:01	0	WIES	0	5.8	0	8.24	-92.7	103.2	7.65	0.19	1.29	1.17	3.28	20.274	46704.9	51339.6	33.79	51772.8	33371	1.9032	18.983	20.722	20.65	20.198
10/3/2018	0:30:01	0	WIES	0	5.8	0	8.24	-93	104.5	7.73	0.16	1.16	1.09	3.06	20.397	46829.6	51343.1	33.79	51766.4	33373	1.9033	18.985	20.65	20.46	19.555
10/3/2018	1:00:01	0	WIES	0	5.8	0	8.23	-92.6	103.6	7.71	0.24	1.48	1.25	3.5	20.05	46468.7	51320.9	33.77	51772	33359	1.903	18.981	20.65	20.365	17.843
10/3/2018	1:30:01	0	WIES	0	5.8	0	8.23	-92.2	103	7.77	0.31	1.77	1.44	4.02	19.35	45737.3	51269.5	33.74	51774.6	33325	1.9029	18.977	20.555	20.15	17.796
10/3/2018	2:00:01	0	WIES	0	5.8	0	8.22	-91.1	101.4	7.86	0.42	2.21	1.72	4.82	17.944	44299.8	51199	33.68	51804.4	33279	1.9028	18.97	20.65	20.388	18.58
10/3/2018	2:30:01	0	WIES	0	5.8	0	8.23	-92.1	102.6	7.79	0.37	2	1.58	4.41	19.049	45412	51236	33.71	51763.3	33303	1.9031	18.978	20.65	20.579	19.698
10/3/2018	3:00:01	0	WIES	0	5.8	0	8.24	-92.6	103.2	7.7	0.26	1.56	1.24	3.46	19.932	46332.7	51299	33.76	51759.2	33344	1.9032	18.982	20.841	20.817	20.484
10/3/2018	3:30:01	0	WIES	0	5.8	0	8.24	-93.3	104.8	7.72	0.12	0.98	0.95	2.67	20.617	47066	51366	33.8	51771.3	33388	1.9033	18.986	20.817	20.77	19.008
10/3/2018	4:00:01	0	WIES	0	5.8	0	8.23	-92.6	103.1	7.65	0.14	1.09	1.04	2.9	20.232	46679.3	51356	33.8	51792.8	33381	1.9034	18.986	20.889	20.77	19.698
10/3/2018	4:30:01	0	WIES	0	5.8	0	8.24	-92.9	104	7.68	0.13	1.04	1	2.8	20.496	46930.4	51347.4	33.79	51762.6	33376	1.9033	18.986	20.865	20.77	18.557
10/3/2018	5:00:01	0	WIES	0	5.8	0	8.23	-92.7	103.2	7.63	0.11	0.97	1	2.79	20.402	46849.6	51359.9	33.8	51782.9	33384	1.9032	18.984	20.841	20.77	18.319
10/3/2018	5:30:01	0	WIES	0	5.8	0	8.23	-92.4	102.7	7.67	0.2	1.31	1.2	3.35	19.897	46311	51311.8	33.77	51775	33353	1.9032	18.982	20.841	20.436	17.534
10/3/2018	6:00:01	0	WIES	0	5.8	0	8.22	-91.6	101.6	7.74	0.34	1.86	1.51	4.22	18.798	45192.1	51264.7	33.73	51810.8	33322	1.9034	18.98	20.841	20.317	17.106
10/3/2018	6:30:01	0	WIES	0	5.8	0	8.21	-90.9	101.6	7.91	0.42	2.19	1.69	4.72	17.679	44030.8	51188.7	33.67	51811.8	33273	1.9032	18.973	20.793	20.007	16.392
10/3/2018	7:00:01	0	WIES	0	5.8	0	8.22	-91	101.8	7.93	0.4	2.11	1.7	4.77	17.643	43997.4	51190.9	33.67	51816.7	33274	1.9035	18.976	20.793	19.484	15.223
10/3/2018	7:30:01	0	WIES	0	5.8	0	8.2	-89.8	99.2	7.86	0.4	2.13	1.79	5.02	16.782	43130.1	51160.2	33.64	51840	33254	1.9034	18.971	20.817	19.032	15.605
10/3/2018	8:00:01	0	WIES	0	5.8	0	8.2	-89.8	98.7	7.82	0.38	2.06	1.69	4.73	16.78	43097.3	51123.5	33.61	51803.1	33230	1.9036	18.974	20.817	19.698	16.153
10/3/2018	8:30:01	0	WIES	0	5.8	0	8.21	-90.4	99.8	7.83	0.37	2.02	1.68	4.71	17.273	43602.2	51151.6	33.64	51800.9	33249	1.9038	18.977	20.793	19.793	15.557
10/3/2018	9:00:01	0	WIES	0	5.8	0	8.21	-90.8	101.2	7.9	0.38	2.04	1.7	4.75	17.523	43849.4	51154.9	33.64	51788.1	33251	1.9036	18.977	20.698	20.103	16.939
10/3/2018	9:30:01	0	WIES	0	5.8	0	8.21	-90.7	100.4	7.84	0.35	1.93	1.59	4.47	17.522	43853.3	51161.1	33.65	51794.5	33255	1.9036	18.976	20.674	19.841	16.034
10/3/2018	10:00:01	0	WIES	0	5.8	0	8.22	-91	100.9	7.82	0.32	1.81	1.55	4.35	17.951	44287.1	51177.9	33.66	51782.9	33266	1.9034	18.976	20.627	19.936	17.153
10/3/2018	10:30:01	0	WIES	0	5.8	0	8.22	-91.5	101.7	7.8	0.32	1.78	1.47	4.13	18.448	44793.5	51201.3	33.68	51772.1	33281	1.9031	18.975	20.603	20.412	17.938
10/3/2018	11:00:01	0	WIES	0	5.8	0	8.23	-92	102.2	7.72	0.24	1.5	1.3	3.65	19.283	45656.4	51252.8	33.72	51762.8	33314	1.903	18.977	20.674	20.507	18.39
10/3/2018	11:30:01	0	WIES	0	5.8	0	8.23	-92.3	102.1	7.63	0.15	1.13	1.11	3.1	19.876	46288.1	51310.3	33.77	51775.2	33352	1.903	18.98	20.627	20.531	16.868
10/3/2018	12:00:01	0	WIES	0	5.8	0	8.23	-92.2	102	7.63	0.17	1.18	1.1	3.09	19.803	46216.9	51310.3	33.77	51780.9	33352	1.9031	18.981	20.674	20.531	18.152
10/3/2018	12:30:01	0	WIES	0	5.8	0	8.23	-92.3	102	7.61	0.13	1.02	1.03	2.89	19.92	46329.1	51307.6	33.76	51768.9	33350	1.9032	18.982	20.674	20.579	19.532
10/3/2018	13:00:01	0	WIES	0	5.8	0	8.23	-92.3	101.8	7.54	0.07	0.8	0.96	2.68	20.286	46719.5	51342.5	33.79	51774.8	33373	1.9038	18.989	20.627	20.65	20.46
10/3/2018	13:30:01	0	WIES	0	5.8	0	8.23	-92.3	101.1	7.46	0.03	0.65	0.86	2.41	20.495	46948	51368	33.8	51783.4	33389	1.9036	18.988	20.627	20.579	19.175
10/3/2018	14:00:01	0	WIES	0	5.8	0	8.22	-92.2	100.7	7.44	0.04	0.68	0.86	2.41	20.47	46892.7	51334.8	33.78	51752.1	33368	1.9036	18.989	20.674	20.603	18.818
10/3/2018	14:30:01	0	WIES	0	5.8	0	8.22	-92	101.7	7.61	0.12	1.01	1.02	2.85	19.783	46181.3	51292.5	33.75	51764.4	33340	1.904	18.989	20.698	20.65	19.222
10/3/2018	15:00:01	0	WIES	0	5.8	0	8.22	-91.9	99.9	7.4	0.01	0.57	0.82	2.3	20.337	46752.1	51323.7	33.77	51751.7	33360	1.904	18.992	20.746	20.65	20.365
10/3/2018	15:30:01	0	WIES	0	5.8	0	8.23	-92.2	100.6	7.42	0	0.51	0.85	2.39	20.557	46995.6	51353.6	33.79	51763.8	33380	1.9042	18.995	20.722	20.674	20.15
10/3/2018	16:00:01	0	WIES	0	5.8	0	8.23	-92.3	101.6	7.52	0.04	0.68	0.93	2.61	20.33	46757.9	51336.5	33.78	51765.1	33369	1.9045	18.997	20.722	20.579	19.103
10/3/2018	16:30:01	0	WIES	0	5.8	0	8.23	-92.1	101.2	7.53	0.08	0.83	0.97	2.72	20.065	46506.8	51346.4	33.79	51796.5	33375	1.9046	18.997	20.722	20.484	19.151
10/3/2018	17:00:01	0	WIES	0	5.8	0	8.23	-92	101.4	7.6	0.12	1.01	1.11	3.1	19.644	46074.2	51324.4	33.78	51807.5	33361	1.9046	18.994	20.746	20.365	17.582
10/3/2018	17:30:01	0	WIES	0	5.8	0	8.22	-91.6	101	7.64	0.15	1.13	1.2	3.36	19.203	45611.1	51289.8	33.75	51806.3	33338	1.9047	18.994	20.722	20.317	18.057
10/3/2018	18:00:01	0	WIES	0	5.8	0	8.22	-91.8	101.1	7.63	0.18	1.22	1.2	3.36	19.309	45724.1	51300.6	33.76	51809.3	33345	1.9045	18.992	20.722	20.246	17.582
10/3/2018	18:30:01	0	WIES	0	5.8	0	8.22	-91.4	100.7	7.66	0.18	1.24	1.28	3.59	18.893	45298.5	51279.6	33.74	51819	33332	1.9046	18.992	20.722	20.079	16.701
10/3/2018	19:00:01	0	WIES	0	5.8	0	8.22	-91.2	100.9	7.73	0.24	1.48	1.43	4.01	18.486	44871	51246.7	33.72	51815.3	33310	1.9043	18.987	20.841	19.77	16.415
10/3/2018	19:30:01	0	WIES	0	5.8	0	8.21	-90.6	100.6	7.83	0.26	1.55	1.54	4.3	17.697	44060.1	51202.3	33.68	51824.6	33282	1.9041	18.982	20.555	18.533	15.509
10/3/2018	20:00:01	0	WIES	0	5.8	0	8.19	-89.3	98.3	7.84	0.28	1.64	1.64	4.59	16.425	42789.3	51170.1	33.64	51871	33261	1.9041	18.977	20.603	19.175	15.748
10/3/2018	20:30:01	0	WIES	0	5.8	0	8.19	-89.2	98	7.84	0.3	1.71	1.63	4.57	16.281	42638.7	51158.2	33.63	51867.5	33253	1.9038	18.973	20.603	19.199	15.247
10/3/2018	21:00:01	0	WIES	0	5.8	0	8.19	-89.4	98.6	7.86	0.32	1.81	1.69	4.73	16.474	42821.4	51151.8	33.63	51849.9	33249	1.9032	18.968	20.126	18.129	14.792
10/3/2018	21:30:01	0	WIES	0	5.8	0	8.19	-88.9	97.8	7.87	0.33	1.82	1.68	4.71	15.977	42330.4	51144.4	33.61	51870.6	33244	1.9034	18.968	20.293	18.461	15.366
10/3/2018	22:00:01	0	WIES	0	5.8	0	8.18	-88.8	97.6	7.86	0.32	1.8	1.66	4.65	15.939	42279.9	51127.9	33.6	51855.9	33233	1.9031	18.965	20.126	18.295	15.414
10/3/2018	22:30:01	0	WIES	0	5.8	0	8.18	-88.7	97	7.83	0.33	1.82	1.69	4.74	15.866	42213.3	51134.1	33.61	51866.2	33237	1.903	18.964	20.579	18.866	15.843
10/3/2018	23:00:01	0	WIES	0	5.8	0	8.2	-89.8	99.8	7.95	0.36	1.97	1.75	4.89	16.48	42810.7	51131.6	33.61	51829.1	33236	1.9028	18.965	20.341	19.175	16.511
10/3/2018	23:30:01	0	WIES	0	5.8	0	8.21	-90.5	100.9	7.94	0.39	2.09	1.75	4.91	17.18	43521.1	51162.8	33.65	51818	33256	1.9031	18.97	20.174	18.699	16.01
10/4/2018	0:00:01	0	WIES	0	5.8	0	8.2	-90.2	100.3	7.92	0.41	2.15	1.73	4.85	16.976	43328.9	51171.5	33.65	51839.7	33261	1.9033	18.971	20.198	18.438	15.485
10/4/2018	0:30:01	0	WIES	0	5.8	0	8.2	-90.1	100.6	7.97	0.41	2.15	1.83	5.13	16.788	43128.6	51152.2	33.63	51831.6	33249	1.903	18.968	20.436	19.175	17.011
10/4/2018	1:00:01	0	WIES	0	5.8	0	8.21	-90.6	101.7	7.98	0.42	2.19	1.81	5.07	17.275	43612.3	51161.8	33.65	51811.1	33255	1.9032	18.971	20.484	19.698	17.534
10/4/2018	1:30:01	0	WIES	0	5.8	0	8.22	-91.4	102.3	7.89	0.4	2.11	1.73	4.83	18.21	44575.8	51218.5	33.7	51806.1	33292	1.9036	18.979	20.388	20.079	17.534
10/4/2018	2:00:01	0	WIES	0	5.8	0	8.22	-91.5	102.6	7.86	0.38	2.05	1.67	4.68	18.504	44886.5	51244.9	33.72	51812.2	33309	1.9032	18.976	20.246	20.126	18.699
10/4/2018	2:30:01	0	WIES	0	5.8	0	8.22	-91.4	102	7.8	0.34	1.87	1.52	4.26	18.59	44995.1	51272.3	33.74	51833.8	33327	1.9035	18.979	20.198	19.817	19.27
10/4/2018	3:00:01	0	WIES	0	5.8	0	8.23	-92.1	103.1	7.76	0.3	1.7	1.34	3.76	19.453	45881.9	51319.7	33.77	51817.5	33358	1.904	18.988	20.15	20.007	18.509
10/4/2018	3:30:01	0	WIES	0	5.8	0	8.22	-91.8	102.4	7.75	0.32	1.82	1.45	4.06	19.12	45545.6	51307.3	33.76	51830.2	33350	1.9042	18.988	20.246	19.984	19.484
10/4/2018	4:00:01	0	WIES	0	5.8	0	8.23	-92	102.6	7.72	0.27	1.61	1.35	3.77	19.477	45908.3	51322.4	33.77	51818.4	33360	1.9043	18.991	20.293	20.055	19.651
10/4/2018	4:30:01	0	WIES	0	5.8	0	8.23	-92	102.6	7.7	0.25	1.51	1.31	3.68	19.583	46020.6	51331.4	33.78	51819.3	33365	1.9043	18.991	20.341	20.055	19.77
10/4/2018	5:00:01	0	WIES	0	5.8	0	8.23	-92.1	102.8	7.69	0.24	1.48	1.32	3.71	19.744	46184.4	51338.6	33.79	51814.1	33370	1.9044	18.992	20.436	20.126	19.841
10/4/2018	5:30:01	0	WIES	0	5.8	0	8.23	-92.2	103	7.68	0.23	1.44	1.25	3.49	19.897	46346.8	51352.4	33.8	51816	33379	1.9044	18.994	20.484	20.341	20.055
10/4/2018	6:00:01	0	WIES	0	5.8	0	8.23	-92.2	102.8	7.67	0.19	1.27	1.18	3.31	19.932	46387.8	51359	33.8	51819.8	33383	1.9039	18.989	20.555	20.412	19.722
10/4/2018	6:30:01	0	WIES	0	5.8	0	8.23	-92.2	102.7	7.64	0.19	1.28	1.14	3.2	20.072	46530.8	51365.1	33.8	51814.8	33387	1.9041	18.991	20.531	20.412	19.294
10/4/2018	7:00:01	0	WIES	0	5.8	0	8.23	-92	102.2	7.63	0.19	1.28	1.2	3.36	19.876	46325.5	51351.2	33.8	51816.4	33378	1.9039	18.988	20.46	20.174	18.414
10/4/2018	7:30:01	0	WIES	0	5.8	0	8.22	-91.8	102.3	7.7	0.24	1.46	1.31	3.67	19.423	45857.6	51324.5	33.78	51824.6	33361	1.9037	18.984	20.46	20.103	18.485
10/4/2018	8:00:01	0	WIES	0	5.8	0	8.22	-91.9	102.3	7.72	0.23	1.44	1.33	3.72	19.333	45754.6	51308.2	33.76	51815	33350	1.9039	18.986	20.412	19.984	17.296
10/4/2018	8:30:01	0	WIES	0	5.8	0	8.22	-91.4	101.8	7.77	0.29	1.67	1.47	4.13	18.72	45082.3	51226.2	33.7	51777.7	33297	1.9039	18.985	20.388	19.793	17.391
10/4/2018	9:00:01	0	WIES	0	5.8	0	8.21	-91	101.4	7.84	0.3	1.73	1.55	4.35	18.071	44443.5	51222.8	33.7	51820	33295	1.9039	18.981	20.388	20.15	18.057
10/4/2018	9:30:01	0	WIES	0	5.8	0	8.22	-91.8	102	7.73	0.24	1.47	1.33	3.74	19.116	45513.3	51276.3	33.74	51799.1	33330	1.9038	18.984	20.341	19.888	18.319
10/4/2018	10:00:01	0	WIES	0	5.8	0	8.22	-91.9	101.7	7.64	0.18	1.25	1.18	3.3	19.595	46031.3	51330.4	33.78	51817.4	33365	1.9038	18.987	20.388	20.174	18.271
10/4/2018	10:30:01	0	WIES	0	5.8	0	8.22	-91.8	101.9	7.67	0.18	1.24	1.19	3.33	19.438	45872.7	51324.9	33.78	51823.9	33361	1.9037	18.985	20.341	20.055	19.27
10/4/2018	11:00:01	0	WIES	0	5.8	0	8.22	-91.9	101.8	7.64	0.17	1.2	1.16	3.24	19.598	46030.5	51325.9	33.78	51812.5	33362	1.9041	18.989	20.269	20.126	19.151
10/4/2018	11:30:01	0	WIES	0	5.8	0	8.22	-91.9	102.1	7.68	0.19	1.26	1.17	3.29	19.501	45935	51325.4	33.78	51819.6	33362	1.9042	18.99	20.341	20.222	18.057
10/4/2018	12:00:01	0	WIES	0	5.8	0	8.22	-91.9	102	7.67	0.19	1.27	1.19	3.34	19.463	45893.1	51320.7	33.77	51817.7	33358	1.9044	18.992	20.388	20.198	18.152
10/4/2018	12:30:01	0	WIES	0	5.8	0	8.22	-91.8	101.8	7.67	0.18	1.25	1.17	3.28	19.399	45833.7	51323.9	33.78	51825.9	33361	1.9047	18.995	20.388	20.126	18.105
10/4/2018	13:00:01	0	WIES	0	5.8	0	8.22	-91.7	101.5	7.64	0.16	1.17	1.14	3.2	19.421	45845.1	51312.6	33.77	51812.8	33353	1.905	18.998	20.388	20.103	18.081
10/4/2018	13:30:01	0	WIES	0	5.8	0	8.22	-91.9	101.8	7.64	0.16	1.14	1.13	3.17	19.569	46000.9	51325.1	33.78	51814	33361	1.9054	19.002	20.388	20.126	18.675
10/4/2018	14:00:01	0	WIES	0	5.8	0	8.22	-91.8	101.7	7.64	0.16	1.16	1.1	3.08	19.55	45986.4	51329.7	33.78	51820.2	33364	1.9054	19.002	20.198	19.984	19.389
10/4/2018	14:30:01	0	WIES	0	5.8	0	8.22	-91.8	101.5	7.63	0.11	0.97	1.04	2.91	19.514	45951.2	51330.2	33.78	51823.4	33365	1.9055	19.003	20.317	19.936	19.365
10/4/2018	15:00:01	0	WIES	0	5.8	0	8.22	-91.7	101.3	7.62	0.1	0.92	1.03	2.89	19.47	45904.1	51325.4	33.78	51821.9	33361	1.9059	19.007	20.388	19.96	19.413
10/4/2018	15:30:01	0	WIES	0	5.8	0	8.22	-91.9	101.9	7.64	0.07	0.82	0.99	2.77	19.599	46041.3	51336.8	33.79	51823.5	33369	1.9062	19.01	20.436	19.96	19.579
10/4/2018	16:00:01	0	WIES	0	5.8	0	8.22	-91.9	101.9	7.64	0.07	0.8	1.05	2.95	19.645	46094.3	51345.7	33.79	51829	33375	1.9063	19.011	20.436	20.103	19.651
10/4/2018	16:30:01	0	WIES	0	5.8	0	8.23	-92	102.2	7.64	0.07	0.81	1.02	2.85	19.791	46255	51365.7	33.81	51837.7	33388	1.9065	19.014	20.388	20.15	19.746
10/4/2018	17:00:01	0	WIES	0	5.8	0	8.22	-92	101.9	7.6	0.08	0.84	1.01	2.83	19.893	46365.9	51376.9	33.81	51841	33395	1.9066	19.015	20.341	20.15	19.817
10/4/2018	17:30:01	0	WIES	0	5.8	0	8.22	-92	101.7	7.57	0.06	0.77	0.97	2.72	19.995	46470.5	51382.6	33.82	51838.7	33399	1.9066	19.016	20.388	20.198	20.031
10/4/2018	18:00:01	0	WIES	0	5.8	0	8.22	-92	101.9	7.59	0.07	0.8	0.93	2.59	20.017	46494.9	51385.3	33.82	51839.6	33400	1.9063	19.012	20.412	20.341	20.079
10/4/2018	18:30:01	0	WIES	0	5.8	0	8.22	-92	101.8	7.58	0.08	0.84	0.97	2.73	20.046	46532.6	51395.5	33.83	51847.6	33407	1.9064	19.013	20.46	20.341	20.079
10/4/2018	19:00:01	0	WIES	0	5.8	0	8.23	-92.1	102.1	7.6	0.08	0.82	1.05	2.93	20.03	46504.7	51382.2	33.82	51835.4	33398	1.9063	19.013	20.531	20.436	19.056
10/4/2018	19:30:01	0	WIES	0	5.8	0	8.23	-92.1	102.1	7.59	0.1	0.94	1.13	3.17	20.072	46556.3	51393.7	33.83	51843.7	33406	1.9063	19.013	20.531	20.436	18.604
10/4/2018	20:00:01	0	WIES	0	5.8	0	8.22	-91.6	101.4	7.63	0.11	0.96	1.1	3.07	19.447	45902.2	51348.1	33.79	51846.6	33376	1.906	19.007	20.531	20.388	17.582
10/4/2018	20:30:01	0	WIES	0	5.8	0	8.22	-91.6	101.5	7.66	0.13	1.05	1.19	3.34	19.291	45740.4	51338.4	33.79	51848.8	33370	1.9056	19.003	20.579	20.055	17.034
10/4/2018	21:00:01	0	WIES	0	5.8	0	8.22	-91.5	102.1	7.75	0.17	1.21	1.29	3.62	18.974	45408	51314.5	33.77	51848.4	33354	1.9056	19.001	20.579	20.246	16.058
10/4/2018	21:30:01	0	WIES	0	5.8	0	8.21	-91.1	102.1	7.86	0.19	1.3	1.36	3.82	18.27	44681.4	51271.6	33.74	51855.6	33327	1.9052	18.994	20.579	19.603	15.772
10/4/2018	22:00:01	0	WIES	0	5.8	0	8.2	-90.1	101	7.92	0.22	1.4	1.47	4.11	17.311	43734.1	51262.5	33.72	51910.7	33321	1.9051	18.99	20.603	19.888	15.843
10/4/2018	22:30:01	0	WIES	0	5.8	0	8.2	-90.1	101	7.94	0.24	1.49	1.52	4.26	17.156	43549.2	51223.4	33.69	51881	33295	1.905	18.989	20.603	19.722	15.7
10/4/2018	23:00:01	0	WIES	0	5.8	0	8.21	-90.5	101.6	7.94	0.25	1.53	1.55	4.34	17.476	43866	51227.7	33.7	51864.9	33298	1.9048	18.987	20.603	20.412	16.344
10/4/2018	23:30:01	0	WIES	0	5.8	0	8.22	-91.3	102.3	7.84	0.23	1.45	1.39	3.9	18.493	44914.3	51289.3	33.75	51857.8	33338	1.9044	18.987	20.603	20.436	16.534
10/5/2018	0:00:01	0	WIES	0	5.8	0	8.22	-91.5	102.3	7.76	0.23	1.43	1.35	3.78	19.014	45462.1	51331.4	33.78	51862.4	33365	1.9045	18.99	20.579	20.388	16.01
10/5/2018	0:30:01	0	WIES	0	5.8	0	8.22	-91.3	103.4	7.96	0.2	1.32	1.36	3.8	18.216	44644.7	51289.6	33.75	51877.6	33338	1.9045	18.988	20.579	20.46	17.058
10/5/2018	1:00:01	0	WIES	0	5.8	0	8.22	-91.6	103.2	7.86	0.21	1.35	1.32	3.68	18.791	45228.8	51314	33.77	51861.2	33354	1.9045	18.99	20.579	20.46	17.724
10/5/2018	1:30:01	0	WIES	0	5.8	0	8.22	-91.6	103.1	7.86	0.23	1.42	1.32	3.68	18.792	45235.5	51321	33.77	51868.3	33359	1.9045	18.989	20.579	20.388	18.152
10/5/2018	2:00:01	0	WIES	0	5.8	0	8.22	-91.8	103	7.78	0.22	1.42	1.28	3.59	19.244	45709.1	51355.1	33.8	51869.1	33381	1.9048	18.994	20.579	20.484	18.985
10/5/2018	2:30:01	0	WIES	0	5.8	0	8.23	-92	102.9	7.71	0.19	1.28	1.23	3.44	19.674	46170	51399.2	33.83	51880.7	33409	1.9046	18.994	20.484	20.412	19.056
10/5/2018	3:00:01	0	WIES	0	5.8	0	8.23	-92.1	102.9	7.69	0.19	1.27	1.15	3.23	19.835	46333.6	51405.2	33.84	51874.1	33413	1.9049	18.997	20.484	20.46	19.365
10/5/2018	3:30:01	0	WIES	0	5.8	0	8.23	-92.1	102.7	7.63	0.14	1.09	1.07	2.98	20.168	46712.2	51462.1	33.88	51905	33450	1.9047	18.997	20.531	20.484	19.246
10/5/2018	4:00:01	0	WIES	0	5.8	0	8.23	-92.1	102.7	7.64	0.13	1.05	1.06	2.98	20.036	46551	51426.6	33.85	51879.7	33427	1.9047	18.997	20.531	20.507	19.413
10/5/2018	4:30:01	0	WIES	0	5.8	0	8.22	-92.1	102.4	7.59	0.14	1.08	1.09	3.04	20.242	46764.2	51439.2	33.86	51875.9	33435	1.9047	18.997	20.531	20.484	19.912
10/5/2018	5:00:01	0	WIES	0	5.8	0	8.22	-92.1	102.4	7.58	0.12	0.99	1.04	2.9	20.32	46850.4	51449.2	33.87	51879.6	33442	1.9047	18.997	20.531	20.531	20.293
10/5/2018	5:30:01	0	WIES	0	5.8	0	8.23	-92.3	103.1	7.62	0.1	0.91	0.98	2.74	20.422	46959.6	51458.8	33.87	51880.9	33448	1.9049	19	20.555	20.531	20.46
10/5/2018	6:00:01	0	WIES	0	5.8	0	8.23	-92.3	102.9	7.61	0.11	0.95	1.01	2.83	20.392	46925.1	51453.9	33.87	51878.5	33445	1.9049	19	20.555	20.507	20.412
10/5/2018	6:30:01	0	WIES	0	5.8	0	8.22	-92.1	102.1	7.55	0.09	0.9	1.01	2.84	20.387	46920.5	51454.5	33.87	51879.5	33445	1.905	19.001	20.531	20.507	20.388
10/5/2018	7:00:01	0	WIES	0	5.8	0	8.22	-92	101.8	7.52	0.08	0.84	0.96	2.7	20.391	46927.3	51456.7	33.87	51881.4	33447	1.9047	18.997	20.531	20.507	20.341
10/5/2018	7:30:01	0	WIES	0	5.8	0	8.23	-92.1	102.4	7.57	0.1	0.91	0.99	2.78	20.354	46890.5	51456.3	33.87	51884	33447	1.9045	18.996	20.531	20.46	20.317
10/5/2018	8:00:01	0	WIES	0	5.8	0	8.23	-92.2	102.6	7.59	0.11	0.97	1	2.81	20.322	46852.6	51450	33.87	51880.3	33442	1.9045	18.996	20.46	20.436	20.388
10/5/2018	8:30:01	0	WIES	0	5.8	0	8.23	-92.2	102.5	7.59	0.1	0.91	0.97	2.71	20.343	46873.8	51450.5	33.87	51879.1	33443	1.9046	18.997	20.484	20.388	20.293
10/5/2018	9:00:01	0	WIES	0	5.8	0	8.23	-92.1	102.5	7.59	0.1	0.92	0.97	2.72	20.279	46810.1	51449.9	33.87	51883.7	33442	1.9047	18.998	20.46	20.269	20.15
10/5/2018	9:30:01	0	WIES	0	5.8	0	8.22	-92.1	102	7.57	0	0.53	0.79	2.2	20.172	46708.3	51453	33.87	51895.5	33444	1.9046	18.996	20.341	20.317	20.15
10/5/2018	10:00:01	0	WIES	0	5.8	0	8.22	-92.1	101.8	7.56	-0.05	0.33	0.7	1.95	20.155	46691.8	51452.8	33.87	51896.6	33444	1.9044	18.994	20.341	20.341	20.174
10/5/2018	10:30:01	0	WIES	0	5.8	0	8.22	-92	101.8	7.56	-0.04	0.34	0.75	2.1	20.135	46669.6	51451	33.87	51896.5	33443	1.9045	18.994	20.412	20.317	19.77
10/5/2018	11:00:01	0	WIES	0	5.8	0	8.22	-92	101.6	7.55	-0.04	0.34	0.77	2.16	20.091	46622.7	51446.6	33.86	51895.5	33440	1.9045	18.994	20.388	20.317	18.033
10/5/2018	11:30:01	0	WIES	0	5.8	0	8.22	-91.9	101.5	7.54	-0.03	0.38	0.73	2.05	20.089	46620.4	51446.1	33.86	51895.2	33440	1.9043	18.992	20.341	20.317	19.984
10/5/2018	12:00:01	0	WIES	0	5.8	0	8.22	-91.9	101.4	7.54	-0.02	0.42	0.72	2.02	20.135	46666.1	51446.8	33.86	51892.2	33440	1.9048	18.998	20.341	20.317	20.15
10/5/2018	12:30:01	0	WIES	0	5.8	0	8.22	-91.9	101.4	7.53	-0.04	0.35	0.73	2.06	20.151	46682.5	51447.1	33.86	51891.2	33441	1.905	19	20.341	20.293	20.079
10/5/2018	13:00:01	0	WIES	0	5.8	0	8.22	-91.9	101.1	7.5	-0.05	0.32	0.71	1.99	20.153	46682.2	51444.5	33.86	51888.4	33439	1.9051	19.001	20.317	20.246	18.033
10/5/2018	13:30:01	0	WIES	0	5.8	0	8.22	-91.8	100.9	7.5	-0.04	0.34	0.74	2.07	20.138	46668.8	51445.8	33.86	51890.9	33440	1.9051	19.001	20.317	20.246	17.867
10/5/2018	14:00:01	0	WIES	0	5.8	0	8.22	-91.8	100.9	7.5	-0.02	0.42	0.74	2.07	20.098	46626.3	51443.2	33.86	51891.5	33438	1.9053	19.002	20.341	20.246	17.843
10/5/2018	14:30:01	0	WIES	0	5.8	0	8.22	-91.7	101.7	7.61	0.04	0.67	0.96	2.7	19.746	46260.9	51421.5	33.85	51897.6	33424	1.9059	19.007	20.341	20.246	19.27
10/5/2018	15:00:01	0	WIES	0	5.8	0	8.22	-91.9	102.2	7.64	0.05	0.7	0.95	2.66	19.807	46312.8	51412.3	33.84	51883.6	33418	1.9064	19.012	20.317	20.269	19.365
10/5/2018	15:30:01	0	WIES	0	5.8	0	8.22	-91.8	101.9	7.61	0.03	0.64	0.98	2.74	19.847	46354.8	51414.8	33.84	51882.9	33420	1.9063	19.012	20.317	20.246	19.508
10/5/2018	16:00:01	0	WIES	0	5.8	0	8.22	-91.8	101.9	7.62	0.03	0.62	0.98	2.74	19.785	46296.3	51418.2	33.84	51891.2	33422	1.9061	19.009	20.317	20.198	19.793
10/5/2018	16:30:01	0	WIES	0	5.8	0	8.22	-91.9	101.9	7.59	0.03	0.63	0.93	2.6	19.961	46483.8	51434	33.86	51893.2	33432	1.9064	19.012	20.412	20.269	20.007
10/5/2018	17:00:01	0	WIES	0	5.8	0	8.22	-91.9	101.9	7.59	0.03	0.64	0.99	2.78	19.992	46513.8	51433.2	33.86	51889.9	33432	1.9061	19.01	20.46	20.317	20.126
10/5/2018	17:30:01	0	WIES	0	5.8	0	8.22	-91.9	101.8	7.57	0.03	0.64	0.94	2.63	20.029	46552.9	51436.2	33.86	51889.9	33434	1.9058	19.007	20.484	20.341	20.15
10/5/2018	18:00:01	0	WIES	0	5.8	0	8.22	-91.8	101.4	7.53	0.01	0.56	0.88	2.48	20.127	46657.2	51445	33.86	51891	33439	1.9063	19.012	20.507	20.317	20.174
10/5/2018	18:30:01	0	WIES	0	5.8	0	8.22	-92	101.7	7.55	0.01	0.55	0.85	2.37	20.195	46721.6	51443	33.86	51883.6	33438	1.9051	19.001	20.531	20.293	20.126
10/5/2018	19:00:01	0	WIES	0	5.8	0	8.22	-91.9	101.6	7.54	0.03	0.62	0.85	2.39	20.155	46685.4	51446.7	33.86	51890.5	33440	1.9053	19.003	20.579	20.317	20.031
10/5/2018	19:30:01	0	WIES	0	5.8	0	8.22	-91.9	101.6	7.54	0.03	0.62	0.93	2.62	20.178	46706.7	51445	33.86	51886.9	33439	1.905	18.999	20.579	20.341	19.222
10/5/2018	20:00:01	0	WIES	0	5.8	0	8.22	-92	101.9	7.56	0.01	0.56	0.91	2.55	20.152	46681.7	51445.6	33.86	51889.5	33440	1.9045	18.995	20.579	20.341	19.294
10/5/2018	20:30:01	0	WIES	0	5.8	0	8.22	-92.1	102.2	7.59	0.05	0.74	0.96	2.7	20.155	46684	51444.2	33.86	51887.9	33439	1.9043	18.993	20.555	20.341	19.341
10/5/2018	21:00:01	0	WIES	0	5.8	0	8.23	-92.2	102.7	7.64	0.09	0.88	1.1	3.09	20.056	46583.6	51440.8	33.86	51892.5	33437	1.9038	18.987	20.603	20.317	19.246
10/5/2018	21:30:01	0	WIES	0	5.8	0	8.23	-92.2	102.9	7.66	0.13	1.02	1.13	3.17	19.995	46521.3	51438.9	33.86	51895.4	33435	1.9033	18.982	20.555	20.317	18.461
10/5/2018	22:00:01	0	WIES	0	5.8	0	8.23	-92.1	102.8	7.67	0.17	1.2	1.26	3.52	19.9	46424.6	51434.8	33.86	51898.8	33433	1.903	18.978	20.603	20.341	18.176
10/5/2018	22:30:01	0	WIES	0	5.8	0	8.23	-92.1	103	7.69	0.16	1.16	1.24	3.49	19.893	46412.1	51428.7	33.85	51893.2	33429	1.9028	18.977	20.484	20.269	16.987
10/5/2018	23:00:01	0	WIES	0	5.8	0	8.23	-92.1	103.2	7.72	0.17	1.2	1.23	3.45	19.763	46279.5	51423.6	33.85	51898.4	33425	1.9024	18.972	20.436	20.222	16.534
10/5/2018	23:30:01	0	WIES	0	5.8	0	8.23	-92	103.5	7.77	0.18	1.23	1.28	3.59	19.507	46007.9	51400.8	33.83	51895.2	33411	1.9027	18.974	20.555	20.246	16.439
10/6/2018	0:00:01	0	WIES	0	5.8	0	8.23	-92.1	103.6	7.77	0.21	1.36	1.29	3.6	19.606	46113.8	51410.3	33.84	51897.1	33417	1.9023	18.97	20.46	20.246	16.415
10/6/2018	0:30:01	0	WIES	0	5.8	0	8.23	-92	103.5	7.78	0.22	1.4	1.28	3.6	19.54	46050.4	51412.6	33.84	51904.6	33418	1.9018	18.965	20.627	20.269	16.082
10/6/2018	1:00:01	0	WIES	0	5.8	0	8.23	-91.9	103.5	7.78	0.21	1.38	1.28	3.58	19.498	46016	51419.9	33.85	51915.3	33423	1.9022	18.969	20.865	20.269	16.32
10/6/2018	1:30:01	0	WIES	0	5.8	0	8.23	-92.1	103.4	7.75	0.23	1.43	1.25	3.51	19.641	46156.8	51420.1	33.85	51904.3	33423	1.9022	18.97	20.77	20.317	16.082
10/6/2018	2:00:01	0	WIES	0	5.8	0	8.22	-91.5	103.2	7.84	0.26	1.57	1.38	3.87	18.952	45447.7	51383	33.82	51919.1	33399	1.9025	18.97	20.722	20.341	16.582
10/6/2018	2:30:01	0	WIES	0	5.8	0	8.22	-91.9	103.2	7.75	0.17	1.21	1.19	3.33	19.549	46045.7	51397.4	33.83	51888.6	33408	1.9024	18.972	20.77	20.531	17.534
10/6/2018	3:00:01	0	WIES	0	5.8	0	8.22	-91.9	103.1	7.76	0.19	1.29	1.22	3.42	19.457	45958.6	51400.9	33.83	51899.3	33411	1.9026	18.973	20.555	20.293	18.176
10/6/2018	3:30:01	0	WIES	0	5.8	0	8.22	-91.9	103	7.73	0.17	1.22	1.2	3.36	19.571	46074.5	51404.8	33.84	51894.4	33413	1.9022	18.969	20.555	20.222	18.675
10/6/2018	4:00:01	0	WIES	0	5.8	0	8.22	-92	102.8	7.68	0.18	1.25	1.18	3.3	19.82	46343.4	51432.1	33.86	51902.4	33431	1.9022	18.97	20.507	20.317	18.985
10/6/2018	4:30:01	0	WIES	0	5.8	0	8.22	-91.9	102.7	7.68	0.17	1.18	1.15	3.23	19.736	46263.4	51434.2	33.86	51911.1	33432	1.9021	18.968	20.627	20.317	20.055
10/6/2018	5:00:01	0	WIES	0	5.8	0	8.23	-92.2	103.1	7.66	0.11	0.94	0.99	2.77	20.094	46633.6	51455.1	33.87	51903.8	33446	1.9024	18.973	20.579	20.46	20.246
10/6/2018	5:30:01	0	WIES	0	5.8	0	8.23	-92.1	102.5	7.61	0.09	0.87	0.98	2.74	20.162	46699.5	51453.7	33.87	51896.9	33445	1.9021	18.971	20.722	20.65	20.317
10/6/2018	6:00:01	0	WIES	0	5.8	0	8.23	-92.4	103.2	7.61	0.05	0.74	0.92	2.56	20.56	47103.2	51467.9	33.88	51878.7	33454	1.9021	18.973	20.722	20.579	20.484
10/6/2018	6:30:01	0	WIES	0	5.8	0	8.23	-92.2	103	7.61	0.07	0.8	0.91	2.55	20.423	46968.1	51467.4	33.88	51889.6	33454	1.9021	18.971	20.674	20.65	20.579
10/6/2018	7:00:01	0	WIES	0	5.8	0	8.23	-92.3	103	7.59	0.06	0.78	0.86	2.4	20.558	47109.1	51476.1	33.88	51887.1	33459	1.9017	18.969	20.722	20.674	20.436
10/6/2018	7:30:01	0	WIES	0	5.8	0	8.23	-92.2	102.7	7.58	0.07	0.8	0.87	2.44	20.449	47005.1	51479.4	33.89	51899.5	33462	1.9011	18.962	20.722	20.627	20.412
10/6/2018	8:00:01	0	WIES	0	5.8	0	8.23	-92.2	102.6	7.58	0.05	0.74	0.86	2.4	20.449	47002.8	51477.8	33.89	51897.9	33461	1.9006	18.957	20.722	20.698	20.46
10/6/2018	8:30:01	0	WIES	0	5.8	0	8.23	-92.2	102.6	7.57	0.05	0.72	0.84	2.34	20.515	47070.1	51480.6	33.89	51895.3	33462	1.9006	18.957	20.77	20.698	20.079
10/6/2018	9:00:01	0	WIES	0	5.8	0	8.22	-92	102.3	7.58	0.05	0.71	0.86	2.42	20.294	46838.1	51464.2	33.88	51896.9	33452	1.9007	18.957	20.746	20.531	19.793
10/6/2018	9:30:01	0	WIES	0	5.8	0	8.23	-92.1	102.6	7.62	0.05	0.73	0.85	2.38	20.199	46737.4	51455.8	33.87	51896.1	33446	1.9001	18.951	20.746	20.579	19.579
10/6/2018	10:00:01	0	WIES	0	5.8	0	8.22	-91.8	101.9	7.59	0.04	0.68	0.91	2.55	19.995	46534.1	51452.5	33.87	51909.1	33444	1.8994	18.943	20.627	20.531	18.224
10/6/2018	10:30:01	0	WIES	0	5.8	0	8.22	-91.7	102	7.63	0.07	0.79	0.92	2.57	19.752	46271.4	51425.9	33.85	51901.5	33427	1.8999	18.947	20.484	20.341	18.533
10/6/2018	11:00:01	0	WIES	0	5.8	0	8.22	-91.8	102.1	7.62	0.04	0.7	0.91	2.54	19.872	46393.7	51430.7	33.85	51896.9	33430	1.8996	18.945	20.674	20.388	17.724
10/6/2018	11:30:01	0	WIES	0	5.8	0	8.22	-91.9	102.3	7.63	0.05	0.73	0.9	2.53	19.857	46379.9	51431.8	33.85	51899.1	33431	1.8997	18.946	20.698	20.317	17.344
10/6/2018	12:00:01	0	WIES	0	5.8	0	8.22	-91.8	102.1	7.63	0.07	0.8	0.92	2.56	19.778	46296.6	51425.2	33.85	51898.8	33426	1.8996	18.944	20.674	20.293	18.247
10/6/2018	12:30:01	0	WIES	0	5.8	0	8.22	-91.8	102.1	7.63	0.06	0.77	0.92	2.59	19.804	46316.9	51420.2	33.85	51891.8	33423	1.8997	18.945	20.65	20.388	18.2
10/6/2018	13:00:01	0	WIES	0	5.8	0	8.22	-91.8	102	7.6	0.05	0.71	0.88	2.46	19.924	46444.5	51431	33.85	51893.1	33430	1.8995	18.944	20.674	20.293	17.106
10/6/2018	13:30:01	0	WIES	0	5.8	0	8.22	-91.4	101.7	7.66	0.09	0.88	0.99	2.76	19.418	45918.6	51399	33.83	51900.3	33409	1.8997	18.944	20.627	20.317	17.748
10/6/2018	14:00:01	0	WIES	0	5.8	0	8.21	-91.3	101.3	7.64	0.09	0.87	0.99	2.78	19.296	45791.4	51389.8	33.82	51900.3	33403	1.9009	18.955	20.412	20.269	19.056
10/6/2018	14:30:01	0	WIES	0	5.8	0	8.22	-91.6	102	7.66	0.03	0.63	0.94	2.64	19.59	46070.5	51379.7	33.82	51867.6	33397	1.9008	18.956	20.436	20.293	19.246
10/6/2018	15:00:01	0	WIES	0	5.8	0	8.22	-91.6	101.6	7.61	0.03	0.62	0.93	2.62	19.655	46174.4	51424.1	33.85	51907.3	33426	1.9012	18.96	20.555	20.46	20.174
10/6/2018	15:30:01	0	WIES	0	5.8	0	8.22	-92.1	101.8	7.53	-0.02	0.44	0.81	2.26	20.314	46842.1	51447	33.86	51877.8	33441	1.9009	18.96	20.674	20.579	20.174
10/6/2018	16:00:01	0	WIES	0	5.8	0	8.22	-92.1	101.7	7.54	-0.01	0.47	0.83	2.33	20.246	46787.9	51460.6	33.87	51897.1	33449	1.9011	18.962	20.65	20.507	20.293
10/6/2018	16:30:01	0	WIES	0	5.8	0	8.22	-91.9	101.6	7.54	0	0.52	0.82	2.31	20.183	46724.7	51458.8	33.87	51900.4	33448	1.9012	18.962	20.65	20.484	19.46
10/6/2018	17:00:01	0	WIES	0	5.8	0	8.22	-92	101.6	7.53	-0.01	0.48	0.87	2.44	20.246	46789.8	51462.7	33.88	51899.2	33451	1.9006	18.956	20.698	20.412	18.628
10/6/2018	17:30:01	0	WIES	0	5.8	0	8.22	-91.8	101.8	7.6	0.03	0.62	0.99	2.78	19.878	46417.1	51450.7	33.87	51916.6	33443	1.9003	18.951	20.603	20.436	19.222
10/6/2018	18:00:01	0	WIES	0	5.8	0	8.22	-91.7	101.7	7.6	0.04	0.7	1.01	2.83	19.853	46380.5	51437.1	33.86	51904.9	33434	1.9005	18.954	20.674	20.46	19.555
10/6/2018	18:30:01	0	WIES	0	5.8	0	8.22	-91.9	101.6	7.55	0.05	0.7	0.97	2.7	20.148	46688.6	51457	33.87	51901.4	33447	1.9006	18.956	20.793	20.627	20.507
10/6/2018	19:00:01	0	WIES	0	5.8	0	8.23	-92.2	101.7	7.52	0.02	0.6	0.87	2.45	20.413	46965.8	51475.6	33.88	51898.7	33459	1.9006	18.957	20.674	20.627	19.77
10/6/2018	19:30:01	0	WIES	0	5.8	0	8.22	-92.1	101.8	7.53	0.04	0.68	0.92	2.59	20.316	46865.3	51470.3	33.88	51901.3	33456	1.9003	18.954	20.698	20.507	19.175
10/6/2018	20:00:01	0	WIES	0	5.8	0	8.22	-91.7	102	7.64	0.1	0.93	1.13	3.16	19.683	46210.6	51434.2	33.86	51915.3	33432	1.8998	18.946	20.722	20.579	19.603
10/6/2018	20:30:01	0	WIES	0	5.8	0	8.22	-91.5	101.8	7.65	0.14	1.08	1.16	3.25	19.514	46029.6	51417.1	33.84	51911.1	33421	1.8991	18.938	20.77	20.531	19.865
10/6/2018	21:00:01	0	WIES	0	5.8	0	8.22	-91.9	102.3	7.62	0.12	1.02	1.16	3.23	19.966	46498.7	51444.9	33.86	51903.7	33439	1.8988	18.937	20.793	20.603	20.007
10/6/2018	21:30:01	0	WIES	0	5.8	0	8.22	-92.1	102.4	7.61	0.13	1.03	1.13	3.17	20.124	46663.6	51455.6	33.87	51901.9	33446	1.8982	18.932	20.77	20.531	18.461
10/6/2018	22:00:01	0	WIES	0	5.8	0	8.23	-92.1	102.5	7.62	0.13	1.04	1.14	3.18	20.124	46660.4	51452.6	33.87	51899	33444	1.8981	18.931	20.746	20.555	18.366
10/6/2018	22:30:01	0	WIES	0	5.8	0	8.23	-92.2	102.9	7.64	0.11	0.98	1.06	2.96	20.148	46687.3	51456.3	33.87	51900.7	33447	1.898	18.93	20.722	20.46	17.368
10/6/2018	23:00:01	0	WIES	0	5.8	0	8.23	-92.1	102.6	7.63	0.16	1.14	1.15	3.22	20.094	46630.5	51451.6	33.87	51900.3	33444	1.8978	18.927	20.674	20.365	16.582
10/6/2018	23:30:01	0	WIES	0	5.8	0	8.22	-91.4	102.2	7.73	0.21	1.34	1.28	3.58	19.194	45703.4	51403.3	33.83	51921.5	33412	1.8976	18.922	20.674	20.246	16.201
10/7/2018	0:00:01	0	WIES	0	5.8	0	8.2	-90.4	101.4	7.85	0.27	1.61	1.49	4.18	17.931	44390.6	51319.6	33.77	51927.4	33358	1.8977	18.918	20.627	20.317	16.01
10/7/2018	0:30:01	0	WIES	0	5.8	0	8.2	-90.1	101	7.86	0.28	1.62	1.48	4.15	17.644	44094.4	51301.9	33.75	51929	33346	1.8977	18.917	20.579	20.15	15.748
10/7/2018	1:00:01	0	WIES	0	5.7	0	8.21	-90.5	101.4	7.82	0.26	1.55	1.42	3.98	18.104	44555.3	51313.8	33.77	51909.9	33354	1.8976	18.917	20.627	20.198	15.891
10/7/2018	1:30:01	0	WIES	0	5.7	0	8.21	-90.5	101.3	7.83	0.27	1.58	1.38	3.86	18.027	44486.9	51322.1	33.77	51923.7	33359	1.8977	18.918	20.698	19.865	16.082
10/7/2018	2:00:01	0	WIES	0	5.7	0	8.2	-90.1	100.6	7.85	0.29	1.67	1.49	4.17	17.529	43980.8	51300.8	33.75	51935.4	33346	1.8977	18.916	20.507	19.365	15.772
10/7/2018	2:30:01	0	WIES	0	5.7	0	8.2	-90.1	100.6	7.86	0.3	1.72	1.47	4.13	17.494	43838.3	51174.8	33.66	51810.2	33264	1.8981	18.922	20.365	19.484	15.915
10/7/2018	3:00:01	0	WIES	0	5.7	0	8.2	-89.9	100.3	7.86	0.31	1.75	1.55	4.35	17.342	43642	51119.2	33.62	51763.7	33227	1.8985	18.925	19.96	19.436	15.247
10/7/2018	3:30:01	0	WIES	0	5.7	0	8.22	-91.3	102	7.78	0.25	1.5	1.37	3.84	18.786	45200.3	51287.8	33.75	51834.9	33337	1.8979	18.924	20.055	19.46	14.697
10/7/2018	4:00:01	0	WIES	0	5.7	0	8.2	-89.9	100.5	7.87	0.29	1.68	1.54	4.31	17.352	43790.3	51280.3	33.73	51925.8	33332	1.8983	18.922	20.341	19.555	14.816
10/7/2018	4:30:01	0	WIES	0	5.7	0	8.19	-89.2	100.1	7.97	0.28	1.62	1.53	4.28	16.54	42962.9	51242.4	33.7	51937.7	33308	1.8988	18.924	20.198	19.912	15.461
10/7/2018	5:00:01	0	WIES	0	5.7	0	8.19	-89.6	100.6	7.96	0.26	1.56	1.48	4.14	16.874	43313.7	51271.8	33.72	51947.6	33327	1.8986	18.923	20.079	19.96	17.486
10/7/2018	5:30:01	0	WIES	0	5.7	0	8.21	-90.5	101.3	7.83	0.22	1.39	1.31	3.67	18.04	44465.7	51284.1	33.74	51884.1	33335	1.8985	18.927	20.46	20.412	19.936
10/7/2018	6:00:01	0	WIES	0	5.7	0	8.22	-91.9	102.3	7.63	0.14	1.09	1.09	3.05	19.917	46433.8	51427.2	33.85	51889.3	33428	1.8979	18.928	20.317	20.222	20.293
10/7/2018	6:30:01	0	WIES	0	5.7	0	8.22	-92	102.3	7.6	0.1	0.94	1.03	2.89	20.099	46640.1	51457.1	33.87	51905.4	33447	1.8983	18.933	20.46	20.388	20.46
10/7/2018	7:00:01	0	WIES	0	5.7	0	8.23	-92.2	102.6	7.6	0.07	0.81	0.98	2.74	20.252	46801.3	51468.9	33.88	51905	33455	1.8955	18.905	20.317	20.222	20.317
10/7/2018	7:30:01	0	WIES	0	5.7	0	8.23	-92.2	102.8	7.62	0.07	0.8	1	2.81	20.2	46743.7	51461.7	33.88	51902	33450	1.898	18.93	20.412	20.341	19.912
10/7/2018	8:00:01	0	WIES	0	5.7	0	8.23	-92.2	102.5	7.61	0.09	0.89	0.96	2.7	20.165	46711.6	51464.2	33.88	51907.3	33452	1.8982	18.932	20.317	20.269	20.031
10/7/2018	8:30:01	0	WIES	0	5.7	0	8.23	-92.1	102.4	7.61	0.07	0.8	1	2.8	20.119	46659	51456.6	33.87	51903.4	33447	1.8984	18.934	20.388	20.174	19.246
10/7/2018	9:00:01	0	WIES	0	5.7	0	8.22	-92	102.3	7.64	0.11	0.98	1.06	2.97	19.851	46378.4	51437	33.86	51905	33434	1.8984	18.932	20.341	20.269	19.365
10/7/2018	9:30:01	0	WIES	0	5.7	0	8.23	-92.1	102.4	7.62	0.09	0.89	1.05	2.93	20.031	46561.5	51444.5	33.86	51898.3	33439	1.8984	18.933	20.412	20.269	19.77
10/7/2018	10:00:01	0	WIES	0	5.7	0	8.23	-92	102.3	7.63	0.09	0.88	0.98	2.75	19.916	46444.2	51439.2	33.86	51902	33435	1.898	18.929	20.412	20.365	19.722
10/7/2018	10:30:01	0	WIES	0	5.7	0	8.22	-92	102.3	7.64	0.09	0.88	0.99	2.76	19.826	46349.7	51432.2	33.86	51902	33431	1.8973	18.922	20.388	20.341	19.674
10/7/2018	11:00:01	0	WIES	0	5.7	0	8.22	-92	102.2	7.64	0.08	0.82	0.94	2.64	19.842	46362.9	51429.8	33.85	51898.4	33429	1.8971	18.92	20.341	20.222	17.439
10/7/2018	11:30:01	0	WIES	0	5.7	0	8.22	-92	102.1	7.61	0.06	0.76	0.94	2.62	19.954	46480.7	51438.4	33.86	51898.2	33435	1.8968	18.917	20.388	20.293	17.819
10/7/2018	12:00:01	0	WIES	0	5.7	0	8.22	-91.8	102	7.63	0.07	0.8	0.93	2.61	19.712	46226.4	51419.8	33.85	51898.5	33423	1.8971	18.919	20.388	20.293	16.058
10/7/2018	12:30:01	0	WIES	0	5.7	0	8.21	-90.7	100.9	7.76	0.12	0.99	1.11	3.11	18.301	44769.4	51337.9	33.78	51920.3	33370	1.8973	18.915	20.388	20.317	15.819
10/7/2018	13:00:01	0	WIES	0	5.7	0	8.2	-90.1	100.3	7.8	0.15	1.14	1.2	3.35	17.724	44166.2	51294.1	33.75	51915.7	33341	1.8984	18.924	20.388	20.293	15.772
10/7/2018	13:30:01	0	WIES	0	5.7	0	8.21	-90.6	100.8	7.77	0.13	1.05	1.16	3.24	18.195	44645.4	51315.3	33.77	51905.1	33355	1.8982	18.924	20.46	20.365	15.963
10/7/2018	14:00:01	0	WIES	0	5.7	0	8.21	-91.1	101.3	7.72	0.11	0.98	1.06	2.98	18.749	45229.8	51362.6	33.8	51913.5	33386	1.8986	18.93	20.412	20.365	15.915
10/7/2018	14:30:01	0	WIES	0	5.7	0	8.22	-91.8	101.9	7.64	0.04	0.67	0.91	2.54	19.629	46153.8	51429.6	33.85	51914.8	33429	1.8991	18.938	20.484	20.412	15.175
10/7/2018	15:00:01	0	WIES	0	5.7	0	8.22	-91.8	101.9	7.62	0.04	0.67	0.96	2.67	19.787	46304.4	51424.7	33.85	51897.6	33426	1.8994	18.942	20.46	20.317	16.463
10/7/2018	15:30:01	0	WIES	0	5.7	0	8.22	-91.3	101.9	7.74	0.03	0.65	0.96	2.7	18.972	45450	51363.8	33.81	51898.2	33386	1.8992	18.937	20.341	19.984	16.63
10/7/2018	16:00:01	0	WIES	0	5.7	0	8.21	-91.2	101	7.67	0.03	0.63	0.93	2.61	18.955	45448.8	51381.6	33.82	51917.6	33398	1.8998	18.942	20.365	20.222	16.153
10/7/2018	16:30:01	0	WIES	0	5.7	0	8.21	-91.2	101.2	7.7	0.05	0.71	1	2.81	18.837	45316	51362.3	33.8	51906.8	33385	1.9005	18.949	20.412	20.174	15.891
10/7/2018	17:00:01	0	WIES	0	5.7	0	8.21	-91	101.1	7.72	0.04	0.67	1	2.8	18.657	45138.7	51361.2	33.8	51918.8	33385	1.9003	18.947	20.484	20.103	15.318
10/7/2018	17:30:01	0	WIES	0	5.7	0	8.2	-90.4	100.4	7.78	0.07	0.82	1.12	3.14	17.923	44390.6	51328.2	33.77	51936.8	33363	1.8996	18.937	20.627	20.222	15.963
10/7/2018	18:00:01	0	WIES	0	5.7	0	8.22	-91.7	101.8	7.66	0.02	0.59	0.95	2.67	19.468	45960.6	51391.2	33.83	51888.2	33404	1.9002	18.949	20.531	20.412	18.224
10/7/2018	18:30:01	0	WIES	0	5.7	0	8.22	-91.9	101.9	7.63	0.01	0.54	0.91	2.54	19.676	46183.7	51412.2	33.84	51893.7	33418	1.9003	18.951	20.579	20.436	19.532
10/7/2018	19:00:01	0	WIES	0	5.7	0	8.23	-92.4	102.8	7.61	-0.02	0.44	0.84	2.36	20.274	46806.1	51450.6	33.87	51884.7	33443	1.8981	18.931	20.555	20.507	19.912
10/7/2018	19:30:01	0	WIES	0	5.7	0	8.23	-92.4	102.9	7.63	-0.02	0.44	0.85	2.38	20.265	46801.3	51454.5	33.87	51889.4	33445	1.8994	18.944	20.603	20.507	19.746
10/7/2018	20:00:01	0	WIES	0	5.7	0	8.23	-92.5	103.3	7.64	-0.02	0.46	0.86	2.42	20.327	46866.6	51459.4	33.87	51889.3	33449	1.8991	18.942	20.627	20.507	20.174
10/7/2018	20:30:01	0	WIES	0	5.7	0	8.23	-92.5	103.3	7.64	-0.02	0.44	0.85	2.38	20.394	46935.3	51462.4	33.88	51886.9	33451	1.8988	18.939	20.698	20.627	20.269
10/7/2018	21:00:01	0	WIES	0	5.7	0	8.23	-92.4	103.2	7.64	0.01	0.55	0.9	2.51	20.317	46855.2	51458.2	33.87	51889	33448	1.8982	18.932	20.674	20.627	19.651
10/7/2018	21:30:01	0	WIES	0	5.7	0	8.23	-92.6	103.5	7.66	0.01	0.56	0.88	2.47	20.368	46908.6	51461.6	33.87	51888.2	33450	1.8983	18.934	20.722	20.603	17.819
10/7/2018	22:00:01	0	WIES	0	5.7	0	8.23	-92.3	103.3	7.71	0.06	0.77	1.02	2.86	19.901	46425	51434.2	33.86	51898.2	33432	1.8979	18.928	20.722	20.579	17.296
10/7/2018	22:30:01	0	WIES	0	5.7	0	8.23	-91.9	103	7.77	0.12	1.01	1.17	3.26	19.36	45857.9	51394.2	33.83	51899.9	33406	1.8981	18.927	20.722	20.293	16.034
10/7/2018	23:00:01	0	WIES	0	5.7	0	8.22	-91.2	102.5	7.84	0.2	1.31	1.28	3.58	18.55	45033	51359.7	33.8	51924.8	33384	1.8978	18.921	20.722	19.651	15.772
10/7/2018	23:30:01	0	WIES	0	5.7	0	8.22	-91.3	102.7	7.88	0.23	1.42	1.38	3.86	18.47	44929.4	51331.4	33.78	51902.1	33365	1.8979	18.922	20.65	20.079	16.01
10/8/2018	0:00:01	0	WIES	0	5.7	0	8.19	-89.5	100.2	7.93	0.26	1.56	1.5	4.2	16.767	43209.1	51270.3	33.72	51952	33326	1.898	18.917	20.698	18.771	15.819
10/8/2018	0:30:01	0	WIES	0	5.7	0	8.19	-89.2	99.8	7.95	0.28	1.65	1.51	4.24	16.481	42897.9	51233.9	33.69	51932.6	33302	1.8981	18.916	20.531	19.032	15.629
10/8/2018	1:00:01	0	WIES	0	5.7	0	8.19	-89.5	100.2	7.95	0.28	1.66	1.49	4.17	16.696	43119.5	51248	33.7	51934.2	33311	1.8984	18.92	20.46	19.579	15.629
10/8/2018	1:30:01	0	WIES	0	5.7	0	8.2	-90	101.1	7.96	0.28	1.65	1.47	4.13	17.12	43537.7	51252.1	33.71	51912.4	33314	1.8985	18.923	20.531	19.151	15.223
10/8/2018	2:00:01	0	WIES	0	5.7	0	8.18	-88.8	99.2	7.96	0.28	1.64	1.57	4.4	16.084	42503.9	51227.3	33.68	51948.5	33298	1.8986	18.92	20.555	19.318	15.199
10/8/2018	2:30:01	0	WIES	0	5.7	0	8.19	-89.1	99.3	7.94	0.29	1.7	1.55	4.34	16.327	42739.1	51225.2	33.68	51932.9	33296	1.8989	18.924	20.412	18.747	15.055
10/8/2018	3:00:01	0	WIES	0	5.7	0	8.19	-89.5	99.9	7.94	0.32	1.79	1.55	4.34	16.581	42999.7	51239	33.69	51932	33305	1.8995	18.931	20.317	19.341	15.247
10/8/2018	3:30:01	0	WIES	0	5.7	0	8.21	-90.4	101.4	7.92	0.28	1.62	1.45	4.06	17.483	43901.7	51261.8	33.72	51898.8	33320	1.8998	18.937	19.888	18.081	14.146
10/8/2018	4:00:01	0	WIES	0	5.7	0	8.19	-89.4	99.8	7.93	0.28	1.65	1.51	4.22	16.658	43048.1	51206.5	33.67	51894.4	33284	1.8998	18.935	19.294	18.057	14.864
10/8/2018	4:30:01	0	WIES	0	5.7	0	8.21	-90.3	101.6	7.97	0.28	1.63	1.41	3.94	17.228	43645.1	51253.9	33.71	51907.3	33315	1.9004	18.942	20.007	19.555	15.008
10/8/2018	5:00:01	0	WIES	0	5.7	0	8.21	-90.9	102.8	7.99	0.25	1.52	1.36	3.81	17.794	44213.2	51269.3	33.73	51886	33325	1.9	18.941	19.96	19.722	14.936
10/8/2018	5:30:01	0	WIES	0	5.7	0	8.22	-91.3	103.1	7.92	0.22	1.4	1.27	3.55	18.376	44791.2	51278.6	33.74	51855.3	33331	1.8998	18.942	19.984	19.294	15.843
10/8/2018	6:00:01	0	WIES	0	5.7	0	8.2	-90	101.3	8	0.26	1.58	1.46	4.1	16.966	43351.6	51210	33.68	51879	33286	1.8999	18.936	20.126	20.031	19.08
10/8/2018	6:30:01	0	WIES	0	5.7	0	8.23	-92	103.1	7.78	0.13	1.03	1.11	3.11	19.326	45799.4	51366.6	33.81	51873.8	33388	1.9004	18.95	20.007	19.888	19.865
10/8/2018	7:00:01	0	WIES	0	5.7	0	8.23	-92.1	102.5	7.66	0.06	0.77	0.97	2.71	19.79	46301.6	51418	33.84	51890.5	33422	1.8978	18.926	20.031	20.007	19.817
10/8/2018	7:30:01	0	WIES	0	5.7	0	8.23	-92.1	102.4	7.64	0.06	0.77	0.98	2.75	19.897	46420.2	51433	33.86	51897.3	33431	1.9002	18.951	20.293	20.293	20.031
10/8/2018	8:00:01	0	WIES	0	5.7	0	8.23	-92.5	103.2	7.66	0.02	0.59	0.89	2.5	20.186	46720.6	51451.8	33.87	51893.1	33444	1.9003	18.953	20.388	20.388	20.103
10/8/2018	8:30:01	0	WIES	0	5.7	0	8.23	-92.4	102.7	7.63	0.02	0.59	0.82	2.29	20.153	46690.6	51453.8	33.87	51897.8	33445	1.9001	18.95	20.293	20.246	20.174
10/8/2018	9:00:01	0	WIES	0	5.7	0	8.23	-92.4	102.5	7.61	0.02	0.6	0.86	2.42	20.165	46703	51454.8	33.87	51897.8	33446	1.8998	18.947	20.222	20.222	20.246
10/8/2018	9:30:01	0	WIES	0	5.7	0	8.23	-92.4	102.6	7.62	0.02	0.59	0.87	2.44	20.131	46665.9	51450.4	33.87	51896.1	33443	1.8994	18.944	20.222	20.222	18.58
10/8/2018	10:00:01	0	WIES	0	5.7	0	8.23	-92.3	102	7.6	0.04	0.66	0.85	2.39	20.018	46546.9	51441.8	33.86	51896.5	33437	1.8994	18.944	20.246	20.198	18.319
10/8/2018	10:30:01	0	WIES	0	5.7	0	8.23	-92	103.2	7.77	0.09	0.87	1.01	2.84	19.373	45866.9	51389.9	33.82	51894.5	33403	1.8991	18.938	20.341	20.222	16.725
10/8/2018	11:00:01	0	WIES	0	5.7	0	8.23	-91.8	103.6	7.88	0.13	1.05	1.14	3.2	18.877	45346.2	51351.3	33.8	51892.7	33378	1.8993	18.938	20.293	20.222	16.177
10/8/2018	11:30:01	0	WIES	0	5.7	0	8.23	-91.8	103.5	7.87	0.12	1	1.06	2.96	18.887	45349.4	51343.8	33.79	51884.4	33373	1.8993	18.938	20.269	20.126	16.272
10/8/2018	12:00:01	0	WIES	0	5.7	0	8.23	-91.9	103.7	7.87	0.11	0.95	1.04	2.92	18.991	45456	51349.5	33.79	51882.5	33377	1.8996	18.941	20.246	19.841	16.392
10/8/2018	12:30:01	0	WIES	0	5.7	0	8.22	-91.3	102.6	7.86	0.11	0.95	1.1	3.09	18.481	44986.8	51384.9	33.82	51955.3	33400	1.8997	18.939	20.246	20.079	16.058
10/8/2018	13:00:01	0	WIES	0	5.7	0	8.2	-90.1	100.8	7.91	0.17	1.2	1.23	3.45	17.256	43681.8	51264	33.72	51915.6	33322	1.9001	18.939	20.246	19.627	15.485
10/8/2018	13:30:01	0	WIES	0	5.7	0	8.19	-89.4	99.7	7.91	0.18	1.23	1.33	3.72	16.697	43111.1	51236.5	33.69	51922.5	33304	1.9002	18.938	20.317	19.674	15.175
10/8/2018	14:00:01	0	WIES	0	5.7	0	8.19	-89.2	99	7.87	0.19	1.28	1.34	3.75	16.558	42982	51244.4	33.7	51938.8	33309	1.9005	18.94	20.293	19.77	15.318
10/8/2018	14:30:01	0	WIES	0	5.7	0	8.19	-89.3	99.3	7.91	0.18	1.23	1.34	3.74	16.486	42912.4	51245.8	33.7	51944.4	33310	1.9007	18.943	20.174	19.436	15.103
10/8/2018	15:00:01	0	WIES	0	5.7	0	8.19	-88.9	98.8	7.92	0.16	1.17	1.36	3.82	16.2	42613.4	51222.9	33.68	51937.8	33295	1.9013	18.948	20.269	19.698	14.505
10/8/2018	15:30:01	0	WIES	0	5.7	0	8.18	-88.8	98.8	7.94	0.17	1.2	1.37	3.83	15.985	42394	51211.8	33.66	51938.5	33288	1.9013	18.946	20.293	20.079	14.768
10/8/2018	16:00:01	0	WIES	0	5.7	0	8.18	-88.5	98.1	7.91	0.17	1.2	1.35	3.79	15.858	42266.6	51208.4	33.66	51942	33285	1.9014	18.947	20.341	20.198	15.819
10/8/2018	16:30:01	0	WIES	0	5.7	0	8.2	-89.8	100	7.91	0.16	1.15	1.3	3.65	16.883	43292.3	51236.2	33.7	51910.8	33304	1.9013	18.95	20.317	20.222	15.438
10/8/2018	17:00:01	0	WIES	0	5.7	0	8.22	-91.8	102.3	7.76	0.09	0.87	1.06	2.97	19.086	45545.1	51345.7	33.79	51870.9	33375	1.9018	18.964	20.293	20.293	13.93
10/8/2018	17:30:01	0	WIES	0	5.7	0	8.19	-89.2	99.5	7.94	0.17	1.19	1.36	3.81	16.338	42773.9	51252.5	33.7	51958.5	33314	1.9019	18.954	20.412	19.817	15.151
10/8/2018	18:00:01	0	WIES	0	5.7	0	8.2	-90	101.1	7.99	0.12	1.02	1.32	3.68	16.931	43343.9	51242.6	33.7	51914.3	33308	1.9014	18.951	20.436	20.007	16.796
10/8/2018	18:30:01	0	WIES	0	5.7	0	8.22	-91.7	102.3	7.77	0.07	0.8	1.1	3.09	18.962	45425.8	51348	33.79	51882.5	33376	1.9017	18.962	20.317	20.15	19.603
10/8/2018	19:00:01	0	WIES	0	5.7	0	8.23	-92.2	102.5	7.67	0.02	0.6	0.99	2.76	19.753	46266.9	51420.5	33.85	51895.9	33423	1.9013	18.961	20.412	20.317	19.841
10/8/2018	19:30:01	0	WIES	0	5.7	0	8.23	-92.4	102.7	7.63	0	0.52	0.97	2.71	20.119	46649	51445.4	33.86	51892	33439	1.9018	18.968	20.46	20.365	20.341
10/8/2018	20:00:01	0	WIES	0	5.7	0	8.23	-92.6	103	7.64	0	0.51	0.94	2.63	20.216	46754.4	51456.1	33.87	51895	33446	1.901	18.96	20.436	20.341	20.198
10/8/2018	20:30:01	0	WIES	0	5.7	0	8.23	-92.6	103.1	7.64	0	0.51	0.92	2.59	20.216	46753.4	51454.7	33.87	51893.6	33446	1.9005	18.955	20.46	20.269	20.031
10/8/2018	21:00:01	0	WIES	0	5.7	0	8.23	-92.5	103.1	7.66	0.01	0.57	0.99	2.76	20.133	46666.2	51448.9	33.87	51894.5	33442	1.8996	18.946	20.484	20.436	20.365
10/8/2018	21:30:01	0	WIES	0	5.7	0	8.23	-92.7	103.3	7.66	0.02	0.61	1	2.79	20.236	46772.5	51454.9	33.87	51892.2	33446	1.8994	18.944	20.603	20.388	17.653
10/8/2018	22:00:01	0	WIES	0	5.7	0	8.24	-92.7	103.7	7.69	0.02	0.6	0.97	2.71	20.228	46764.1	51454.3	33.87	51892.3	33445	1.8992	18.943	20.531	20.341	16.82
10/8/2018	22:30:01	0	WIES	0	5.7	0	8.22	-91.6	103.6	7.94	0.24	1.47	1.42	3.99	18.454	44941.1	51362.2	33.8	51933.8	33385	1.8989	18.932	20.388	19.175	14.625
10/8/2018	23:00:01	0	WIES	0	5.7	0	8.2	-90	100.8	7.97	0.29	1.66	1.6	4.47	16.887	43318.4	51260.6	33.71	51935	33319	1.8988	18.925	20.531	19.508	15.485
10/8/2018	23:30:01	0	WIES	0	5.7	0	8.2	-89.6	99.8	7.94	0.3	1.71	1.62	4.54	16.559	42979.1	51240.3	33.7	51934.6	33306	1.8985	18.921	20.531	18.295	15.103
10/9/2018	0:00:01	0	WIES	0	5.7	0	8.18	-88.4	97.2	7.86	0.24	1.48	1.51	4.22	15.689	42120.7	51231.2	33.67	51974	33300	1.8988	18.92	20.579	18.842	15.652
10/9/2018	0:30:01	0	WIES	0	5.7	0	8.19	-89.5	99.9	7.97	0.3	1.7	1.55	4.33	16.424	42825.6	51215.2	33.67	51917	33290	1.8987	18.922	20.269	18.105	15.247
10/9/2018	1:00:01	0	WIES	0	5.7	0	8.18	-88.3	97.4	7.88	0.29	1.67	1.58	4.43	15.671	42092.4	51218.2	33.66	51961.8	33292	1.899	18.923	20.269	19.056	15.151
10/9/2018	1:30:01	0	WIES	0	5.7	0	8.18	-88.5	97.4	7.87	0.28	1.66	1.53	4.27	15.747	42163	51214.3	33.66	51953.9	33289	1.899	18.923	20.269	18.485	14.314
10/9/2018	2:00:01	0	WIES	0	5.7	0	8.16	-87.5	95.2	7.79	0.3	1.7	1.59	4.45	15.139	41561.3	51205.4	33.64	51975.9	33284	1.8993	18.924	20.412	16.654	14.242
10/9/2018	2:30:01	0	WIES	0	5.7	0	8.17	-88.1	96.8	7.87	0.32	1.78	1.62	4.54	15.423	41854.4	51224.4	33.66	51981.1	33296	1.8997	18.929	20.174	16.773	13.954
10/9/2018	3:00:01	0	WIES	0	5.7	0	8.15	-86.8	93.4	7.71	0.29	1.66	1.56	4.36	14.718	41150.5	51206.9	33.63	51997.4	33285	1.9004	18.933	19.746	16.487	13.618
10/9/2018	3:30:01	0	WIES	0	5.7	0	8.16	-87	93.6	7.72	0.3	1.71	1.59	4.47	14.74	41163.9	51196.7	33.62	51986.2	33278	1.9009	18.938	19.318	15.748	13.762
10/9/2018	4:00:01	0	WIES	0	5.7	0	8.15	-86.7	92.7	7.66	0.28	1.63	1.56	4.36	14.652	41087.1	51207.5	33.63	52001	33285	1.9014	18.943	19.08	15.581	14.29
10/9/2018	4:30:01	0	WIES	0	5.7	0	8.16	-87.1	93.7	7.72	0.29	1.66	1.6	4.47	14.819	41240	51195.6	33.63	51981.4	33277	1.9017	18.947	18.343	16.511	14.673
10/9/2018	5:00:01	0	WIES	0	5.7	0	8.16	-87.2	94.2	7.75	0.29	1.7	1.6	4.49	14.856	41278.7	51198.4	33.63	51982.4	33279	1.9014	18.944	19.056	18.105	14.84
10/9/2018	5:30:01	0	WIES	0	5.7	0	8.19	-89.2	98.3	7.88	0.31	1.74	1.55	4.35	16.169	42578.6	51218.1	33.67	51934.4	33292	1.9021	18.955	19.151	18.224	14.529
10/9/2018	6:00:01	0	WIES	0	5.7	0	8.16	-87.3	94.4	7.75	0.29	1.7	1.64	4.59	14.912	41345	51212.8	33.64	51994.1	33288	1.9018	18.948	19.841	19.341	15.843
10/9/2018	6:30:01	0	WIES	0	5.7	0	8.21	-90.3	99.9	7.85	0.23	1.43	1.41	3.94	17.231	43638.9	51243.4	33.71	51895.6	33308	1.9012	18.95	19.674	19.603	19.341
10/9/2018	7:00:01	0	WIES	0	5.7	0	8.23	-92.2	102.6	7.72	0.09	0.89	1.08	3.01	19.435	45909.7	51370.4	33.81	51869.4	33391	1.901	18.957	19.77	19.77	19.508
10/9/2018	7:30:01	0	WIES	0	5.7	0	8.23	-92.2	102.4	7.69	0.08	0.82	1.05	2.95	19.526	46021.8	51395.9	33.83	51888.9	33407	1.9013	18.96	19.865	19.817	19.508
10/9/2018	8:00:01	0	WIES	0	5.7	0	8.23	-92.2	102.5	7.69	0.07	0.79	0.99	2.78	19.608	46110.8	51404.9	33.84	51891.6	33413	1.9013	18.961	20.055	19.96	19.674
10/9/2018	8:30:01	0	WIES	0	5.7	0	8.23	-92.3	102.6	7.68	0.07	0.79	1.01	2.82	19.724	46234.2	51415.4	33.84	51893.1	33420	1.9013	18.961	20.079	20.055	19.912
10/9/2018	9:00:01	0	WIES	0	5.7	0	8.23	-92.5	103	7.69	0.05	0.73	0.94	2.64	19.902	46412.3	51418.7	33.84	51882.4	33422	1.9014	18.963	20.126	20.103	20.055
10/9/2018	9:30:01	0	WIES	0	5.7	0	8.23	-92.5	102.9	7.66	0.05	0.71	0.9	2.53	20.028	46545.1	51429	33.85	51882.8	33429	1.901	18.96	20.436	20.436	20.174
10/9/2018	10:00:01	0	WIES	0	5.7	0	8.23	-92.5	103.1	7.64	0	0.53	0.83	2.32	20.274	46795	51437.6	33.86	51871.7	33434	1.9003	18.954	20.412	20.388	20.412
10/9/2018	10:30:01	0	WIES	0	5.7	0	8.23	-92.4	103	7.63	-0.01	0.49	0.81	2.28	20.292	46805.1	51430.3	33.85	51862.9	33430	1.9002	18.952	20.436	20.412	20.388
10/9/2018	11:00:01	0	WIES	0	5.7	0	8.23	-92.3	102.4	7.59	-0.01	0.48	0.8	2.23	20.281	46795.9	51431.3	33.85	51864.8	33430	1.9005	18.956	20.412	20.388	17.605
10/9/2018	11:30:01	0	WIES	0	5.7	0	8.22	-92	101.6	7.56	-0.01	0.48	0.84	2.35	20.056	46567.6	51423.9	33.85	51875.5	33426	1.9005	18.955	20.412	20.222	16.82
10/9/2018	12:00:01	0	WIES	0	5.7	0	8.21	-90.5	100.9	7.84	0.19	1.3	1.29	3.62	17.75	44225.3	51333	33.78	51952.5	33366	1.9001	18.941	20.388	19.341	16.296
10/9/2018	12:30:01	0	WIES	0	5.7	0	8.19	-89.4	98.4	7.82	0.25	1.53	1.42	3.97	16.58	43009.5	51250.9	33.7	51943.8	33313	1.9004	18.94	20.365	19.603	16.058
10/9/2018	13:00:01	0	WIES	0	5.7	0	8.19	-89.4	98.7	7.86	0.25	1.53	1.51	4.22	16.471	42879.1	51223.4	33.68	51922.6	33295	1.9006	18.941	20.317	18.343	14.361
10/9/2018	13:30:01	0	WIES	0	5.7	0	8.17	-88.2	95.7	7.76	0.23	1.45	1.52	4.26	15.6	42020.4	51214.9	33.66	51962.2	33290	1.9005	18.937	20.293	16.654	14.337
10/9/2018	14:00:01	0	WIES	0	5.7	0	8.17	-88.2	95.8	7.76	0.26	1.55	1.54	4.31	15.6	42011.3	51204.8	33.65	51952	33283	1.9013	18.946	19.96	16.439	14.146
10/9/2018	14:30:01	0	WIES	0	5.7	0	8.14	-85.9	89.7	7.45	0.18	1.23	1.38	3.85	14.43	40885	51226.5	33.64	52029.9	33297	1.9016	18.944	20.293	16.201	13.906
10/9/2018	15:00:01	0	WIES	0	5.7	0	8.13	-85.4	88.5	7.37	0.16	1.16	1.37	3.84	14.262	40712	51216.8	33.63	52027.5	33291	1.9018	18.945	20.269	17.082	14.122
10/9/2018	15:30:01	0	WIES	0	5.7	0	8.13	-85.4	88.3	7.37	0.13	1.05	1.36	3.82	14.173	40628.2	51220.7	33.63	52035.2	33293	1.9024	18.951	19.77	16.677	14.146
10/9/2018	16:00:01	0	WIES	0	5.7	0	8.14	-86.2	90.4	7.47	0.15	1.12	1.36	3.82	14.615	41054.8	51212.9	33.63	52008.2	33288	1.9026	18.955	19.793	18.771	14.84
10/9/2018	16:30:01	0	WIES	0	5.7	0	8.16	-87.2	93	7.62	0.18	1.22	1.44	4.04	15.062	41484.8	51203.8	33.64	51978.1	33282	1.9027	18.957	19.389	16.034	13.978
10/9/2018	17:00:01	0	WIES	0	5.7	0	8.15	-86.6	91.6	7.54	0.17	1.18	1.43	4.01	14.883	41270.5	51156.1	33.6	51938.2	33251	1.9034	18.964	18.961	17.891	14.361
10/9/2018	17:30:01	0	WIES	0	5.7	0	8.14	-86.2	90.6	7.5	0.15	1.14	1.37	3.84	14.513	40954	51211.9	33.63	52011.7	33288	1.9031	18.96	19.746	17.011	13.714
10/9/2018	18:00:01	0	WIES	0	5.7	0	8.14	-86.2	90.8	7.53	0.15	1.13	1.38	3.85	14.483	40927.9	51215.8	33.63	52017	33290	1.9027	18.955	19.674	16.749	13.978
10/9/2018	18:30:01	0	WIES	0	5.7	0	8.16	-87	92.7	7.63	0.19	1.27	1.45	4.07	14.842	41262	51194.7	33.63	51979.3	33277	1.9027	18.956	19.936	18.081	14.745
10/9/2018	19:00:01	0	WIES	0	5.7	0	8.15	-86.5	91.8	7.59	0.12	1	1.34	3.75	14.601	41036.8	51208.2	33.63	52004.1	33285	1.9022	18.951	20.15	19.746	17.177
10/9/2018	19:30:01	0	WIES	0	5.7	0	8.21	-91.1	100.5	7.74	0.11	0.95	1.23	3.44	18.234	44661.6	51289.9	33.75	51874.5	33338	1.9016	18.958	19.96	19.888	19.46
10/9/2018	20:00:01	0	WIES	0	5.7	0	8.23	-92.1	103.2	7.77	0.05	0.71	1.11	3.11	19.417	45890.4	51368	33.81	51868.7	33389	1.901	18.957	20.198	20.007	19.27
10/9/2018	20:30:01	0	WIES	0	5.7	0	8.22	-91.7	102.4	7.72	0.03	0.65	1.03	2.89	19.373	45843.3	51363.8	33.81	51868.2	33386	1.9009	18.956	20.341	20.317	19.984
10/9/2018	21:00:01	0	WIES	0	5.7	0	8.23	-92.2	103.4	7.72	0.05	0.72	1.06	2.96	19.87	46364	51400.9	33.83	51867	33411	1.9005	18.954	20.412	20.317	20.055
10/9/2018	21:30:01	0	WIES	0	5.7	0	8.23	-92.4	104.1	7.75	0.03	0.63	1	2.79	20.03	46526.8	51406.4	33.84	51859.8	33414	1.9005	18.955	20.436	20.388	20.246
10/9/2018	22:00:01	0	WIES	0	5.7	0	8.23	-92.5	104.6	7.76	0.02	0.59	0.96	2.69	20.211	46707.2	51409.3	33.84	51848.2	33416	1.9001	18.951	20.674	20.579	20.436
10/9/2018	22:30:01	0	WIES	0	5.7	0	8.24	-92.7	105.1	7.78	0.01	0.56	0.93	2.61	20.325	46822.4	51413.1	33.84	51842.9	33419	1.8996	18.947	20.555	20.507	20.412
10/9/2018	23:00:01	0	WIES	0	5.7	0	8.23	-92.7	105.1	7.78	0.02	0.59	0.94	2.62	20.328	46824	51411.6	33.84	51841.1	33418	1.8994	18.945	20.555	20.484	19.294
10/9/2018	23:30:01	0	WIES	0	5.7	0	8.23	-92.7	105.1	7.78	0.03	0.64	1	2.79	20.319	46817.2	51414.1	33.84	51844.3	33419	1.8991	18.942	20.531	20.436	16.296
10/10/2018	0:00:01	0	WIES	0	5.7	0	8.23	-92	103.4	7.78	0.12	1.01	1.14	3.2	19.491	45972.7	51378.3	33.82	51873.6	33396	1.8987	18.934	20.579	20.484	15.079
10/10/2018	0:30:01	0	WIES	0	5.7	0	8.21	-90.7	101.3	7.87	0.26	1.56	1.46	4.09	17.761	44200.5	51292	33.75	51910.7	33340	1.8985	18.925	20.555	20.365	15.867
10/10/2018	1:00:01	0	WIES	0	5.7	0	8.2	-90.2	99.9	7.84	0.28	1.65	1.52	4.25	17.191	43674.5	51329.2	33.77	51985.7	33364	1.899	18.927	20.531	20.079	14.936
10/10/2018	1:30:01	0	WIES	0	5.7	0	8.18	-88.4	95.7	7.72	0.27	1.59	1.57	4.41	15.853	42293.4	51245.9	33.69	51980	33310	1.8989	18.922	20.531	17.629	14.912
10/10/2018	2:00:01	0	WIES	0	5.7	0	8.18	-88.5	96	7.74	0.28	1.65	1.63	4.55	15.832	42259.3	51229.6	33.67	51964.9	33299	1.8989	18.922	20.531	18.033	15.175
10/10/2018	2:30:01	0	WIES	0	5.7	0	8.17	-87.8	94.2	7.67	0.27	1.59	1.56	4.37	15.408	41839.6	51224.2	33.66	51981.6	33296	1.8996	18.927	20.507	19.746	14.481
10/10/2018	3:00:01	0	WIES	0	5.7	0	8.18	-88.4	96.1	7.77	0.31	1.76	1.62	4.55	15.711	42128.5	51214.7	33.66	51956.2	33290	1.8998	18.931	20.484	19.199	14.385
10/10/2018	3:30:01	0	WIES	0	5.7	0	8.17	-88	94.8	7.69	0.29	1.67	1.62	4.54	15.52	41952.7	51228.4	33.67	51980.2	33298	1.9004	18.936	20.15	17.772	14.314
10/10/2018	4:00:01	0	WIES	0	5.7	0	8.16	-87.4	93.3	7.63	0.28	1.65	1.59	4.44	15.196	41630.5	51222.5	33.66	51990.6	33295	1.901	18.941	19.96	17.938	14.218
10/10/2018	4:30:01	0	WIES	0	5.7	0	8.16	-87.4	93.3	7.63	0.29	1.67	1.65	4.61	15.172	41601.8	51215.8	33.65	51985	33290	1.9015	18.945	19.865	19.389	16.439
10/10/2018	5:00:01	0	WIES	0	5.7	0	8.21	-90.3	99.9	7.86	0.31	1.76	1.63	4.57	17.142	43539.7	51229.1	33.69	51887.1	33299	1.9013	18.952	20.031	19.912	14.984
10/10/2018	5:30:01	0	WIES	0	5.7	0	8.21	-90.9	101	7.85	0.27	1.6	1.47	4.11	17.741	44204.2	51319	33.77	51939.5	33357	1.9014	18.954	20.15	19.627	14.673
10/10/2018	6:00:01	0	WIES	0	5.7	0	8.18	-88.3	96	7.77	0.32	1.78	1.67	4.67	15.719	42151.5	51232.6	33.67	51973.2	33301	1.9015	18.947	20.079	19.865	15.366
10/10/2018	6:30:01	0	WIES	0	5.7	0	8.22	-91	101.1	7.83	0.26	1.55	1.45	4.07	17.892	44304.1	51264.6	33.73	51873.9	33322	1.9015	18.956	20.007	19.96	16.296
10/10/2018	7:00:01	0	WIES	0	5.7	0	8.23	-92	102.7	7.73	0.11	0.96	1.1	3.09	19.449	45915.5	51361	33.8	51859.2	33385	1.9012	18.959	20.103	20.079	19.627
10/10/2018	7:30:01	0	WIES	0	5.7	0	8.23	-92.4	103	7.68	0.06	0.75	0.96	2.7	19.932	46427.5	51403.4	33.83	51864.6	33412	1.9001	18.95	20.031	20.007	19.865
10/10/2018	8:00:01	0	WIES	0	5.7	0	8.23	-92	102.4	7.65	0.07	0.79	1.02	2.85	19.793	46279.7	51391.2	33.83	51863.4	33404	1.9018	18.967	20.222	20.198	19.865
10/10/2018	8:30:01	0	WIES	0	5.7	0	8.23	-92.1	102.5	7.64	0.05	0.72	0.95	2.66	19.943	46438.3	51403.6	33.83	51863.9	33412	1.9017	18.966	20.341	20.317	20.079
10/10/2018	9:00:01	0	WIES	0	5.7	0	8.23	-92.5	103	7.64	0.01	0.57	0.84	2.34	20.22	46733.4	51428.9	33.85	51867.3	33429	1.9019	18.97	20.317	20.126	19.984
10/10/2018	9:30:01	0	WIES	0	5.7	0	8.23	-92.2	102.4	7.62	0.03	0.66	0.97	2.71	19.998	46501.7	51413.1	33.84	51869.1	33419	1.9017	18.967	20.388	20.317	20.174
10/10/2018	10:00:01	0	WIES	0	5.7	0	8.23	-92.2	102.3	7.61	0.01	0.55	0.91	2.54	20.083	46585.2	51413.9	33.84	51863.2	33419	1.9015	18.965	20.388	20.269	20.222
10/10/2018	10:30:01	0	WIES	0	5.7	0	8.23	-92.3	102.2	7.59	0	0.5	0.87	2.44	20.153	46667.2	51428.6	33.85	51872.4	33429	1.901	18.96	20.388	20.341	20.293
10/10/2018	11:00:01	0	WIES	0	5.7	0	8.23	-92.3	102.2	7.59	0	0.51	0.86	2.41	20.189	46701.2	51426.5	33.85	51867.4	33427	1.9007	18.957	20.388	20.317	20.317
10/10/2018	11:30:01	0	WIES	0	5.7	0	8.23	-92.4	102.2	7.58	-0.01	0.49	0.88	2.47	20.23	46740.9	51426.7	33.85	51864.3	33427	1.9006	18.956	20.579	20.365	18.01
10/10/2018	12:00:01	0	WIES	0	5.7	0	8.23	-92.4	102.3	7.58	-0.01	0.49	0.88	2.45	20.244	46757.5	51429.8	33.85	51866.2	33429	1.9003	18.954	20.531	20.365	16.058
10/10/2018	12:30:01	0	WIES	0	5.7	0	8.19	-89.7	98.4	7.69	0.16	1.16	1.31	3.66	17.456	43900.6	51290.3	33.74	51928.3	33339	1.9002	18.941	20.555	20.198	15.581
10/10/2018	13:00:01	0	WIES	0	5.7	0	8.18	-88.5	96	7.71	0.25	1.53	1.56	4.36	16.058	42493.6	51245.5	33.69	51968.2	33310	1.9006	18.94	20.412	20.055	15.939
10/10/2018	13:30:01	0	WIES	0	5.7	0	8.19	-89.1	97.6	7.79	0.26	1.55	1.57	4.4	16.394	42808.4	51228.4	33.68	51932.2	33298	1.9004	18.939	20.507	18.937	14.792
10/10/2018	14:00:01	0	WIES	0	5.7	0	8.18	-88.3	95.8	7.73	0.26	1.58	1.54	4.31	15.848	42257.9	51209	33.66	51943.1	33286	1.9007	18.94	20.412	16.749	14.433
10/10/2018	14:30:01	0	WIES	0	5.7	0	8.16	-87.1	92.7	7.57	0.22	1.39	1.48	4.15	15.202	41624.2	51206.3	33.64	51973.8	33284	1.9012	18.943	20.507	16.701	14.314
10/10/2018	15:00:01	0	WIES	0	5.7	0	8.14	-86.1	90.2	7.46	0.18	1.23	1.47	4.11	14.543	40990.9	51221.1	33.64	52019.7	33294	1.9014	18.943	20.507	19.984	14.29
10/10/2018	15:30:01	0	WIES	0	5.7	0	8.15	-86.5	91.1	7.51	0.2	1.31	1.52	4.25	14.82	41254.8	51212.6	33.64	51998.5	33288	1.9013	18.942	20.317	19.389	13.978
10/10/2018	16:00:01	0	WIES	0	5.7	0	8.15	-86.8	92	7.55	0.18	1.24	1.46	4.09	15.006	41420.4	51193.2	33.63	51970.1	33276	1.902	18.95	20.15	17.296	14.529
10/10/2018	16:30:01	0	WIES	0	5.7	0	8.18	-88.4	95.6	7.72	0.22	1.39	1.51	4.23	15.831	42234.4	51201.5	33.65	51936.3	33281	1.9022	18.955	20.293	17.439	13.425
10/10/2018	17:00:01	0	WIES	0	5.7	0	8.16	-87.3	93.1	7.61	0.21	1.35	1.5	4.21	15.195	41625.9	51217.7	33.65	51985.7	33292	1.9026	18.956	20.103	19.674	13.762
10/10/2018	17:30:01	0	WIES	0	5.7	0	8.19	-89.3	97.8	7.81	0.25	1.51	1.53	4.3	16.401	42808.7	51221.6	33.68	51924.6	33294	1.9025	18.96	20.293	19.413	13.762
10/10/2018	18:00:01	0	WIES	0	5.7	0	8.18	-88.6	96.5	7.79	0.23	1.43	1.58	4.41	15.801	42222.5	51221.7	33.67	51958.4	33294	1.9022	18.955	20.388	19.841	14.098
10/10/2018	18:30:01	0	WIES	0	5.7	0	8.16	-87.2	92.7	7.58	0.19	1.29	1.51	4.22	15.125	41562.7	51223.5	33.65	51994.9	33295	1.9023	18.953	20.531	19.912	14.481
10/10/2018	19:00:01	0	WIES	0	5.7	0	8.17	-88.2	95.3	7.72	0.2	1.33	1.53	4.29	15.659	42080.6	51218.6	33.66	51962.9	33292	1.9019	18.952	20.531	20.412	15.652
10/10/2018	19:30:01	0	WIES	0	5.7	0	8.22	-91.2	100.6	7.72	0.14	1.07	1.38	3.85	18.413	44854.3	51310.7	33.76	51884	33352	1.9015	18.958	20.46	20.341	16.844
10/10/2018	20:00:01	0	WIES	0	5.7	0	8.22	-91.7	101.6	7.72	0.13	1.05	1.35	3.78	18.946	45411.4	51349.5	33.79	51885.8	33377	1.9012	18.957	20.436	20.388	20.317
10/10/2018	20:30:01	0	WIES	0	5.7	0	8.23	-92.5	103.4	7.68	0.02	0.62	1.03	2.9	20.152	46662.3	51424	33.85	51867.6	33426	1.8996	18.946	20.627	20.531	20.531
10/10/2018	21:00:01	0	WIES	0	5.7	0	8.23	-92.7	103.9	7.68	0.02	0.59	0.96	2.68	20.377	46903.6	51446.5	33.86	51872.3	33440	1.8978	18.928	20.579	20.579	20.603
10/10/2018	21:30:01	0	WIES	0	5.7	0	8.24	-92.8	104.2	7.69	0	0.52	0.97	2.71	20.487	47045.2	51483.2	33.89	51900.2	33464	1.899	18.941	20.627	20.579	20.627
10/10/2018	22:00:01	0	WIES	0	5.7	0	8.24	-92.7	104	7.68	0.02	0.59	1	2.81	20.472	47034.3	51486.7	33.89	51905	33466	1.9	18.951	20.603	20.531	20.079
10/10/2018	22:30:01	0	WIES	0	5.7	0	8.23	-92.6	103.8	7.67	0.03	0.64	1.04	2.9	20.368	46923.5	51478.1	33.89	51904.9	33461	1.8994	18.945	20.579	20.46	20.055
10/10/2018	23:00:01	0	WIES	0	5.7	0	8.23	-92.4	103.5	7.69	0.1	0.92	1.17	3.29	20.085	46628.9	51459.8	33.87	51909.2	33449	1.8992	18.942	20.674	20.531	20.007
10/10/2018	23:30:01	0	WIES	0	5.7	0	8.23	-92.5	103.6	7.69	0.1	0.93	1.16	3.24	20.136	46682.2	51463.4	33.88	51908.8	33451	1.899	18.94	20.674	20.65	19.246
10/11/2018	0:00:01	0	WIES	0	5.7	0	8.23	-92.6	103.8	7.68	0.06	0.76	1.02	2.87	20.31	46861.5	51472.3	33.88	51903.7	33457	1.8989	18.94	20.674	20.603	17.32
10/11/2018	0:30:01	0	WIES	0	5.7	0	8.24	-92.9	104.8	7.74	0.03	0.64	0.95	2.66	20.458	47013.9	51479.5	33.89	51898.8	33462	1.8989	18.94	20.65	20.531	15.342
10/11/2018	1:00:01	0	WIES	0	5.7	0	8.17	-87.7	94.2	7.59	0.26	1.55	1.56	4.36	15.883	42395.1	51332.1	33.75	52062.5	33366	1.8993	18.925	20.65	20.103	15.366
10/11/2018	1:30:01	0	WIES	0	5.7	0	8.16	-87.5	93.3	7.56	0.27	1.6	1.6	4.48	15.633	42107.9	51282.9	33.71	52029.4	33334	1.8992	18.923	20.627	20.555	16.582
10/11/2018	2:00:01	0	WIES	0	5.7	0	8.21	-90.4	99	7.67	0.25	1.54	1.46	4.08	17.88	44349.1	51329.5	33.77	51940.3	33364	1.8996	18.936	20.627	20.555	14.768
10/11/2018	2:30:01	0	WIES	0	5.7	0	8.21	-90.5	99.2	7.68	0.25	1.53	1.47	4.12	17.914	44392.1	51340.6	33.78	51950	33371	1.9002	18.942	20.627	19.793	14.745
10/11/2018	3:00:01	0	WIES	0	5.7	0	8.16	-87.4	92.8	7.52	0.26	1.57	1.57	4.39	15.603	42084.3	51289.5	33.71	52036.9	33338	1.9004	18.935	20.627	18.628	14.505
10/11/2018	3:30:01	0	WIES	0	5.7	0	8.14	-86.2	90.4	7.46	0.26	1.56	1.61	4.51	14.689	41174.7	51271.6	33.68	52064.3	33327	1.9008	18.936	20.579	18.438	14.649
10/11/2018	4:00:01	0	WIES	0	5.7	0	8.15	-86.5	91.2	7.52	0.28	1.62	1.65	4.62	14.742	41202.5	51242.5	33.66	52032.5	33308	1.901	18.939	20.555	17.724	14.409
10/11/2018	4:30:01	0	WIES	0	5.7	0	8.16	-87.6	93.3	7.61	0.3	1.71	1.71	4.79	15.308	41746.7	51229.4	33.66	51991.8	33299	1.9015	18.946	20.317	16.558	14.361
10/11/2018	5:00:01	0	WIES	0	5.7	0	8.15	-86.5	91	7.5	0.27	1.59	1.61	4.5	14.764	41236.9	51258.8	33.67	52048	33318	1.9018	18.947	19.912	17.486	14.864
10/11/2018	5:30:01	0	WIES	0	5.7	0	8.16	-87.2	93	7.63	0.3	1.71	1.65	4.61	15.038	41494.4	51245.4	33.67	52021.5	33309	1.9022	18.952	19.865	18.081	14.96
10/11/2018	6:00:01	0	WIES	0	5.7	0	8.17	-88	94.9	7.7	0.32	1.8	1.66	4.66	15.558	42007.2	51250	33.68	52000.1	33312	1.902	18.952	19.865	18.652	14.888
10/11/2018	6:30:01	0	WIES	0	5.7	0	8.18	-88.6	96.2	7.73	0.31	1.78	1.64	4.6	16.053	42506.6	51267.9	33.71	51991.6	33324	1.9018	18.951	20.198	19.722	14.84
10/11/2018	7:00:01	0	WIES	0	5.7	0	8.2	-90.1	99	7.77	0.27	1.59	1.49	4.17	17.236	43686.1	51292.8	33.74	51946	33340	1.9017	18.955	20.126	19.77	15.414
10/11/2018	7:30:01	0	WIES	0	5.7	0	8.22	-91.6	101	7.64	0.12	1.02	1.12	3.13	19.193	45669.9	51368.2	33.81	51885.7	33389	1.9015	18.961	20.198	20.174	17.962
10/11/2018	8:00:01	0	WIES	0	5.7	0	8.23	-92.2	102.2	7.63	0.11	0.95	1.05	2.94	19.823	46338.3	51423.5	33.85	51893.5	33425	1.9014	18.962	20.198	20.15	20.15
10/11/2018	8:30:01	0	WIES	0	5.7	0	8.23	-92.2	102.1	7.6	0.06	0.77	1	2.8	20.001	46531.8	51443.8	33.86	51899.9	33438	1.8999	18.948	20.341	20.269	20.15
10/11/2018	9:00:01	0	WIES	0	5.7	0	8.23	-92.1	101.6	7.57	0.06	0.77	0.98	2.75	20.025	46554	51441.9	33.86	51896	33437	1.8982	18.932	20.388	20.246	20.031
10/11/2018	9:30:01	0	WIES	0	5.7	0	8.23	-92.1	101.7	7.56	0.04	0.68	0.96	2.68	20.094	46631.7	51453.3	33.87	51902	33445	1.9008	18.958	20.222	20.222	20.126
10/11/2018	10:00:01	0	WIES	0	5.7	0	8.23	-92.3	101.9	7.57	0.04	0.68	0.95	2.66	20.122	46655.4	51448.9	33.87	51895.3	33442	1.9006	18.956	20.388	20.365	20.317
10/11/2018	10:30:01	0	WIES	0	5.7	0	8.23	-92.3	102.3	7.59	0.05	0.72	0.88	2.45	20.216	46749.7	51450.9	33.87	51889.8	33443	1.9006	18.957	20.388	20.341	20.317
10/11/2018	11:00:01	0	WIES	0	5.7	0	8.23	-92.2	101.8	7.55	0.02	0.62	0.88	2.47	20.238	46773.3	51453.7	33.87	51890.8	33445	1.9004	18.954	20.388	20.341	20.031
10/11/2018	11:30:01	0	WIES	0	5.7	0	8.23	-92.3	101.7	7.54	0.03	0.62	0.89	2.5	20.243	46777.6	51452.9	33.87	51889.7	33444	1.9002	18.952	20.365	20.317	17.938
10/11/2018	12:00:01	0	WIES	0	5.7	0	8.22	-91.4	101.3	7.67	0.13	1.02	1.15	3.22	19.089	45594.5	51396.9	33.83	51922.8	33408	1.9003	18.949	20.365	18.438	16.058
10/11/2018	12:30:01	0	WIES	0	5.7	0	8.18	-88.9	96.4	7.66	0.24	1.46	1.43	4.01	16.563	43037.1	51303.3	33.74	51997.1	33347	1.9006	18.941	20.269	17.748	15.629
10/11/2018	13:00:01	0	WIES	0	5.7	0	8.18	-88.4	95.8	7.71	0.28	1.62	1.54	4.32	15.939	42388.5	51259.2	33.7	51988.9	33318	1.9008	18.941	18.247	16.225	15.247
10/11/2018	13:30:01	0	WIES	0	5.7	0	8.17	-88.2	95.1	7.69	0.25	1.5	1.5	4.2	15.76	42208.9	51254.6	33.69	51994.1	33315	1.9012	18.944	18.105	16.058	14.888
10/11/2018	14:00:01	0	WIES	0	5.7	0	8.16	-87.4	93.1	7.6	0.25	1.53	1.51	4.23	15.254	41713.9	51254.5	33.68	52020.1	33315	1.9015	18.945	17.296	16.249	15.175
10/11/2018	14:30:01	0	WIES	0	5.7	0	8.17	-87.8	94.2	7.65	0.23	1.44	1.5	4.2	15.458	41909.7	51250	33.68	52005.2	33312	1.9022	18.953	17.058	16.32	15.055
10/11/2018	15:00:01	0	WIES	0	5.7	0	8.17	-87.6	93.8	7.63	0.19	1.27	1.43	3.99	15.395	41849.9	51252.8	33.68	52011.3	33314	1.9017	18.949	18.533	16.296	14.122
10/11/2018	15:30:01	0	WIES	0	5.7	0	8.15	-86.7	91.7	7.55	0.19	1.27	1.38	3.86	14.803	41273.1	51255.5	33.67	52042.8	33316	1.9023	18.951	18.271	16.677	14.361
10/11/2018	16:00:01	0	WIES	0	5.7	0	8.17	-87.6	93.5	7.62	0.21	1.35	1.41	3.96	15.32	41771.9	51247.1	33.68	52009.3	33311	1.9025	18.955	19.77	17.748	14.074
10/11/2018	16:30:01	0	WIES	0	5.7	0	8.16	-87.1	92.4	7.57	0.18	1.24	1.43	4	15.053	41517.1	51254.5	33.68	52030.1	33315	1.9024	18.954	19.722	16.844	13.81
10/11/2018	17:00:01	0	WIES	0	5.7	0	8.16	-87.6	93.5	7.62	0.24	1.47	1.47	4.1	15.341	41792.4	51247.2	33.68	52008.4	33311	1.9019	18.95	19.436	17.153	13.81
10/11/2018	17:30:01	0	WIES	0	5.7	0	8.17	-87.9	94.4	7.66	0.16	1.15	1.42	3.98	15.498	41951.7	51253.9	33.69	52007.2	33315	1.9027	18.958	19.389	18.771	15.438
10/11/2018	18:00:01	0	WIES	0	5.7	0	8.19	-89.3	97.7	7.8	0.24	1.47	1.51	4.22	16.383	42818.2	51254.3	33.7	51959	33315	1.902	18.955	19.722	19.056	14.242
10/11/2018	18:30:01	0	WIES	0	5.7	0	8.2	-90.1	98.9	7.74	0.16	1.15	1.36	3.8	17.35	43805.8	51301.7	33.75	51947.8	33346	1.9018	18.957	20.007	19.056	14.385
10/11/2018	19:00:01	0	WIES	0	5.7	0	8.17	-87.9	93.6	7.55	0.15	1.13	1.33	3.71	15.832	42299	51277.3	33.71	52012.8	33330	1.9018	18.951	19.96	19.627	15.103
10/11/2018	19:30:01	0	WIES	0	5.7	0	8.2	-89.6	98.8	7.83	0.25	1.51	1.53	4.29	16.705	43137.3	51259.2	33.71	51944.9	33318	1.9015	18.951	20.126	19.96	15.939
10/11/2018	20:00:01	0	WIES	0	5.7	0	8.2	-90.2	99.8	7.84	0.24	1.46	1.42	3.97	17.218	43659.6	51282.7	33.73	51937.1	33334	1.9011	18.949	20.198	20.055	16.344
10/11/2018	20:30:01	0	WIES	0	5.7	0	8.22	-91.1	101.2	7.81	0.21	1.37	1.38	3.87	18.057	44523.2	51329.5	33.78	51928.9	33364	1.9009	18.95	20.103	19.936	19.722
10/11/2018	21:00:01	0	WIES	0	5.7	0	8.23	-92.2	103	7.72	0.11	0.97	1.08	3.01	19.66	46152.6	51395.3	33.83	51877.5	33407	1.9006	18.954	20.15	20.007	18.604
10/11/2018	21:30:01	0	WIES	0	5.7	0	8.23	-92	102.9	7.74	0.15	1.13	1.19	3.34	19.407	45924.1	51416.4	33.84	51918.6	33421	1.9001	18.948	20.246	20.15	18.414
10/11/2018	22:00:01	0	WIES	0	5.7	0	8.22	-91.3	101.9	7.78	0.23	1.43	1.37	3.85	18.644	45122	51356.4	33.8	51914.7	33382	1.8998	18.942	20.293	20.246	19.984
10/11/2018	22:30:01	0	WIES	0	5.7	0	8.23	-92.4	103.9	7.75	0.14	1.1	1.17	3.28	19.92	46423.7	51412.1	33.84	51874.1	33418	1.8996	18.945	20.269	20.246	19.294
10/11/2018	23:00:01	0	WIES	0	5.7	0	8.23	-92.5	104.2	7.76	0.13	1.02	1.19	3.33	20.007	46521.8	51425.6	33.85	51881.1	33427	1.8994	18.944	20.388	20.317	18.961
10/11/2018	23:30:01	0	WIES	0	5.7	0	8.23	-92.5	104.5	7.77	0.13	1.03	1.09	3.04	20.08	46596.2	51428.6	33.85	51878.2	33429	1.8989	18.939	20.436	20.341	19.056
10/12/2018	0:00:01	0	WIES	0	5.7	0	8.23	-92.6	104.8	7.79	0.12	0.98	1.06	2.96	20.111	46629.2	51432.3	33.85	51879.6	33431	1.8986	18.936	20.46	20.365	15.867
10/12/2018	0:30:01	0	WIES	0	5.7	0	8.23	-92.6	104.7	7.79	0.13	1.05	1.07	3.01	20.019	46533.7	51426	33.85	51880.4	33427	1.8982	18.931	20.484	20.412	15.103
10/12/2018	1:00:01	0	WIES	0	5.7	0	8.22	-91.3	102.1	7.79	0.24	1.48	1.36	3.82	18.694	45209.1	51399.5	33.83	51954.5	33410	1.8983	18.926	20.484	18.652	15.485
10/12/2018	1:30:01	0	WIES	0	5.7	0	8.18	-88.8	97.3	7.77	0.3	1.73	1.57	4.4	16.327	42786.1	51279.6	33.72	51986.9	33332	1.8986	18.921	20.46	17.082	14.912
10/12/2018	2:00:01	0	WIES	0	5.7	0	8.17	-88.1	95.3	7.71	0.33	1.83	1.61	4.52	15.687	42138.4	51255.9	33.69	51999.2	33316	1.8988	18.92	20.293	18.295	16.058
10/12/2018	2:30:01	0	WIES	0	5.7	0	8.19	-89.3	98.2	7.83	0.36	1.96	1.68	4.71	16.43	42864.9	51255.3	33.7	51957.3	33316	1.8993	18.929	20.103	18.889	15.39
10/12/2018	3:00:01	0	WIES	0	5.7	0	8.18	-88.4	96.1	7.74	0.33	1.86	1.64	4.58	15.9	42346.5	51255.3	33.69	51987.2	33316	1.8996	18.929	20.269	17.439	15.031
10/12/2018	3:30:01	0	WIES	0	5.7	0	8.16	-87.5	94	7.67	0.3	1.71	1.63	4.57	15.277	41732.9	51249.8	33.68	52014.2	33312	1.8995	18.925	20.293	17.51	14.625
10/12/2018	4:00:01	0	WIES	0	5.7	0	8.17	-87.9	94.8	7.7	0.31	1.76	1.61	4.52	15.471	41916.7	51243.2	33.68	51997.8	33308	1.9	18.932	20.222	19.103	15.175
10/12/2018	4:30:01	0	WIES	0	5.7	0	8.17	-87.9	94.9	7.7	0.32	1.81	1.62	4.52	15.523	41972.3	51249.5	33.68	52001.5	33312	1.9001	18.933	20.031	18.58	14.577
10/12/2018	5:00:01	0	WIES	0	5.7	0	8.18	-88.3	95.7	7.73	0.32	1.79	1.61	4.52	15.834	42262.3	51232.3	33.68	51967.5	33301	1.9	18.933	20.031	17.13	13.906
10/12/2018	5:30:01	0	WIES	0	5.7	0	8.17	-87.6	94.1	7.68	0.29	1.7	1.64	4.58	15.271	41720.8	51243.3	33.67	52007.9	33308	1.9004	18.935	20.031	16.677	13.738
10/12/2018	6:00:01	0	WIES	0	5.7	0	8.16	-87.3	93.8	7.69	0.27	1.61	1.62	4.53	15.052	41495.1	51228.7	33.66	52003.9	33299	1.9002	18.932	20.055	17.629	15.055
10/12/2018	6:30:01	0	WIES	0	5.7	0	8.19	-89	99	8	0.35	1.9	1.71	4.8	15.761	42186.5	51226.4	33.67	51965.4	33297	1.9002	18.934	20.007	19.008	14.864
10/12/2018	7:00:01	0	WIES	0	5.7	0	8.2	-89.9	100	7.92	0.34	1.87	1.68	4.69	16.776	43199	51249.1	33.7	51930.4	33312	1.8997	18.934	20.15	19.674	16.153
10/12/2018	7:30:01	0	WIES	0	5.7	0	8.2	-90.1	100.2	7.89	0.31	1.78	1.56	4.36	17.075	43518.1	51281.2	33.73	51944.7	33333	1.8989	18.927	20.198	20.198	17.058
10/12/2018	8:00:01	0	WIES	0	5.7	0	8.23	-92.1	102.4	7.7	0.14	1.07	1.16	3.25	19.485	45976.2	51390	33.82	51885.2	33403	1.8995	18.942	20.174	20.15	19.627
10/12/2018	8:30:01	0	WIES	0	5.7	0	8.23	-92.2	102.5	7.65	0.11	0.95	1.08	3.02	19.888	46405.3	51426.6	33.85	51891.4	33427	1.8985	18.934	20.222	20.222	20.007
10/12/2018	9:00:01	0	WIES	0	5.7	0	8.23	-92.2	102.3	7.61	0.07	0.78	0.99	2.76	20.067	46597.3	51444.3	33.86	51895.1	33439	1.899	18.939	20.198	20.198	20.126
10/12/2018	9:30:01	0	WIES	0	5.7	0	8.22	-92	101.8	7.57	0.07	0.79	0.95	2.66	20.023	46550.4	51440	33.86	51894.3	33436	1.8998	18.947	20.174	20.15	20.055
10/12/2018	10:00:01	0	WIES	0	5.7	0	8.22	-91.8	100.9	7.51	0.05	0.72	0.93	2.61	20.073	46604.4	51445.6	33.86	51895.9	33440	1.8992	18.941	20.198	20.174	19.96
10/12/2018	10:30:01	0	WIES	0	5.7	0	8.23	-92.2	102.3	7.6	0.07	0.78	0.96	2.69	20.091	46619.9	51443.5	33.86	51892.4	33438	1.8991	18.941	20.246	20.198	19.865
10/12/2018	11:00:01	0	WIES	0	5.7	0	8.23	-92.1	102.1	7.59	0.07	0.8	0.99	2.77	20.069	46599.3	51444.5	33.86	51895.2	33439	1.8992	18.942	20.198	20.174	19.96
10/12/2018	11:30:01	0	WIES	0	5.7	0	8.23	-92.1	101.9	7.58	0.05	0.74	0.97	2.73	20.055	46581.9	51440.4	33.86	51892.2	33436	1.899	18.939	20.222	20.198	20.103
10/12/2018	12:00:01	0	WIES	0	5.7	0	8.23	-92.1	102	7.58	0.06	0.75	0.98	2.75	20.066	46591.5	51439.6	33.86	51890.5	33436	1.8988	18.938	20.222	20.174	17.843
10/12/2018	12:30:01	0	WIES	0	5.7	0	8.22	-91.8	101.4	7.58	0.08	0.85	1.04	2.93	19.765	46286.2	51428.2	33.85	51902.8	33428	1.8988	18.936	20.198	19.579	17.153
10/12/2018	13:00:01	0	WIES	0	5.7	0	8.2	-90.2	100.1	7.81	0.24	1.49	1.39	3.89	17.563	44020.6	51308.6	33.76	51940.4	33351	1.8987	18.926	20.15	17.701	15.581
10/12/2018	13:30:01	0	WIES	0	5.7	0	8.2	-89.9	99.4	7.83	0.25	1.5	1.41	3.96	17.064	43508.4	51281.5	33.73	51945.6	33333	1.8993	18.93	20.198	17.344	15.031
10/12/2018	14:00:01	0	WIES	0	5.7	0	8.17	-87.8	95.1	7.74	0.26	1.56	1.48	4.15	15.345	41797.9	51248.2	33.68	52008.7	33311	1.8999	18.93	19.746	18.319	15.318
10/12/2018	14:30:01	0	WIES	0	5.7	0	8.18	-88.9	97.3	7.8	0.24	1.46	1.51	4.23	16.179	42617.8	51254	33.7	51970.3	33315	1.8999	18.933	19.984	18.723	15.414
10/12/2018	15:00:01	0	WIES	0	5.7	0	8.18	-88.7	97.2	7.81	0.22	1.41	1.46	4.07	16.027	42477.2	51262.3	33.7	51987.4	33321	1.8993	18.927	20.15	17.225	14.984
10/12/2018	15:30:01	0	WIES	0	5.7	0	8.17	-87.7	95	7.75	0.21	1.34	1.47	4.11	15.302	41753.6	51245.6	33.67	52008.6	33310	1.8998	18.929	20.246	17.368	15.008
10/12/2018	16:00:01	0	WIES	0	5.7	0	8.17	-87.9	95.6	7.8	0.23	1.42	1.5	4.21	15.252	41689.5	51227	33.66	51992.3	33298	1.9003	18.934	20.174	17.344	14.29
10/12/2018	16:30:01	0	WIES	0	5.7	0	8.16	-87.5	94.7	7.75	0.22	1.41	1.5	4.19	15.137	41584.9	51236.6	33.66	52007.7	33304	1.9003	18.934	20.126	17.249	13.69
10/12/2018	17:00:01	0	WIES	0	5.7	0	8.16	-87.5	94.4	7.72	0.21	1.35	1.48	4.15	15.146	41586.4	51227.7	33.66	51998.3	33298	1.9	18.931	20.222	16.939	13.257
