# Supplementary material for: Dynamics of pH at Santa Catalina Island
Source: PLoS One. 2023 Dec 7;18(12):e0290039. doi: 10.1371/journal.pone.0290039 (PMC10703214; doi:10.1371/journal.pone.0290039)
Supplement: S34 Dataset — (TXT) [file pone.0290039.s036.txt]

KOR Export File
File Created:1/8/2019 4:56:35 PM
Sonde ID	Sonde 17D108371 CMS-1
User ID	YSI
Site	WIES
Template	Depth Profiling Standard 30min
Averaging Mode	Default
Time Zone	(UTC) Coordinated Universal Time
Devices List:
Name	SN	Firmware	Corresponding Data Column(s)
Data Collection Device			1;2;3;4;5
EXO2 Sonde	17D108371	1.0.35	6;7
pH	17F100785	3.0.0	8;9
Optical DO	17D107394	3.0.0	10;11
Total Algae BGA-PE	17K104828	3.0.0	12;13;14;15
Conductivity/Temp	17C104812	3.0.5	16;17;18;19;20;21
Wiper	17L103085	3.0.0
Depth Non-Vented 0-100m	17C103815	3.0.0	22;23
1	2	3	4	5	6	7	8	9	10	11	12	13	14	15	16	17	18	19	20	21	22	23	24	25
Date (MM/DD/YYYY)	Time (HH:MM:SS)	Time (Fract. Sec)	Site Name	Fault Code	Battery V	Cable Pwr V	pH	pH mV	ODO % sat	ODO mg/L	Chlorophyll RFU	Chlorophyll �g/L	BGA-PE RFU	BGA-PE �g/L	Temp �C	Cond �S/cm	SpCond �S/cm	Sal psu	nLF Cond �S/cm	TDS mg/L	Press bar a	Depth m	Temp, �C 20ft	Temp C,40ft	Temp, �C 80ft
12/22/2018	19:30:01	0	WIES	0	6.1	0	8.13	-97.4	98.8	7.81	0.07	0.78	1.09	3.05	16.791	43345.3	51415.5	33.84	52098.8	33420	1.8859	18.793	17.082	16.892	16.344
12/22/2018	20:00:01	0	WIES	0	6.1	0	8.12	-96.7	96.8	7.71	0.09	0.88	1.11	3.12	16.402	43079.5	51544.5	33.92	52252.2	33504	1.8969	18.901	17.034	16.868	15.867
12/22/2018	20:30:01	0	WIES	0	6.1	0	8.13	-97.5	98.6	7.8	0.1	0.92	1.12	3.14	16.748	43432.3	51558.6	33.93	52245.9	33513	1.8852	18.786	17.201	16.987	16.249
12/22/2018	21:00:01	0	WIES	0	6.1	0	8.14	-97.9	99.8	7.86	0.09	0.89	1.11	3.12	16.972	43659.5	51566.6	33.94	52240.2	33518	1.8531	18.467	17.177	17.034	17.058
12/22/2018	21:30:01	0	WIES	0	6.1	0	8.14	-98	100.1	7.88	0.09	0.9	1.1	3.09	16.985	43677.4	51571.9	33.95	52244.8	33522	1.881	18.745	17.201	17.082	17.082
12/22/2018	22:00:01	0	WIES	0	6.1	0	8.15	-98.2	100.4	7.9	0.09	0.89	1.09	3.04	17.026	43719.3	51573.7	33.95	52244	33523	1.8894	18.829	17.201	17.082	17.153
12/22/2018	22:30:01	0	WIES	0	6.1	0	8.15	-98.3	100.7	7.92	0.1	0.9	1.07	3	17.032	43721.3	51570.1	33.94	52240.1	33521	1.9069	19.003	17.225	17.082	17.153
12/22/2018	23:00:01	0	WIES	0	6.1	0	8.15	-98.4	100.4	7.9	0.11	0.97	1.1	3.07	17.022	43713.7	51572	33.95	52242.5	33522	1.9025	18.959	17.225	17.058	17.106
12/22/2018	23:30:01	0	WIES	0	6.1	0	8.15	-98.4	100	7.87	0.13	1.05	1.13	3.16	17.001	43693.7	51572.5	33.95	52244.4	33522	1.9036	18.97	17.13	17.058	17.011
12/23/2018	0:00:01	0	WIES	0	6.1	0	8.15	-98.6	99.9	7.86	0.14	1.1	1.09	3.05	17.013	43706.4	51574.6	33.95	52245.7	33523	1.8867	18.802	17.153	17.058	17.058
12/23/2018	0:30:01	0	WIES	0	6.1	0	8.16	-98.7	99.7	7.85	0.18	1.23	1.14	3.2	16.987	43680.7	51573.9	33.95	52246.7	33523	1.9069	19.003	17.153	17.058	17.082
12/23/2018	1:00:01	0	WIES	0	6.1	0	8.16	-98.8	99.4	7.84	0.18	1.22	1.18	3.3	16.941	43631.3	51569.2	33.94	52244.8	33520	1.9001	18.935	17.153	17.011	17.034
12/23/2018	1:30:01	0	WIES	0	6.1	0	8.16	-98.8	99.1	7.82	0.2	1.33	1.22	3.42	16.909	43600.1	51569.5	33.94	52247.1	33520	1.902	18.954	17.106	17.034	16.915
12/23/2018	2:00:01	0	WIES	0	6.1	0	8.16	-99	99.1	7.82	0.2	1.32	1.25	3.51	16.922	43611.4	51567.5	33.94	52244.2	33519	1.9011	18.944	17.153	17.058	16.201
12/23/2018	2:30:01	0	WIES	0	6.1	0	8.16	-99.1	99	7.81	0.19	1.28	1.23	3.44	16.912	43598	51564.1	33.94	52241.4	33517	1.9027	18.961	17.13	17.034	15.581
12/23/2018	3:00:01	0	WIES	0	6.1	0	8.16	-99.1	98.6	7.79	0.21	1.35	1.22	3.41	16.828	43516.3	51564.8	33.94	52247.3	33517	1.9	18.934	17.106	17.011	15.103
12/23/2018	3:30:01	0	WIES	0	6.1	0	8.16	-99.2	98.5	7.79	0.2	1.31	1.22	3.42	16.818	43502.5	51560.1	33.93	52243.2	33514	1.9037	18.97	17.106	16.963	15.438
12/23/2018	4:00:01	0	WIES	0	6.1	0	8.17	-99.3	98.6	7.79	0.2	1.32	1.23	3.44	16.845	43529.5	51561	33.94	52242.4	33515	1.8971	18.905	17.082	17.011	15.939
12/23/2018	4:30:01	0	WIES	0	6.1	0	8.17	-99.5	98.9	7.8	0.22	1.39	1.27	3.55	16.899	43587.6	51565.8	33.94	52243.9	33518	1.8963	18.896	17.058	16.987	16.844
12/23/2018	5:00:01	0	WIES	0	6.1	0	8.17	-99.5	98.8	7.8	0.21	1.37	1.24	3.48	16.886	43571	51562.4	33.94	52241.3	33516	1.8966	18.9	17.034	16.963	16.939
12/23/2018	5:30:01	0	WIES	0	6.1	0	8.17	-99.6	98.6	7.78	0.19	1.27	1.19	3.35	16.899	43584.9	51562.7	33.94	52240.8	33516	1.8994	18.928	17.034	16.963	16.892
12/23/2018	6:00:01	0	WIES	0	6.1	0	8.17	-99.5	98.4	7.77	0.2	1.31	1.21	3.37	16.83	43510.9	51556.3	33.93	52238.5	33512	1.8933	18.867	17.034	16.939	16.511
12/23/2018	6:30:01	0	WIES	0	6.1	0	8.17	-99.5	98.4	7.78	0.17	1.19	1.18	3.3	16.831	43511.3	51555.9	33.93	52238.1	33511	1.8971	18.905	17.011	16.915	16.868
12/23/2018	7:00:01	0	WIES	0	6.1	0	8.17	-99.5	98.3	7.77	0.19	1.27	1.2	3.36	16.817	43497.9	51556.2	33.93	52239.3	33512	1.8961	18.894	17.011	16.892	16.892
12/23/2018	7:30:01	0	WIES	0	6.1	0	8.17	-99.6	98.5	7.78	0.16	1.18	1.15	3.22	16.834	43516.1	51557.8	33.93	52239.9	33513	1.8984	18.917	16.963	16.868	16.868
12/23/2018	8:00:01	0	WIES	0	6.1	0	8.18	-99.8	98.8	7.8	0.16	1.18	1.18	3.31	16.889	43572.7	51561.1	33.94	52239.8	33515	1.8987	18.92	16.987	16.939	16.915
12/23/2018	8:30:01	0	WIES	0	6.1	0	8.17	-99.5	98	7.75	0.17	1.19	1.16	3.26	16.768	43446.3	51551.3	33.93	52237.3	33508	1.8974	18.907	17.011	16.844	16.844
12/23/2018	9:00:01	0	WIES	0	6.1	0	8.17	-99.4	97.8	7.74	0.17	1.18	1.2	3.37	16.744	43421.7	51550.7	33.93	52238.2	33508	1.9021	18.954	16.987	16.915	16.725
12/23/2018	9:30:01	0	WIES	0	6.1	0	8.17	-99.5	97.5	7.72	0.15	1.13	1.17	3.29	16.741	43420.6	51552.5	33.93	52240.1	33509	1.8992	18.925	16.987	16.868	16.725
12/23/2018	10:00:01	0	WIES	0	6.1	0	8.17	-99.6	97.9	7.74	0.16	1.15	1.18	3.3	16.785	43465.8	51554.6	33.93	52239.6	33511	1.9033	18.966	16.963	16.915	16.773
12/23/2018	10:30:01	0	WIES	0	6.1	0	8.17	-99.8	98.4	7.77	0.15	1.12	1.14	3.2	16.869	43550.7	51557.6	33.93	52237.5	33512	1.902	18.954	16.963	16.915	16.844
12/23/2018	11:00:01	0	WIES	0	6.1	0	8.17	-99.6	98	7.74	0.13	1.03	1.12	3.14	16.83	43511	51555.9	33.93	52238.1	33511	1.9015	18.948	16.963	16.868	16.892
12/23/2018	11:30:01	0	WIES	0	6.1	0	8.17	-99.7	98.3	7.76	0.12	1.01	1.1	3.09	16.86	43543.1	51559.5	33.93	52239.9	33514	1.8949	18.883	17.058	16.963	16.963
12/23/2018	12:00:01	0	WIES	0	6.1	0	8.18	-99.9	98.7	7.78	0.11	0.96	1.1	3.07	16.917	43599.9	51560.5	33.94	52237.4	33514	1.9001	18.935	17.082	17.011	17.011
12/23/2018	12:30:01	0	WIES	0	6.1	0	8.18	-99.8	98.7	7.78	0.1	0.92	1.05	2.95	16.921	43606.3	51562.8	33.94	52239.5	33516	1.8967	18.901	17.034	16.987	17.058
12/23/2018	13:00:01	0	WIES	0	6.1	0	8.18	-99.9	98.9	7.79	0.09	0.88	0.99	2.78	16.96	43642.9	51560.4	33.94	52234.7	33514	1.8932	18.867	17.058	16.987	17.034
12/23/2018	13:30:01	0	WIES	0	6	0	8.18	-99.8	98.7	7.78	0.08	0.83	1.01	2.82	16.947	43632	51563	33.94	52238.2	33516	1.8975	18.91	17.058	16.987	16.963
12/23/2018	14:00:01	0	WIES	0	6	0	8.17	-99.4	97.3	7.68	0.07	0.79	0.97	2.72	16.862	43546.6	51560.5	33.93	52240.8	33514	1.8937	18.871	17.034	16.963	14.433
12/23/2018	14:30:01	0	WIES	0	6.1	0	8.15	-98.5	94.7	7.54	0.07	0.81	1.08	3.03	16.449	43131.5	51550.7	33.92	52255.7	33508	1.8933	18.865	17.034	16.939	14.266
12/23/2018	15:00:01	0	WIES	0	6	0	8.15	-98.3	94.5	7.56	0.1	0.92	1.11	3.11	16.213	42891	51540.8	33.91	52259.3	33502	1.8906	18.837	17.011	16.939	14.29
12/23/2018	15:30:01	0	WIES	0	6	0	8.09	-94.4	85.9	7.1	0.08	0.84	1.14	3.18	14.555	41245.7	51524.1	33.86	52326.4	33491	1.8878	18.804	17.011	16.939	14.29
12/23/2018	16:00:01	0	WIES	0	6	0	8.1	-94.9	86.6	7.13	0.07	0.79	1.15	3.22	14.712	41390	51512.6	33.86	52308.1	33483	1.8901	18.827	17.011	16.915	14.314
12/23/2018	16:30:01	0	WIES	0	6	0	8.09	-94.4	85.2	7.06	0.07	0.78	1.13	3.17	14.439	41120.1	51510.5	33.85	52318.2	33482	1.8862	18.787	17.034	16.725	14.29
12/23/2018	17:00:01	0	WIES	0	6	0	8.09	-94.6	85.5	7.08	0.06	0.76	1.16	3.26	14.462	41138.9	51505.2	33.84	52311.9	33478	1.8823	18.749	16.915	16.725	14.529
12/23/2018	17:30:01	0	WIES	0	6	0	8.14	-97.8	93.1	7.51	0.1	0.91	1.18	3.3	15.8	42454.2	51505.3	33.88	52246	33478	1.8835	18.765	16.915	16.439	14.888
12/23/2018	18:00:01	0	WIES	0	6	0	8.14	-97.8	93.5	7.53	0.11	0.97	1.18	3.32	15.827	42498.1	51525.3	33.89	52265.1	33491	1.8833	18.764	16.558	16.177	15.366
12/23/2018	18:30:01	0	WIES	0	6	0	8.15	-98.4	95.1	7.62	0.11	0.98	1.18	3.29	16.121	42784.5	51522	33.9	52245.5	33489	1.892	18.851	16.701	16.415	15.414
12/23/2018	19:00:01	0	WIES	0	6	0	8.15	-98.1	94.5	7.59	0.1	0.9	1.15	3.21	15.985	42648.6	51519.2	33.89	52250.2	33487	1.8921	18.851	16.987	16.725	14.673
12/23/2018	19:30:01	0	WIES	0	6	0	8.13	-97.2	92.3	7.49	0.06	0.77	1.16	3.26	15.528	42188.4	51507.2	33.87	52262.7	33480	1.8994	18.923	16.915	16.654	14.673
12/23/2018	20:00:01	0	WIES	0	6	0	8.14	-97.3	93.1	7.53	0.07	0.81	1.13	3.17	15.645	42312.3	51516.8	33.88	52266.3	33486	1.8987	18.916	17.082	16.725	15.031
12/23/2018	20:30:01	0	WIES	0	6	0	8.17	-99.6	98.4	7.78	0.09	0.87	1.09	3.07	16.777	43445.5	51541	33.92	52226.1	33502	1.8879	18.813	17.058	16.915	16.892
12/23/2018	21:00:01	0	WIES	0	6	0	8.17	-99.8	99.2	7.84	0.09	0.87	1.13	3.18	16.862	43538.9	51552.3	33.93	52232.5	33509	1.8922	18.856	17.011	16.915	16.915
12/23/2018	21:30:01	0	WIES	0	6	0	8.17	-99.6	98.8	7.81	0.1	0.92	1.13	3.15	16.788	43464.1	51549.3	33.93	52234	33507	1.9038	18.972	17.011	16.844	16.915
12/23/2018	22:00:01	0	WIES	0	6	0	8.18	-99.8	99.4	7.85	0.11	0.96	1.15	3.23	16.823	43498.8	51550	33.93	52232.6	33507	1.9058	18.992	16.963	16.868	16.868
12/23/2018	22:30:01	0	WIES	0	6	0	8.17	-99.8	99.5	7.86	0.11	0.96	1.16	3.25	16.834	43507.2	51547	33.92	52228.8	33506	1.9044	18.978	17.058	16.868	16.963
12/23/2018	23:00:01	0	WIES	0	6	0	8.17	-99.6	98.7	7.81	0.13	1.04	1.15	3.23	16.757	43433.6	51549.5	33.93	52236	33507	1.8809	18.743	17.082	16.868	16.844
12/23/2018	23:30:01	0	WIES	0	6	0	8.17	-99.5	98.7	7.81	0.16	1.17	1.16	3.24	16.751	43424.8	51546.8	33.92	52233.8	33505	1.896	18.893	17.106	16.892	16.844
12/24/2018	0:00:01	0	WIES	0	6	0	8.17	-99.6	98.9	7.82	0.16	1.16	1.19	3.32	16.784	43461	51550.2	33.93	52235.1	33508	1.9063	18.996	17.082	16.963	16.892
12/24/2018	0:30:01	0	WIES	0	6	0	8.17	-99.6	99.3	7.84	0.18	1.24	1.19	3.35	16.818	43493	51549.2	33.93	52232.1	33507	1.9033	18.966	17.058	16.963	16.915
12/24/2018	1:00:01	0	WIES	0	6	0	8.17	-99.8	99.8	7.88	0.18	1.23	1.18	3.3	16.898	43574.5	51551.9	33.93	52229.8	33509	1.9117	19.051	17.058	16.987	16.963
12/24/2018	1:30:01	0	WIES	0	6	0	8.17	-99.7	99.7	7.87	0.2	1.34	1.23	3.45	16.897	43570	51548.2	33.93	52226.2	33506	1.9078	19.012	17.058	16.987	17.011
12/24/2018	2:00:01	0	WIES	0	6	0	8.17	-99.7	99.7	7.87	0.22	1.39	1.27	3.56	16.908	43582.7	51550.2	33.93	52227.5	33508	1.9004	18.938	17.058	16.963	16.844
12/24/2018	2:30:01	0	WIES	0	6	0	8.17	-99.7	99.7	7.86	0.22	1.4	1.23	3.43	16.918	43594.2	51551.5	33.93	52228.3	33508	1.9075	19.008	17.058	16.963	16.392
12/24/2018	3:00:01	0	WIES	0	6	0	8.17	-99.7	99.9	7.88	0.19	1.27	1.24	3.47	16.902	43577.1	51550.8	33.93	52228.5	33508	1.9063	18.996	17.011	16.963	16.106
12/24/2018	3:30:01	0	WIES	0	6	0	8.17	-99.5	99	7.81	0.22	1.4	1.32	3.7	16.858	43536.4	51553.1	33.93	52233.5	33510	1.9018	18.952	17.011	16.915	16.034
12/24/2018	4:00:01	0	WIES	0	6	0	8.16	-98.7	96.8	7.7	0.2	1.31	1.26	3.54	16.484	43158.5	51542.1	33.92	52244.9	33502	1.9003	18.936	17.011	16.915	15.223
12/24/2018	4:30:01	0	WIES	0	6	0	8.16	-99.1	97.8	7.75	0.22	1.39	1.22	3.41	16.653	43324.6	51542.2	33.92	52235	33502	1.8961	18.894	17.011	16.939	15.127
12/24/2018	5:00:01	0	WIES	0	6	0	8.16	-98.9	97.3	7.72	0.2	1.33	1.22	3.43	16.606	43277.4	51540.2	33.92	52235.8	33501	1.8932	18.865	16.987	16.939	15.796
12/24/2018	5:30:01	0	WIES	0	6	0	8.17	-99.4	98.8	7.81	0.19	1.26	1.25	3.51	16.83	43501.1	51544.3	33.92	52226.3	33504	1.8993	18.927	17.011	16.868	16.511
12/24/2018	6:00:01	0	WIES	0	6	0	8.16	-99	98	7.76	0.18	1.24	1.22	3.43	16.712	43383.7	51543	33.92	52232.3	33503	1.897	18.904	16.963	16.773	16.749
12/24/2018	6:30:01	0	WIES	0	6	0	8.16	-98.8	97.3	7.72	0.18	1.22	1.24	3.46	16.588	43257.2	51537.9	33.91	52234.5	33500	1.8979	18.912	16.939	16.677	16.415
12/24/2018	7:00:01	0	WIES	0	6	0	8.16	-98.8	97.2	7.72	0.17	1.19	1.19	3.34	16.569	43239.3	51539	33.91	52236.8	33500	1.8936	18.869	16.939	16.701	16.129
12/24/2018	7:30:01	0	WIES	0	6	0	8.16	-98.8	97.4	7.73	0.17	1.22	1.22	3.41	16.604	43272.4	51537.4	33.91	52233.1	33499	1.8925	18.859	16.892	16.749	16.272
12/24/2018	8:00:01	0	WIES	0	6	0	8.16	-98.7	97	7.7	0.15	1.12	1.22	3.41	16.545	43217.4	51541.1	33.92	52240.3	33502	1.8805	18.738	16.915	16.725	16.368
12/24/2018	8:30:01	0	WIES	0	6	0	8.16	-98.7	97.1	7.71	0.15	1.14	1.19	3.32	16.574	43244.8	51539.2	33.92	52236.6	33500	1.8952	18.885	16.915	16.725	16.487
12/24/2018	9:00:01	0	WIES	0	6	0	8.16	-98.6	96.7	7.69	0.17	1.2	1.22	3.41	16.543	43213.4	51538.2	33.91	52237.5	33500	1.9006	18.938	16.868	16.63	16.63
12/24/2018	9:30:01	0	WIES	0	6	0	8.16	-98.8	97.3	7.71	0.15	1.13	1.16	3.26	16.641	43313.2	51542.1	33.92	52235.6	33502	1.9019	18.951	16.844	16.725	16.701
12/24/2018	10:00:01	0	WIES	0	6	0	8.16	-98.9	97.6	7.73	0.15	1.13	1.18	3.31	16.704	43373	51539.5	33.92	52229.1	33501	1.9007	18.94	16.844	16.773	16.677
12/24/2018	10:30:01	0	WIES	0	6	0	8.16	-99.1	97.9	7.74	0.14	1.09	1.16	3.24	16.775	43449.2	51547	33.92	52232.5	33506	1.9012	18.945	16.915	16.844	16.868
12/24/2018	11:00:01	0	WIES	0	6	0	8.16	-99.1	98.1	7.76	0.12	1.01	1.11	3.1	16.772	43450.3	51551.5	33.93	52237.2	33508	1.9011	18.944	16.939	16.844	16.796
12/24/2018	11:30:01	0	WIES	0	6	0	8.16	-99.1	98	7.76	0.13	1.05	1.16	3.26	16.776	43451.1	51548.2	33.92	52233.6	33506	1.9015	18.948	16.915	16.82	16.844
12/24/2018	12:00:01	0	WIES	0	6	0	8.16	-99.1	98.3	7.77	0.13	1.04	1.11	3.11	16.803	43478.7	51549.2	33.93	52233	33507	1.8961	18.895	16.963	16.892	16.915
12/24/2018	12:30:01	0	WIES	0	6	0	8.16	-99.2	98.5	7.78	0.12	1	1.05	2.95	16.828	43503.4	51549.4	33.93	52231.7	33507	1.901	18.943	16.963	16.892	16.963
12/24/2018	13:00:01	0	WIES	0	6	0	8.16	-99.2	98.7	7.79	0.12	1.02	1.06	2.97	16.863	43539.4	51551.9	33.93	52232.1	33509	1.8913	18.847	16.963	16.892	16.963
12/24/2018	13:30:01	0	WIES	0	6	0	8.16	-99.2	98.6	7.78	0.12	0.98	1.11	3.11	16.864	43542.3	51553.3	33.93	52233.4	33510	1.8966	18.899	16.963	16.892	16.939
12/24/2018	14:00:01	0	WIES	0	6	0	8.16	-99	98.1	7.75	0.1	0.93	1.06	2.97	16.84	43519.6	51554.6	33.93	52236.2	33510	1.8928	18.862	16.939	16.892	16.82
12/24/2018	14:30:01	0	WIES	0	6	0	8.16	-98.6	97	7.67	0.08	0.82	1.06	2.98	16.766	43446	51553.8	33.93	52239.9	33510	1.8983	18.917	16.939	16.868	14.792
12/24/2018	15:00:01	0	WIES	0	6	0	8.15	-98.5	96.6	7.66	0.09	0.89	1.08	3.02	16.674	43359.5	51558	33.93	52249.7	33513	1.8927	18.86	16.915	16.868	14.792
12/24/2018	15:30:01	0	WIES	0	6	0	8.15	-98.2	95.9	7.61	0.05	0.71	1.01	2.84	16.583	43270.6	51559.1	33.93	52256.3	33513	1.8843	18.776	16.939	16.868	14.721
12/24/2018	16:00:01	0	WIES	0	6	0	8.15	-98.1	95.3	7.57	0.05	0.74	1.01	2.82	16.548	43225.8	51547.8	33.92	52247	33506	1.8858	18.791	16.939	16.868	14.697
12/24/2018	16:30:01	0	WIES	0	6	0	8.15	-98.3	95.9	7.61	0.05	0.74	0.99	2.79	16.664	43340.6	51548.6	33.92	52240.8	33507	1.8796	18.729	16.963	16.844	14.864
12/24/2018	17:00:01	0	WIES	0	6	0	8.09	-94.5	87.5	7.18	0.05	0.74	1.11	3.1	14.888	41568.7	51518.7	33.86	52305.6	33487	1.8877	18.804	16.987	16.796	14.553
12/24/2018	17:30:01	0	WIES	0	6	0	8.08	-94	86.3	7.12	0.05	0.71	1.09	3.05	14.611	41282.9	51502.6	33.85	52302.6	33477	1.8824	18.75	16.963	15.963	14.481
12/24/2018	18:00:01	0	WIES	0	6	0	8.1	-95	88.4	7.25	0.04	0.67	1.1	3.08	14.981	41643	51497.8	33.85	52280.5	33474	1.8761	18.689	16.987	16.296	14.721
12/24/2018	18:30:01	0	WIES	0	6	0	8.13	-97.3	94.1	7.55	0.07	0.8	1.09	3.06	16.011	42667	51511.1	33.88	52240.4	33482	1.8794	18.725	16.796	16.606	15.819
12/24/2018	19:00:01	0	WIES	0	6	0	8.14	-97.9	95.5	7.63	0.09	0.9	1.11	3.12	16.289	42958.9	51532.4	33.91	52246.4	33496	1.8888	18.82	16.987	16.654	14.505
12/24/2018	19:30:01	0	WIES	0	6	0	8.14	-97.4	94.8	7.61	0.08	0.84	1.08	3.02	16.027	42695.9	51526.4	33.9	52255.2	33492	1.8905	18.836	16.963	16.654	14.529
12/24/2018	20:00:01	0	WIES	0	6	0	8.13	-96.9	93.5	7.54	0.08	0.84	1.1	3.07	15.795	42471.9	51531.2	33.9	52272.8	33495	1.8909	18.839	16.939	16.725	14.625
12/24/2018	20:30:01	0	WIES	0	6	0	8.13	-96.9	93.6	7.54	0.08	0.82	1.13	3.18	15.858	42521.7	51517.9	33.89	52256	33487	1.8903	18.834	16.963	16.749	15.079
12/24/2018	21:00:01	0	WIES	0	6	0	8.16	-98.8	98.6	7.81	0.07	0.81	1.07	3	16.668	43334.6	51535.9	33.91	52227.6	33498	1.887	18.803	16.987	16.844	15.748
12/24/2018	21:30:01	0	WIES	0	6	0	8.16	-98.9	99.1	7.85	0.07	0.81	1.1	3.08	16.721	43392.1	51542.2	33.92	52230.8	33502	1.8968	18.901	17.058	16.868	16.749
12/24/2018	22:00:01	0	WIES	0	6	0	8.16	-99.1	99.9	7.9	0.07	0.82	1.05	2.93	16.797	43467.8	51544.1	33.92	52228.2	33504	1.8941	18.875	17.058	16.892	16.963
12/24/2018	22:30:01	0	WIES	0	6	0	8.16	-98.8	99.4	7.87	0.08	0.85	1.07	2.99	16.71	43378.4	51538.9	33.92	52228.2	33500	1.8809	18.743	17.011	16.868	16.749
12/24/2018	23:00:01	0	WIES	0	6	0	8.16	-98.7	99	7.84	0.11	0.95	1.1	3.09	16.718	43390.6	51544.1	33.92	52233	33504	1.8968	18.901	17.058	16.844	16.725
12/24/2018	23:30:01	0	WIES	0	6	0	8.16	-98.7	99.1	7.84	0.14	1.08	1.14	3.2	16.725	43395.5	51541.6	33.92	52230	33502	1.9042	18.975	17.058	16.892	16.725
12/25/2018	0:00:01	0	WIES	0	6	0	8.16	-99.1	100.4	7.92	0.12	0.99	1.14	3.19	16.906	43574.1	51542.7	33.92	52220.1	33503	1.8971	18.905	17.106	17.058	16.915
12/25/2018	0:30:01	0	WIES	0	6	0	8.16	-99	100.3	7.91	0.13	1.06	1.12	3.13	16.897	43568.5	51546.2	33.92	52224.1	33505	1.9005	18.939	17.106	17.011	16.915
12/25/2018	1:00:01	0	WIES	0	6	0	8.16	-99.1	100.7	7.94	0.13	1.05	1.09	3.06	16.937	43609.2	51547.1	33.93	52222.6	33506	1.9031	18.965	17.106	17.011	17.011
12/25/2018	1:30:01	0	WIES	0	6	0	8.16	-99.1	100.7	7.93	0.15	1.11	1.12	3.15	16.959	43630.2	51546.8	33.93	52220.9	33505	1.9044	18.978	17.082	17.034	17.034
12/25/2018	2:00:01	0	WIES	0	6	0	8.16	-99.1	100.7	7.94	0.15	1.11	1.16	3.25	16.955	43631.6	51553	33.93	52227.5	33509	1.9013	18.948	17.082	17.011	17.058
12/25/2018	2:30:01	0	WIES	0	6	0	8.16	-98.9	100	7.89	0.18	1.24	1.21	3.4	16.919	43598.2	51555.7	33.93	52232.4	33511	1.9045	18.978	17.082	16.987	17.011
12/25/2018	3:00:01	0	WIES	0	5.9	0	8.16	-98.8	99.6	7.85	0.17	1.19	1.21	3.4	16.91	43590	51556.6	33.93	52234	33512	1.8943	18.877	17.082	16.987	16.725
12/25/2018	3:30:01	0	WIES	0	6	0	8.16	-98.7	99.1	7.82	0.13	1.06	1.16	3.26	16.891	43573.2	51559.2	33.93	52237.8	33514	1.8853	18.787	17.082	16.987	16.487
12/25/2018	4:00:01	0	WIES	0	5.9	0	8.15	-98.4	98.3	7.78	0.16	1.15	1.2	3.37	16.707	43398.2	51566.3	33.94	52256.1	33518	1.8435	18.37	17.058	16.987	16.701
12/25/2018	4:30:01	0	WIES	0	5.9	0	8.15	-98.5	98.5	7.8	0.16	1.16	1.21	3.4	16.731	43423.8	51568.2	33.94	52256.6	33519	1.838	18.315	17.058	16.987	16.796
12/25/2018	5:00:01	0	WIES	0	5.9	0	8.15	-98.5	98.6	7.8	0.16	1.17	1.21	3.37	16.747	43442.7	51572.1	33.94	52259.6	33522	1.8533	18.468	17.034	16.987	16.749
12/25/2018	5:30:01	0	WIES	0	5.9	0	8.15	-98.4	98.4	7.79	0.16	1.17	1.17	3.28	16.731	43426.4	51571.7	33.94	52260.2	33522	1.8382	18.318	17.034	16.963	16.63
12/25/2018	6:00:01	0	WIES	0	5.9	0	8.15	-98.3	98.1	7.77	0.16	1.17	1.19	3.32	16.695	43388.6	51568.9	33.94	52259.5	33520	1.8228	18.164	17.034	16.939	16.582
12/25/2018	6:30:01	0	WIES	0	5.9	0	8.15	-98.4	98.4	7.78	0.15	1.11	1.11	3.11	16.772	43468	51572.9	33.94	52258.9	33522	1.7517	17.456	17.011	16.939	16.725
12/25/2018	7:00:01	0	WIES	0	5.9	0	8.15	-98.6	98.8	7.8	0.13	1.05	1.16	3.25	16.861	43558.5	51575.8	33.95	52256.3	33524	1.8439	18.375	17.011	16.939	16.868
12/25/2018	7:30:01	0	WIES	0	5.9	0	8.16	-98.7	99.2	7.83	0.11	0.97	1.08	3.04	16.893	43592.7	51579.9	33.95	52258.6	33527	1.7167	17.107	16.963	16.915	17.011
12/25/2018	8:00:01	0	WIES	0	5.9	0	8.15	-98.6	98.9	7.8	0.11	0.97	1.07	3.01	16.895	43596.4	51582	33.95	52260.6	33528	1.7637	17.575	16.963	16.915	17.011
12/25/2018	8:30:01	0	WIES	0	5.9	0	8.15	-98.6	99	7.81	0.12	0.99	1.14	3.19	16.888	43589.7	51582.3	33.95	52261.3	33528	1.6879	16.82	16.963	16.915	17.011
12/25/2018	9:00:01	0	WIES	0	5.9	0	8.15	-98.5	98.7	7.79	0.1	0.92	1.08	3.01	16.866	43570	51584.3	33.95	52264.8	33530	1.7282	17.222	16.963	16.892	16.987
12/25/2018	9:30:01	0	WIES	0	5.9	0	8.15	-98.4	98.6	7.78	0.11	0.96	1.1	3.08	16.859	43563.9	51585.5	33.95	52266.4	33531	1.716	17.1	16.939	16.892	16.987
12/25/2018	10:00:01	0	WIES	0	5.9	0	8.15	-98.4	98.6	7.78	0.11	0.97	1.1	3.07	16.848	43552.2	51583.5	33.95	52264.9	33529	1.7302	17.242	16.915	16.868	16.963
12/25/2018	10:30:01	0	WIES	0	5.9	0	8.15	-98.4	98.4	7.77	0.1	0.94	1.12	3.15	16.841	43546.9	51586.3	33.95	52268.2	33531	1.7733	17.671	16.915	16.868	16.963
12/25/2018	11:00:01	0	WIES	0	5.9	0	8.15	-98.5	98.7	7.8	0.1	0.94	1.1	3.07	16.843	43545	51581.9	33.95	52263.7	33528	1.7469	17.408	16.915	16.868	16.963
12/25/2018	11:30:01	0	WIES	0	5.9	0	8.15	-98.4	98.5	7.79	0.1	0.92	1.12	3.12	16.825	43531.2	51586.2	33.95	52269.1	33531	1.7393	17.332	16.915	16.844	16.939
12/25/2018	12:00:01	0	WIES	0	5.9	0	8.15	-98.4	98.4	7.78	0.09	0.89	1.09	3.04	16.815	43521.9	51586.2	33.95	52269.7	33531	1.7684	17.622	16.892	16.844	16.915
12/25/2018	12:30:01	0	WIES	0	5.9	0	8.15	-98.4	98.5	7.78	0.09	0.9	1.1	3.07	16.814	43518.3	51583	33.95	52266.5	33529	1.7971	17.908	16.939	16.844	16.939
12/25/2018	13:00:01	0	WIES	0	5.9	0	8.15	-98.5	98.6	7.79	0.06	0.75	1.01	2.82	16.868	43567.4	51579.1	33.95	52259.4	33526	1.7497	17.435	16.963	16.892	16.939
12/25/2018	13:30:01	0	WIES	0	5.9	0	8.15	-98.4	98.5	7.78	0.06	0.75	1.05	2.93	16.837	43541.8	51584.7	33.95	52266.9	33530	1.7266	17.206	16.939	16.868	16.939
12/25/2018	14:00:01	0	WIES	0	5.9	0	8.15	-98.4	98.4	7.78	0.06	0.74	1.02	2.84	16.832	43537.4	51585.1	33.95	52267.6	33530	1.78	17.738	16.939	16.868	16.939
12/25/2018	14:30:01	0	WIES	0	5.9	0	8.15	-98.5	98.5	7.78	0.06	0.75	1.01	2.84	16.838	43539.3	51580.4	33.95	52262.4	33527	1.8403	18.338	16.915	16.868	16.915
12/25/2018	15:00:01	0	WIES	0	5.9	0	8.15	-98.5	98.5	7.78	0.06	0.77	1.01	2.83	16.834	43534.6	51579.9	33.95	52262.2	33527	1.8326	18.262	16.915	16.868	16.939
12/25/2018	15:30:01	0	WIES	0	5.9	0	8.15	-98.4	98.5	7.78	0.06	0.76	1	2.8	16.832	43534.1	51581.5	33.95	52264	33528	1.8036	17.973	16.939	16.868	16.915
12/25/2018	16:00:01	0	WIES	0	5.9	0	8.15	-98.4	98.5	7.78	0.06	0.74	1.01	2.84	16.831	43534.3	51582.1	33.95	52264.6	33528	1.8367	18.302	16.939	16.868	16.939
12/25/2018	16:30:01	0	WIES	0	5.9	0	8.15	-98.4	98.5	7.78	0.06	0.74	1	2.8	16.832	43533.6	51581.1	33.95	52263.6	33528	1.8184	18.12	16.939	16.868	16.963
12/25/2018	17:00:01	0	WIES	0	5.9	0	8.15	-98.4	98.5	7.78	0.05	0.73	1.04	2.9	16.815	43519.4	51583.8	33.95	52267.3	33529	1.8218	18.154	16.963	16.844	16.915
12/25/2018	17:30:01	0	WIES	0	5.9	0	8.15	-98.4	98.5	7.78	0.04	0.68	1.01	2.82	16.828	43527.9	51578.7	33.95	52261.4	33526	1.8376	18.312	16.915	16.844	16.915
12/25/2018	18:00:01	0	WIES	0	5.9	0	8.15	-98.4	98.7	7.8	0.06	0.77	1.02	2.85	16.821	43523.8	51581.9	33.95	52265	33528	1.8302	18.238	16.963	16.868	16.963
12/25/2018	18:30:01	0	WIES	0	5.9	0	8.15	-98.4	98.7	7.8	0.07	0.8	1.06	2.98	16.821	43520.6	51578.5	33.95	52261.6	33526	1.8152	18.088	16.963	16.844	16.939
12/25/2018	19:00:01	0	WIES	0	5.9	0	8.15	-98.5	99	7.83	0.07	0.81	1.04	2.92	16.801	43506.1	51584.1	33.95	52268.5	33530	1.7857	17.794	16.939	16.844	16.796
12/25/2018	19:30:01	0	WIES	0	5.9	0	8.15	-98.4	99.2	7.84	0.08	0.84	1.11	3.1	16.816	43517	51580.1	33.95	52263.6	33527	1.7964	17.901	16.963	16.868	16.939
12/25/2018	20:00:01	0	WIES	0	5.9	0	8.15	-98.5	99.1	7.83	0.08	0.84	1.09	3.04	16.818	43520.4	51581.9	33.95	52265.2	33528	1.8107	18.043	16.963	16.868	16.963
12/25/2018	20:30:01	0	WIES	0	5.9	0	8.15	-98.5	99.3	7.84	0.08	0.82	1.06	2.97	16.829	43530.5	51580.7	33.95	52263.3	33527	1.7378	17.317	16.987	16.868	16.963
12/25/2018	21:00:01	0	WIES	0	5.9	0	8.15	-98.6	99.5	7.86	0.09	0.89	1.08	3.04	16.841	43539.7	51576.8	33.95	52258.6	33525	1.7713	17.651	16.987	16.868	16.987
12/25/2018	21:30:01	0	WIES	0	5.9	0	8.16	-98.7	99.8	7.88	0.09	0.89	1.08	3.03	16.852	43551.5	51578.6	33.95	52259.8	33526	1.724	17.18	16.987	16.892	16.987
12/25/2018	22:00:01	0	WIES	0	5.9	0	8.16	-98.7	100	7.89	0.08	0.84	1.05	2.94	16.856	43558.1	51581.9	33.95	52262.9	33528	1.7675	17.613	16.987	16.892	16.987
12/25/2018	22:30:01	0	WIES	0	5.9	0	8.16	-98.7	99.9	7.89	0.1	0.93	1.1	3.09	16.844	43542.1	51577.3	33.95	52258.9	33525	1.8178	18.115	16.987	16.892	16.963
12/25/2018	23:00:01	0	WIES	0	5.9	0	8.16	-98.7	99.9	7.89	0.11	0.98	1.13	3.16	16.85	43549.6	51579	33.95	52260.4	33526	1.8151	18.088	16.987	16.892	16.963
12/25/2018	23:30:01	0	WIES	0	5.9	0	8.16	-98.8	99.9	7.89	0.11	0.97	1.1	3.07	16.86	43559.1	51578.3	33.95	52259	33526	1.8467	18.403	16.963	16.892	16.987
12/26/2018	0:00:01	0	WIES	0	5.9	0	8.16	-98.8	100.1	7.9	0.13	1.05	1.09	3.04	16.861	43562.2	51580.3	33.95	52260.9	33527	1.8029	17.966	16.963	16.892	16.963
12/26/2018	0:30:01	0	WIES	0	5.9	0	8.16	-98.8	100	7.9	0.14	1.07	1.12	3.14	16.852	43549.2	51575.9	33.95	52257.1	33524	1.803	17.967	16.939	16.868	16.963
12/26/2018	1:00:01	0	WIES	0	5.9	0	8.16	-98.8	99.7	7.87	0.12	1.01	1.11	3.12	16.837	43537.6	51579.9	33.95	52262	33527	1.8452	18.387	16.915	16.868	16.963
12/26/2018	1:30:01	0	WIES	0	5.9	0	8.16	-98.8	99.7	7.87	0.16	1.15	1.18	3.3	16.844	43540.9	51575.6	33.95	52257.2	33524	1.8688	18.623	16.915	16.868	16.963
12/26/2018	2:00:01	0	WIES	0	5.9	0	8.16	-98.8	99.8	7.88	0.15	1.13	1.13	3.15	16.837	43538.3	51580.4	33.95	52262.6	33527	1.7778	17.715	16.915	16.868	16.939
12/26/2018	2:30:01	0	WIES	0	5.9	0	8.16	-98.8	99.8	7.88	0.15	1.1	1.11	3.1	16.835	43533.8	51577.4	33.95	52259.6	33525	1.8397	18.333	16.987	16.868	16.939
12/26/2018	3:00:01	0	WIES	0	5.9	0	8.16	-98.7	99.6	7.87	0.13	1.06	1.15	3.22	16.834	43534.3	51579.2	33.95	52261.5	33527	1.8156	18.092	16.987	16.892	16.939
12/26/2018	3:30:01	0	WIES	0	5.9	0	8.16	-98.7	99.6	7.86	0.13	1.03	1.12	3.14	16.847	43547.6	51579.6	33.95	52261	33527	1.7708	17.646	16.963	16.892	16.963
12/26/2018	4:00:01	0	WIES	0	5.9	0	8.16	-98.7	99.4	7.85	0.11	0.97	1.11	3.1	16.865	43565.3	51579.4	33.95	52259.8	33527	1.7823	17.76	16.963	16.892	16.939
12/26/2018	4:30:01	0	WIES	0	5.9	0	8.15	-98.6	99.3	7.84	0.1	0.93	1.09	3.04	16.868	43572.1	51584.2	33.95	52264.5	33530	1.7944	17.881	16.987	16.892	16.963
12/26/2018	5:00:01	0	WIES	0	5.9	0	8.15	-98.6	99.1	7.83	0.1	0.91	1.09	3.04	16.839	43545.4	51586.4	33.95	52268.5	33531	1.7522	17.461	16.915	16.868	16.939
12/26/2018	5:30:01	0	WIES	0	5.9	0	8.15	-98.5	98.9	7.81	0.09	0.89	1.1	3.07	16.829	43534.2	51585.4	33.95	52268.1	33530	1.7462	17.4	16.963	16.892	16.915
12/26/2018	6:00:01	0	WIES	0	5.9	0	8.15	-98.6	99	7.82	0.12	0.98	1.14	3.18	16.835	43540.6	51585.5	33.95	52267.8	33531	1.7858	17.795	16.963	16.892	16.939
12/26/2018	6:30:01	0	WIES	0	5.9	0	8.15	-98.6	99	7.81	0.1	0.92	1.09	3.04	16.848	43556.2	51589	33.96	52270.6	33533	1.8196	18.132	17.058	16.987	16.963
12/26/2018	7:00:01	0	WIES	0	5.9	0	8.15	-98.5	98.9	7.81	0.08	0.84	1.02	2.85	16.86	43569.1	51590.3	33.96	52271.2	33534	1.8424	18.359	17.011	16.915	16.963
12/26/2018	7:30:01	0	WIES	0	5.9	0	8.15	-98.4	98.4	7.77	0.05	0.74	0.98	2.74	16.857	43569.8	51593.9	33.96	52274.9	33536	1.8537	18.472	16.963	16.892	16.987
12/26/2018	8:00:01	0	WIES	0	5.9	0	8.15	-98.6	98.6	7.78	0.03	0.65	0.92	2.58	16.918	43634.8	51600.1	33.97	52277.5	33540	1.8588	18.523	17.011	16.939	17.058
12/26/2018	8:30:01	0	WIES	0	5.9	0	8.15	-98.6	98.6	7.77	0.02	0.6	0.94	2.64	16.929	43643.7	51597.6	33.96	52274.3	33538	1.8539	18.474	16.987	16.939	17.034
12/26/2018	9:00:01	0	WIES	0	5.9	0	8.15	-98.5	98.4	7.76	0.03	0.65	0.95	2.65	16.902	43618	51598.6	33.96	52276.9	33539	1.8321	18.257	16.963	16.915	17.011
12/26/2018	9:30:01	0	WIES	0	5.9	0	8.15	-98.5	98.4	7.77	0.04	0.68	0.98	2.75	16.895	43607.3	51595	33.96	52273.7	33537	1.823	18.166	16.987	16.915	17.011
12/26/2018	10:00:01	0	WIES	0	5.9	0	8.15	-98.5	98.4	7.76	0.03	0.64	0.93	2.62	16.889	43603.9	51597.4	33.96	52276.6	33538	1.8073	18.01	16.963	16.915	17.011
12/26/2018	10:30:01	0	WIES	0	5.9	0	8.15	-98.5	98.3	7.76	0.03	0.63	0.93	2.6	16.884	43598.4	51596.2	33.96	52275.7	33538	1.7608	17.546	16.939	16.915	17.011
12/26/2018	11:00:01	0	WIES	0	5.9	0	8.15	-98.5	98.3	7.76	0.04	0.66	0.91	2.56	16.869	43583.3	51596.3	33.96	52276.7	33538	1.8087	18.023	16.963	16.892	16.987
12/26/2018	11:30:01	0	WIES	0	5.9	0	8.15	-98.5	98.2	7.75	0.02	0.58	0.92	2.57	16.844	43560.2	51598.5	33.96	52280.4	33539	1.8015	17.952	16.939	16.868	16.963
12/26/2018	12:00:01	0	WIES	0	5.9	0	8.15	-98.5	98.1	7.75	0.02	0.6	0.95	2.66	16.842	43558.5	51598.8	33.96	52280.9	33539	1.8138	18.074	16.915	16.868	16.963
12/26/2018	12:30:01	0	WIES	0	5.9	0	8.15	-98.5	98	7.74	0.02	0.59	0.91	2.54	16.846	43561.1	51597.3	33.96	52279.1	33538	1.8115	18.051	16.939	16.868	16.963
12/26/2018	13:00:01	0	WIES	0	5.9	0	8.15	-98.4	98	7.74	0.02	0.58	0.93	2.6	16.839	43556.1	51599.4	33.96	52281.6	33540	1.8126	18.062	16.915	16.868	16.963
12/26/2018	13:30:01	0	WIES	0	5.9	0	8.15	-98.5	98.1	7.74	0.01	0.57	0.94	2.63	16.834	43550.9	51599.3	33.96	52281.9	33540	1.802	17.956	16.939	16.868	16.963
12/26/2018	14:00:01	0	WIES	0	5.9	0	8.15	-98.5	98.2	7.76	0.03	0.64	0.92	2.59	16.84	43558.6	51601.1	33.96	52283.3	33541	1.7899	17.836	16.939	16.868	16.939
12/26/2018	14:30:01	0	WIES	0	5.9	0	8.15	-98.5	98.1	7.75	0.02	0.6	0.96	2.69	16.824	43540.3	51598.5	33.96	52281.7	33539	1.832	18.256	16.939	16.868	16.939
12/26/2018	15:00:01	0	WIES	0	5.9	0	8.15	-98.6	98.2	7.76	0.04	0.7	0.94	2.62	16.832	43546.2	51595.1	33.96	52277.7	33537	1.8524	18.459	16.915	16.868	16.939
12/26/2018	15:30:01	0	WIES	0	5.9	0	8.15	-98.5	98	7.75	0.03	0.63	0.95	2.66	16.817	43533.7	51598.8	33.96	52282.4	33539	1.8659	18.594	16.939	16.844	16.915
12/26/2018	16:00:01	0	WIES	0	5.9	0	8.15	-98.6	98.3	7.76	0.03	0.66	0.96	2.69	16.83	43547.2	51598.6	33.96	52281.4	33539	1.8524	18.459	16.939	16.868	16.939
12/26/2018	16:30:01	0	WIES	0	5.9	0	8.15	-98.5	98.1	7.75	0.02	0.61	0.94	2.65	16.824	43540.3	51598	33.96	52281.2	33539	1.8536	18.471	16.987	16.892	16.939
12/26/2018	17:00:01	0	WIES	0	5.9	0	8.15	-98.5	98.1	7.75	0.03	0.62	0.99	2.77	16.828	43544.1	51597.8	33.96	52280.8	33539	1.8542	18.477	17.011	16.868	16.939
12/26/2018	17:30:01	0	WIES	0	5.9	0	8.15	-98.5	98.2	7.76	0.04	0.7	0.98	2.76	16.832	43548.4	51597.7	33.96	52280.3	33539	1.8583	18.518	17.011	16.868	16.939
12/26/2018	18:00:01	0	WIES	0	5.9	0	8.15	-98.5	98.2	7.76	0.05	0.72	1.02	2.85	16.82	43536.5	51597.7	33.96	52281.1	33539	1.8696	18.63	17.034	16.892	16.915
12/26/2018	18:30:01	0	WIES	0	5.9	0	8.15	-98.6	98.4	7.77	0.04	0.69	0.98	2.76	16.834	43551.3	51599.3	33.96	52281.8	33540	1.851	18.445	17.058	16.892	16.915
12/26/2018	19:00:01	0	WIES	0	5.9	0	8.15	-98.6	98.7	7.8	0.05	0.73	1	2.81	16.822	43541.8	51601.9	33.97	52285.2	33541	1.8665	18.6	17.034	16.868	16.773
12/26/2018	19:30:01	0	WIES	0	5.9	0	8.15	-98.1	97.3	7.72	0.05	0.72	1.05	2.94	16.605	43320.2	51592.8	33.96	52289.1	33535	1.8848	18.781	17.034	16.868	14.026
12/26/2018	20:00:01	0	WIES	0	5.9	0	8.16	-98.7	98.9	7.82	0.04	0.69	0.97	2.71	16.829	43544.5	51597.2	33.96	52280	33538	1.8714	18.648	17.034	16.915	14.337
12/26/2018	20:30:01	0	WIES	0	5.9	0	8.15	-98.4	98.3	7.78	0.04	0.69	1.03	2.88	16.723	43434.8	51590.9	33.96	52280.1	33534	1.8731	18.665	16.987	16.892	16.534
12/26/2018	21:00:01	0	WIES	0	5.9	0	8.15	-98.4	98.2	7.78	0.06	0.77	1.05	2.95	16.71	43420.6	51589.1	33.95	52279.1	33533	1.8769	18.703	17.058	16.915	14.098
12/26/2018	21:30:01	0	WIES	0	5.9	0	8.09	-94.3	87.8	7.18	0.01	0.56	1.01	2.82	15.017	41741.9	51575.7	33.91	52357.3	33524	1.8761	18.688	17.082	16.844	13.642
12/26/2018	22:00:01	0	WIES	0	5.9	0	8.15	-98	97	7.71	0.07	0.81	1.08	3.02	16.488	43183.1	51566.9	33.93	52269.4	33518	1.8739	18.672	17.034	16.868	14.697
12/26/2018	22:30:01	0	WIES	0	5.9	0	8.15	-98.3	97.8	7.75	0.1	0.93	1.1	3.07	16.649	43357.5	51585.3	33.95	52278.8	33530	1.8804	18.737	17.082	16.939	16.463
12/26/2018	23:00:01	0	WIES	0	5.9	0	8.16	-98.7	99.2	7.85	0.09	0.87	1.07	3	16.785	43492.7	51587.6	33.95	52273	33532	1.8778	18.712	17.011	16.844	16.82
12/26/2018	23:30:01	0	WIES	0	5.9	0	8.16	-98.9	99.7	7.88	0.09	0.87	1.06	2.98	16.824	43534.1	51590.9	33.96	52273.9	33534	1.8861	18.795	17.058	16.915	16.939
12/27/2018	0:00:01	0	WIES	0	5.9	0	8.16	-99.1	100.6	7.94	0.08	0.86	1.01	2.84	16.911	43620.7	51591.4	33.96	52269.1	33534	1.8901	18.835	17.082	16.963	16.963
12/27/2018	0:30:01	0	WIES	0	5.9	0	8.16	-99	100.2	7.91	0.09	0.86	1.03	2.88	16.894	43603.3	51590.9	33.96	52269.7	33534	1.8976	18.91	16.987	16.939	16.963
12/27/2018	1:00:01	0	WIES	0	5.9	0	8.16	-99	100.2	7.91	0.09	0.88	1.04	2.91	16.883	43593.8	51592.1	33.96	52271.5	33535	1.9011	18.945	16.987	16.915	16.915
12/27/2018	1:30:01	0	WIES	0	5.9	0	8.16	-99	100.3	7.91	0.1	0.93	1.09	3.06	16.872	43580.8	51590.4	33.96	52270.5	33534	1.8998	18.931	17.011	16.939	16.963
12/27/2018	2:00:01	0	WIES	0	5.9	0	8.15	-98.5	98.7	7.8	0.12	1.01	1.11	3.1	16.797	43508.6	51592	33.96	52276.8	33535	1.9065	18.998	16.987	16.844	16.892
12/27/2018	2:30:01	0	WIES	0	5.9	0	8.15	-98.5	98.6	7.79	0.12	0.99	1.11	3.1	16.786	43493.2	51587	33.95	52272.3	33532	1.8998	18.931	16.963	16.844	16.915
12/27/2018	3:00:01	0	WIES	0	5.9	0	8.15	-98.6	98.8	7.81	0.12	1	1.11	3.1	16.807	43516.3	51589.4	33.96	52273.5	33533	1.8979	18.912	16.963	16.868	15.461
12/27/2018	3:30:01	0	WIES	0	5.9	0	8.15	-98.5	98.6	7.8	0.12	1	1.1	3.07	16.793	43502.8	51590.2	33.96	52275.2	33534	1.9056	18.988	16.963	16.868	15.557
12/27/2018	4:00:01	0	WIES	0	5.9	0	8.15	-98.2	97.7	7.74	0.11	0.98	1.1	3.08	16.675	43385.3	51588.1	33.95	52280.1	33532	1.9014	18.947	16.987	16.868	15.724
12/27/2018	4:30:01	0	WIES	0	5.9	0	8.11	-96.1	91.7	7.4	0.11	0.97	1.13	3.18	15.762	42478.9	51580.2	33.93	52324.2	33527	1.9053	18.982	16.963	16.868	14.553
12/27/2018	5:00:01	0	WIES	0	5.9	0	8.11	-95.5	90.1	7.3	0.1	0.93	1.13	3.18	15.495	42211.4	51574.9	33.92	52333.1	33524	1.8978	18.906	16.963	16.844	14.601
12/27/2018	5:30:01	0	WIES	0	5.9	0	8.12	-96.3	91.9	7.41	0.12	0.99	1.16	3.24	15.793	42499.4	51567.2	33.92	52309.5	33519	1.8994	18.923	16.963	16.868	14.84
12/27/2018	6:00:01	0	WIES	0	5.9	0	8.12	-96.2	91.9	7.41	0.1	0.92	1.08	3.04	15.8	42508.7	51570.4	33.92	52312.4	33521	1.895	18.879	16.939	16.844	14.314
12/27/2018	6:30:01	0	WIES	0	5.9	0	8.09	-94.8	88.1	7.18	0.08	0.82	1.08	3.04	15.229	41943.8	51567.1	33.91	52338.6	33519	1.8932	18.86	16.939	16.796	14.218
12/27/2018	7:00:01	0	WIES	0	5.9	0	8.12	-96.5	92.4	7.43	0.11	0.95	1.16	3.24	15.888	42594.9	51570.7	33.93	52307.7	33521	1.8874	18.804	16.939	16.82	14.673
12/27/2018	7:30:01	0	WIES	0	5.9	0	8.09	-94.5	87.2	7.13	0.08	0.83	1.09	3.06	15.074	41793.1	51569.9	33.91	52349.1	33520	1.8878	18.805	16.915	16.677	14.697
12/27/2018	8:00:01	0	WIES	0	5.9	0	8.07	-93.7	85.3	7.03	0.08	0.83	1.08	3.02	14.72	41432.2	51555.2	33.89	52351	33511	1.8881	18.807	16.892	16.153	14.673
12/27/2018	8:30:01	0	WIES	0	5.9	0	8.08	-93.8	85.5	7.04	0.07	0.8	1.1	3.08	14.745	41457.2	51555.6	33.89	52350.3	33511	1.8903	18.829	16.892	16.177	14.697
12/27/2018	9:00:01	0	WIES	0	5.9	0	8.14	-97.4	94.4	7.55	0.11	0.97	1.12	3.15	16.228	42922.8	51561.6	33.93	52279.2	33515	1.8821	18.752	16.773	16.677	15.748
12/27/2018	9:30:01	0	WIES	0	5.9	0	8.14	-97.7	95.5	7.61	0.1	0.92	1.07	3	16.419	43123.8	51576.8	33.94	52283.9	33525	1.8836	18.768	16.749	16.677	16.296
12/27/2018	10:00:01	0	WIES	0	5.9	0	8.14	-97.7	95.4	7.59	0.08	0.83	1.06	2.96	16.441	43150.1	51582.3	33.94	52288.2	33529	1.8839	18.771	16.773	16.701	15.008
12/27/2018	10:30:01	0	WIES	0	5.9	0	8.11	-96	90.8	7.34	0.08	0.85	1.07	3.01	15.69	42403.4	51574.5	33.93	52322.3	33523	1.88	18.729	16.773	16.606	14.864
12/27/2018	11:00:01	0	WIES	0	5.9	0	8.13	-97	93.5	7.48	0.07	0.79	1.04	2.9	16.186	42888.8	51570.9	33.93	52291.3	33521	1.8794	18.725	16.796	16.677	15.055
12/27/2018	11:30:01	0	WIES	0	5.9	0	8.15	-98.3	97	7.69	0.06	0.74	0.97	2.73	16.674	43383.1	51587.1	33.95	52279.2	33532	1.8837	18.77	16.844	16.749	16.415
12/27/2018	12:00:01	0	WIES	0	5.9	0	8.15	-98.3	97.1	7.69	0.06	0.76	1	2.8	16.677	43388.4	51589.2	33.95	52281.2	33533	1.8738	18.671	16.82	16.725	16.534
12/27/2018	12:30:01	0	WIES	0	5.9	0	8.15	-98.6	97.8	7.74	0.07	0.81	1.03	2.88	16.73	43443.7	51592.7	33.96	52281.5	33535	1.8751	18.685	16.82	16.773	16.796
12/27/2018	13:00:01	0	WIES	0	5.8	0	8.15	-98.4	97.1	7.69	0.06	0.74	1	2.81	16.687	43402	51594.4	33.96	52285.8	33536	1.8673	18.607	16.796	16.725	16.701
12/27/2018	13:30:01	0	WIES	0	5.8	0	8.15	-98.2	96.7	7.67	0.04	0.67	1.01	2.82	16.66	43374.8	51593.7	33.96	52286.8	33536	1.883	18.763	16.773	16.701	16.725
12/27/2018	14:00:01	0	WIES	0	5.8	0	8.15	-98.3	97.1	7.7	0.06	0.77	1.01	2.84	16.669	43384	51593.7	33.96	52286.2	33536	1.8883	18.816	16.773	16.701	16.773
12/27/2018	14:30:01	0	WIES	0	5.9	0	8.15	-98.4	97.2	7.7	0.06	0.77	0.96	2.7	16.681	43397.8	51595.6	33.96	52287.4	33537	1.8888	18.821	16.773	16.701	16.773
12/27/2018	15:00:01	0	WIES	0	5.8	0	8.15	-98.4	97.1	7.69	0.06	0.76	0.95	2.66	16.679	43393.9	51593.9	33.96	52285.8	33536	1.8881	18.814	16.773	16.701	16.773
12/27/2018	15:30:01	0	WIES	0	5.8	0	8.15	-98.4	97.4	7.71	0.06	0.77	0.98	2.75	16.683	43396.8	51592.4	33.96	52284	33535	1.8862	18.795	16.773	16.725	16.796
12/27/2018	16:00:01	0	WIES	0	5.8	0	8.15	-98.4	97.2	7.7	0.04	0.7	1	2.81	16.682	43395.3	51592.1	33.96	52283.8	33535	1.8922	18.855	16.796	16.725	16.796
12/27/2018	16:30:01	0	WIES	0	5.8	0	8.15	-98.3	97.1	7.69	0.04	0.68	0.98	2.73	16.676	43390.7	51593.4	33.96	52285.5	33536	1.8813	18.746	16.844	16.725	16.773
12/27/2018	17:00:01	0	WIES	0	5.8	0	8.15	-98.1	96.6	7.67	0.05	0.71	0.97	2.71	16.591	43307.9	51595	33.96	52292.2	33537	1.8851	18.784	16.82	16.725	16.415
12/27/2018	17:30:01	0	WIES	0	5.8	0	8.14	-98	96.3	7.65	0.07	0.81	1.03	2.88	16.53	43244.5	51590.6	33.95	52291.3	33534	1.8853	18.786	16.868	16.701	16.32
12/27/2018	18:00:01	0	WIES	0	5.8	0	8.14	-97.9	96.2	7.65	0.1	0.91	1.08	3.03	16.503	43214.4	51586.8	33.95	52289.2	33531	1.8873	18.806	16.868	16.725	15.772
12/27/2018	18:30:01	0	WIES	0	5.8	0	8.13	-97.4	95.1	7.59	0.1	0.94	1.14	3.18	16.285	42992.8	51578.7	33.94	52293.7	33526	1.8618	18.55	16.868	16.677	15.27
12/27/2018	19:00:01	0	WIES	0	5.8	0	8.11	-95.6	90.6	7.35	0.06	0.78	1.09	3.04	15.529	42239.7	51567.8	33.92	52323.9	33519	1.8601	18.531	16.844	16.654	15.079
12/27/2018	19:30:01	0	WIES	0	5.8	0	8.09	-94.7	88.6	7.23	0.06	0.75	1.07	2.99	15.154	41861.2	51557	33.9	52332.1	33512	1.8706	18.634	16.868	16.534	14.721
12/27/2018	20:00:01	0	WIES	0	5.8	0	8.09	-94.5	87.9	7.19	0.05	0.73	1.03	2.89	15.039	41742.8	51550.1	33.89	52330.7	33508	1.8693	18.621	16.868	16.034	14.529
12/27/2018	20:30:01	0	WIES	0	5.8	0	8.09	-94.6	88.1	7.21	0.04	0.68	1.04	2.92	15.042	41745.1	51549.1	33.89	52329.6	33507	1.8606	18.534	16.868	15.796	14.529
12/27/2018	21:00:01	0	WIES	0	5.8	0	8.1	-95	89	7.26	0.07	0.79	1.06	2.97	15.206	41906.2	51549.9	33.9	52322.4	33507	1.8766	18.694	16.915	16.582	14.816
12/27/2018	21:30:01	0	WIES	0	5.8	0	8.14	-97.8	96.1	7.66	0.09	0.87	1.04	2.91	16.4	43103.9	51576.5	33.94	52284.5	33525	1.8681	18.613	16.892	16.773	16.082
12/27/2018	22:00:01	0	WIES	0	5.8	0	8.16	-98.8	99.5	7.87	0.05	0.73	0.97	2.71	16.745	43459	51593.7	33.96	52281.6	33536	1.8323	18.258	17.011	16.868	16.439
12/27/2018	22:30:01	0	WIES	0	5.8	0	8.16	-98.7	98.9	7.84	0.09	0.86	1.12	3.14	16.672	43390.7	51598.1	33.96	52290.5	33539	1.83	18.235	16.963	16.868	15.867
12/27/2018	23:00:01	0	WIES	0	5.8	0	8.16	-98.7	98.8	7.83	0.1	0.91	1.08	3.03	16.644	43361.8	51596.4	33.96	52290.4	33538	1.8263	18.198	16.963	16.82	15.867
12/27/2018	23:30:01	0	WIES	0	5.8	0	8.15	-98.6	98.4	7.78	0.06	0.77	1.02	2.87	16.756	43475.6	51600.3	33.96	52287.6	33540	1.8601	18.535	16.939	16.796	16.225
12/28/2018	0:00:01	0	WIES	0	5.8	0	8.16	-98.7	98.7	7.8	0.06	0.75	0.98	2.73	16.793	43515.6	51604.9	33.97	52290	33543	1.8485	18.42	16.915	16.82	16.892
12/28/2018	0:30:01	0	WIES	0	5.8	0	8.16	-99.1	100.5	7.95	0.1	0.93	1.01	2.82	16.768	43488.1	51601.3	33.96	52287.9	33541	1.82	18.136	16.939	16.868	16.915
12/28/2018	1:00:01	0	WIES	0	5.8	0	8.16	-99	99.9	7.89	0.09	0.87	1.01	2.82	16.842	43567.4	51608.6	33.97	52290.8	33546	1.8348	18.283	16.939	16.868	16.963
12/28/2018	1:30:01	0	WIES	0	5.8	0	8.16	-98.9	99.8	7.88	0.09	0.88	1.01	2.84	16.843	43568	51608	33.97	52290.1	33545	1.7781	17.718	16.939	16.868	16.939
12/28/2018	2:00:01	0	WIES	0	5.8	0	8.16	-99	100.1	7.91	0.07	0.79	1.04	2.92	16.831	43555.1	51607.7	33.97	52290.6	33545	1.6683	16.624	16.915	16.868	16.963
12/28/2018	2:30:01	0	WIES	0	5.8	0	8.16	-99.1	100.4	7.93	0.07	0.82	1.03	2.89	16.83	43556.1	51609.6	33.97	52292.5	33546	1.7013	16.953	16.915	16.844	16.939
12/28/2018	3:00:01	0	WIES	0	5.8	0	8.16	-98.8	99.3	7.85	0.07	0.81	0.98	2.74	16.796	43526.7	51614.8	33.98	52300	33550	1.618	16.123	16.868	16.82	16.915
12/28/2018	3:30:01	0	WIES	0	5.8	0	8.16	-98.7	98.8	7.81	0.05	0.72	0.96	2.68	16.798	43532.9	51619.3	33.98	52304.3	33553	1.681	16.751	16.892	16.82	16.892
12/28/2018	4:00:01	0	WIES	0	5.8	0	8.16	-98.8	98.8	7.81	0.05	0.74	0.96	2.7	16.785	43519.4	51618.9	33.98	52304.7	33552	1.6817	16.757	16.868	16.82	16.892
12/28/2018	4:30:01	0	WIES	0	5.8	0	8.16	-98.8	99.3	7.85	0.04	0.7	1.05	2.95	16.761	43498.1	51621.7	33.98	52309	33554	1.6386	16.328	16.868	16.796	16.868
12/28/2018	5:00:01	0	WIES	0	5.8	0	8.16	-98.8	99.2	7.84	0.04	0.67	0.99	2.78	16.794	43533.7	51625.7	33.98	52311.1	33557	1.697	16.91	16.892	16.82	16.892
12/28/2018	5:30:01	0	WIES	0	5.8	0	8.16	-98.7	99.4	7.85	0.03	0.63	1.01	2.82	16.827	43568.8	51627.9	33.98	52311.2	33558	1.6972	16.912	16.939	16.868	16.939
12/28/2018	6:00:01	0	WIES	0	5.8	0	8.16	-98.7	99.3	7.84	0.02	0.61	0.92	2.58	16.868	43608.6	51627.4	33.99	52308.2	33558	1.6817	16.757	16.963	16.892	16.892
12/28/2018	6:30:01	0	WIES	0	5.8	0	8.15	-98.6	99.3	7.84	0.02	0.61	0.94	2.64	16.837	43581.6	51632.1	33.99	52314.9	33561	1.7098	17.038	16.939	16.892	16.892
12/28/2018	7:00:01	0	WIES	0	5.8	0	8.15	-98.6	99.1	7.83	0.03	0.64	0.94	2.64	16.824	43564.4	51627	33.98	52310.6	33558	1.703	16.97	16.915	16.868	16.915
12/28/2018	7:30:01	0	WIES	0	5.8	0	8.15	-98.6	98.8	7.81	0.03	0.64	0.96	2.68	16.805	43545.9	51627.2	33.98	52311.9	33558	1.7499	17.437	16.915	16.844	16.892
12/28/2018	8:00:01	0	WIES	0	5.8	0	8.15	-98.4	98.5	7.79	0.02	0.62	1	2.8	16.75	43494.6	51630.5	33.99	52318.6	33560	1.7134	17.073	16.915	16.868	16.677
12/28/2018	8:30:01	0	WIES	0	5.8	0	8.15	-98.3	98	7.76	0.03	0.64	1.04	2.92	16.686	43430.9	51629.1	33.98	52321	33559	1.7797	17.733	16.915	16.844	16.654
12/28/2018	9:00:01	0	WIES	0	5.8	0	8.15	-98.5	98.5	7.79	0.03	0.64	0.95	2.67	16.775	43520	51631.3	33.99	52317.9	33560	1.7393	17.331	16.892	16.844	16.773
12/28/2018	9:30:01	0	WIES	0	5.8	0	8.15	-98.5	98.6	7.79	0	0.52	0.9	2.52	16.799	43547	51635.4	33.99	52320.6	33563	1.7642	17.579	16.892	16.82	16.773
12/28/2018	10:00:01	0	WIES	0	5.8	0	8.15	-98.5	98.5	7.79	0	0.54	0.93	2.6	16.781	43528.1	51634.1	33.99	52320.4	33562	1.7831	17.768	16.868	16.82	16.82
12/28/2018	10:30:01	0	WIES	0	5.8	0	8.15	-98.5	98.3	7.77	0	0.52	0.89	2.51	16.789	43535.6	51633	33.99	52318.7	33561	1.8188	18.124	16.939	16.868	16.892
12/28/2018	11:00:01	0	WIES	0	5.8	0	8.15	-98.5	98.4	7.78	0	0.52	0.9	2.52	16.792	43539.8	51634.4	33.99	52319.9	33562	1.7619	17.556	16.915	16.844	16.844
12/28/2018	11:30:01	0	WIES	0	5.8	0	8.15	-98.5	98.3	7.78	0	0.51	0.87	2.42	16.773	43521.4	51634.8	33.99	52321.5	33563	1.7577	17.515	16.915	16.844	16.892
12/28/2018	12:00:01	0	WIES	0	5.8	0	8.15	-98.5	98.1	7.75	0	0.5	0.89	2.49	16.791	43535	51630.6	33.99	52316.3	33560	1.8063	17.999	16.868	16.82	16.868
12/28/2018	12:30:01	0	WIES	0	5.8	0	8.15	-98.4	98	7.75	-0.01	0.48	0.92	2.58	16.76	43508.1	51634.3	33.99	52321.8	33562	1.8516	18.45	16.844	16.773	16.868
12/28/2018	13:00:01	0	WIES	0	5.8	0	8.15	-98.4	97.9	7.74	-0.02	0.44	0.88	2.46	16.758	43506.2	51634.6	33.99	52322.3	33562	1.8271	18.206	16.844	16.796	16.868
12/28/2018	13:30:01	0	WIES	0	5.8	0	8.15	-98.6	98	7.75	0	0.51	0.89	2.5	16.764	43510.7	51633.4	33.99	52320.7	33562	1.8517	18.451	16.844	16.796	16.844
12/28/2018	14:00:01	0	WIES	0	5.8	0	8.15	-98.5	97.9	7.74	-0.02	0.45	0.92	2.56	16.753	43505.4	51638.9	33.99	52326.9	33565	1.8561	18.495	16.844	16.796	16.844
12/28/2018	14:30:01	0	WIES	0	5.8	0	8.15	-98.4	97.8	7.74	0	0.52	0.9	2.53	16.754	43500.4	51632.7	33.99	52320.6	33561	1.8409	18.343	16.844	16.773	16.844
12/28/2018	15:00:01	0	WIES	0	5.8	0	8.15	-98.4	97.7	7.73	-0.01	0.49	0.9	2.52	16.746	43495.3	51636	33.99	52324.4	33563	1.8609	18.543	16.82	16.773	16.844
12/28/2018	15:30:01	0	WIES	0	5.8	0	8.15	-98.5	97.7	7.74	0	0.52	0.91	2.56	16.726	43471.9	51631.6	33.99	52321.2	33561	1.8708	18.642	16.82	16.749	16.844
12/28/2018	16:00:01	0	WIES	0	5.8	0	8.15	-98.5	97.7	7.74	0	0.53	0.92	2.59	16.722	43470.7	51635	33.99	52324.9	33563	1.8815	18.748	16.82	16.749	16.844
12/28/2018	16:30:01	0	WIES	0	5.8	0	8.15	-98.4	97.5	7.72	-0.01	0.48	0.91	2.54	16.701	43450.8	51635.2	33.99	52326.4	33563	1.879	18.723	16.844	16.725	16.82
12/28/2018	17:00:01	0	WIES	0	5.8	0	8.15	-98.5	97.7	7.74	0.01	0.56	0.93	2.61	16.702	43450.9	51634.3	33.99	52325.4	33562	1.8753	18.687	16.844	16.725	16.796
12/28/2018	17:30:01	0	WIES	0	5.8	0	8.15	-98.5	97.8	7.74	0.02	0.59	0.96	2.7	16.702	43451.4	51635.6	33.99	52326.7	33563	1.8896	18.829	16.868	16.749	16.82
12/28/2018	18:00:01	0	WIES	0	5.8	0	8.15	-98.5	97.8	7.75	0.01	0.57	0.95	2.66	16.689	43437.2	51634	33.99	52325.9	33562	1.8827	18.759	16.868	16.725	16.773
12/28/2018	18:30:01	0	WIES	0	5.8	0	8.15	-98.6	98	7.76	0.01	0.57	0.98	2.75	16.694	43441.8	51633.7	33.99	52325.2	33562	1.8622	18.556	16.868	16.725	16.01
12/28/2018	19:00:01	0	WIES	0	5.8	0	8.15	-98	96.7	7.69	0.03	0.66	1.04	2.92	16.485	43231.5	51627.6	33.98	52331.6	33558	1.8817	18.749	16.868	16.725	15.581
12/28/2018	19:30:01	0	WIES	0	5.8	0	8.12	-96.4	93.2	7.51	0.08	0.82	1.13	3.17	15.813	42549.7	51604.7	33.95	52346.3	33543	1.8656	18.586	16.868	16.725	15.27
12/28/2018	20:00:01	0	WIES	0	5.8	0	8.11	-95.8	91.6	7.42	0.12	0.99	1.19	3.32	15.54	42243.7	51559.5	33.91	52315.1	33514	1.8647	18.577	16.892	16.654	15.008
12/28/2018	20:30:01	0	WIES	0	5.8	0	8.1	-95.2	90.1	7.34	0.13	1.03	1.2	3.36	15.254	41952.8	51548.2	33.9	52318.3	33506	1.8694	18.622	16.868	16.392	14.745
12/28/2018	21:00:01	0	WIES	0	5.8	0	8.1	-95.3	90.1	7.34	0.14	1.09	1.25	3.51	15.265	41962.2	51547.1	33.9	52316.6	33506	1.8769	18.697	16.868	16.439	15.008
12/28/2018	21:30:01	0	WIES	0	5.8	0	8.12	-96.4	92.6	7.49	0.11	0.97	1.19	3.34	15.627	42326.6	51557.3	33.91	52308.3	33512	1.875	18.679	16.892	16.677	15.461
12/28/2018	22:00:01	0	WIES	0	5.8	0	8.15	-98.2	97.2	7.74	0.07	0.81	1.04	2.92	16.421	43144.4	51599.3	33.96	52306.5	33540	1.872	18.652	16.82	16.606	16.01
12/28/2018	22:30:01	0	WIES	0	5.8	0	8.15	-98.3	97.6	7.77	0.09	0.86	1.09	3.05	16.434	43168.5	51612.8	33.97	52319.6	33548	1.8755	18.687	16.82	16.654	15.819
12/28/2018	23:00:01	0	WIES	0	5.8	0	8.15	-98.6	98.2	7.81	0.08	0.84	1.02	2.86	16.521	43259	51619.1	33.97	52320.8	33552	1.872	18.653	16.82	16.677	14.936
12/28/2018	23:30:01	0	WIES	0	5.8	0	8.15	-98.3	97.7	7.77	0.11	0.96	1.08	3.02	16.438	43169.5	51609.7	33.96	52316.1	33546	1.8863	18.795	16.844	16.701	15.055
12/29/2018	0:00:01	0	WIES	0	5.8	0	8.16	-98.9	99.2	7.86	0.08	0.86	0.99	2.78	16.661	43405.2	51629	33.98	52322.5	33559	1.8862	18.794	16.82	16.749	15.796
12/29/2018	0:30:01	0	WIES	0	5.8	0	8.16	-98.7	98.7	7.84	0.07	0.81	1.04	2.91	16.533	43271.1	51619	33.97	52320	33552	1.8803	18.736	16.82	16.725	16.368
12/29/2018	1:00:01	0	WIES	0	5.8	0	8.16	-98.7	98.8	7.85	0.09	0.88	1.04	2.9	16.557	43297.3	51621.7	33.98	52321.3	33554	1.8927	18.859	16.844	16.725	15.724
12/29/2018	1:30:01	0	WIES	0	5.8	0	8.17	-99.2	100.3	7.94	0.07	0.78	1	2.8	16.73	43479.2	51635.2	33.99	52324.5	33563	1.9013	18.945	16.82	16.773	16.749
12/29/2018	2:00:01	0	WIES	0	5.8	0	8.16	-99.2	100.2	7.94	0.08	0.84	1.01	2.82	16.686	43433.7	51632.4	33.99	52324.4	33561	1.8979	18.911	16.773	16.701	16.796
12/29/2018	2:30:01	0	WIES	0	5.8	0	8.16	-99.1	99.9	7.91	0.06	0.76	1	2.8	16.676	43426	51635	33.99	52327.7	33563	1.9013	18.945	16.773	16.701	16.32
12/29/2018	3:00:01	0	WIES	0	5.8	0	8.17	-99.3	100.5	7.96	0.05	0.72	0.98	2.73	16.659	43411.8	51639	33.99	52332.7	33565	1.9007	18.939	16.773	16.701	16.249
12/29/2018	3:30:01	0	WIES	0	5.8	0	8.16	-99.2	99.9	7.92	0.05	0.72	0.94	2.62	16.654	43402.6	51634	33.99	52328	33562	1.9078	19.009	16.773	16.701	16.606
12/29/2018	4:00:01	0	WIES	0	5.8	0	8.16	-99	99.3	7.87	0.05	0.7	0.94	2.64	16.627	43380.5	51639.1	33.99	52334.7	33565	1.9066	18.997	16.773	16.701	16.654
12/29/2018	4:30:01	0	WIES	0	5.8	0	8.16	-98.9	99.2	7.87	0.07	0.81	1	2.8	16.636	43380.8	51629.1	33.98	52324.1	33559	1.8981	18.913	16.749	16.677	16.606
12/29/2018	5:00:01	0	WIES	0	5.8	0	8.16	-98.9	99.3	7.87	0.08	0.84	1.01	2.82	16.654	43400.5	51630.6	33.98	52324.5	33560	1.9033	18.965	16.749	16.677	16.701
12/29/2018	5:30:01	0	WIES	0	5.8	0	8.16	-98.8	99	7.85	0.07	0.8	1	2.81	16.635	43380.8	51630.1	33.98	52325.2	33560	1.902	18.952	16.773	16.725	16.749
12/29/2018	6:00:01	0	WIES	0	5.8	0	8.14	-97.9	96.9	7.72	0.09	0.88	1.09	3.04	16.346	43078.9	51609	33.96	52320.8	33546	1.9017	18.948	16.749	16.654	15.915
12/29/2018	6:30:01	0	WIES	0	5.8	0	8.13	-97.3	95.2	7.63	0.14	1.1	1.16	3.24	16.115	42831.1	51585.5	33.94	52310.2	33531	1.892	18.851	16.725	16.606	15.867
12/29/2018	7:00:01	0	WIES	0	5.8	0	8.14	-97.5	95.7	7.65	0.12	0.99	1.12	3.13	16.212	42935.4	51596.1	33.95	52315.5	33537	1.8978	18.909	16.749	16.654	16.058
12/29/2018	7:30:01	0	WIES	0	5.8	0	8.14	-97.8	96.3	7.69	0.1	0.9	1.08	3.03	16.303	43034.5	51607.1	33.96	52321.4	33545	1.8787	18.718	16.725	16.63	16.32
12/29/2018	8:00:01	0	WIES	0	5.8	0	8.15	-98.4	97.5	7.76	0.07	0.82	0.98	2.74	16.462	43212.1	51631.7	33.98	52337	33561	1.8936	18.867	16.725	16.582	16.272
12/29/2018	8:30:01	0	WIES	0	5.8	0	8.16	-98.7	98.4	7.81	0.05	0.72	0.98	2.75	16.544	43295.1	51635	33.99	52335.6	33563	1.8764	18.696	16.701	16.654	16.344
12/29/2018	9:00:01	0	WIES	0	5.8	0	8.15	-98.5	97.9	7.77	0.04	0.69	0.94	2.64	16.566	43320.3	51639.1	33.99	52338.4	33565	1.8922	18.854	16.701	16.63	16.534
12/29/2018	9:30:01	0	WIES	0	5.8	0	8.15	-98.4	97.5	7.74	0.04	0.69	0.94	2.63	16.563	43312.9	51633.5	33.98	52333	33562	1.8886	18.818	16.677	16.606	16.677
12/29/2018	10:00:01	0	WIES	0	5.8	0	8.15	-98.2	97.3	7.73	0.09	0.87	1.04	2.92	16.538	43280.3	51623.6	33.98	52324.4	33555	1.8889	18.821	16.654	16.582	16.654
12/29/2018	10:30:01	0	WIES	0	5.8	0	8.15	-98.2	97.4	7.74	0.08	0.85	1.03	2.89	16.54	43279.5	51620.8	33.97	52321.4	33553	1.8824	18.757	16.654	16.582	16.677
12/29/2018	11:00:01	0	WIES	0	5.8	0	8.15	-98.4	97.7	7.76	0.07	0.79	0.99	2.76	16.551	43298.8	51630.7	33.98	52330.7	33560	1.8954	18.886	16.63	16.582	16.677
12/29/2018	11:30:01	0	WIES	0	5.8	0	8.15	-98.3	97.5	7.74	0.05	0.73	0.98	2.75	16.543	43292.8	51633.2	33.98	52333.8	33562	1.8785	18.717	16.606	16.534	16.654
12/29/2018	12:00:01	0	WIES	0	5.8	0	8.15	-98.2	97.2	7.73	0.06	0.75	0.99	2.78	16.513	43258.5	51626.9	33.98	52329.2	33558	1.8722	18.655	16.606	16.534	16.63
12/29/2018	12:30:01	0	WIES	0	5.8	0	8.15	-98.1	96.9	7.7	0.04	0.68	0.98	2.73	16.497	43246.4	51632.2	33.98	52335.5	33561	1.8851	18.783	16.654	16.534	16.606
12/29/2018	13:00:01	0	WIES	0	5.8	0	8.15	-98.1	96.9	7.71	0.03	0.65	0.94	2.62	16.5	43248	51629.8	33.98	52332.8	33559	1.8857	18.789	16.63	16.558	16.63
12/29/2018	13:30:01	0	WIES	0	5.8	0	8.15	-98.1	97	7.71	0.04	0.68	0.97	2.72	16.508	43255	51629.4	33.98	52332	33559	1.8917	18.849	16.677	16.582	16.654
12/29/2018	14:00:01	0	WIES	0	5.8	0	8.15	-98.3	97.6	7.75	0.05	0.74	0.95	2.67	16.565	43306.7	51623.2	33.98	52322.4	33555	1.8952	18.884	16.677	16.606	16.654
12/29/2018	14:30:01	0	WIES	0	5.8	0	8.15	-98.2	97.3	7.73	0.04	0.67	0.93	2.62	16.538	43280.3	51624.4	33.98	52325.2	33556	1.8977	18.909	16.677	16.606	16.63
12/29/2018	15:00:01	0	WIES	0	5.8	0	8.15	-98.1	97.1	7.72	0.06	0.74	0.96	2.68	16.514	43262.5	51631.4	33.98	52333.7	33560	1.8982	18.914	16.677	16.558	16.63
12/29/2018	15:30:01	0	WIES	0	5.8	0	8.15	-98.2	97.2	7.72	0.05	0.74	0.98	2.75	16.528	43274.3	51629	33.98	52330.4	33559	1.8948	18.879	16.654	16.582	16.63
12/29/2018	16:00:01	0	WIES	0	5.8	0	8.15	-98.2	97.4	7.74	0.06	0.74	0.98	2.74	16.553	43296.6	51625.6	33.98	52325.5	33557	1.9001	18.933	16.725	16.606	16.63
12/29/2018	16:30:01	0	WIES	0	5.8	0	8.15	-98.2	97.4	7.74	0.04	0.67	0.94	2.64	16.547	43287.6	51622.6	33.98	52322.9	33555	1.9003	18.934	16.725	16.606	16.654
12/29/2018	17:00:01	0	WIES	0	5.8	0	8.15	-98.3	97.5	7.75	0.06	0.77	0.99	2.78	16.554	43294.6	51622	33.98	52321.8	33554	1.8973	18.905	16.749	16.606	16.677
12/29/2018	17:30:01	0	WIES	0	5.8	0	8.15	-98.3	97.8	7.76	0.07	0.79	1.01	2.84	16.569	43303.6	51615.8	33.97	52314.6	33550	1.9018	18.95	16.773	16.606	16.701
12/29/2018	18:00:01	0	WIES	0	5.8	0	8.15	-98.3	97.9	7.77	0.06	0.77	0.98	2.74	16.577	43304.4	51606.7	33.96	52304.9	33544	1.9043	18.975	16.82	16.654	16.725
12/29/2018	18:30:01	0	WIES	0	5.8	0	8.15	-98.4	98	7.78	0.07	0.79	1	2.79	16.589	43297.9	51585	33.95	52282.2	33530	1.8984	18.916	16.82	16.63	16.701
12/29/2018	19:00:01	0	WIES	0	5.8	0	8.15	-98.4	98.3	7.8	0.05	0.72	1	2.8	16.612	43338.7	51606.3	33.97	52302.4	33544	1.8907	18.839	16.796	16.654	16.725
12/29/2018	19:30:01	0	WIES	0	5.8	0	8.15	-98.5	98.7	7.83	0.06	0.78	1.01	2.83	16.612	43289.6	51547.7	33.92	52243	33506	1.8919	18.852	16.844	16.654	16.749
12/29/2018	20:00:01	0	WIES	0	5.8	0	8.15	-98.6	98.7	7.84	0.06	0.75	1.02	2.85	16.606	43173.6	51416.6	33.83	52110.5	33421	1.8975	18.909	16.796	16.654	16.773
12/29/2018	20:30:01	0	WIES	0	5.8	0	8.16	-98.6	99.3	7.9	0.08	0.83	1.04	2.91	16.539	43106	51415.1	33.82	52113	33420	1.8956	18.89	16.773	16.63	16.677
12/29/2018	21:00:01	0	WIES	0	5.8	0	8.16	-98.6	99.2	7.88	0.08	0.85	1.06	2.97	16.583	43143.4	51408.1	33.82	52103.3	33415	1.8954	18.889	16.82	16.654	16.606
12/29/2018	21:30:01	0	WIES	0	5.8	0	8.15	-98.3	98.5	7.83	0.14	1.08	1.16	3.26	16.547	43107.6	51407.5	33.82	52104.7	33415	1.8984	18.918	16.773	16.654	16.511
12/29/2018	22:00:01	0	WIES	0	5.8	0	8.15	-98.2	98.2	7.81	0.17	1.22	1.22	3.41	16.521	43086.6	51413.1	33.82	52112.1	33419	1.8964	18.898	16.773	16.63	16.582
12/29/2018	22:30:01	0	WIES	0	5.8	0	8.15	-98.2	97.9	7.79	0.22	1.38	1.3	3.64	16.489	43063.9	51422.7	33.83	52123.6	33425	1.8925	18.859	16.773	16.606	16.487
12/29/2018	23:00:01	0	WIES	0	5.8	0	8.15	-98.2	98	7.8	0.23	1.45	1.33	3.71	16.487	43061.6	51423.1	33.83	52124.2	33425	1.8934	18.868	16.773	16.558	16.201
12/29/2018	23:30:01	0	WIES	0	5.8	0	8.15	-98.2	98	7.8	0.2	1.33	1.24	3.46	16.48	43054.9	51423.5	33.83	52125	33425	1.8869	18.803	16.749	16.558	16.487
12/30/2018	0:00:01	0	WIES	0	5.8	0	8.15	-98.3	98.4	7.82	0.21	1.38	1.21	3.39	16.521	43104.8	51434.3	33.84	52133.5	33432	1.8883	18.817	16.725	16.63	16.487
12/30/2018	0:30:01	0	WIES	0	5.8	0	8.15	-98.3	98.1	7.81	0.26	1.54	1.34	3.74	16.494	43085.7	51443.7	33.84	52144.6	33438	1.8912	18.845	16.82	16.677	16.582
12/30/2018	1:00:01	0	WIES	0	5.8	0	8.15	-98.5	98.8	7.86	0.23	1.45	1.28	3.59	16.529	43115	51437.1	33.84	52135.8	33434	1.8823	18.757	16.773	16.654	16.582
12/30/2018	1:30:01	0	WIES	0	5.8	0	8.15	-98.6	99	7.87	0.21	1.35	1.26	3.54	16.556	43152.2	51450.5	33.85	52147.9	33443	1.888	18.814	16.796	16.654	16.677
12/30/2018	2:00:01	0	WIES	0	5.8	0	8.16	-98.7	99	7.86	0.19	1.3	1.23	3.43	16.597	43203.3	51462.6	33.86	52157.7	33451	1.8729	18.664	16.82	16.749	16.701
12/30/2018	2:30:01	0	WIES	0	5.8	0	8.16	-98.7	99.5	7.9	0.18	1.24	1.18	3.31	16.595	43169.4	51424.5	33.83	52119.1	33426	1.8901	18.835	16.796	16.701	16.701
12/30/2018	3:00:01	0	WIES	0	5.8	0	8.17	-99.3	101.2	8.03	0.08	0.82	0.97	2.7	16.677	43257.8	51434	33.84	52123.9	33432	1.8737	18.672	16.773	16.701	16.773
12/30/2018	3:30:01	0	WIES	0	5.8	0	8.16	-99.2	100.6	7.97	0.09	0.87	1.02	2.85	16.681	43310.2	51491.9	33.88	52182.3	33470	1.8898	18.832	16.773	16.701	16.773
12/30/2018	4:00:01	0	WIES	0	5.8	0	8.16	-99.1	100.4	7.97	0.09	0.87	1	2.81	16.654	43245.2	51446.4	33.85	52137.8	33440	1.8884	18.818	16.749	16.677	16.773
12/30/2018	4:30:01	0	WIES	0	5.8	0	8.16	-99.2	100.5	7.97	0.05	0.71	0.98	2.74	16.656	43243	51441.4	33.84	52132.6	33437	1.862	18.555	16.749	16.701	16.773
12/30/2018	5:00:01	0	WIES	0	5.8	0	8.16	-99.1	100.4	7.96	0.08	0.85	1.01	2.83	16.665	43246.4	51435	33.84	52125.7	33433	1.8941	18.875	16.749	16.677	16.749
12/30/2018	5:30:01	0	WIES	0	5.8	0	8.16	-99.1	100.2	7.95	0.08	0.83	0.99	2.76	16.652	43225.5	51425.2	33.83	52116.5	33426	1.8904	18.838	16.749	16.677	16.773
12/30/2018	6:00:01	0	WIES	0	5.8	0	8.16	-99	99.9	7.92	0.08	0.84	1.02	2.85	16.639	43237.5	51454.5	33.85	52146.9	33445	1.8956	18.89	16.749	16.677	16.749
12/30/2018	6:30:01	0	WIES	0	5.8	0	8.16	-99	99.7	7.91	0.08	0.82	1.03	2.9	16.637	43258.3	51481.7	33.87	52174.6	33463	1.8855	18.789	16.749	16.677	16.749
12/30/2018	7:00:01	0	WIES	0	5.8	0	8.16	-99	99.8	7.92	0.07	0.79	1.02	2.86	16.64	43220.1	51433.1	33.84	52125.3	33432	1.8768	18.703	16.749	16.677	16.749
12/30/2018	7:30:01	0	WIES	0	5.8	0	8.16	-99	99.8	7.92	0.07	0.78	1	2.79	16.645	43234.2	51443.9	33.85	52135.8	33439	1.8921	18.855	16.749	16.677	16.749
12/30/2018	8:00:01	0	WIES	0	5.8	0	8.16	-99.1	99.9	7.92	0.09	0.87	1.02	2.86	16.638	43244	51463.4	33.86	52156	33451	1.8892	18.826	16.749	16.677	16.749
12/30/2018	8:30:01	0	WIES	0	5.8	0	8.16	-99	99.7	7.91	0.09	0.88	0.98	2.73	16.639	43254.3	51473.9	33.87	52166.6	33458	1.8901	18.835	16.749	16.677	16.749
12/30/2018	9:00:01	0	WIES	0	5.8	0	8.16	-99	99.6	7.91	0.09	0.89	1.02	2.87	16.634	43224.9	51445.3	33.85	52137.9	33439	1.8819	18.754	16.725	16.677	16.749
12/30/2018	9:30:01	0	WIES	0	5.8	0	8.16	-98.9	99.3	7.88	0.07	0.82	1	2.81	16.631	43219.7	51442.6	33.85	52135.4	33438	1.8795	18.729	16.725	16.677	16.63
12/30/2018	10:00:01	0	WIES	0	5.8	0	8.16	-98.8	98.9	7.85	0.09	0.86	1.04	2.92	16.634	43211	51429	33.84	52121.4	33429	1.8834	18.769	16.725	16.677	16.677
12/30/2018	10:30:01	0	WIES	0	5.8	0	8.16	-98.7	98.9	7.85	0.09	0.88	1	2.8	16.642	43210.1	51418.5	33.83	52110.3	33422	1.8852	18.787	16.725	16.677	16.749
12/30/2018	11:00:01	0	WIES	0	5.8	0	8.16	-98.7	98.9	7.85	0.09	0.87	1.04	2.91	16.637	43220.8	51437.2	33.84	52129.5	33434	1.8832	18.767	16.725	16.677	16.725
12/30/2018	11:30:01	0	WIES	0	5.8	0	8.16	-98.7	98.9	7.85	0.06	0.78	1.03	2.88	16.636	43227.3	51446.1	33.85	52138.6	33440	1.8841	18.775	16.725	16.677	16.725
12/30/2018	12:00:01	0	WIES	0	5.7	0	8.16	-98.7	98.8	7.84	0.08	0.84	0.99	2.77	16.624	43213.2	51443.7	33.85	52136.9	33438	1.8831	18.766	16.725	16.654	16.725
12/30/2018	12:30:01	0	WIES	0	5.8	0	8.16	-98.6	98.7	7.84	0.07	0.81	1	2.8	16.62	43207.9	51441.1	33.84	52134.5	33437	1.8846	18.78	16.725	16.654	16.725
12/30/2018	13:00:01	0	WIES	0	5.7	0	8.15	-98.6	98.4	7.81	0.07	0.8	1.03	2.89	16.612	43224.1	51469.7	33.86	52163.9	33455	1.8859	18.793	16.701	16.654	16.725
12/30/2018	13:30:01	0	WIES	0	5.7	0	8.15	-98.5	98.4	7.81	0.06	0.75	1	2.8	16.591	43207.9	51475.1	33.87	52170.7	33459	1.8882	18.816	16.701	16.63	16.725
12/30/2018	14:00:01	0	WIES	0	5.8	0	8.15	-98.5	98.2	7.8	0.05	0.73	0.97	2.73	16.599	43211.8	51470.9	33.87	52165.9	33456	1.8869	18.803	16.701	16.63	16.701
12/30/2018	14:30:01	0	WIES	0	5.7	0	8.15	-98.5	98.3	7.8	0.06	0.75	1.01	2.81	16.599	43198.3	51455	33.85	52149.9	33446	1.8855	18.79	16.677	16.63	16.701
12/30/2018	15:00:01	0	WIES	0	5.7	0	8.15	-98.5	98.1	7.79	0.09	0.87	1.05	2.94	16.597	43206.6	51467.5	33.86	52162.6	33454	1.8877	18.811	16.677	16.63	16.701
12/30/2018	15:30:01	0	WIES	0	5.7	0	8.15	-98.5	98.2	7.8	0.08	0.83	1.02	2.85	16.596	43200.4	51460.8	33.86	52155.9	33450	1.8966	18.9	16.701	16.63	16.701
12/30/2018	16:00:01	0	WIES	0	5.7	0	8.15	-98.6	98.3	7.81	0.08	0.83	1.05	2.93	16.594	43190.8	51451.5	33.85	52146.6	33443	1.8921	18.855	16.725	16.63	16.701
12/30/2018	16:30:01	0	WIES	0	5.7	0	8.15	-98.5	98	7.78	0.06	0.77	0.99	2.78	16.582	43200.7	51477.8	33.87	52174	33461	1.8889	18.823	16.773	16.654	16.677
12/30/2018	17:00:01	0	WIES	0	5.7	0	8.15	-98.6	98.3	7.8	0.06	0.78	0.99	2.78	16.616	43284.9	51538.2	33.92	52233.1	33500	1.891	18.843	16.773	16.63	16.725
12/30/2018	17:30:01	0	WIES	0	5.7	0	8.16	-98.6	98.4	7.81	0.06	0.78	0.96	2.68	16.622	43217.1	51450	33.85	52143.4	33443	1.8956	18.889	16.773	16.654	16.701
12/30/2018	18:00:01	0	WIES	0	5.7	0	8.16	-98.6	98.5	7.81	0.06	0.76	1.01	2.83	16.622	43346	51603.9	33.96	52299.4	33543	1.8991	18.923	16.773	16.654	16.725
12/30/2018	18:30:01	0	WIES	0	5.7	0	8.16	-98.6	98.5	7.82	0.07	0.78	1.03	2.87	16.599	43334.1	51616.8	33.97	52313.9	33551	1.897	18.902	16.773	16.63	16.582
12/30/2018	19:00:01	0	WIES	0	5.7	0	8.16	-98.7	99.3	7.89	0.06	0.75	1.03	2.89	16.502	43241.2	51620.1	33.97	52323	33553	1.8994	18.925	16.773	16.654	16.392
12/30/2018	19:30:01	0	WIES	0	5.7	0	8.16	-98.7	99.2	7.89	0.06	0.76	1.02	2.87	16.494	43233.7	51620.5	33.97	52323.9	33553	1.8979	18.911	16.796	16.654	16.344
12/30/2018	20:00:01	0	WIES	0	5.7	0	8.15	-98.5	98.4	7.83	0.11	0.98	1.13	3.15	16.476	43206.1	51607.9	33.96	52312.1	33545	1.8901	18.833	16.773	16.654	16.534
12/30/2018	20:30:01	0	WIES	0	5.7	0	8.16	-98.6	98.9	7.86	0.11	0.94	1.13	3.17	16.501	43235.7	51613.9	33.97	52316.7	33549	1.8899	18.831	16.773	16.654	16.534
12/30/2018	21:00:01	0	WIES	0	5.7	0	8.15	-98.5	98.7	7.85	0.15	1.13	1.21	3.38	16.476	43202.4	51604.4	33.96	52308.6	33543	1.8937	18.869	16.773	16.63	16.439
12/30/2018	21:30:01	0	WIES	0	5.7	0	8.15	-98.3	98.1	7.81	0.22	1.41	1.31	3.66	16.425	43144.7	51594.9	33.95	52302	33537	1.8921	18.852	16.796	16.606	16.249
12/30/2018	22:00:01	0	WIES	0	5.7	0	8.15	-98.1	97.8	7.8	0.25	1.51	1.37	3.83	16.361	43079.5	51592	33.95	52302.7	33535	1.8884	18.816	16.773	16.582	16.201
12/30/2018	22:30:01	0	WIES	0	5.7	0	8.15	-98	97.6	7.79	0.26	1.58	1.41	3.96	16.311	43026	51587	33.95	52300.5	33532	1.8852	18.783	16.749	16.582	16.225
12/30/2018	23:00:01	0	WIES	0	5.7	0	8.14	-97.9	97.3	7.78	0.33	1.83	1.54	4.3	16.204	42905.1	51568.5	33.93	52287.9	33520	1.8875	18.806	16.773	16.534	15.986
12/30/2018	23:30:01	0	WIES	0	5.7	0	8.15	-98	97.5	7.79	0.33	1.82	1.51	4.24	16.255	42958	51572.6	33.93	52289.2	33522	1.8908	18.84	16.749	16.511	16.201
12/31/2018	0:00:01	0	WIES	0	5.7	0	8.15	-98.2	98.1	7.83	0.3	1.71	1.43	4	16.336	42946.3	51462.5	33.85	52172.8	33451	1.8762	18.696	16.796	16.558	16.201
12/31/2018	0:30:01	0	WIES	0	5.7	0	8.15	-98.4	98.8	7.87	0.27	1.62	1.36	3.8	16.427	42999	51418.8	33.82	52123.3	33422	1.8869	18.803	16.749	16.606	16.368
12/31/2018	1:00:01	0	WIES	0	5.7	0	8.16	-98.6	99.2	7.9	0.26	1.57	1.28	3.6	16.465	43042.9	51426.1	33.83	52128.4	33427	1.8815	18.749	16.796	16.606	16.558
12/31/2018	1:30:01	0	WIES	0	5.7	0	8.16	-98.6	99.3	7.89	0.27	1.59	1.35	3.78	16.519	43222.6	51577.8	33.94	52279	33526	1.8782	18.715	16.749	16.606	16.606
12/31/2018	2:00:01	0	WIES	0	5.7	0	8.16	-98.6	99.3	7.89	0.27	1.59	1.34	3.74	16.525	43226.5	51574.7	33.94	52275.5	33524	1.8854	18.787	16.749	16.654	16.654
12/31/2018	2:30:01	0	WIES	0	5.7	0	8.16	-98.7	99.3	7.89	0.26	1.54	1.29	3.61	16.533	43221.9	51560.1	33.93	52260.3	33514	1.8889	18.822	16.773	16.654	16.654
12/31/2018	3:00:01	0	WIES	0	5.7	0	8.16	-99	100.1	7.95	0.19	1.3	1.25	3.51	16.604	43314.6	51587.3	33.95	52283.7	33532	1.8906	18.838	16.773	16.654	16.677
12/31/2018	3:30:01	0	WIES	0	5.7	0	8.16	-99	100.1	7.93	0.19	1.27	1.22	3.41	16.631	43340.6	51587.1	33.95	52281.8	33532	1.8899	18.832	16.749	16.654	16.701
12/31/2018	4:00:01	0	WIES	0	5.7	0	8.16	-98.8	99.7	7.92	0.21	1.38	1.27	3.54	16.582	43182.2	51454.9	33.85	52150.8	33446	1.8938	18.872	16.725	16.63	16.677
12/31/2018	4:30:01	0	WIES	0	5.7	0	8.15	-98.5	98.8	7.85	0.3	1.7	1.41	3.94	16.496	43187.4	51562.4	33.93	52264.8	33516	1.8923	18.855	16.677	16.582	16.534
12/31/2018	5:00:01	0	WIES	0	5.7	0	8.15	-98.5	98.8	7.85	0.3	1.7	1.42	3.97	16.51	43206	51568.5	33.94	52270.2	33520	1.8909	18.842	16.654	16.582	16.582
12/31/2018	5:30:01	0	WIES	0	5.7	0	8.15	-98.5	98.5	7.84	0.3	1.73	1.38	3.88	16.472	43175.4	51576.3	33.94	52280.3	33525	1.8925	18.857	16.677	16.582	16.534
12/31/2018	6:00:01	0	WIES	0	5.7	0	8.15	-98.5	98.5	7.84	0.32	1.79	1.43	3.99	16.481	43193	51586.7	33.95	52290.3	33531	1.8966	18.898	16.654	16.558	16.463
12/31/2018	6:30:01	0	WIES	0	5.7	0	8.15	-98.4	98.4	7.83	0.29	1.67	1.37	3.84	16.468	43163	51566.2	33.93	52270.3	33518	1.8988	18.92	16.654	16.558	16.511
12/31/2018	7:00:01	0	WIES	0	5.7	0	8.15	-98.5	98.6	7.84	0.29	1.69	1.4	3.93	16.495	43204.7	51584.4	33.95	52287.2	33530	1.8924	18.856	16.63	16.582	16.534
12/31/2018	7:30:01	0	WIES	0	5.7	0	8.15	-98.6	98.6	7.84	0.24	1.5	1.26	3.54	16.517	43238	51598.1	33.96	52299.7	33539	1.8955	18.887	16.63	16.558	16.582
12/31/2018	8:00:01	0	WIES	0	5.7	0	8.15	-98.5	98.6	7.84	0.25	1.5	1.34	3.74	16.507	43230.4	51600.8	33.96	52303.1	33541	1.8933	18.865	16.63	16.582	16.606
12/31/2018	8:30:01	0	WIES	0	5.7	0	8.15	-98.5	98.4	7.82	0.23	1.42	1.33	3.72	16.502	43221.9	51597.1	33.96	52299.6	33538	1.8925	18.857	16.63	16.534	16.534
12/31/2018	9:00:01	0	WIES	0	5.7	0	8.15	-98.5	98.1	7.8	0.2	1.33	1.23	3.44	16.496	43217.7	51598.9	33.96	52301.9	33539	1.885	18.783	16.582	16.534	16.392
12/31/2018	9:30:01	0	WIES	0	5.7	0	8.15	-98.1	97.3	7.76	0.25	1.52	1.3	3.65	16.383	43100	51590.9	33.95	52300.3	33534	1.8855	18.787	16.582	16.534	16.392
12/31/2018	10:00:01	0	WIES	0	5.7	0	8.15	-98.2	97.6	7.77	0.28	1.63	1.4	3.93	16.39	43099.1	51581.8	33.94	52290.6	33528	1.8907	18.839	16.582	16.511	16.296
12/31/2018	10:30:01	0	WIES	0	5.7	0	8.15	-98.2	97.5	7.77	0.26	1.58	1.39	3.88	16.383	43093.7	51583.4	33.94	52292.7	33529	1.8851	18.783	16.582	16.511	16.272
12/31/2018	11:00:01	0	WIES	0	5.7	0	8.15	-98.1	97.3	7.76	0.3	1.71	1.43	4	16.355	43067.4	51584.6	33.95	52295.6	33530	1.8816	18.748	16.582	16.487	16.392
12/31/2018	11:30:01	0	WIES	0	5.7	0	8.15	-98.2	97.4	7.77	0.27	1.6	1.37	3.85	16.384	43093.7	51582.7	33.94	52292	33529	1.8786	18.718	16.582	16.463	16.392
12/31/2018	12:00:01	0	WIES	0	5.7	0	8.15	-98.1	97.3	7.76	0.28	1.63	1.41	3.94	16.373	43082.7	51582.5	33.94	52292.4	33529	1.8779	18.711	16.558	16.463	16.415
12/31/2018	12:30:01	0	WIES	0	5.7	0	8.15	-98	97.1	7.74	0.29	1.7	1.44	4.02	16.34	43045.3	51576.5	33.94	52288.2	33525	1.8818	18.75	16.558	16.463	16.368
12/31/2018	13:00:01	0	WIES	0	5.7	0	8.15	-98.1	97.3	7.76	0.27	1.6	1.38	3.85	16.359	43071.5	51585.4	33.95	52296.1	33530	1.8756	18.688	16.534	16.439	16.368
12/31/2018	13:30:01	0	WIES	0	5.7	0	8.15	-98.4	98	7.8	0.21	1.38	1.32	3.69	16.432	43153.9	51598.2	33.96	52304.9	33539	1.875	18.683	16.534	16.487	16.392
12/31/2018	14:00:01	0	WIES	0	5.7	0	8.15	-98.2	97.6	7.78	0.26	1.55	1.38	3.86	16.399	43115.4	51590.6	33.95	52299.1	33534	1.8758	18.691	16.534	16.463	16.415
12/31/2018	14:30:01	0	WIES	0	5.7	0	8.15	-98.3	97.7	7.78	0.2	1.32	1.29	3.61	16.418	43136.9	51593.6	33.95	52301	33536	1.8797	18.729	16.534	16.463	16.487
12/31/2018	15:00:01	0	WIES	0	5.7	0	8.15	-98	97	7.73	0.22	1.4	1.28	3.58	16.39	43106.3	51590.9	33.95	52299.9	33534	1.8758	18.69	16.511	16.463	16.511
12/31/2018	15:30:01	0	WIES	0	5.7	0	8.15	-98.4	97.8	7.79	0.18	1.24	1.2	3.37	16.425	43150.7	51602.3	33.96	52309.4	33541	1.8819	18.751	16.511	16.463	16.534
12/31/2018	16:00:01	0	WIES	0	5.7	0	8.15	-98.3	97.7	7.78	0.16	1.16	1.18	3.31	16.428	43139.5	51585.5	33.95	52292.2	33531	1.8768	18.7	16.511	16.439	16.534
12/31/2018	16:30:01	0	WIES	0	5.7	0	8.15	-98.3	97.5	7.77	0.15	1.11	1.18	3.3	16.422	43128.1	51579	33.94	52286	33526	1.8825	18.757	16.511	16.439	16.534
12/31/2018	17:00:01	0	WIES	0	5.7	0	8.15	-98.2	97.3	7.75	0.16	1.16	1.18	3.31	16.412	43115.1	51575	33.94	52282.5	33524	1.8875	18.807	16.511	16.439	16.534
12/31/2018	17:30:01	0	WIES	0	5.7	0	8.15	-98.2	97.5	7.76	0.16	1.17	1.23	3.43	16.415	43143.1	51604.7	33.96	52312.5	33543	1.8876	18.808	16.511	16.439	16.534
12/31/2018	18:00:01	0	WIES	0	5.7	0	8.15	-98.4	97.8	7.79	0.18	1.25	1.22	3.41	16.417	43132.1	51589.6	33.95	52297	33533	1.8862	18.794	16.558	16.439	16.439
12/31/2018	18:30:01	0	WIES	0	5.7	0	8.15	-98.4	97.8	7.78	0.2	1.33	1.3	3.64	16.417	43125.4	51581.4	33.94	52288.7	33528	1.8918	18.849	16.558	16.439	16.487
12/31/2018	19:00:01	0	WIES	0	5.7	0	8.15	-98.4	97.8	7.79	0.21	1.37	1.26	3.53	16.412	43122.9	51584.1	33.95	52291.7	33530	1.8873	18.806	16.534	16.439	16.439
12/31/2018	19:30:01	0	WIES	0	5.7	0	8.15	-98.3	97.7	7.79	0.15	1.13	1.2	3.35	16.366	43081.5	51588.7	33.95	52299.1	33533	1.8877	18.809	16.558	16.439	16.415
12/31/2018	20:00:01	0	WIES	0	5.7	0	8.15	-98.1	97.3	7.76	0.21	1.36	1.3	3.65	16.34	43054	51587.3	33.95	52299.2	33532	1.8844	18.775	16.558	16.439	16.463
12/31/2018	20:30:01	0	WIES	0	5.7	0	8.15	-98.3	98	7.81	0.31	1.75	1.47	4.13	16.381	43088.6	51580.4	33.94	52289.8	33527	1.875	18.682	16.582	16.415	16.439
12/31/2018	21:00:01	0	WIES	0	5.7	0	8.16	-98.6	98.8	7.87	0.36	1.94	1.55	4.33	16.374	43083.4	51582	33.94	52291.9	33528	1.8781	18.714	16.558	16.439	16.463
12/31/2018	21:30:01	0	WIES	0	5.7	0	8.16	-98.6	99.1	7.9	0.38	2.03	1.55	4.34	16.38	43092.7	51586.4	33.95	52295.9	33531	1.8729	18.661	16.558	16.439	16.487
12/31/2018	22:00:01	0	WIES	0	5.7	0	8.15	-98.5	98.7	7.87	0.36	1.95	1.55	4.33	16.368	43085.4	51591.7	33.95	52302.1	33535	1.8657	18.589	16.558	16.439	16.487
12/31/2018	22:30:01	0	WIES	0	5.7	0	8.16	-98.6	98.9	7.88	0.35	1.93	1.53	4.28	16.375	43096.9	51596.7	33.95	52306.6	33538	1.8532	18.465	16.558	16.439	16.487
12/31/2018	23:00:01	0	WIES	0	5.7	0	8.15	-98.5	98.7	7.87	0.37	1.98	1.57	4.41	16.361	43072.1	51583.8	33.94	52294.4	33529	1.8537	18.47	16.582	16.439	16.463
12/31/2018	23:30:01	0	WIES	0	5.7	0	8.15	-98.4	98.4	7.85	0.37	1.99	1.56	4.36	16.35	43063.9	51586.9	33.95	52298.1	33531	1.8578	18.511	16.606	16.439	16.415
1/1/2019	0:00:01	0	WIES	0	5.7	0	8.15	-98	97.2	7.76	0.31	1.78	1.49	4.16	16.306	43011.1	51575.7	33.94	52289.4	33524	1.857	18.503	16.582	16.392	16.344
1/1/2019	0:30:01	0	WIES	0	5.7	0	8.14	-97.9	96.9	7.74	0.32	1.82	1.48	4.15	16.296	43003.2	51578.4	33.94	52292.7	33526	1.8675	18.607	16.582	16.415	16.249
1/1/2019	1:00:01	0	WIES	0	5.7	0	8.15	-98	97.2	7.76	0.35	1.94	1.52	4.27	16.303	43004.1	51571.2	33.93	52285.1	33521	1.8749	18.681	16.558	16.463	16.32
1/1/2019	1:30:01	0	WIES	0	5.7	0	8.15	-98	97.3	7.77	0.39	2.08	1.58	4.41	16.31	43019.6	51581.1	33.94	52294.6	33528	1.8824	18.756	16.558	16.439	16.392
1/1/2019	2:00:01	0	WIES	0	5.7	0	8.15	-98.1	97.5	7.78	0.38	2.04	1.57	4.38	16.319	43030	51582.8	33.94	52295.9	33529	1.8737	18.67	16.534	16.439	16.392
1/1/2019	2:30:01	0	WIES	0	5.7	0	8.15	-98.2	97.6	7.79	0.39	2.1	1.63	4.55	16.328	43034.5	51577.4	33.94	52289.8	33525	1.8755	18.687	16.534	16.463	16.368
1/1/2019	3:00:01	0	WIES	0	5.7	0	8.15	-98.3	98.3	7.84	0.41	2.14	1.66	4.65	16.352	43054.8	51574.1	33.94	52285.1	33523	1.8484	18.417	16.534	16.463	16.415
1/1/2019	3:30:01	0	WIES	0	5.7	0	8.15	-98.5	98.7	7.87	0.41	2.16	1.6	4.49	16.365	43062.3	51567	33.93	52277.1	33519	1.8462	18.395	16.534	16.439	16.439
1/1/2019	4:00:01	0	WIES	0	5.7	0	8.15	-98.4	98.7	7.88	0.38	2.05	1.6	4.48	16.364	42903.4	51377.9	33.79	52085.5	33396	1.8523	18.458	16.511	16.439	16.487
1/1/2019	4:30:01	0	WIES	0	5.7	0	8.16	-98.6	99.2	7.91	0.37	2.01	1.57	4.4	16.389	42937	51388.5	33.8	52094.7	33403	1.7962	17.9	16.487	16.439	16.487
1/1/2019	5:00:01	0	WIES	0	5.7	0	8.16	-98.7	99.3	7.92	0.38	2.05	1.56	4.37	16.387	42938.8	51393.5	33.81	52100	33406	1.8083	18.02	16.463	16.415	16.511
1/1/2019	5:30:01	0	WIES	0	5.7	0	8.16	-98.7	99	7.89	0.21	1.35	1.28	3.59	16.428	42984.1	51399.1	33.81	52103.3	33409	1.7933	17.871	16.534	16.463	16.534
1/1/2019	6:00:01	0	WIES	0	5.7	0	8.16	-98.8	99.4	7.92	0.26	1.56	1.37	3.82	16.392	42942.1	51391.6	33.8	52097.8	33405	1.7907	17.844	16.511	16.439	16.511
1/1/2019	6:30:01	0	WIES	0	5.7	0	8.16	-98.7	99.2	7.91	0.24	1.49	1.34	3.75	16.402	42954	51394.2	33.81	52099.8	33406	1.7887	17.824	16.511	16.439	16.511
1/1/2019	7:00:01	0	WIES	0	5.7	0	8.16	-98.7	98.9	7.89	0.2	1.31	1.26	3.53	16.419	42958.8	51379.7	33.8	52084.2	33397	1.7996	17.934	16.487	16.439	16.534
1/1/2019	7:30:01	0	WIES	0	5.7	0	8.16	-98.7	98.9	7.88	0.21	1.37	1.23	3.45	16.415	42961.3	51387.1	33.8	52091.9	33402	1.7916	17.853	16.487	16.439	16.534
1/1/2019	8:00:01	0	WIES	0	5.7	0	8.16	-98.6	98.7	7.87	0.19	1.28	1.26	3.54	16.406	42945	51378.2	33.79	52083.4	33396	1.7433	17.372	16.487	16.439	16.511
1/1/2019	8:30:01	0	WIES	0	5.7	0	8.16	-98.6	98.7	7.87	0.18	1.23	1.23	3.45	16.39	42931.3	51380.7	33.8	52086.8	33397	1.7484	17.423	16.487	16.415	16.511
1/1/2019	9:00:01	0	WIES	0	5.7	0	8.16	-98.6	98.7	7.87	0.2	1.31	1.26	3.53	16.38	42921.1	51380.6	33.8	52087.4	33397	1.7646	17.585	16.463	16.415	16.487
1/1/2019	9:30:01	0	WIES	0	5.7	0	8.16	-98.6	98.5	7.86	0.18	1.25	1.26	3.54	16.366	42909.7	51382.8	33.8	52090.4	33399	1.7602	17.541	16.463	16.392	16.439
1/1/2019	10:00:01	0	WIES	0	5.7	0	8.15	-98.5	98	7.82	0.19	1.27	1.26	3.54	16.3	42997.4	51565.6	33.93	52279.4	33518	1.7084	17.022	16.439	16.344	16.415
1/1/2019	10:30:01	0	WIES	0	5.7	0	8.15	-98.4	98.1	7.83	0.18	1.23	1.21	3.38	16.266	42982	51587.3	33.95	52303.5	33532	1.7425	17.362	16.392	16.296	16.272
1/1/2019	11:00:01	0	WIES	0	5.7	0	8.15	-98.3	97.8	7.82	0.19	1.26	1.27	3.55	16.225	42928.8	51572.9	33.93	52291.3	33522	1.7632	17.568	16.368	16.296	16.249
1/1/2019	11:30:01	0	WIES	0	5.7	0	8.15	-98	97.4	7.79	0.21	1.37	1.34	3.74	16.166	42854	51552.9	33.92	52274.3	33509	1.7271	17.208	16.296	16.225	16.225
1/1/2019	12:00:01	0	WIES	0	5.7	0	8.14	-97.7	96.6	7.75	0.23	1.46	1.39	3.88	16.055	42740	51547.2	33.91	52274.8	33506	1.7644	17.579	16.296	16.177	15.963
1/1/2019	12:30:01	0	WIES	0	5.7	0	8.14	-97.4	96.1	7.72	0.23	1.45	1.35	3.77	15.987	42663.6	51535	33.9	52266.2	33498	1.8162	18.095	16.201	16.106	15.986
1/1/2019	13:00:01	0	WIES	0	5.7	0	8.13	-97	95.1	7.66	0.21	1.35	1.32	3.71	15.847	42518.4	51526.7	33.89	52265.5	33492	1.7345	17.281	16.153	16.082	15.843
1/1/2019	13:30:01	0	WIES	0	5.7	0	8.14	-97.4	96.1	7.72	0.18	1.24	1.28	3.59	15.936	42617.2	51539.9	33.91	52273.9	33501	1.797	17.904	16.106	16.034	15.867
1/1/2019	14:00:01	0	WIES	0	5.7	0	8.13	-97.2	95.8	7.71	0.17	1.2	1.24	3.46	15.882	42563.4	51538.6	33.9	52275.6	33500	1.7735	17.67	16.082	15.939	15.915
1/1/2019	14:30:01	0	WIES	0	5.7	0	8.14	-97.5	96.2	7.74	0.18	1.24	1.26	3.54	15.925	42622.8	51559.5	33.92	52294.4	33514	1.7804	17.738	16.034	15.939	15.867
1/1/2019	15:00:01	0	WIES	0	5.7	0	8.14	-97.4	95.6	7.7	0.19	1.27	1.29	3.61	15.863	42562.8	51561.5	33.92	52299.9	33515	1.7725	17.659	16.01	15.939	15.915
1/1/2019	15:30:01	0	WIES	0	5.7	0	8.14	-97.5	96.1	7.74	0.15	1.14	1.25	3.5	15.89	42588.3	51559.4	33.92	52296.3	33514	1.7915	17.849	15.986	15.915	15.963
1/1/2019	16:00:01	0	WIES	0	5.7	0	8.14	-97.7	96.6	7.77	0.17	1.21	1.25	3.51	15.924	42636.8	51577.7	33.93	52313	33526	1.7931	17.864	16.034	15.939	16.01
1/1/2019	16:30:01	0	WIES	0	5.7	0	8.14	-97.6	96.3	7.75	0.18	1.23	1.25	3.51	15.892	42600.1	51571.9	33.93	52308.9	33522	1.7905	17.839	16.01	15.915	16.01
1/1/2019	17:00:01	0	WIES	0	5.7	0	8.14	-97.7	96.2	7.74	0.18	1.25	1.22	3.43	15.892	42602.9	51575.7	33.93	52312.7	33524	1.8264	18.197	16.058	15.963	16.01
1/1/2019	17:30:01	0	WIES	0	5.7	0	8.14	-97.9	96.7	7.77	0.17	1.21	1.22	3.41	15.946	42658.1	51577.4	33.93	52311.5	33525	1.8166	18.099	16.082	15.963	16.034
1/1/2019	18:00:01	0	WIES	0	5.7	0	8.14	-97.8	96.5	7.76	0.17	1.19	1.26	3.53	15.918	42625.9	51571.9	33.93	52307.4	33522	1.7981	17.914	16.106	15.963	16.034
1/1/2019	18:30:01	0	WIES	0	5.7	0	8.14	-97.8	96.6	7.77	0.16	1.16	1.27	3.55	15.917	42629.4	51576.9	33.93	52312.5	33525	1.8467	18.398	16.082	15.963	16.034
1/1/2019	19:00:01	0	WIES	0	5.7	0	8.14	-97.8	96.7	7.77	0.19	1.27	1.28	3.59	15.92	42627	51571.3	33.93	52306.7	33521	1.8368	18.3	16.177	16.01	16.034
1/1/2019	19:30:01	0	WIES	0	5.7	0	8.14	-97.9	97	7.8	0.18	1.25	1.25	3.5	15.943	42656.3	51578.5	33.93	52312.7	33526	1.8329	18.261	16.177	15.986	16.058
1/1/2019	20:00:01	0	WIES	0	5.7	0	8.15	-98.1	97.4	7.82	0.2	1.32	1.32	3.69	15.986	42700	51580.9	33.94	52312.8	33528	1.8483	18.414	16.225	16.01	16.106
1/1/2019	20:30:01	0	WIES	0	5.7	0	8.15	-98.2	97.6	7.84	0.21	1.36	1.3	3.63	16.02	42731.4	51577.9	33.93	52307.8	33526	1.8581	18.513	16.225	16.034	16.106
1/1/2019	21:00:01	0	WIES	0	5.7	0	8.15	-98.2	97.9	7.86	0.21	1.38	1.33	3.71	16.036	42743.6	51574.1	33.93	52303.1	33523	1.8593	18.524	16.201	16.082	15.581
1/1/2019	21:30:01	0	WIES	0	5.7	0	8.15	-98.2	98	7.86	0.23	1.46	1.34	3.77	16.04	42749.7	51576	33.93	52304.8	33524	1.8618	18.549	16.201	16.082	15.103
1/1/2019	22:00:01	0	WIES	0	5.7	0	8.13	-96.9	94.8	7.68	0.22	1.41	1.33	3.74	15.595	42284.3	51542.8	33.9	52295.2	33503	1.8711	18.641	16.201	16.106	14.577
1/1/2019	22:30:01	0	WIES	0	5.7	0	8.12	-96.4	93.5	7.6	0.22	1.41	1.36	3.8	15.435	42113.8	51527.1	33.88	52287.6	33493	1.8791	18.721	16.201	16.106	14.481
1/1/2019	23:00:01	0	WIES	0	5.7	0	8.12	-96.5	93.6	7.6	0.23	1.42	1.36	3.82	15.453	42126.8	51521.6	33.88	52281.2	33489	1.8797	18.727	16.201	16.129	14.481
1/1/2019	23:30:01	0	WIES	0	5.7	0	8.13	-97	94.5	7.65	0.26	1.55	1.42	3.99	15.631	42318.2	51541.5	33.9	52292.1	33502	1.8838	18.768	16.201	16.058	14.673
1/2/2019	0:00:01	0	WIES	0	5.7	0	8.13	-97	94.8	7.67	0.25	1.53	1.4	3.91	15.6	42284.1	51537.4	33.9	52289.6	33499	1.8934	18.863	16.201	16.034	14.888
1/2/2019	0:30:01	0	WIES	0	5.7	0	8.13	-97.1	95.1	7.69	0.28	1.62	1.44	4.03	15.624	42303.4	51532.3	33.89	52283.1	33496	1.89	18.83	16.177	16.058	14.361
1/2/2019	1:00:01	0	WIES	0	5.7	0	8.14	-97.5	95.9	7.74	0.3	1.7	1.42	3.97	15.741	42425	51539.5	33.9	52284.1	33501	1.8896	18.826	16.153	16.082	15.031
1/2/2019	1:30:01	0	WIES	0	5.7	0	8.15	-98.4	98.3	7.9	0.29	1.69	1.44	4.04	15.995	42695.8	51564.4	33.92	52295.6	33517	1.8925	18.855	16.129	16.082	15.676
1/2/2019	2:00:01	0	WIES	0	5.7	0	8.15	-98.4	98.6	7.92	0.32	1.79	1.44	4.04	16.013	42715.2	51567	33.93	52297.2	33519	1.8856	18.786	16.129	16.082	15.986
1/2/2019	2:30:01	0	WIES	0	5.7	0	8.16	-98.6	98.9	7.94	0.32	1.79	1.49	4.16	16.046	42747.8	51566.9	33.93	52295.2	33518	1.8824	18.755	16.129	16.058	16.153
1/2/2019	3:00:01	0	WIES	0	5.7	0	8.16	-98.6	99	7.94	0.3	1.72	1.47	4.11	16.048	42751.3	51569.2	33.93	52297.5	33520	1.8692	18.623	16.106	16.058	16.153
1/2/2019	3:30:01	0	WIES	0	5.7	0	8.16	-98.5	98.8	7.92	0.32	1.82	1.53	4.3	16.031	42736.8	51571.5	33.93	52300.8	33522	1.8876	18.807	16.106	16.058	16.129
1/2/2019	4:00:01	0	WIES	0	5.7	0	8.15	-98.4	98.6	7.92	0.27	1.62	1.45	4.06	15.998	42708.7	51576.6	33.93	52307.8	33525	1.8867	18.798	16.082	16.034	16.106
1/2/2019	4:30:01	0	WIES	0	5.7	0	8.15	-98.4	98.3	7.89	0.36	1.96	1.59	4.46	15.991	42693.8	51566.5	33.93	52297.9	33518	1.8875	18.805	16.082	16.01	16.106
1/2/2019	5:00:01	0	WIES	0	5.7	0	8.15	-98.2	98.2	7.89	0.28	1.65	1.44	4.03	15.952	42659.5	51571.7	33.93	52305.3	33522	1.8807	18.738	16.058	15.986	16.034
1/2/2019	5:30:01	0	WIES	0	5.7	0	8.15	-98.3	98.2	7.89	0.29	1.68	1.47	4.1	15.966	42662.9	51559.5	33.92	52292.2	33514	1.8857	18.788	16.058	15.986	16.058
1/2/2019	6:00:01	0	WIES	0	5.7	0	8.16	-98.5	98.6	7.92	0.3	1.71	1.45	4.07	15.96	42663.9	51567.7	33.93	52300.8	33519	1.8886	18.816	16.058	15.986	16.058
1/2/2019	6:30:01	0	WIES	0	5.7	0	8.15	-98.4	98.3	7.9	0.28	1.65	1.45	4.05	15.961	42664.2	51567.1	33.93	52300.2	33519	1.8942	18.872	16.058	15.986	16.082
1/2/2019	7:00:01	0	WIES	0	5.7	0	8.15	-98.3	98.1	7.88	0.34	1.87	1.5	4.19	15.975	42663.5	51549.3	33.91	52281.3	33507	1.8952	18.883	16.058	15.986	16.082
1/2/2019	7:30:01	0	WIES	0	5.7	0	8.15	-98.3	98.1	7.88	0.31	1.75	1.49	4.16	15.962	42653	51552	33.91	52284.8	33509	1.8997	18.927	16.034	15.963	16.058
1/2/2019	8:00:01	0	WIES	0	5.7	0	8.15	-98.3	98.1	7.88	0.3	1.7	1.47	4.11	15.933	42633.7	51562.9	33.92	52297.4	33516	1.8962	18.892	16.01	15.963	16.034
1/2/2019	8:30:01	0	WIES	0	5.7	0	8.15	-98.2	97.9	7.87	0.3	1.73	1.47	4.1	15.925	42621.1	51558.2	33.92	52293.1	33513	1.8974	18.904	16.01	15.963	15.986
1/2/2019	9:00:01	0	WIES	0	5.7	0	8.15	-98.2	97.9	7.87	0.31	1.77	1.49	4.17	15.932	42625.2	51554	33.91	52288.5	33510	1.8992	18.922	15.986	15.939	16.034
1/2/2019	9:30:01	0	WIES	0	5.7	0	8.15	-98.1	97.5	7.84	0.33	1.82	1.46	4.1	15.915	42600.8	51545.5	33.91	52280.9	33505	1.8943	18.873	16.01	15.939	16.034
1/2/2019	10:00:01	0	WIES	0	5.7	0	8.15	-98.2	97.7	7.86	0.35	1.91	1.54	4.32	15.918	42602.7	51544.3	33.91	52279.4	33504	1.9005	18.935	16.034	15.939	16.034
1/2/2019	10:30:01	0	WIES	0	5.7	0	8.15	-98.1	97.6	7.85	0.31	1.76	1.46	4.09	15.918	42595.4	51534.9	33.9	52269.9	33498	1.8965	18.895	16.058	15.939	16.034
1/2/2019	11:00:01	0	WIES	0	5.7	0	8.15	-98.1	97.4	7.84	0.29	1.67	1.44	4.02	15.928	42607.3	51537.2	33.9	52271.6	33499	1.8963	18.893	16.034	15.963	16.034
1/2/2019	11:30:01	0	WIES	0	5.7	0	8.15	-98.1	97.6	7.85	0.32	1.78	1.46	4.1	15.881	42567.7	51545.6	33.91	52282.8	33505	1.8935	18.865	16.01	15.939	15.963
1/2/2019	12:00:01	0	WIES	0	5.7	0	8.15	-98.1	97.4	7.84	0.3	1.73	1.45	4.07	15.869	42551.1	51539.6	33.9	52277.3	33501	1.8877	18.807	16.01	15.915	15.939
1/2/2019	12:30:01	0	WIES	0	5.7	0	8.15	-98	97.2	7.82	0.27	1.61	1.44	4.04	15.879	42556.6	51534.1	33.9	52271.2	33497	1.8897	18.827	15.986	15.915	15.963
1/2/2019	13:00:01	0	WIES	0	5.7	0	8.15	-98	97	7.81	0.25	1.53	1.43	4	15.864	42545.1	51538.4	33.9	52276.4	33500	1.8854	18.784	15.963	15.891	15.963
1/2/2019	13:30:01	0	WIES	0	5.7	0	8.14	-97.8	96.5	7.77	0.24	1.48	1.38	3.88	15.839	42527.2	51547.1	33.91	52286.6	33506	1.8873	18.804	15.963	15.915	15.939
1/2/2019	14:00:01	0	WIES	0	5.7	0	8.14	-97.8	96.6	7.78	0.24	1.46	1.34	3.75	15.846	42533.5	51546.1	33.91	52285.2	33505	1.8843	18.773	15.963	15.891	15.796
1/2/2019	14:30:01	0	WIES	0	5.7	0	8.14	-97.8	96.4	7.77	0.23	1.45	1.38	3.86	15.842	42528.7	51544.8	33.91	52284.1	33504	1.8899	18.829	15.963	15.891	15.867
1/2/2019	15:00:01	0	WIES	0	5.7	0	8.14	-97.7	96.2	7.75	0.24	1.5	1.38	3.87	15.823	42507.9	51542.2	33.9	52282.5	33502	1.8808	18.738	15.939	15.891	15.867
1/2/2019	15:30:01	0	WIES	0	5.7	0	8.14	-97.6	95.8	7.73	0.22	1.4	1.32	3.69	15.788	42461.4	51528.1	33.89	52270.1	33493	1.8875	18.805	15.939	15.867	15.724
1/2/2019	16:00:01	0	WIES	0	5.7	0	8.14	-97.4	95.6	7.72	0.24	1.48	1.35	3.79	15.745	42410.1	51517	33.88	52261.2	33486	1.8852	18.782	15.939	15.867	15.7
1/2/2019	16:30:01	0	WIES	0	5.7	0	8.14	-97.4	95.5	7.71	0.23	1.42	1.37	3.83	15.737	42401.5	51515.4	33.88	52260	33485	1.8896	18.826	15.963	15.867	15.7
1/2/2019	17:00:01	0	WIES	0	5.7	0	8.13	-97.2	95	7.68	0.22	1.39	1.34	3.76	15.699	42368.2	51520.4	33.89	52267	33488	1.8868	18.798	15.963	15.867	15.676
1/2/2019	17:30:01	0	WIES	0	5.7	0	8.13	-97.1	95	7.67	0.25	1.51	1.37	3.85	15.686	42348	51511.8	33.88	52259	33483	1.8903	18.833	15.986	15.867	15.557
1/2/2019	18:00:01	0	WIES	0	5.7	0	8.13	-97.1	94.8	7.66	0.23	1.43	1.37	3.82	15.683	42349.5	51517.3	33.88	52264.8	33486	1.8963	18.893	15.986	15.843	15.629
1/2/2019	18:30:01	0	WIES	0	5.7	0	8.14	-97.7	96.6	7.79	0.2	1.31	1.29	3.61	15.745	42433.5	51545	33.9	52289.5	33504	1.8948	18.877	15.963	15.819	15.652
1/2/2019	19:00:01	0	WIES	0	5.7	0	8.14	-97.8	97.1	7.84	0.2	1.3	1.29	3.61	15.734	42423.9	51547.1	33.91	52292.3	33506	1.8866	18.796	15.963	15.867	15.557
1/2/2019	19:30:01	0	WIES	0	5.7	0	8.14	-97.8	96.7	7.8	0.32	1.79	1.5	4.19	15.813	42508.9	51555.4	33.91	52296.4	33511	1.8926	18.856	15.986	15.867	15.748
1/2/2019	20:00:01	0	WIES	0	5.7	0	8.14	-97.7	96.6	7.79	0.32	1.81	1.52	4.25	15.802	42481.5	51535.5	33.9	52276.9	33498	1.8842	18.772	15.986	15.891	15.867
1/2/2019	20:30:01	0	WIES	0	5.7	0	8.15	-98	98.1	7.9	0.23	1.45	1.36	3.8	15.816	42502.8	51544.7	33.91	52285.4	33504	1.8822	18.752	16.01	15.891	15.843
1/2/2019	21:00:01	0	WIES	0	5.7	0	8.15	-98.3	99.1	7.98	0.22	1.41	1.35	3.79	15.841	42533.8	51551.9	33.91	52291.3	33509	1.8744	18.675	16.034	15.915	15.939
1/2/2019	21:30:01	0	WIES	0	5.7	0	8.15	-98.2	98.5	7.93	0.25	1.53	1.37	3.83	15.87	42530.7	51514.2	33.88	52251.5	33484	1.865	18.581	16.082	15.939	15.986
1/2/2019	22:00:01	0	WIES	0	5.7	0	8.15	-98.2	98.6	7.94	0.27	1.58	1.42	3.97	15.89	42558	51522.8	33.89	52259.1	33490	1.884	18.77	16.058	15.939	15.986
1/2/2019	22:30:01	0	WIES	0	5.7	0	8.15	-98.2	98.9	7.96	0.29	1.7	1.45	4.07	15.892	42555.4	51517	33.89	52253.2	33486	1.8953	18.883	16.058	15.986	15.986
1/2/2019	23:00:01	0	WIES	0	5.7	0	8.15	-98	98.2	7.9	0.32	1.81	1.48	4.14	15.888	42552.5	51519	33.89	52255.4	33487	1.8888	18.819	16.058	15.986	16.01
1/2/2019	23:30:01	0	WIES	0	5.7	0	8.15	-98	98.1	7.89	0.37	1.99	1.57	4.39	15.888	42555.3	51522.3	33.89	52258.7	33489	1.8906	18.837	16.058	15.986	15.986
1/3/2019	0:00:01	0	WIES	0	5.7	0	8.15	-98.3	99	7.96	0.35	1.91	1.51	4.22	15.918	42575.2	51510.1	33.88	52244.7	33482	1.886	18.791	16.058	15.963	16.01
1/3/2019	0:30:01	0	WIES	0	5.7	0	8.15	-98.2	98.8	7.96	0.38	2.04	1.57	4.4	15.888	42547.4	51512.4	33.88	52248.7	33483	1.9013	18.943	16.01	15.915	15.986
1/3/2019	1:00:01	0	WIES	0	5.7	0	8.15	-98	98.3	7.92	0.43	2.26	1.66	4.64	15.847	42500.3	51504.6	33.88	52243.1	33478	1.9009	18.939	16.01	15.915	15.915
1/3/2019	1:30:01	0	WIES	0	5.7	0	8.15	-98	98.3	7.92	0.46	2.36	1.73	4.85	15.856	42508.4	51503.1	33.88	52241	33477	1.8977	18.907	16.01	15.939	15.891
1/3/2019	2:00:01	0	WIES	0	5.7	0	8.15	-98	98.1	7.9	0.48	2.44	1.77	4.96	15.862	42513.4	51502.9	33.88	52240.5	33477	1.8979	18.909	16.01	15.939	15.891
1/3/2019	2:30:01	0	WIES	0	5.7	0	8.14	-97.6	96.8	7.81	0.52	2.6	1.87	5.23	15.782	42428.7	51495.3	33.87	52237.1	33472	1.8972	18.902	15.986	15.891	15.891
1/3/2019	3:00:01	0	WIES	0	5.7	0	8.14	-97.5	96.7	7.8	0.54	2.69	1.92	5.36	15.783	42424.7	51488.5	33.86	52230.2	33468	1.8975	18.906	15.986	15.891	15.891
1/3/2019	3:30:01	0	WIES	0	5.7	0	8.14	-97.6	96.9	7.81	0.53	2.64	1.88	5.25	15.797	42437.8	51488.2	33.86	52229.1	33467	1.8966	18.896	15.963	15.891	15.843
1/3/2019	4:00:01	0	WIES	0	5.7	0	8.15	-98	97.9	7.89	0.5	2.53	1.81	5.07	15.85	42500.5	51501.2	33.87	52239.4	33476	1.8991	18.922	15.939	15.891	15.867
1/3/2019	4:30:01	0	WIES	0	5.7	0	8.14	-97.8	97.6	7.87	0.5	2.51	1.81	5.07	15.834	42483.9	51500.1	33.87	52239.2	33475	1.8993	18.923	15.915	15.867	15.915
1/3/2019	5:00:01	0	WIES	0	5.7	0	8.15	-98.2	98.6	7.94	0.44	2.3	1.72	4.82	15.841	42504.5	51516.2	33.89	52255.1	33486	1.8982	18.912	15.915	15.867	15.963
1/3/2019	5:30:01	0	WIES	0	5.7	0	8.15	-97.9	97.9	7.9	0.42	2.19	1.68	4.7	15.807	42472.9	51519.3	33.89	52260.1	33488	1.9005	18.935	15.915	15.843	15.939
1/3/2019	6:00:01	0	WIES	0	5.7	0	8.15	-98	98	7.9	0.42	2.19	1.7	4.77	15.81	42477.4	51520.6	33.89	52261.2	33488	1.9008	18.938	15.891	15.843	15.915
1/3/2019	6:30:01	0	WIES	0	5.7	0	8.15	-97.9	98	7.89	0.49	2.48	1.8	5.03	15.826	42491.9	51519.4	33.89	52259.2	33488	1.8997	18.927	15.891	15.819	15.939
1/3/2019	7:00:01	0	WIES	0	5.7	0	8.15	-98	97.9	7.9	0.43	2.25	1.66	4.63	15.805	42477.1	51526.6	33.89	52267.6	33492	1.9015	18.945	15.891	15.819	15.915
1/3/2019	7:30:01	0	WIES	0	5.7	0	8.15	-98	98	7.9	0.42	2.18	1.62	4.53	15.81	42485.2	51530.2	33.9	52271	33495	1.9013	18.942	15.915	15.843	15.915
1/3/2019	8:00:01	0	WIES	0	5.7	0	8.15	-97.9	97.7	7.88	0.37	2.01	1.57	4.4	15.799	42477.3	51533.5	33.9	52275	33497	1.9023	18.953	15.915	15.843	15.915
1/3/2019	8:30:01	0	WIES	0	5.7	0	8.15	-97.9	97.8	7.89	0.43	2.26	1.63	4.55	15.798	42469.2	51525.1	33.89	52266.5	33491	1.9011	18.941	15.915	15.819	15.891
1/3/2019	9:00:01	0	WIES	0	5.7	0	8.15	-97.9	97.8	7.89	0.39	2.08	1.63	4.56	15.775	42451.8	51531.5	33.9	52274.3	33495	1.9011	18.94	15.915	15.843	15.891
1/3/2019	9:30:01	0	WIES	0	5.6	0	8.15	-97.9	97.7	7.88	0.42	2.2	1.68	4.72	15.793	42462.6	51522.9	33.89	52264.5	33490	1.9001	18.931	15.915	15.843	15.915
1/3/2019	10:00:01	0	WIES	0	5.7	0	8.15	-97.9	97.6	7.87	0.44	2.3	1.73	4.86	15.804	42477.4	51528.2	33.89	52269.3	33493	1.8994	18.924	15.963	15.843	15.915
1/3/2019	10:30:01	0	WIES	0	5.6	0	8.14	-97.8	97.3	7.85	0.43	2.24	1.67	4.67	15.801	42460.6	51511.4	33.88	52252.4	33482	1.8928	18.858	15.963	15.843	15.915
1/3/2019	11:00:01	0	WIES	0	5.6	0	8.14	-97.7	97	7.82	0.41	2.15	1.64	4.58	15.804	42471.5	51520.7	33.89	52261.7	33488	1.8974	18.904	15.963	15.867	15.915
1/3/2019	11:30:01	0	WIES	0	5.7	0	8.14	-97.8	97.4	7.85	0.42	2.19	1.65	4.62	15.846	42512.2	51520.5	33.89	52259.2	33488	1.8954	18.884	16.01	15.891	15.939
1/3/2019	12:00:01	0	WIES	0	5.6	0	8.15	-98	97.6	7.86	0.43	2.24	1.66	4.66	15.876	42537.4	51515.4	33.89	52252.4	33485	1.8896	18.827	15.986	15.915	15.915
1/3/2019	12:30:01	0	WIES	0	5.6	0	8.15	-97.9	97.6	7.86	0.4	2.13	1.63	4.55	15.876	42525.2	51499.5	33.87	52236.3	33475	1.8868	18.799	15.986	15.915	15.915
1/3/2019	13:00:01	0	WIES	0	5.6	0	8.14	-97.8	97.4	7.85	0.4	2.1	1.57	4.39	15.852	42497.8	51494.9	33.87	52233	33472	1.8879	18.81	15.986	15.915	15.891
1/3/2019	13:30:01	0	WIES	0	5.6	0	8.14	-97.9	97.4	7.85	0.38	2.04	1.61	4.5	15.866	42510.3	51493.5	33.87	52230.7	33471	1.8855	18.785	15.963	15.891	15.963
1/3/2019	14:00:01	0	WIES	0	5.6	0	8.15	-97.9	97.3	7.84	0.38	2.04	1.62	4.53	15.859	42498	51487.1	33.86	52224.6	33467	1.8888	18.818	15.963	15.891	15.963
1/3/2019	14:30:01	0	WIES	0	5.6	0	8.14	-97.8	97.2	7.83	0.34	1.89	1.59	4.44	15.856	42491.9	51483.7	33.86	52221.3	33464	1.8899	18.83	15.939	15.891	15.939
1/3/2019	15:00:01	0	WIES	0	5.6	0	8.14	-97.7	96.8	7.8	0.34	1.87	1.51	4.23	15.828	42465.4	51484.3	33.86	52223.5	33465	1.888	18.811	15.939	15.891	15.891
1/3/2019	15:30:01	0	WIES	0	5.6	0	8.14	-97.7	96.7	7.79	0.33	1.84	1.51	4.22	15.816	42455	51486.3	33.86	52226.2	33466	1.886	18.791	15.963	15.867	15.939
1/3/2019	16:00:01	0	WIES	0	5.6	0	8.14	-97.8	97.1	7.82	0.33	1.85	1.45	4.07	15.849	42491.8	51491.9	33.87	52230	33470	1.893	18.861	15.963	15.867	15.796
1/3/2019	16:30:01	0	WIES	0	5.6	0	8.14	-97.6	96.5	7.78	0.3	1.72	1.45	4.07	15.812	42455.1	51491.1	33.87	52231.2	33469	1.8896	18.827	15.963	15.867	15.605
1/3/2019	17:00:01	0	WIES	0	5.6	0	8.14	-97.3	95.7	7.73	0.3	1.73	1.47	4.12	15.729	42367.8	51484.3	33.86	52228.8	33465	1.892	18.85	15.963	15.867	15.7
1/3/2019	17:30:01	0	WIES	0	5.6	0	8.14	-97.8	97	7.82	0.34	1.86	1.49	4.17	15.836	42477.3	51489.3	33.87	52228.1	33468	1.8891	18.822	15.986	15.867	15.796
1/3/2019	18:00:01	0	WIES	0	5.6	0	8.15	-97.9	97.4	7.85	0.36	1.98	1.61	4.51	15.843	42478.9	51483.8	33.86	52222.2	33464	1.89	18.83	16.034	15.891	15.867
1/3/2019	18:30:01	0	WIES	0	5.6	0	8.15	-98	97.6	7.86	0.39	2.06	1.58	4.42	15.845	42482.7	51485.3	33.86	52223.6	33465	1.8905	18.836	16.058	15.891	15.963
1/3/2019	19:00:01	0	WIES	0	5.6	0	8.15	-98	97.8	7.88	0.38	2.04	1.62	4.53	15.855	42492.9	51485.4	33.86	52223.1	33466	1.8806	18.737	16.106	15.915	15.986
1/3/2019	19:30:01	0	WIES	0	5.6	0	8.15	-98.1	98.1	7.9	0.38	2.04	1.64	4.58	15.891	42513.1	51468	33.85	52203.5	33454	1.8857	18.788	16.082	15.939	15.986
1/3/2019	20:00:01	0	WIES	0	5.6	0	8.15	-98.1	98.2	7.9	0.39	2.07	1.65	4.62	15.872	42515.5	51493.3	33.87	52230.2	33471	1.8883	18.814	16.082	15.939	15.939
1/3/2019	20:30:01	0	WIES	0	5.6	0	8.15	-98.1	98	7.89	0.46	2.35	1.73	4.85	15.86	42509.1	51500.2	33.87	52237.9	33475	1.8965	18.895	16.106	15.939	15.986
1/3/2019	21:00:01	0	WIES	0	5.6	0	8.15	-98.1	98.2	7.91	0.48	2.44	1.84	5.14	15.875	42496.9	51467.6	33.85	52204	33454	1.899	18.921	16.106	15.915	15.986
1/3/2019	21:30:01	0	WIES	0	5.6	0	8.15	-98.2	98.7	7.95	0.46	2.36	1.76	4.92	15.884	42516.8	51479.8	33.86	52215.8	33462	1.9071	19.001	16.082	15.915	15.986
1/3/2019	22:00:01	0	WIES	0	5.6	0	8.15	-98.3	98.7	7.95	0.53	2.64	1.86	5.21	15.895	42520.9	51472.6	33.85	52208	33457	1.9059	18.99	16.129	15.963	15.986
1/3/2019	22:30:01	0	WIES	0	5.6	0	8.15	-98.4	99.1	7.97	0.51	2.58	1.83	5.12	15.907	42532.1	51471.7	33.85	52206.4	33457	1.9052	18.983	16.129	15.963	16.01
1/3/2019	23:00:01	0	WIES	0	5.6	0	8.15	-98.4	99.1	7.97	0.55	2.72	1.84	5.16	15.905	42532.2	51473.8	33.86	52208.6	33458	1.9063	18.993	16.129	15.963	16.01
1/3/2019	23:30:01	0	WIES	0	5.6	0	8.15	-98.4	99.1	7.98	0.6	2.9	1.92	5.38	15.905	42530.5	51472.3	33.85	52207.1	33457	1.9032	18.963	16.106	15.939	16.01
1/4/2019	0:00:01	0	WIES	0	5.6	0	8.15	-98.4	99.1	7.97	0.59	2.88	1.88	5.27	15.899	42523.1	51469.5	33.85	52204.6	33455	1.9052	18.982	16.058	15.939	16.01
1/4/2019	0:30:01	0	WIES	0	5.6	0	8.15	-98.4	99.1	7.98	0.63	3.05	1.99	5.57	15.899	42526.7	51474	33.86	52209.1	33458	1.9014	18.944	16.106	15.939	16.01
1/4/2019	1:00:01	0	WIES	0	5.6	0	8.15	-98.3	99	7.97	0.62	3.02	1.97	5.51	15.897	42517.8	51465.8	33.85	52201	33453	1.9016	18.946	16.058	15.915	16.01
1/4/2019	1:30:01	0	WIES	0	5.6	0	8.15	-98.2	98.6	7.94	0.63	3.04	2.01	5.63	15.875	42494.6	51464.5	33.85	52200.9	33452	1.9021	18.952	16.01	15.915	15.867
1/4/2019	2:00:01	0	WIES	0	5.6	0	8.15	-98.3	98.7	7.95	0.64	3.07	2.01	5.63	15.892	42513.6	51467.1	33.85	52202.6	33454	1.8977	18.908	16.058	15.963	15.915
1/4/2019	2:30:01	0	WIES	0	5.6	0	8.15	-98.1	98.2	7.91	0.58	2.84	1.95	5.46	15.869	42490.2	51465.6	33.85	52202.3	33453	1.8949	18.88	16.058	15.963	15.915
1/4/2019	3:00:01	0	WIES	0	5.6	0	8.15	-98.3	98.8	7.95	0.62	2.98	2.02	5.67	15.896	42520	51469.3	33.85	52204.6	33455	1.8945	18.876	16.082	15.986	15.748
1/4/2019	3:30:01	0	WIES	0	5.6	0	8.15	-98	97.7	7.88	0.55	2.72	1.91	5.34	15.843	42454.6	51454.1	33.84	52192.1	33445	1.893	18.861	16.058	15.986	15.843
1/4/2019	4:00:01	0	WIES	0	5.6	0	8.15	-98.2	98.4	7.92	0.53	2.64	1.91	5.34	15.881	42498.7	51461.7	33.85	52197.7	33450	1.8911	18.843	16.058	15.963	15.963
1/4/2019	4:30:01	0	WIES	0	5.6	0	8.15	-98.4	99.2	7.99	0.61	2.95	2.04	5.7	15.908	42520.2	51455.4	33.84	52189.7	33446	1.8876	18.807	16.058	15.963	16.01
1/4/2019	5:00:01	0	WIES	0	5.6	0	8.16	-98.6	100.1	8.05	0.48	2.46	1.79	5.02	15.949	42574.4	51473.1	33.86	52205.5	33458	1.885	18.781	16.058	15.986	16.034
1/4/2019	5:30:01	0	WIES	0	5.6	0	8.16	-98.5	99.7	8.02	0.45	2.31	1.73	4.86	15.952	42571	51465.2	33.85	52197.3	33452	1.8856	18.787	16.034	15.986	16.058
1/4/2019	6:00:01	0	WIES	0	5.6	0	8.15	-98.3	99.1	7.97	0.47	2.41	1.77	4.97	15.941	42563.2	51468.6	33.85	52201.4	33455	1.8855	18.787	16.058	15.963	16.058
1/4/2019	6:30:01	0	WIES	0	5.6	0	8.15	-98.3	99	7.96	0.44	2.3	1.73	4.85	15.958	42579.9	51468.9	33.85	52200.8	33455	1.8911	18.843	16.082	16.01	16.058
1/4/2019	7:00:01	0	WIES	0	5.6	0	8.16	-98.5	99.4	7.99	0.41	2.16	1.65	4.63	15.954	42574.6	51466.8	33.85	52198.8	33453	1.889	18.822	16.082	15.986	16.058
1/4/2019	7:30:01	0	WIES	0	5.6	0	8.16	-98.5	99.4	7.99	0.41	2.16	1.58	4.44	15.962	42589.3	51474.9	33.86	52206.6	33459	1.8915	18.846	16.058	16.01	16.058
1/4/2019	8:00:01	0	WIES	0	5.6	0	8.15	-98.4	99.2	7.97	0.39	2.09	1.6	4.47	15.962	42586.9	51471.8	33.86	52203.5	33457	1.8945	18.876	16.034	15.986	16.082
1/4/2019	8:30:01	0	WIES	0	5.6	0	8.15	-98.3	98.9	7.95	0.38	2.02	1.58	4.43	15.951	42575.2	51471.7	33.85	52204	33457	1.8963	18.894	16.034	15.963	16.058
1/4/2019	9:00:01	0	WIES	0	5.6	0	8.15	-98	97.9	7.89	0.45	2.33	1.72	4.81	15.873	42493.7	51464.9	33.85	52201.3	33452	1.8963	18.894	16.01	15.915	15.986
1/4/2019	9:30:01	0	WIES	0	5.6	0	8.15	-98	97.9	7.88	0.45	2.34	1.75	4.9	15.877	42494.9	51462.1	33.85	52198.3	33450	1.8974	18.905	15.986	15.915	15.986
1/4/2019	10:00:01	0	WIES	0	5.6	0	8.15	-98.1	98.1	7.9	0.39	2.09	1.57	4.4	15.888	42510.2	51467.7	33.85	52203.3	33454	1.897	18.901	15.986	15.915	15.986
1/4/2019	10:30:01	0	WIES	0	5.6	0	8.15	-98.2	98.3	7.92	0.38	2.06	1.58	4.43	15.896	42519.1	51468.5	33.85	52203.7	33455	1.8979	18.91	15.963	15.915	16.01
1/4/2019	11:00:01	0	WIES	0	5.6	0	8.15	-98.2	98.2	7.91	0.42	2.21	1.69	4.73	15.885	42503.4	51463.2	33.85	52198.9	33451	1.892	18.851	15.963	15.915	16.01
1/4/2019	11:30:01	0	WIES	0	5.6	0	8.15	-98.1	98.2	7.91	0.43	2.25	1.7	4.75	15.882	42497.8	51459.4	33.84	52195.3	33449	1.8949	18.88	15.986	15.915	16.01
1/4/2019	12:00:01	0	WIES	0	5.6	0	8.15	-98.1	98.2	7.9	0.43	2.25	1.69	4.72	15.88	42498.5	51462.4	33.85	52198.4	33451	1.8903	18.834	15.963	15.915	16.01
1/4/2019	12:30:01	0	WIES	0	5.6	0	8.15	-98.1	98.1	7.9	0.41	2.15	1.66	4.66	15.885	42500.2	51459.2	33.84	52195	33449	1.8885	18.817	15.963	15.915	16.01
1/4/2019	13:00:01	0	WIES	0	5.6	0	8.15	-98.1	98	7.89	0.36	1.98	1.58	4.41	15.875	42495.4	51464.8	33.85	52201.2	33452	1.8891	18.822	15.963	15.915	15.986
1/4/2019	13:30:01	0	WIES	0	5.6	0	8.15	-98	97.9	7.88	0.37	2.01	1.62	4.53	15.882	42496	51457.3	33.84	52193.2	33447	1.8851	18.783	15.963	15.891	16.01
1/4/2019	14:00:01	0	WIES	0	5.6	0	8.15	-98.1	97.9	7.89	0.35	1.94	1.54	4.31	15.858	42473	51458.5	33.84	52195.6	33448	1.8833	18.764	15.939	15.891	15.843
1/4/2019	14:30:01	0	WIES	0	5.6	0	8.15	-98.1	98	7.9	0.33	1.84	1.53	4.29	15.835	42449.7	51457	33.84	52195.4	33447	1.8788	18.72	15.939	15.891	15.772
1/4/2019	15:00:01	0	WIES	0	5.6	0	8.15	-97.8	97.1	7.84	0.32	1.8	1.5	4.21	15.718	42345.4	51470	33.85	52214.9	33456	1.883	18.76	15.939	15.867	15.485
1/4/2019	15:30:01	0	WIES	0	5.6	0	8.14	-97.8	96.8	7.82	0.3	1.73	1.5	4.2	15.72	42350	51474.1	33.85	52218.9	33458	1.8796	18.726	15.939	15.867	15.7
1/4/2019	16:00:01	0	WIES	0	5.6	0	8.14	-97.7	96.7	7.81	0.29	1.68	1.43	4	15.703	42340.6	51482.5	33.86	52228.4	33464	1.8767	18.698	15.939	15.867	15.724
1/4/2019	16:30:01	0	WIES	0	5.6	0	8.14	-97.8	96.9	7.82	0.3	1.71	1.44	4.04	15.761	42400.8	51486.1	33.86	52228.9	33466	1.8832	18.763	15.939	15.819	15.557
1/4/2019	17:00:01	0	WIES	0	5.6	0	8.14	-97.6	96.6	7.8	0.31	1.78	1.48	4.15	15.728	42360.4	51477.1	33.85	52221.6	33460	1.8864	18.795	15.963	15.843	15.676
1/4/2019	17:30:01	0	WIES	0	5.6	0	8.15	-97.9	97.3	7.85	0.33	1.86	1.53	4.28	15.807	42443.7	51483.2	33.86	52223.5	33464	1.8825	18.756	16.01	15.867	15.939
1/4/2019	18:00:01	0	WIES	0	5.6	0	8.15	-98.1	97.8	7.88	0.37	1.98	1.59	4.46	15.83	42470.2	51487.7	33.86	52226.8	33467	1.8851	18.782	16.01	15.891	15.891
1/4/2019	18:30:01	0	WIES	0	5.6	0	8.15	-98.1	98.2	7.91	0.38	2.03	1.6	4.48	15.849	42481.6	51479.7	33.86	52217.7	33462	1.8863	18.794	16.01	15.891	15.915
1/4/2019	19:00:01	0	WIES	0	5.6	0	8.14	-97.8	97.2	7.84	0.37	2.01	1.64	4.6	15.775	42410	51481.3	33.86	52223.3	33463	1.8918	18.849	16.01	15.867	15.843
1/4/2019	19:30:01	0	WIES	0	5.6	0	8.15	-98	97.8	7.89	0.44	2.27	1.68	4.71	15.814	42443.2	51475.1	33.85	52215	33459	1.8912	18.843	15.986	15.867	15.891
1/4/2019	20:00:01	0	WIES	0	5.6	0	8.15	-98.1	98.3	7.92	0.45	2.3	1.77	4.95	15.831	42467.4	51483.8	33.86	52222.8	33464	1.8823	18.754	16.034	15.891	15.939
1/4/2019	20:30:01	0	WIES	0	5.6	0	8.15	-98.1	98.3	7.92	0.43	2.26	1.79	5.02	15.82	42448.9	51474.4	33.85	52213.9	33458	1.8938	18.868	16.01	15.867	15.915
1/4/2019	21:00:01	0	WIES	0	5.6	0	8.15	-98.1	98.3	7.92	0.46	2.34	1.77	4.96	15.809	42436.7	51472.1	33.85	52212.1	33457	1.8906	18.837	15.986	15.867	15.891
1/4/2019	21:30:01	0	WIES	0	5.6	0	8.15	-98.3	98.9	7.97	0.48	2.44	1.8	5.04	15.857	42486.1	51475.6	33.86	52213.1	33459	1.8948	18.878	16.106	15.915	15.939
1/4/2019	22:00:01	0	WIES	0	5.6	0	8.15	-98.4	99.1	7.98	0.49	2.47	1.79	5	15.869	42499.6	51477.1	33.86	52213.9	33460	1.8999	18.93	16.129	15.915	15.939
1/4/2019	22:30:01	0	WIES	0	5.6	0	8.15	-98.4	99.2	7.99	0.51	2.54	1.84	5.16	15.848	42474.6	51472	33.85	52209.9	33457	1.8984	18.915	16.153	15.963	15.986
1/4/2019	23:00:01	0	WIES	0	5.6	0	8.16	-98.5	99.8	8.03	0.5	2.51	1.77	4.96	15.913	42539.2	51472.8	33.85	52207.2	33457	1.8945	18.876	16.129	16.01	16.01
1/4/2019	23:30:01	0	WIES	0	5.6	0	8.16	-98.5	99.6	8.02	0.48	2.45	1.76	4.93	15.905	42514.8	51453.1	33.84	52187.7	33445	1.8929	18.86	16.129	16.01	16.034
1/5/2019	0:00:01	0	WIES	0	5.6	0	8.16	-98.5	99.5	8.02	0.52	2.62	1.83	5.13	15.882	42494.6	51455.4	33.84	52191.2	33446	1.896	18.891	16.129	16.01	15.986
1/5/2019	0:30:01	0	WIES	0	5.6	0	8.16	-98.5	99.6	8.02	0.58	2.83	1.86	5.22	15.894	42506.4	51455.9	33.84	52191	33446	1.9012	18.943	16.058	15.939	15.963
1/5/2019	1:00:01	0	WIES	0	5.6	0	8.16	-98.4	99.5	8.01	0.56	2.76	1.87	5.24	15.892	42491.9	51440.7	33.83	52175.8	33436	1.8989	18.92	16.082	15.963	15.963
1/5/2019	1:30:01	0	WIES	0	5.6	0	8.15	-98.1	98.4	7.93	0.6	2.94	1.96	5.5	15.85	42461.4	51453.4	33.84	52190.9	33445	1.9011	18.941	16.058	15.891	15.963
1/5/2019	2:00:01	0	WIES	0	5.6	0	8.15	-98.1	98.2	7.92	0.59	2.86	1.97	5.51	15.835	42449.4	51457.2	33.84	52195.6	33447	1.899	18.921	16.082	15.915	15.939
1/5/2019	2:30:01	0	WIES	0	5.6	0	8.15	-98.1	98.3	7.92	0.58	2.85	1.98	5.55	15.839	42453.4	51457.1	33.84	52195.2	33447	1.8921	18.852	16.082	16.01	15.915
1/5/2019	3:00:01	0	WIES	0	5.6	0	8.15	-98.1	98.2	7.92	0.59	2.86	1.98	5.55	15.837	42444.7	51449.1	33.84	52187.3	33442	1.8918	18.849	16.058	15.963	15.915
1/5/2019	3:30:01	0	WIES	0	5.6	0	8.15	-98.2	98.4	7.93	0.54	2.67	1.92	5.39	15.871	42477.3	51448.4	33.84	52184.8	33441	1.8882	18.813	16.058	15.986	15.915
1/5/2019	4:00:01	0	WIES	0	5.6	0	8.15	-98.2	98.6	7.94	0.52	2.6	1.89	5.28	15.885	42491.6	51448.2	33.84	52183.8	33441	1.8913	18.844	16.058	15.986	15.915
1/5/2019	4:30:01	0	WIES	0	5.6	0	8.15	-98.3	98.8	7.95	0.42	2.2	1.7	4.76	15.942	42551.2	51452.4	33.84	52184.8	33444	1.8913	18.844	16.034	15.986	15.963
1/5/2019	5:00:01	0	WIES	0	5.6	0	8.15	-98.4	99.3	7.99	0.49	2.49	1.8	5.03	15.93	42538.8	51452.3	33.84	52185.4	33444	1.8911	18.842	16.034	15.963	15.986
1/5/2019	5:30:01	0	WIES	0	5.6	0	8.15	-98.3	98.8	7.95	0.47	2.38	1.78	5	15.91	42521.5	51454.9	33.84	52189.1	33446	1.8904	18.836	16.034	15.963	16.034
1/5/2019	6:00:01	0	WIES	0	5.6	0	8.15	-98.2	98.5	7.93	0.46	2.35	1.81	5.06	15.903	42505.3	51443.4	33.83	52177.9	33438	1.8872	18.804	16.034	15.963	16.01
1/5/2019	6:30:01	0	WIES	0	5.6	0	8.15	-98.3	98.8	7.95	0.47	2.4	1.79	5	15.926	42533.8	51451	33.84	52184.3	33443	1.8877	18.809	16.034	15.986	16.034
1/5/2019	7:00:01	0	WIES	0	5.6	0	8.15	-98.4	99.2	7.97	0.48	2.42	1.75	4.89	15.954	42559.8	51448.7	33.84	52180.4	33442	1.882	18.751	16.058	15.986	16.034
1/5/2019	7:30:01	0	WIES	0	5.6	0	8.15	-98.4	99.2	7.98	0.43	2.22	1.7	4.77	15.941	42541.9	51443.1	33.83	52175.5	33438	1.8876	18.808	16.034	15.963	16.058
1/5/2019	8:00:01	0	WIES	0	5.6	0	8.15	-98.3	98.9	7.95	0.43	2.22	1.69	4.74	15.935	42532.2	51438.4	33.83	52171	33435	1.8924	18.856	16.034	15.963	16.034
1/5/2019	8:30:01	0	WIES	0	5.6	0	8.15	-98.3	98.7	7.94	0.39	2.09	1.64	4.59	15.941	42539.2	51440	33.83	52172.4	33436	1.8907	18.839	16.034	15.963	16.058
1/5/2019	9:00:01	0	WIES	0	5.6	0	8.15	-98.3	98.7	7.94	0.39	2.1	1.62	4.54	15.938	42544.2	51449.2	33.84	52181.8	33442	1.8835	18.767	16.034	15.963	16.058
1/5/2019	9:30:01	0	WIES	0	5.6	0	8.15	-98.1	98.1	7.9	0.42	2.21	1.64	4.59	15.904	42501.8	51438.7	33.83	52173.1	33435	1.8902	18.834	16.034	15.939	15.986
1/5/2019	10:00:01	0	WIES	0	5.6	0	8.15	-98.1	98.2	7.91	0.45	2.3	1.75	4.9	15.9	42494.9	51435.1	33.83	52169.6	33433	1.8935	18.866	16.01	15.939	15.986
1/5/2019	10:30:01	0	WIES	0	5.6	0	8.15	-98.1	98.1	7.9	0.44	2.28	1.74	4.88	15.882	42479.7	51438.1	33.83	52173.7	33435	1.8963	18.894	16.01	15.915	15.986
1/5/2019	11:00:01	0	WIES	0	5.6	0	8.15	-98	97.8	7.88	0.45	2.33	1.78	4.98	15.861	42457.2	51435.9	33.83	52172.7	33433	1.8899	18.831	15.986	15.915	15.963
1/5/2019	11:30:01	0	WIES	0	5.6	0	8.15	-98	98	7.89	0.41	2.16	1.74	4.88	15.882	42477.4	51435.1	33.83	52170.6	33433	1.8866	18.797	15.986	15.915	15.986
1/5/2019	12:00:01	0	WIES	0	5.6	0	8.15	-98.1	98	7.89	0.44	2.27	1.78	4.98	15.873	42471.1	51438.3	33.83	52174.4	33435	1.8917	18.848	15.963	15.915	15.986
1/5/2019	12:30:01	0	WIES	0	5.6	0	8.15	-98	97.8	7.87	0.39	2.06	1.63	4.56	15.886	42483.6	51437.1	33.83	52172.4	33434	1.8868	18.799	15.963	15.915	15.986
1/5/2019	13:00:01	0	WIES	0	5.6	0	8.15	-98	97.7	7.87	0.38	2.05	1.62	4.54	15.876	42476.2	51441	33.83	52177	33437	1.8899	18.831	15.963	15.915	16.01
1/5/2019	13:30:01	0	WIES	0	5.6	0	8.15	-98	97.7	7.87	0.38	2.03	1.66	4.64	15.875	42471.9	51436.3	33.83	52172.2	33434	1.8775	18.707	15.963	15.915	15.986
1/5/2019	14:00:01	0	WIES	0	5.6	0	8.15	-98	97.6	7.86	0.36	1.95	1.58	4.44	15.872	42465.9	51433.3	33.83	52169.3	33432	1.8828	18.76	15.963	15.891	15.963
1/5/2019	14:30:01	0	WIES	0	5.6	0	8.15	-98	97.7	7.87	0.36	1.96	1.62	4.54	15.871	42465.7	51433.6	33.83	52169.6	33432	1.8842	18.774	15.963	15.891	15.605
1/5/2019	15:00:01	0	WIES	0	5.6	0	8.14	-97.5	96.2	7.77	0.31	1.75	1.5	4.2	15.78	42380.7	51439.8	33.83	52181	33436	1.8808	18.74	15.963	15.891	14.864
1/5/2019	15:30:01	0	WIES	0	5.6	0	8.14	-97.5	96.3	7.77	0.32	1.81	1.5	4.2	15.773	42371.7	51437	33.83	52178.5	33434	1.8744	18.676	15.963	15.891	14.912
1/5/2019	16:00:01	0	WIES	0	5.6	0	8.14	-97.8	96.8	7.8	0.31	1.77	1.47	4.11	15.827	42428.8	51441.9	33.83	52180.6	33437	1.8751	18.683	15.963	15.891	15.724
1/5/2019	16:30:01	0	WIES	0	5.6	0	8.14	-97.8	97.1	7.83	0.32	1.78	1.51	4.22	15.859	42459.2	51440.7	33.83	52177.6	33436	1.8754	18.686	15.963	15.891	15.939
1/5/2019	17:00:01	0	WIES	0	5.6	0	8.15	-97.9	97.3	7.84	0.34	1.9	1.55	4.34	15.857	42457.3	51440.3	33.83	52177.2	33436	1.8853	18.784	15.963	15.891	15.939
1/5/2019	17:30:01	0	WIES	0	5.6	0	8.15	-98	97.8	7.88	0.32	1.79	1.53	4.3	15.865	42468.2	51443.9	33.83	52180.5	33439	2.0748	20.672	15.986	15.915	15.986
