# Supplementary material for: Dynamics of pH at Santa Catalina Island
Source: PLoS One. 2023 Dec 7;18(12):e0290039. doi: 10.1371/journal.pone.0290039 (PMC10703214; doi:10.1371/journal.pone.0290039)
Supplement: S35 Dataset — (TXT) [file pone.0290039.s037.txt]

KOR Export File
File Created:1/15/2020 5:15:10 PM
Sonde ID	Sonde 17D108371 CMS-1
User ID	YSI
Site	WIES
Template	Depth Profiling Standard 30min
Averaging Mode	Default
Time Zone	(UTC) Coordinated Universal Time
Devices List:
Name	SN	Firmware	Corresponding Data Column(s)
Data Collection Device			1;2;3;4;5
EXO2 Sonde	17D108371	1.0.35	6;7
Total Algae BGA-PE	17K104828	3.0.0	8;9;10;11
Optical DO	17D107394	3.0.0	12;13
Conductivity/Temp	17C104812	3.0.5	14;15;16;17;18;19
pH	18M102562	3.0.0	20;21
Wiper	17L103085	3.0.0
Depth Non-Vented 0-100m	17C103815	3.0.0	22;23
1	2	3	4	5	6	7	8	9	10	11	12	13	14	15	16	17	18	19	20	21	22	23
Date (MM/DD/YYYY)	Time (HH:MM:SS)	Time (Fract. Sec)	Site Name	Fault Code	Battery V	Cable Pwr V	Chlorophyll RFU	Chlorophyll �g/L	BGA-PE RFU	BGA-PE �g/L	ODO % sat	ODO mg/L	Temp �C	Cond �S/cm	SpCond �S/cm	Sal psu	nLF Cond �S/cm	TDS mg/L	pH	pH mV	Press bar a	Depth m	20ft Temp, �C	40ft	80ft,Temp, �C
12/28/2019	19:00:01	0	WIES	0	5.5	0	0.13	1.04	1.13	3.18	95.2	7.79	15.357	41076.4	50349.1	33.03	51096.1	32727	8.12	-104.8	1.8578	18.518	15.819	0	15.079
12/28/2019	19:30:01	0	WIES	0	5.5	0	0.14	1.08	1.2	3.36	96	7.84	15.426	41256.1	50488.5	33.12	51234.2	32818	8.13	-105.2	1.8579	18.52	15.819	0	15.414
12/28/2019	20:00:01	0	WIES	0	5.5	0	0.15	1.12	1.2	3.37	97.7	7.94	15.656	41479.1	50489.9	33.13	51223.9	32818	8.14	-105.9	1.8516	18.457	15.843	0	15.055
12/28/2019	20:30:01	0	WIES	0	5.5	0	0.15	1.11	1.17	3.29	98.3	7.98	15.707	41528.2	50490.2	33.13	51221.5	32819	8.14	-106.1	1.8587	18.528	15.819	0	15.461
12/28/2019	21:00:01	0	WIES	0	5.5	0	0.14	1.09	1.19	3.32	98.7	8.01	15.744	41564	50489.6	33.13	51219	32818	8.15	-106.3	1.8649	18.59	15.891	0	15.796
12/28/2019	21:30:01	0	WIES	0	5.5	0	0.14	1.09	1.19	3.33	99.4	8.05	15.827	41641.7	50486.8	33.13	51211.7	32816	8.15	-106.4	1.8708	18.649	15.963	0	15.819
12/28/2019	22:00:01	0	WIES	0	5.5	0	0.16	1.17	1.18	3.3	98.5	7.99	15.725	41547.7	50492.4	33.13	51222.8	32820	8.14	-106.2	1.8689	18.63	15.963	0	15.772
12/28/2019	22:30:01	0	WIES	0	5.5	0	0.18	1.24	1.2	3.36	98.7	8	15.761	41578.2	50487.2	33.13	51215.6	32817	8.15	-106.3	1.8705	18.647	15.915	0	15.772
12/28/2019	23:00:01	0	WIES	0	5.5	0	0.18	1.25	1.18	3.3	99	8.03	15.75	41567.8	50488	33.13	51217	32817	8.15	-106.5	1.8738	18.68	15.986	0	15.772
12/28/2019	23:30:01	0	WIES	0	5.5	0	0.18	1.24	1.22	3.41	99.3	8.05	15.756	41572.5	50486.1	33.13	51214.8	32816	8.15	-106.6	1.8752	18.693	15.986	0	15.819
12/29/2019	0:00:01	0	WIES	0	5.5	0	0.18	1.24	1.21	3.4	98.8	8.02	15.716	41532.1	50484.6	33.13	51215.4	32815	8.15	-106.5	1.8744	18.685	15.891	0	15.652
12/29/2019	0:30:01	0	WIES	0	5.5	0	0.23	1.44	1.25	3.51	98.8	8.01	15.729	41545.9	50486.1	33.13	51216.2	32816	8.15	-106.5	1.8754	18.695	15.891	0	15.676
12/29/2019	1:00:01	0	WIES	0	5.5	0	0.24	1.49	1.32	3.7	98.2	7.98	15.689	41506.6	50484.3	33.13	51216.4	32815	8.15	-106.3	1.8768	18.709	15.819	0	15.7
12/29/2019	1:30:01	0	WIES	0	5.5	0	0.21	1.36	1.29	3.62	98.5	8	15.679	41500.1	50488.2	33.13	51220.9	32817	8.15	-106.5	1.8774	18.715	15.819	0	15.772
12/29/2019	2:00:01	0	WIES	0	5.5	0	0.23	1.45	1.29	3.62	98.5	8	15.678	41494.6	50482.7	33.12	51215.3	32814	8.15	-106.5	1.8783	18.724	15.819	0	15.748
12/29/2019	2:30:01	0	WIES	0	5.5	0	0.22	1.38	1.32	3.7	98.6	8	15.699	41514.1	50482.2	33.12	51213.8	32813	8.15	-106.6	1.878	18.721	15.819	0	15.772
12/29/2019	3:00:01	0	WIES	0	5.5	0	0.23	1.44	1.36	3.81	98	7.96	15.636	41457	50486.3	33.13	51221.2	32816	8.15	-106.4	1.8776	18.717	15.843	0	15.652
12/29/2019	3:30:01	0	WIES	0	5.5	0	0.23	1.43	1.37	3.83	98.3	7.98	15.67	41484.7	50480.8	33.12	51213.9	32812	8.15	-106.6	1.8771	18.712	15.819	0	15.652
12/29/2019	4:00:01	0	WIES	0	5.5	0	0.22	1.39	1.3	3.64	97.8	7.95	15.613	41432.2	50482.8	33.12	51218.9	32814	8.15	-106.4	1.8784	18.725	15.819	0	15.199
12/29/2019	4:30:01	0	WIES	0	5.5	0	0.22	1.4	1.32	3.69	97.1	7.91	15.53	41352.9	50484.2	33.12	51224.6	32815	8.14	-106.2	1.8771	18.711	15.796	0	14.936
12/29/2019	5:00:01	0	WIES	0	5.5	0	0.23	1.42	1.26	3.54	96.9	7.9	15.513	41338.6	50486.8	33.12	51228.1	32816	8.14	-106.1	1.8754	18.694	15.772	0	14.912
12/29/2019	5:30:01	0	WIES	0	5.5	0	0.22	1.4	1.31	3.68	97	7.9	15.512	41332.9	50481.5	33.12	51222.8	32813	8.14	-106.1	1.8738	18.678	15.772	0	14.912
12/29/2019	6:00:01	0	WIES	0	5.5	0	0.21	1.36	1.28	3.59	97.3	7.92	15.572	41392.4	50483.3	33.12	51221.5	32814	8.15	-106.3	1.8743	18.684	15.772	0	14.936
12/29/2019	6:30:01	0	WIES	0	5.5	0	0.2	1.32	1.29	3.61	97.9	7.96	15.637	41452.3	50479.5	33.12	51214.3	32812	8.15	-106.5	1.8756	18.697	15.772	0	15.485
12/29/2019	7:00:01	0	WIES	0	5.5	0	0.18	1.23	1.27	3.55	98	7.96	15.67	41485.8	50482.3	33.12	51215.5	32814	8.15	-106.6	1.8736	18.677	15.748	0	15.724
12/29/2019	7:30:01	0	WIES	0	5.5	0	0.18	1.23	1.27	3.56	98	7.96	15.661	41476	50480.8	33.12	51214.4	32813	8.15	-106.6	1.8719	18.66	15.748	0	15.724
12/29/2019	8:00:01	0	WIES	0	5.5	0	0.16	1.17	1.21	3.4	98	7.96	15.675	41488.2	50478.8	33.12	51211.6	32811	8.15	-106.6	1.8733	18.674	15.748	0	15.748
12/29/2019	8:30:01	0	WIES	0	5.5	0	0.17	1.21	1.24	3.46	97.9	7.95	15.668	41479	50475.9	33.12	51209	32809	8.15	-106.7	1.8747	18.688	15.748	0	15.748
12/29/2019	9:00:01	0	WIES	0	5.5	0	0.17	1.2	1.22	3.4	98	7.96	15.676	41489.6	50479	33.12	51211.7	32811	8.15	-106.7	1.8748	18.689	15.748	0	15.748
12/29/2019	9:30:01	0	WIES	0	5.5	0	0.18	1.22	1.24	3.47	97.9	7.95	15.67	41480.2	50474.5	33.12	51207.5	32808	8.15	-106.7	1.8758	18.699	15.748	0	15.748
12/29/2019	10:00:01	0	WIES	0	5.5	0	0.17	1.21	1.2	3.36	98.1	7.96	15.674	41483.3	50473.5	33.12	51206.2	32808	8.15	-106.7	1.8749	18.69	15.748	0	15.748
12/29/2019	10:30:01	0	WIES	0	5.5	0	0.17	1.18	1.19	3.35	98	7.96	15.665	41473.5	50472.8	33.12	51206	32807	8.15	-106.7	1.875	18.691	15.748	0	15.724
12/29/2019	11:00:01	0	WIES	0	5.5	0	0.17	1.21	1.21	3.4	97.7	7.94	15.637	41453.1	50480.9	33.12	51215.7	32813	8.15	-106.7	1.8762	18.703	15.724	0	15.533
12/29/2019	11:30:01	0	WIES	0	5.5	0	0.16	1.14	1.15	3.23	96.9	7.89	15.554	41373.8	50481.6	33.12	51220.7	32813	8.15	-106.5	1.8793	18.734	15.724	0	15.581
12/29/2019	12:00:01	0	WIES	0	5.5	0	0.11	0.97	1.14	3.2	96.9	7.88	15.582	41399.7	50480.3	33.12	51217.9	32812	8.15	-106.5	1.8781	18.721	15.724	0	15.605
12/29/2019	12:30:01	0	WIES	0	5.5	0	0.14	1.06	1.14	3.2	97.8	7.95	15.636	41447.7	50475.6	33.12	51210.4	32809	8.15	-106.8	1.8742	18.683	15.724	0	15.557
12/29/2019	13:00:01	0	WIES	0	5.5	0	0.13	1.04	1.17	3.27	97.3	7.91	15.597	41412.7	50478.5	33.12	51215.3	32811	8.15	-106.6	1.8768	18.708	15.7	0	15.605
12/29/2019	13:30:01	0	WIES	0	5.5	0	0.15	1.12	1.2	3.35	97.8	7.95	15.623	41434.9	50475.3	33.12	51210.7	32809	8.15	-106.8	1.8725	18.666	15.7	0	15.652
12/29/2019	14:00:01	0	WIES	0	5.5	0	0.16	1.15	1.19	3.33	97.9	7.96	15.623	41436.9	50477	33.12	51212.4	32810	8.15	-106.8	1.8712	18.653	15.7	0	15.676
12/29/2019	14:30:01	0	WIES	0	5.5	0	0.13	1.04	1.19	3.33	97.8	7.95	15.617	41428.8	50474.3	33.12	51210	32808	8.15	-106.8	1.8583	18.524	15.724	0	15.7
12/29/2019	15:00:01	0	WIES	0	5.5	0	0.16	1.15	1.19	3.32	97.7	7.95	15.617	41431.8	50477.9	33.12	51213.7	32811	8.15	-106.8	1.8623	18.565	15.724	0	15.7
12/29/2019	15:30:01	0	WIES	0	5.5	0	0.14	1.07	1.15	3.21	98	7.96	15.633	41442.9	50473.5	33.12	51208.4	32808	8.16	-106.9	1.8679	18.62	15.7	0	15.7
12/29/2019	16:00:01	0	WIES	0	5.5	0	0.12	1.01	1.15	3.22	98	7.97	15.632	41440.7	50471.8	33.11	51206.8	32807	8.16	-106.9	1.8524	18.466	15.748	0	15.7
12/29/2019	16:30:01	0	WIES	0	5.5	0	0.11	0.96	1.11	3.09	97.6	7.94	15.615	41428.4	50476.3	33.12	51212.2	32810	8.15	-106.8	1.8541	18.482	15.724	0	15.676
12/29/2019	17:00:01	0	WIES	0	5.5	0	0.1	0.92	1.1	3.07	97.2	7.91	15.57	41385.4	50476.6	33.12	51214.7	32810	8.15	-106.7	1.8477	18.418	15.724	0	15.557
12/29/2019	17:30:01	0	WIES	0	5.5	0	0.11	0.97	1.13	3.15	97.3	7.91	15.576	41385.2	50470.1	33.11	51207.9	32806	8.15	-106.7	1.8567	18.508	15.772	0	15.557
12/29/2019	18:00:01	0	WIES	0	5.5	0	0.12	1	1.14	3.2	97.8	7.95	15.607	41416.9	50472.5	33.11	51208.8	32807	8.16	-106.9	1.8616	18.557	15.748	0	15.605
12/29/2019	18:30:01	0	WIES	0	5.5	0	0.13	1.05	1.13	3.17	98	7.97	15.622	41430.1	50470.5	33.11	51206	32806	8.16	-107	1.8584	18.525	15.748	0	15.605
12/29/2019	19:00:01	0	WIES	0	5.5	0	0.14	1.07	1.11	3.1	97.1	7.91	15.546	41362.8	50478	33.12	51217.5	32811	8.15	-106.7	1.8503	18.444	15.724	0	15.557
12/29/2019	19:30:01	0	WIES	0	5.5	0	0.14	1.1	1.22	3.41	98	7.97	15.63	41440.9	50474.6	33.12	51209.7	32808	8.16	-107	1.847	18.412	15.748	0	15.605
12/29/2019	20:00:01	0	WIES	0	5.5	0	0.15	1.13	1.2	3.36	98	7.96	15.629	41440.1	50474.3	33.12	51209.4	32808	8.16	-107	1.8465	18.407	15.748	0	15.652
12/29/2019	20:30:01	0	WIES	0	5.5	0	0.17	1.2	1.19	3.34	98.1	7.98	15.633	41445.2	50475.5	33.12	51210.4	32809	8.16	-107	1.8609	18.551	15.724	0	15.676
12/29/2019	21:00:01	0	WIES	0	5.5	0	0.18	1.26	1.25	3.5	98	7.97	15.609	41421.1	50474.3	33.12	51210.5	32808	8.16	-106.9	1.8687	18.628	15.748	0	15.652
12/29/2019	21:30:01	0	WIES	0	5.5	0	0.17	1.19	1.23	3.44	98.4	8	15.648	41460.3	50476.3	33.12	51210.5	32810	8.16	-107.1	1.8713	18.654	15.748	0	15.724
12/29/2019	22:00:01	0	WIES	0	5.5	0	0.17	1.19	1.21	3.4	98.6	8.01	15.655	41463.1	50471.8	33.12	51205.6	32807	8.16	-107.1	1.8697	18.638	15.772	0	15.724
12/29/2019	22:30:01	0	WIES	0	5.5	0	0.15	1.12	1.23	3.45	98.7	8.02	15.639	41450.8	50475.2	33.12	51209.8	32809	8.16	-107.2	1.8708	18.649	15.772	0	15.724
12/29/2019	23:00:01	0	WIES	0	5.5	0	0.16	1.17	1.23	3.45	98.9	8.03	15.646	41457.5	50475.3	33.12	51209.5	32809	8.16	-107.2	1.8701	18.642	15.748	0	15.724
12/29/2019	23:30:01	0	WIES	0	5.5	0	0.18	1.24	1.19	3.32	98.8	8.03	15.649	41461.2	50476.7	33.12	51210.8	32810	8.16	-107.3	1.8732	18.673	15.724	0	15.748
12/30/2019	0:00:01	0	WIES	0	5.5	0	0.21	1.36	1.26	3.53	99	8.04	15.652	41462.9	50474.4	33.12	51208.3	32808	8.16	-107.2	1.876	18.701	15.748	0	15.748
12/30/2019	0:30:01	0	WIES	0	5.5	0	0.22	1.4	1.29	3.6	98.8	8.03	15.649	41461.9	50476.9	33.12	51211	32810	8.16	-107.2	1.8773	18.713	15.724	0	15.724
12/30/2019	1:00:01	0	WIES	0	5.5	0	0.21	1.35	1.27	3.57	99	8.04	15.654	41462.4	50471.8	33.12	51205.6	32807	8.16	-107.3	1.8785	18.726	15.724	0	15.676
12/30/2019	1:30:01	0	WIES	0	5.5	0	0.23	1.45	1.26	3.53	99	8.05	15.651	41460	50473.2	33.12	51207.2	32808	8.16	-107.3	1.8782	18.723	15.7	0	15.676
12/30/2019	2:00:01	0	WIES	0	5.5	0	0.21	1.35	1.29	3.62	98.8	8.03	15.645	41456	50475.3	33.12	51209.6	32809	8.16	-107.3	1.8771	18.712	15.724	0	15.676
12/30/2019	2:30:01	0	WIES	0	5.5	0	0.23	1.46	1.32	3.7	98.7	8.02	15.641	41449.5	50471.2	33.11	51205.7	32806	8.16	-107.2	1.8756	18.697	15.724	0	15.676
12/30/2019	3:00:01	0	WIES	0	5.5	0	0.22	1.4	1.33	3.72	98.8	8.03	15.646	41456.3	50474.5	33.12	51208.8	32808	8.16	-107.3	1.8769	18.71	15.748	0	15.676
12/30/2019	3:30:01	0	WIES	0	5.5	0	0.21	1.34	1.3	3.64	98.1	7.98	15.593	41406.5	50475.3	33.12	51212.2	32809	8.16	-107	1.8758	18.698	15.748	0	15.581
12/30/2019	4:00:01	0	WIES	0	5.5	0	0.21	1.36	1.3	3.63	98.1	7.98	15.593	41405.6	50474.9	33.12	51211.9	32809	8.16	-107	1.8755	18.696	15.748	0	15.294
12/30/2019	4:30:01	0	WIES	0	5.5	0	0.24	1.5	1.41	3.96	96.9	7.91	15.426	41261.6	50495.2	33.13	51241	32822	8.15	-106.4	1.8737	18.677	15.724	0	14.984
12/30/2019	5:00:01	0	WIES	0	5.5	0	0.25	1.52	1.41	3.94	95.8	7.85	15.255	41097.5	50495.9	33.12	51250.2	32822	8.14	-106	1.8738	18.678	15.724	0	14.457
12/30/2019	5:30:01	0	WIES	0	5.5	0	0.24	1.46	1.38	3.87	95.2	7.81	15.173	41015.7	50492.5	33.12	51250.7	32820	8.14	-105.7	1.8735	18.674	15.724	0	14.888
12/30/2019	6:00:01	0	WIES	0	5.5	0	0.23	1.45	1.43	4.02	95	7.8	15.149	40991.2	50491.5	33.12	51250.9	32819	8.14	-105.7	1.8716	18.655	15.724	0	14.96
12/30/2019	6:30:01	0	WIES	0	5.5	0	0.23	1.44	1.45	4.05	95.1	7.8	15.189	41030.6	50492.8	33.12	51250.3	32820	8.14	-105.8	1.8698	18.638	15.7	0	15.079
12/30/2019	7:00:01	0	WIES	0	5.5	0	0.24	1.48	1.41	3.96	95.5	7.82	15.24	41076.5	50487.9	33.12	51242.8	32817	8.14	-105.9	1.8708	18.648	15.724	0	15.151
12/30/2019	7:30:01	0	WIES	0	5.5	0	0.24	1.48	1.43	4.02	95.6	7.83	15.268	41090.4	50472.3	33.11	51225.6	32807	8.14	-106	1.8695	18.634	15.7	0	15.031
12/30/2019	8:00:01	0	WIES	0	5.5	0	0.23	1.43	1.4	3.91	95.3	7.81	15.228	41048.2	50468.1	33.1	51223.3	32804	8.14	-105.9	1.8689	18.629	15.7	0	14.864
12/30/2019	8:30:01	0	WIES	0	5.5	0	0.21	1.36	1.36	3.79	93.8	7.72	14.989	40822.5	50473.8	33.1	51240.5	32808	8.13	-105.2	1.8691	18.629	15.7	0	14.84
12/30/2019	9:00:01	0	WIES	0	5.5	0	0.18	1.26	1.3	3.64	93.2	7.69	14.896	40730	50470.1	33.1	51241.2	32806	8.13	-105	1.8699	18.638	15.676	0	14.84
12/30/2019	9:30:01	0	WIES	0	5.5	0	0.18	1.24	1.3	3.64	93.3	7.69	14.93	40762.7	50469.9	33.1	51239.3	32805	8.13	-105	1.8676	18.615	15.676	0	14.936
12/30/2019	10:00:01	0	WIES	0	5.5	0	0.18	1.24	1.28	3.59	95.7	7.82	15.328	41134.8	50456.2	33.1	51206.3	32797	8.14	-106.1	1.8683	18.623	15.676	0	15.151
12/30/2019	10:30:01	0	WIES	0	5.5	0	0.16	1.18	1.25	3.5	96.1	7.85	15.36	41174.3	50466.5	33.11	51215.2	32803	8.15	-106.2	1.869	18.63	15.605	0	15.247
12/30/2019	11:00:01	0	WIES	0	5.5	0	0.16	1.15	1.23	3.46	95.9	7.84	15.348	41159.8	50463.2	33.1	51212.4	32801	8.14	-106.2	1.8666	18.606	15.629	0	15.414
12/30/2019	11:30:01	0	WIES	0	5.5	0	0.16	1.18	1.22	3.41	96.8	7.9	15.434	41233.6	50452.2	33.1	51197	32794	8.15	-106.5	1.8686	18.626	15.629	0	15.438
12/30/2019	12:00:01	0	WIES	0	5.5	0	0.15	1.13	1.2	3.35	96	7.85	15.371	41175.5	50454.8	33.1	51202.7	32796	8.15	-106.3	1.8676	18.616	15.605	0	15.39
12/30/2019	12:30:01	0	WIES	0	5.5	0	0.17	1.21	1.25	3.49	96.1	7.85	15.372	41175.1	50453	33.1	51200.9	32794	8.15	-106.3	1.8652	18.592	15.605	0	15.438
12/30/2019	13:00:01	0	WIES	0	5.5	0	0.14	1.09	1.23	3.44	96.7	7.89	15.444	41236.7	50444.1	33.09	51188.2	32789	8.15	-106.6	1.8601	18.542	15.581	0	15.485
12/30/2019	13:30:01	0	WIES	0	5.5	0	0.15	1.13	1.22	3.4	97.1	7.91	15.469	41259.6	50441.7	33.09	51184.5	32787	8.15	-106.7	1.853	18.471	15.605	0	15.509
12/30/2019	14:00:01	0	WIES	0	5.5	0	0.15	1.1	1.21	3.39	97.4	7.94	15.499	41287.7	50441.4	33.09	51182.8	32787	8.16	-106.8	1.8618	18.559	15.581	0	15.581
12/30/2019	14:30:01	0	WIES	0	5.5	0	0.13	1.06	1.2	3.36	97.3	7.93	15.497	41290.5	50447.1	33.09	51188.6	32791	8.16	-106.8	1.8537	18.478	15.581	0	15.581
12/30/2019	15:00:01	0	WIES	0	5.5	0	0.13	1.03	1.2	3.36	97.4	7.94	15.508	41299.7	50445.4	33.09	51186.3	32789	8.16	-106.9	1.8552	18.493	15.581	0	15.581
12/30/2019	15:30:01	0	WIES	0	5.5	0	0.12	0.99	1.11	3.09	97.4	7.93	15.517	41305	50441.7	33.09	51182.1	32787	8.16	-106.8	1.8579	18.521	15.581	0	15.605
12/30/2019	16:00:01	0	WIES	0	5.5	0	0.11	0.96	1.1	3.09	97	7.9	15.496	41291.9	50450.2	33.1	51191.8	32793	8.15	-106.7	1.8614	18.556	15.581	0	15.581
12/30/2019	16:30:01	0	WIES	0	5.5	0	0.12	1	1.13	3.18	97.2	7.92	15.507	41299.4	50445.9	33.09	51186.8	32790	8.16	-106.8	1.8567	18.508	15.605	0	15.605
12/30/2019	17:00:01	0	WIES	0	5.5	0	0.12	1.01	1.16	3.24	97.4	7.94	15.499	41290.7	50445.1	33.09	51186.5	32789	8.16	-106.9	1.8609	18.55	15.581	0	15.581
12/30/2019	17:30:01	0	WIES	0	5.5	0	0.11	0.95	1.17	3.27	97.4	7.93	15.505	41295.9	50444	33.09	51185.1	32789	8.16	-106.9	1.8623	18.564	15.581	0	15.581
12/30/2019	18:00:01	0	WIES	0	5.5	0	0.14	1.08	1.15	3.22	97.4	7.93	15.51	41303.7	50447.6	33.09	51188.4	32791	8.16	-106.9	1.8576	18.517	15.605	0	15.581
12/30/2019	18:30:01	0	WIES	0	5.5	0	0.12	1	1.12	3.13	97	7.91	15.494	41285.3	50443.6	33.09	51185.1	32788	8.15	-106.8	1.8606	18.547	15.581	0	15.509
12/30/2019	19:00:01	0	WIES	0	5.4	0	0.11	0.96	1.13	3.17	97	7.91	15.479	41271.6	50444.6	33.09	51187	32789	8.16	-106.8	1.8597	18.538	15.581	0	15.223
12/30/2019	19:30:01	0	WIES	0	5.5	0	0.12	1	1.15	3.22	96.8	7.9	15.477	41268.2	50443.2	33.09	51185.7	32788	8.15	-106.7	1.8499	18.441	15.581	0	15.247
12/30/2019	20:00:01	0	WIES	0	5.4	0	0.12	0.99	1.16	3.24	96.7	7.89	15.474	41264.2	50441.9	33.09	51184.5	32787	8.15	-106.7	1.8551	18.493	15.581	0	15.103
12/30/2019	20:30:01	0	WIES	0	5.5	0	0.15	1.12	1.21	3.39	96	7.85	15.336	41150.7	50466.3	33.1	51216.2	32803	8.15	-106.4	1.8499	18.439	15.581	0	15.008
12/30/2019	21:00:01	0	WIES	0	5.4	0	0.15	1.12	1.17	3.28	96.3	7.87	15.383	41184.6	50452.1	33.1	51199.4	32794	8.15	-106.5	1.8602	18.543	15.581	0	15.031
12/30/2019	21:30:01	0	WIES	0	5.5	0	0.16	1.15	1.22	3.42	96.5	7.89	15.362	41162.3	50449.4	33.09	51197.7	32792	8.15	-106.5	1.8621	18.561	15.581	0	15.247
12/30/2019	22:00:01	0	WIES	0	5.4	0	0.19	1.29	1.28	3.59	96.7	7.9	15.371	41172.6	50451.6	33.09	51199.5	32794	8.15	-106.5	1.8644	18.584	15.557	0	15.318
12/30/2019	22:30:01	0	WIES	0	5.4	0	0.2	1.32	1.33	3.73	96.9	7.91	15.398	41200.2	50453.3	33.1	51199.8	32795	8.15	-106.6	1.8649	18.59	15.557	0	15.294
12/30/2019	23:00:01	0	WIES	0	5.4	0	0.21	1.37	1.29	3.62	97.5	7.96	15.448	41245.8	50449.9	33.09	51193.9	32792	8.16	-106.8	1.8622	18.563	15.557	0	15.294
12/30/2019	23:30:01	0	WIES	0	5.5	0	0.21	1.35	1.28	3.59	97	7.92	15.397	41201.6	50455.7	33.1	51202.4	32796	8.15	-106.7	1.8596	18.537	15.581	0	15.127
12/31/2019	0:00:01	0	WIES	0	5.4	0	0.18	1.23	1.18	3.3	95.8	7.85	15.231	41043.7	50458.3	33.1	51213.2	32798	8.15	-106.3	1.8655	18.595	15.557	0	15.199
12/31/2019	0:30:01	0	WIES	0	5.4	0	0.24	1.47	1.28	3.59	97.9	7.99	15.444	41237.3	50444.8	33.09	51188.9	32789	8.16	-107	1.866	18.601	15.557	0	15.223
12/31/2019	1:00:01	0	WIES	0	5.4	0	0.21	1.37	1.28	3.59	96.6	7.9	15.318	41121.1	50450.2	33.09	51200.7	32793	8.15	-106.6	1.8698	18.638	15.557	0	15.294
12/31/2019	1:30:01	0	WIES	0	5.4	0	0.22	1.42	1.27	3.54	98.1	8.01	15.436	41241	50458.4	33.1	51203.2	32798	8.16	-107.1	1.8677	18.617	15.557	0	15.438
12/31/2019	2:00:01	0	WIES	0	5.4	0	0.23	1.45	1.28	3.58	98.5	8.03	15.47	41265.1	50448.3	33.09	51191.2	32791	8.16	-107.2	1.8643	18.583	15.533	0	15.461
12/31/2019	2:30:01	0	WIES	0	5.4	0	0.22	1.38	1.3	3.64	98.5	8.03	15.469	41265.4	50449	33.09	51192	32792	8.16	-107.2	1.8558	18.499	15.557	0	15.557
12/31/2019	3:00:01	0	WIES	0	5.4	0	0.23	1.43	1.28	3.59	98.5	8.03	15.473	41268.5	50448.2	33.09	51190.9	32791	8.16	-107.2	1.8657	18.598	15.581	0	15.557
12/31/2019	3:30:01	0	WIES	0	5.4	0	0.22	1.42	1.34	3.74	98.5	8.03	15.483	41284	50455.1	33.1	51197.4	32796	8.16	-107.2	1.8656	18.597	15.581	0	15.581
12/31/2019	4:00:01	0	WIES	0	5.4	0	0.25	1.51	1.34	3.76	98.5	8.03	15.498	41290	50444.8	33.09	51186.2	32789	8.16	-107.3	1.8688	18.629	15.581	0	15.581
12/31/2019	4:30:01	0	WIES	0	5.4	0	0.21	1.37	1.32	3.71	98.4	8.02	15.504	41292	50441	33.09	51182	32787	8.16	-107.3	1.8682	18.623	15.557	0	15.581
12/31/2019	5:00:01	0	WIES	0	5.4	0	0.23	1.43	1.3	3.64	98.4	8.02	15.492	41283	50444	33.09	51185.7	32789	8.16	-107.2	1.8682	18.623	15.557	0	15.557
12/31/2019	5:30:01	0	WIES	0	5.4	0	0.2	1.33	1.3	3.65	98.3	8.02	15.476	41267	50442.7	33.09	51185.2	32788	8.16	-107.2	1.8653	18.594	15.557	0	15.533
12/31/2019	6:00:01	0	WIES	0	5.4	0	0.22	1.4	1.31	3.65	98.3	8.01	15.478	41277	50452.5	33.1	51195	32794	8.16	-107.3	1.8511	18.452	15.557	0	15.533
12/31/2019	6:30:01	0	WIES	0	5.4	0	0.21	1.37	1.28	3.58	98.2	8.01	15.475	41276	50455.2	33.1	51197.9	32796	8.16	-107.2	1.8593	18.534	15.533	0	15.533
12/31/2019	7:00:01	0	WIES	0	5.4	0	0.18	1.25	1.21	3.38	98.1	8	15.439	41239.2	50452.2	33.1	51196.7	32794	8.16	-107.2	1.8598	18.539	15.533	0	15.509
12/31/2019	7:30:01	0	WIES	0	5.4	0	0.21	1.34	1.24	3.48	98.1	8	15.462	41267.8	50459.9	33.1	51203.4	32799	8.16	-107.2	1.8524	18.465	15.533	0	15.533
12/31/2019	8:00:01	0	WIES	0	5.4	0	0.18	1.24	1.26	3.54	98.1	8	15.465	41263.1	50451	33.1	51194.2	32793	8.16	-107.2	1.8512	18.454	15.533	0	15.533
12/31/2019	8:30:01	0	WIES	0	5.4	0	0.18	1.25	1.25	3.49	98	7.99	15.466	41265.8	50452.9	33.1	51196.1	32794	8.16	-107.1	1.8509	18.451	15.533	0	15.533
12/31/2019	9:00:01	0	WIES	0	5.4	0	0.17	1.22	1.24	3.46	97.9	7.99	15.465	41260.7	50448.7	33.09	51191.9	32792	8.16	-107.2	1.8564	18.505	15.533	0	15.533
12/31/2019	9:30:01	0	WIES	0	5.4	0	0.18	1.25	1.22	3.43	97.9	7.98	15.465	41265.4	50453.6	33.1	51196.8	32795	8.16	-107.1	1.845	18.392	15.533	0	15.557
12/31/2019	10:00:01	0	WIES	0	5.4	0	0.17	1.2	1.24	3.46	97.8	7.97	15.465	41266.3	50455.1	33.1	51198.3	32796	8.16	-107.1	1.8549	18.49	15.533	0	15.557
12/31/2019	10:30:01	0	WIES	0	5.4	0	0.18	1.24	1.21	3.4	97.9	7.98	15.454	41258	50457.9	33.1	51201.8	32798	8.16	-107.2	1.8524	18.465	15.509	0	15.533
12/31/2019	11:00:01	0	WIES	0	5.4	0	0.18	1.25	1.22	3.41	97.8	7.98	15.443	41245.4	50455.5	33.1	51199.9	32796	8.16	-107.2	1.8493	18.434	15.509	0	15.533
12/31/2019	11:30:01	0	WIES	0	5.4	0	0.15	1.13	1.23	3.43	97.8	7.98	15.451	41248.9	50450.9	33.1	51194.8	32793	8.16	-107.2	1.8523	18.464	15.509	0	15.509
12/31/2019	12:00:01	0	WIES	0	5.4	0	0.15	1.1	1.23	3.45	97.5	7.95	15.435	41234.6	50451.9	33.1	51196.6	32794	8.16	-107	1.8529	18.47	15.509	0	15.509
12/31/2019	12:30:01	0	WIES	0	5.4	0	0.15	1.13	1.17	3.28	97.3	7.94	15.426	41233.1	50460.9	33.1	51206.2	32800	8.16	-107.1	1.8517	18.458	15.509	0	15.509
12/31/2019	13:00:01	0	WIES	0	5.4	0	0.14	1.1	1.2	3.36	97	7.91	15.421	41225.8	50457.1	33.1	51202.5	32797	8.16	-106.9	1.8444	18.385	15.485	0	15.509
12/31/2019	13:30:01	0	WIES	0	5.4	0	0.15	1.11	1.19	3.34	97.3	7.94	15.421	41223.4	50454	33.1	51199.4	32795	8.16	-107.1	1.8571	18.512	15.485	0	15.509
12/31/2019	14:00:01	0	WIES	0	5.4	0	0.13	1.05	1.15	3.22	97.4	7.95	15.42	41222.8	50455.4	33.1	51200.9	32796	8.16	-107.1	1.8581	18.522	15.485	0	15.509
12/31/2019	14:30:01	0	WIES	0	5.4	0	0.12	1.01	1.16	3.24	97.4	7.95	15.42	41220.9	50452.8	33.1	51198.3	32794	8.16	-107.1	1.8492	18.433	15.557	0	15.509
12/31/2019	15:00:01	0	WIES	0	5.4	0	0.14	1.07	1.2	3.36	98.2	8.01	15.477	41268.2	50443.2	33.09	51185.7	32788	8.17	-107.5	1.8516	18.457	15.557	0	15.533
12/31/2019	15:30:01	0	WIES	0	5.4	0	0.14	1.08	1.14	3.19	98	8	15.468	41260.7	50444.7	33.09	51187.7	32789	8.17	-107.4	1.8455	18.397	15.533	0	15.533
12/31/2019	16:00:01	0	WIES	0	5.4	0	0.1	0.93	1.13	3.15	98.2	8.01	15.468	41264	50448.1	33.09	51191.1	32791	8.17	-107.4	1.8524	18.465	15.533	0	15.509
12/31/2019	16:30:01	0	WIES	0	5.4	0	0.13	1.03	1.14	3.19	98	7.99	15.464	41254.8	50441.7	33.09	51184.8	32787	8.16	-107.4	1.849	18.432	15.557	0	15.509
12/31/2019	17:00:01	0	WIES	0	5.4	0	0.12	1.01	1.15	3.22	98.1	8	15.473	41266	50445	33.09	51187.6	32789	8.17	-107.4	1.856	18.501	15.557	0	15.533
12/31/2019	17:30:01	0	WIES	0	5.4	0	0.11	0.98	1.15	3.21	98.1	8	15.466	41253.4	50438.7	33.09	51181.6	32785	8.16	-107.3	1.8595	18.536	15.557	0	15.533
12/31/2019	18:00:01	0	WIES	0	5.4	0	0.1	0.9	1.14	3.2	98	8	15.424	41220.8	50447.9	33.09	51193.1	32791	8.16	-107.3	1.8581	18.522	15.557	0	15.318
12/31/2019	18:30:01	0	WIES	0	5.4	0	0.12	0.99	1.16	3.26	98.2	8.01	15.46	41252.5	50444.5	33.09	51187.9	32789	8.17	-107.4	1.8539	18.481	15.581	0	15.247
12/31/2019	19:00:01	0	WIES	0	5.4	0	0.12	1.01	1.17	3.27	98.1	8.01	15.439	41231.6	50443.7	33.09	51188.1	32788	8.17	-107.4	1.8547	18.489	15.581	0	15.39
12/31/2019	19:30:01	0	WIES	0	5.4	0	0.13	1.06	1.2	3.35	98.1	8	15.44	41235.9	50447.1	33.09	51191.5	32791	8.16	-107.3	1.8649	18.59	15.581	0	15.39
12/31/2019	20:00:01	0	WIES	0	5.4	0	0.13	1.04	1.19	3.33	98.5	8.03	15.47	41261.9	50444.3	33.09	51187.1	32789	8.17	-107.5	1.85	18.441	15.676	0	15.509
12/31/2019	20:30:01	0	WIES	0	5.4	0	0.13	1.05	1.18	3.31	99	8.07	15.477	41269.6	50445.5	33.09	51188	32790	8.17	-107.6	1.8493	18.434	15.676	0	15.557
12/31/2019	21:00:01	0	WIES	0	5.4	0	0.12	1.01	1.12	3.15	99.3	8.09	15.492	41283.2	50443.7	33.09	51185.4	32788	8.17	-107.7	1.8546	18.488	15.676	0	14.96
12/31/2019	21:30:01	0	WIES	0	5.4	0	0.12	1.02	1.15	3.23	99.9	8.14	15.508	41293.4	50438	33.09	51178.9	32785	8.17	-107.8	1.8601	18.542	15.724	0	15.557
12/31/2019	22:00:01	0	WIES	0	5.4	0	0.15	1.1	1.23	3.44	99.8	8.13	15.508	41292.3	50436.3	33.09	51177	32784	8.17	-107.8	1.8636	18.577	15.652	0	15.581
12/31/2019	22:30:01	0	WIES	0	5.4	0	0.14	1.08	1.21	3.38	99.5	8.1	15.543	41322.4	50431.3	33.08	51170.2	32780	8.17	-107.6	1.8671	18.612	15.7	0	15.533
12/31/2019	23:00:01	0	WIES	0	5.4	0	0.13	1.06	1.16	3.25	100.2	8.16	15.565	41345.6	50434.5	33.09	51172.3	32782	8.17	-107.9	1.8607	18.549	15.819	0	15.629
12/31/2019	23:30:01	0	WIES	0	5.4	0	0.14	1.08	1.17	3.28	100.2	8.16	15.581	41358.9	50431.3	33.08	51168.3	32780	8.17	-107.9	1.865	18.591	15.748	0	15.605
1/1/2020	0:00:01	0	WIES	0	5.3	0	0.15	1.12	1.19	3.33	100	8.13	15.596	41375.1	50433.9	33.09	51170.2	32782	8.17	-107.8	1.8666	18.607	15.724	0	15.652
1/1/2020	0:30:01	0	WIES	0	5.4	0	0.17	1.18	1.21	3.38	100.3	8.15	15.641	41420.3	50435.8	33.09	51169.8	32783	8.17	-107.9	1.8666	18.607	15.796	0	15.652
1/1/2020	1:00:01	0	WIES	0	5.4	0	0.16	1.17	1.19	3.34	100.1	8.14	15.615	41393.8	50434.1	33.09	51169.3	32782	8.17	-107.8	1.8665	18.606	15.772	0	15.7
1/1/2020	1:30:01	0	WIES	0	5.4	0	0.18	1.24	1.2	3.35	100.2	8.15	15.656	41436.8	50438.2	33.09	51171.4	32785	8.17	-107.9	1.867	18.611	15.772	0	15.724
1/1/2020	2:00:01	0	WIES	0	5.4	0	0.18	1.23	1.18	3.3	100.3	8.15	15.636	41414.7	50434.6	33.09	51168.8	32782	8.17	-107.9	1.869	18.631	15.748	0	15.652
1/1/2020	2:30:01	0	WIES	0	5.4	0	0.16	1.15	1.21	3.39	100.2	8.14	15.639	41416.6	50433.6	33.09	51167.6	32782	8.17	-107.9	1.8723	18.665	15.748	0	15.605
1/1/2020	3:00:01	0	WIES	0	5.3	0	0.19	1.28	1.23	3.45	99.9	8.12	15.596	41377.7	50436.4	33.09	51172.7	32784	8.17	-107.8	1.8695	18.636	15.724	0	15.533
1/1/2020	3:30:01	0	WIES	0	5.4	0	0.18	1.23	1.24	3.46	99.8	8.12	15.589	41367.2	50432.8	33.09	51169.5	32781	8.17	-107.8	1.8674	18.615	15.724	0	15.557
1/1/2020	4:00:01	0	WIES	0	5.3	0	0.17	1.21	1.25	3.49	99.6	8.11	15.588	41372.8	50440.8	33.09	51177.5	32786	8.17	-107.8	1.8611	18.552	15.724	0	15.605
1/1/2020	4:30:01	0	WIES	0	5.4	0	0.16	1.15	1.22	3.41	99.8	8.12	15.599	41380.9	50437.2	33.09	51173.3	32784	8.17	-107.8	1.8651	18.592	15.724	0	15.652
1/1/2020	5:00:01	0	WIES	0	5.3	0	0.16	1.18	1.19	3.34	99.8	8.12	15.603	41385.8	50438.7	33.09	51174.6	32785	8.17	-107.9	1.8569	18.51	15.7	0	15.676
1/1/2020	5:30:01	0	WIES	0	5.4	0	0.17	1.22	1.21	3.39	99.5	8.1	15.58	41342.2	50412.4	33.07	51149.1	32768	8.17	-107.8	1.8662	18.604	15.7	0	15.581
1/1/2020	6:00:01	0	WIES	0	5.3	0	0.19	1.27	1.2	3.37	99.4	8.09	15.571	41333.2	50411.9	33.07	51149.1	32768	8.17	-107.8	1.8673	18.615	15.676	0	15.557
1/1/2020	6:30:01	0	WIES	0	5.3	0	0.17	1.21	1.23	3.43	99.3	8.09	15.563	41330	50418	33.07	51155.7	32772	8.17	-107.8	1.8627	18.568	15.676	0	15.557
1/1/2020	7:00:01	0	WIES	0	5.3	0	0.17	1.21	1.24	3.47	99.4	8.09	15.579	41342.1	50414	33.07	51150.8	32769	8.17	-107.8	1.8669	18.61	15.676	0	15.509
1/1/2020	7:30:01	0	WIES	0	5.3	0	0.18	1.24	1.22	3.41	99.2	8.07	15.56	41324.6	50414.7	33.07	51152.5	32770	8.17	-107.7	1.8645	18.587	15.676	0	15.485
1/1/2020	8:00:01	0	WIES	0	5.3	0	0.16	1.17	1.21	3.38	98.8	8.05	15.528	41293.4	50413.9	33.07	51153.4	32769	8.17	-107.6	1.8586	18.528	15.652	0	15.438
1/1/2020	8:30:01	0	WIES	0	5.3	0	0.15	1.12	1.16	3.25	99	8.06	15.558	41321.3	50412.3	33.07	51150.2	32768	8.17	-107.7	1.8641	18.583	15.652	0	15.485
1/1/2020	9:00:01	0	WIES	0	5.3	0	0.15	1.11	1.15	3.21	98.3	8.01	15.501	41270.1	50417.3	33.07	51158.2	32771	8.17	-107.5	1.864	18.582	15.629	0	15.461
1/1/2020	9:30:01	0	WIES	0	5.3	0	0.14	1.09	1.17	3.28	99	8.06	15.565	41329.6	50414.3	33.07	51151.9	32769	8.17	-107.7	1.8601	18.543	15.629	0	15.485
1/1/2020	10:00:01	0	WIES	0	5.3	0	0.14	1.08	1.17	3.28	98.6	8.03	15.533	41298.7	50414.6	33.07	51153.8	32769	8.17	-107.6	1.8546	18.488	15.652	0	15.533
1/1/2020	10:30:01	0	WIES	0	5.3	0	0.13	1.05	1.14	3.2	98.8	8.05	15.557	41321.1	50413.6	33.07	51151.6	32769	8.17	-107.7	1.8606	18.547	15.629	0	15.581
1/1/2020	11:00:01	0	WIES	0	5.3	0	0.12	1.01	1.13	3.15	99	8.06	15.566	41330.9	50415	33.07	51152.5	32770	8.17	-107.7	1.8625	18.567	15.629	0	15.629
1/1/2020	11:30:01	0	WIES	0	5.3	0	0.09	0.88	1.11	3.12	98.3	8.01	15.554	41316.4	50411.1	33.07	51149.2	32767	8.17	-107.6	1.8686	18.628	15.652	0	15.629
1/1/2020	12:00:01	0	WIES	0	5.3	0	0.1	0.91	1.13	3.17	98.5	8.02	15.551	41330	50432.2	33.08	51170.7	32781	8.17	-107.6	1.8657	18.598	15.652	0	15.629
1/1/2020	12:30:01	0	WIES	0	5.3	0	0.11	0.96	1.1	3.07	98.4	8.01	15.544	41322.3	50430.8	33.08	51169.6	32780	8.17	-107.7	1.8683	18.625	15.629	0	15.629
1/1/2020	13:00:01	0	WIES	0	5.3	0	0.11	0.95	1.16	3.26	98.6	8.03	15.539	41318.1	50431.3	33.08	51170.4	32780	8.17	-107.7	1.8699	18.64	15.652	0	15.629
1/1/2020	13:30:01	0	WIES	0	5.3	0	0.11	0.94	1.13	3.15	98.7	8.04	15.531	41307.9	50428.3	33.08	51167.8	32778	8.17	-107.7	1.8633	18.574	15.629	0	15.605
1/1/2020	14:00:01	0	WIES	0	5.3	0	0.1	0.93	1.11	3.1	98.7	8.03	15.55	41305.6	50402.6	33.06	51140.7	32762	8.17	-107.7	1.8718	18.66	15.652	0	15.605
1/1/2020	14:30:01	0	WIES	0	5.3	0	0.11	0.97	1.19	3.33	98.6	8.03	15.551	41326.5	50427.7	33.08	51166.2	32778	8.17	-107.7	1.8693	18.634	15.629	0	15.629
1/1/2020	15:00:01	0	WIES	0	5.3	0	0.11	0.97	1.11	3.11	98.5	8.02	15.546	41328.9	50436.3	33.09	51175.1	32784	8.17	-107.7	1.8717	18.659	15.629	0	15.629
1/1/2020	15:30:01	0	WIES	0	5.3	0	0.13	1.06	1.13	3.17	98.6	8.03	15.545	41322.1	50429.2	33.08	51168	32779	8.17	-107.8	1.8673	18.614	15.629	0	15.629
1/1/2020	16:00:01	0	WIES	0	5.3	0	0.11	0.98	1.13	3.17	98.6	8.03	15.542	41318	50427.1	33.08	51166	32778	8.17	-107.8	1.8679	18.621	15.629	0	15.605
1/1/2020	16:30:01	0	WIES	0	5.3	0	0.12	1	1.14	3.19	98.5	8.02	15.542	41321.1	50430.9	33.08	51169.9	32780	8.17	-107.7	1.8702	18.643	15.629	0	15.629
1/1/2020	17:00:01	0	WIES	0	5.3	0	0.1	0.93	1.13	3.17	98.4	8.01	15.542	41321.5	50431.8	33.08	51170.8	32781	8.17	-107.7	1.87	18.641	15.629	0	15.605
1/1/2020	17:30:01	0	WIES	0	5.3	0	0.13	1.03	1.11	3.11	98.5	8.02	15.544	41318.8	50425.8	33.08	51164.5	32777	8.17	-107.8	1.8701	18.642	15.629	0	15.629
1/1/2020	18:00:01	0	WIES	0	5.3	0	0.13	1.06	1.16	3.24	98.4	8.01	15.537	41310.8	50425.1	33.08	51164.2	32776	8.17	-107.7	1.8681	18.622	15.652	0	15.533
1/1/2020	18:30:01	0	WIES	0	5.3	0	0.13	1.03	1.18	3.31	98.3	8.01	15.522	41298.5	50427.8	33.08	51167.7	32778	8.17	-107.6	1.8715	18.656	15.652	0	15.461
1/1/2020	19:00:01	0	WIES	0	5.3	0	0.13	1.04	1.18	3.3	98.4	8.02	15.516	41272.9	50402.8	33.06	51142.7	32762	8.17	-107.7	1.8715	18.656	15.652	0	15.27
1/1/2020	19:30:01	0	WIES	0	5.3	0	0.11	0.98	1.16	3.26	97.4	7.95	15.411	41185.4	50420	33.07	51165.5	32773	8.17	-107.4	1.8686	18.627	15.652	0	14.888
1/1/2020	20:00:01	0	WIES	0	5.3	0	0.09	0.89	1.12	3.12	98.4	8.03	15.432	41197.5	50409.7	33.07	51153.9	32766	8.17	-107.7	1.8676	18.617	15.676	0	14.864
1/1/2020	20:30:01	0	WIES	0	5.3	0	0.13	1.02	1.17	3.27	98.3	8.02	15.446	41238.3	50443.3	33.09	51187.3	32788	8.17	-107.7	1.8638	18.579	15.676	0	15.151
1/1/2020	21:00:01	0	WIES	0	5.3	0	0.14	1.1	1.22	3.42	98.6	8.04	15.464	41270.1	50460.8	33.1	51204.2	32800	8.17	-107.7	1.8634	18.575	15.7	0	15.366
1/1/2020	21:30:01	0	WIES	0	5.3	0	0.18	1.23	1.25	3.51	98.6	8.04	15.475	41232.1	50401.6	33.06	51143.5	32761	8.17	-107.6	1.8587	18.529	15.7	0	15.366
1/1/2020	22:00:01	0	WIES	0	5.3	0	0.16	1.17	1.22	3.4	99.1	8.07	15.539	41282.1	50387.1	33.05	51125.6	32752	8.17	-107.8	1.8671	18.613	15.748	0	15.461
1/1/2020	22:30:01	0	WIES	0	5.3	0	0.19	1.28	1.24	3.47	99.3	8.09	15.558	41298.1	50384.7	33.05	51122.1	32750	8.17	-107.9	1.8663	18.605	15.748	0	15.557
1/1/2020	23:00:01	0	WIES	0	5.3	0	0.2	1.31	1.28	3.57	99.2	8.08	15.549	41302.2	50399.7	33.06	51137.8	32760	8.17	-107.9	1.8692	18.634	15.724	0	15.581
1/1/2020	23:30:01	0	WIES	0	5.3	0	0.22	1.38	1.29	3.6	99.4	8.09	15.543	41291.2	50393.4	33.06	51131.8	32756	8.17	-107.9	1.8687	18.629	15.772	0	15.557
1/2/2020	0:00:01	0	WIES	0	5.3	0	0.23	1.45	1.28	3.58	99.4	8.09	15.554	41292	50381.4	33.05	51119	32748	8.17	-107.9	1.8646	18.587	15.772	0	15.605
1/2/2020	0:30:01	0	WIES	0	5.3	0	0.21	1.37	1.31	3.67	99.7	8.11	15.582	41315.3	50377.5	33.04	51113.7	32745	8.18	-108.1	1.8695	18.636	15.772	0	15.605
1/2/2020	1:00:01	0	WIES	0	5.3	0	0.21	1.37	1.27	3.57	99.8	8.12	15.586	41317.2	50374.6	33.04	51110.4	32743	8.18	-108.1	1.8596	18.538	15.843	0	15.629
1/2/2020	1:30:01	0	WIES	0	5.3	0	0.25	1.52	1.36	3.81	100.1	8.15	15.595	41339.7	50392.1	33.06	51127.8	32755	8.18	-108.2	1.8655	18.597	15.819	0	15.629
1/2/2020	2:00:01	0	WIES	0	5.3	0	0.27	1.59	1.35	3.79	99.3	8.09	15.538	41280.8	50387.5	33.05	51126.1	32752	8.17	-107.9	1.8671	18.613	15.819	0	15.581
1/2/2020	2:30:01	0	WIES	0	5.3	0	0.25	1.52	1.32	3.71	99.6	8.11	15.563	41298.1	50379.1	33.05	51116.3	32746	8.18	-108	1.8696	18.638	15.867	0	15.581
1/2/2020	3:00:01	0	WIES	0	5.3	0	0.23	1.45	1.33	3.71	99.9	8.13	15.589	41323.6	50379.6	33.05	51115.4	32747	8.18	-108.1	1.869	18.632	15.819	0	15.605
1/2/2020	3:30:01	0	WIES	0	5.3	0	0.23	1.45	1.32	3.69	100.1	8.14	15.624	41358	50380.6	33.05	51114.6	32747	8.18	-108.2	1.8692	18.634	15.748	0	15.629
1/2/2020	4:00:01	0	WIES	0	5.3	0	0.25	1.5	1.36	3.82	99.5	8.1	15.566	41309.6	50388.6	33.05	51125.7	32753	8.18	-108	1.8717	18.659	15.724	0	15.605
1/2/2020	4:30:01	0	WIES	0	5.3	0	0.25	1.5	1.31	3.67	99.7	8.11	15.605	41345.6	50387.2	33.05	51122.3	32752	8.18	-108.1	1.867	18.612	15.724	0	15.629
1/2/2020	5:00:01	0	WIES	0	5.3	0	0.22	1.42	1.27	3.57	99	8.07	15.543	41286.4	50388.2	33.05	51126.5	32752	8.17	-107.9	1.8721	18.663	15.724	0	15.438
1/2/2020	5:30:01	0	WIES	0	5.3	0	0.24	1.48	1.34	3.77	98.8	8.05	15.532	41263.3	50373	33.04	51111.7	32742	8.17	-107.9	1.8709	18.651	15.724	0	15.366
1/2/2020	6:00:01	0	WIES	0	5.3	0	0.27	1.6	1.43	4.01	98.9	8.06	15.539	41273.6	50377.1	33.04	51115.4	32745	8.17	-107.8	1.8695	18.637	15.7	0	15.39
1/2/2020	6:30:01	0	WIES	0	5.3	0	0.26	1.56	1.4	3.92	98.9	8.05	15.539	41274	50377.6	33.04	51116	32745	8.17	-107.9	1.8629	18.57	15.7	0	15.509
1/2/2020	7:00:01	0	WIES	0	5.3	0	0.26	1.55	1.42	3.97	98.7	8.05	15.526	41261.5	50377.1	33.04	51116	32745	8.17	-107.8	1.8706	18.648	15.7	0	15.557
1/2/2020	7:30:01	0	WIES	0	5.3	0	0.25	1.52	1.36	3.82	98.2	8.01	15.473	41207.9	50374	33.04	51115.6	32743	8.17	-107.6	1.8691	18.633	15.676	0	15.247
1/2/2020	8:00:01	0	WIES	0	5.3	0	0.25	1.53	1.34	3.76	98.4	8.02	15.49	41230.7	50381.7	33.05	51122.6	32748	8.17	-107.7	1.8692	18.634	15.652	0	14.96
1/2/2020	8:30:01	0	WIES	0	5.3	0	0.24	1.46	1.36	3.8	98.2	8.01	15.471	41208.9	50377.4	33.04	51119.1	32745	8.17	-107.6	1.8693	18.634	15.676	0	15.055
1/2/2020	9:00:01	0	WIES	0	5.3	0	0.24	1.49	1.37	3.85	98.5	8.03	15.509	41249.1	50382.1	33.05	51122	32748	8.17	-107.7	1.8656	18.598	15.676	0	15.366
1/2/2020	9:30:01	0	WIES	0	5.3	0	0.21	1.38	1.29	3.62	99	8.06	15.571	41311.6	50386.3	33.05	51123.1	32751	8.17	-107.9	1.8601	18.543	15.676	0	15.485
1/2/2020	10:00:01	0	WIES	0	5.3	0	0.21	1.36	1.27	3.55	98.9	8.06	15.561	41306.6	50391.8	33.05	51129.3	32755	8.17	-107.9	1.8607	18.549	15.652	0	15.581
1/2/2020	10:30:01	0	WIES	0	5.3	0	0.25	1.5	1.32	3.69	97.9	7.98	15.469	41223	50397.3	33.06	51139.4	32758	8.17	-107.5	1.863	18.571	15.629	0	15.39
1/2/2020	11:00:01	0	WIES	0	5.3	0	0.23	1.45	1.37	3.84	98	7.99	15.492	41232	50382	33.05	51122.8	32748	8.17	-107.6	1.864	18.582	15.629	0	15.414
1/2/2020	11:30:01	0	WIES	0	5.3	0	0.2	1.33	1.29	3.61	97.8	7.97	15.494	41244.6	50394.5	33.06	51135.4	32756	8.17	-107.5	1.8632	18.574	15.629	0	15.461
1/2/2020	12:00:01	0	WIES	0	5.3	0	0.18	1.23	1.24	3.48	98.6	8.03	15.565	41324.3	50407.9	33.07	51145.3	32765	8.17	-107.8	1.8592	18.534	15.629	0	15.605
1/2/2020	12:30:01	0	WIES	0	5.3	0	0.16	1.15	1.19	3.33	98.5	8.02	15.58	41323.8	50390.3	33.05	51126.8	32754	8.17	-107.7	1.8568	18.51	15.676	0	15.629
1/2/2020	13:00:01	0	WIES	0	5.3	0	0.17	1.21	1.26	3.53	98.6	8.02	15.57	41333.6	50414	33.07	51151.3	32769	8.17	-107.8	1.8542	18.484	15.652	0	15.629
1/2/2020	13:30:01	0	WIES	0	5.3	0	0.18	1.24	1.22	3.41	98.6	8.02	15.571	41339.9	50420.3	33.08	51157.7	32773	8.17	-107.8	1.8638	18.579	15.652	0	15.652
1/2/2020	14:00:01	0	WIES	0	5.3	0	0.16	1.15	1.19	3.34	98.4	8.02	15.566	41306.3	50385.2	33.05	51122.2	32750	8.17	-107.8	1.8684	18.625	15.652	0	15.652
1/2/2020	14:30:01	0	WIES	0	5.3	0	0.17	1.2	1.2	3.35	98.5	8.02	15.573	41342.2	50421	33.08	51158.2	32774	8.17	-107.8	1.8631	18.572	15.629	0	15.652
1/2/2020	15:00:01	0	WIES	0	5.3	0	0.2	1.33	1.23	3.45	98.7	8.03	15.563	41303.2	50385.1	33.05	51122.3	32750	8.17	-107.9	1.8684	18.626	15.629	0	15.629
1/2/2020	15:30:01	0	WIES	0	5.3	0	0.18	1.22	1.2	3.36	98.3	8.01	15.547	41304.5	50405.3	33.06	51143.6	32763	8.17	-107.8	1.8669	18.611	15.629	0	15.629
1/2/2020	16:00:01	0	WIES	0	5.3	0	0.16	1.15	1.21	3.39	98.4	8.01	15.541	41312.6	50422.5	33.08	51161.4	32775	8.17	-107.8	1.8612	18.554	15.629	0	15.605
1/2/2020	16:30:01	0	WIES	0	5.3	0	0.17	1.19	1.21	3.37	98.3	8	15.546	41294.3	50393.8	33.06	51132.1	32756	8.17	-107.7	1.8715	18.657	15.652	0	15.629
1/2/2020	17:00:01	0	WIES	0	5.3	0	0.17	1.2	1.22	3.41	98.4	8.01	15.546	41325.7	50432	33.08	51170.7	32781	8.17	-107.8	1.868	18.622	15.629	0	15.629
1/2/2020	17:30:01	0	WIES	0	5.3	0	0.16	1.15	1.24	3.48	98.2	8	15.544	41287.5	50387.9	33.05	51126.2	32752	8.17	-107.8	1.8665	18.607	15.629	0	15.629
1/2/2020	18:00:01	0	WIES	0	5.3	0	0.17	1.22	1.22	3.43	98.2	8	15.54	41279.9	50383.2	33.05	51121.5	32749	8.17	-107.8	1.8672	18.614	15.652	0	15.533
1/2/2020	18:30:01	0	WIES	0	5.3	0	0.21	1.34	1.31	3.66	98.3	8.01	15.534	41259.4	50365.7	33.04	51104.2	32738	8.17	-107.8	1.865	18.592	15.652	0	15.581
1/2/2020	19:00:01	0	WIES	0	5.3	0	0.19	1.29	1.3	3.63	98.1	7.99	15.525	41273.5	50392.7	33.05	51131.9	32755	8.17	-107.7	1.8621	18.563	15.652	0	15.438
1/2/2020	19:30:01	0	WIES	0	5.3	0	0.21	1.36	1.34	3.75	97.7	7.96	15.502	41263.1	50407.8	33.07	51148.4	32765	8.17	-107.6	1.8681	18.623	15.676	0	15.438
1/2/2020	20:00:01	0	WIES	0	5.3	0	0.23	1.45	1.35	3.77	98.3	8.01	15.516	41254.5	50380.6	33.05	51120.1	32747	8.17	-107.6	1.8661	18.603	15.676	0	15.39
1/2/2020	20:30:01	0	WIES	0	5.3	0	0.26	1.54	1.41	3.94	98.2	8.01	15.503	41250.1	50390.4	33.05	51130.7	32754	8.17	-107.6	1.8598	18.54	15.676	0	15.27
1/2/2020	21:00:01	0	WIES	0	5.3	0	0.25	1.52	1.36	3.81	97.1	7.93	15.384	41118.2	50368.9	33.03	51114.9	32740	8.16	-107.2	1.866	18.601	15.676	0	15.294
1/2/2020	21:30:01	0	WIES	0	5.3	0	0.24	1.49	1.37	3.83	97.7	7.99	15.389	41120.8	50366.3	33.03	51112	32738	8.17	-107.5	1.8687	18.628	15.676	0	15.223
1/2/2020	22:00:01	0	WIES	0	5.3	0	0.26	1.57	1.37	3.85	97.2	7.95	15.319	41059.8	50374.1	33.04	51123.4	32743	8.16	-107.3	1.8656	18.597	15.676	0	15.127
1/2/2020	22:30:01	0	WIES	0	5.3	0	0.26	1.58	1.36	3.81	98.1	8.01	15.408	41143	50371.8	33.04	51116.7	32742	8.17	-107.6	1.8626	18.567	15.7	0	15.247
1/2/2020	23:00:01	0	WIES	0	5.3	0	0.28	1.65	1.4	3.91	97.8	7.99	15.363	41083.2	50350.8	33.02	51097.6	32728	8.17	-107.4	1.8699	18.64	15.7	0	14.96
1/2/2020	23:30:01	0	WIES	0	5.3	0	0.3	1.72	1.44	4.04	98.7	8.05	15.461	41171.6	50343.6	33.02	51085.4	32723	8.17	-107.7	1.8596	18.538	15.676	0	15.342
1/3/2020	0:00:01	0	WIES	0	5.3	0	0.32	1.78	1.44	4.02	98.8	8.06	15.472	41169	50328.3	33.01	51069.3	32713	8.17	-107.8	1.8686	18.628	15.676	0	15.533
1/3/2020	0:30:01	0	WIES	0	5.3	0	0.32	1.81	1.45	4.07	99.2	8.09	15.503	41209.7	50341.3	33.02	51081	32722	8.17	-107.9	1.8717	18.658	15.724	0	15.557
1/3/2020	1:00:01	0	WIES	0	5.3	0	0.32	1.8	1.43	4	99.5	8.11	15.522	41227.7	50341	33.02	51079.6	32722	8.18	-108	1.8708	18.65	15.652	0	15.581
1/3/2020	1:30:01	0	WIES	0	5.3	0	0.34	1.88	1.46	4.1	99.6	8.12	15.532	41239.7	50344.1	33.02	51082.3	32724	8.18	-108.1	1.8744	18.685	15.7	0	15.581
1/3/2020	2:00:01	0	WIES	0	5.3	0	0.31	1.77	1.47	4.13	100.5	8.18	15.597	41303.6	50345.6	33.02	51080.4	32725	8.18	-108.3	1.8716	18.659	15.772	0	15.581
1/3/2020	2:30:01	0	WIES	0	5.3	0	0.34	1.87	1.53	4.28	100	8.14	15.579	41284	50342.6	33.02	51078.3	32723	8.18	-108.1	1.8752	18.694	15.724	0	15.629
1/3/2020	3:00:01	0	WIES	0	5.3	0	0.31	1.77	1.41	3.94	100.8	8.19	15.693	41386.3	50333.3	33.01	51063	32717	8.18	-108.4	1.8715	18.658	15.772	0	15.652
1/3/2020	3:30:01	0	WIES	0	5.3	0	0.3	1.74	1.46	4.09	100.5	8.17	15.666	41359.6	50333.2	33.01	51064.4	32717	8.18	-108.3	1.872	18.662	15.724	0	15.7
1/3/2020	4:00:01	0	WIES	0	5.3	0	0.3	1.71	1.4	3.92	100.3	8.16	15.654	41351.1	50337	33.02	51068.8	32719	8.18	-108.2	1.8765	18.707	15.748	0	15.724
1/3/2020	4:30:01	0	WIES	0	5.3	0	0.29	1.68	1.39	3.89	100.5	8.17	15.651	41335.7	50321.3	33	51053.1	32709	8.18	-108.3	1.8723	18.666	15.748	0	15.724
1/3/2020	5:00:01	0	WIES	0	5.3	0	0.27	1.62	1.36	3.81	100.6	8.18	15.646	41330	50320.4	33	51052.4	32708	8.18	-108.3	1.8723	18.666	15.748	0	15.7
1/3/2020	5:30:01	0	WIES	0	5.3	0	0.28	1.62	1.32	3.7	100.3	8.16	15.634	41318.5	50320	33	51052.6	32708	8.18	-108.3	1.876	18.702	15.724	0	15.629
1/3/2020	6:00:01	0	WIES	0	5.3	0	0.26	1.55	1.32	3.71	99.9	8.13	15.607	41286.8	50313.6	33	51047.5	32704	8.18	-108.2	1.8735	18.678	15.724	0	15.485
1/3/2020	6:30:01	0	WIES	0	5.3	0	0.32	1.79	1.48	4.14	99.7	8.12	15.58	41253.9	50305.2	32.99	51040.4	32698	8.18	-108.1	1.8763	18.706	15.7	0	15.557
1/3/2020	7:00:01	0	WIES	0	5.3	0	0.31	1.76	1.46	4.09	99.3	8.09	15.55	41221.7	50301.4	32.99	51038.1	32696	8.18	-108.1	1.8744	18.687	15.7	0	15.629
1/3/2020	7:30:01	0	WIES	0	5.3	0	0.33	1.82	1.43	4.01	99.2	8.08	15.545	41220.7	50304.8	32.99	51041.7	32698	8.18	-108	1.8771	18.714	15.676	0	15.533
1/3/2020	8:00:01	0	WIES	0	5.3	0	0.32	1.8	1.43	4.01	98.5	8.04	15.476	41155.7	50307.2	32.99	51047.8	32700	8.17	-107.7	1.8705	18.647	15.676	0	15.342
1/3/2020	8:30:01	0	WIES	0	5.3	0	0.3	1.72	1.46	4.1	97.6	7.98	15.356	41043.7	50311.6	32.99	51058.2	32703	8.17	-107.5	1.8738	18.68	15.652	0	15.294
1/3/2020	9:00:01	0	WIES	0	5.3	0	0.3	1.7	1.5	4.21	97.8	7.99	15.374	41058	50307.2	32.99	51052.8	32700	8.17	-107.5	1.8755	18.696	15.652	0	15.318
1/3/2020	9:30:01	0	WIES	0	5.3	0	0.28	1.64	1.42	3.99	98.1	8.01	15.435	41109.3	50297.9	32.98	51040.4	32694	8.17	-107.7	1.8767	18.709	15.629	0	15.318
1/3/2020	10:00:01	0	WIES	0	5.3	0	0.29	1.7	1.39	3.88	98.5	8.04	15.478	41148.6	50296.1	32.98	51036.4	32692	8.17	-107.8	1.8705	18.647	15.629	0	15.366
1/3/2020	10:30:01	0	WIES	0	5.3	0	0.31	1.77	1.42	3.99	99	8.07	15.533	41202.7	50297.8	32.99	51035.3	32694	8.17	-107.9	1.8774	18.716	15.629	0	15.557
1/3/2020	11:00:01	0	WIES	0	5.3	0	0.29	1.69	1.47	4.12	98.8	8.06	15.5	41164.7	50289.3	32.98	51028.3	32688	8.17	-107.8	1.8684	18.627	15.629	0	15.557
1/3/2020	11:30:01	0	WIES	0	5.3	0	0.26	1.56	1.45	4.05	99.3	8.09	15.538	41210.9	50301.8	32.99	51039.1	32696	8.18	-108	1.8742	18.684	15.605	0	15.557
1/3/2020	12:00:01	0	WIES	0	5.3	0	0.26	1.56	1.39	3.9	99.2	8.08	15.534	41213.4	50308.9	32.99	51046.5	32701	8.18	-108	1.8661	18.604	15.605	0	15.605
1/3/2020	12:30:01	0	WIES	0	5.3	0	0.28	1.63	1.35	3.79	99.1	8.08	15.532	41199.7	50294.5	32.98	51031.9	32691	8.18	-108	1.8696	18.638	15.605	0	15.629
1/3/2020	13:00:01	0	WIES	0	5.3	0	0.26	1.58	1.39	3.9	99.2	8.09	15.539	41203.5	50291.6	32.98	51028.7	32690	8.18	-108.1	1.87	18.643	15.605	0	15.629
1/3/2020	13:30:01	0	WIES	0	5.3	0	0.24	1.5	1.34	3.75	98.9	8.06	15.529	41197.9	50295.7	32.98	51033.3	32692	8.18	-108	1.8745	18.687	15.605	0	15.605
1/3/2020	14:00:01	0	WIES	0	5.3	0	0.21	1.36	1.28	3.58	98.7	8.05	15.518	41189.7	50299.3	32.99	51037.6	32695	8.17	-107.8	1.871	18.652	15.581	0	15.557
1/3/2020	14:30:01	0	WIES	0	5.3	0	0.21	1.38	1.32	3.7	98.6	8.04	15.488	41164.6	50303.4	32.99	51043.2	32697	8.17	-107.9	1.8619	18.562	15.557	0	15.557
1/3/2020	15:00:01	0	WIES	0	5.3	0	0.25	1.5	1.35	3.79	98.2	8.01	15.479	41145.4	50290.9	32.98	51031.1	32689	8.17	-107.8	1.8729	18.671	15.557	0	15.557
1/3/2020	15:30:01	0	WIES	0	5.3	0	0.23	1.44	1.33	3.72	98.2	8.01	15.482	41158.5	50303.4	32.99	51043.5	32697	8.17	-107.8	1.8731	18.673	15.557	0	15.581
1/3/2020	16:00:01	0	WIES	0	5.3	0	0.21	1.37	1.29	3.61	98	8	15.477	41150.3	50298.8	32.98	51039.1	32694	8.17	-107.8	1.8786	18.728	15.557	0	15.557
1/3/2020	16:30:01	0	WIES	0	5.3	0	0.21	1.38	1.31	3.66	98.2	8.02	15.477	41150.8	50299.5	32.99	51039.8	32695	8.17	-107.8	1.8781	18.723	15.557	0	15.557
1/3/2020	17:00:01	0	WIES	0	5.3	0	0.21	1.35	1.33	3.72	98.3	8.02	15.472	41136.6	50288	32.98	51028.4	32687	8.17	-107.9	1.8781	18.723	15.557	0	15.557
1/3/2020	17:30:01	0	WIES	0	5.3	0	0.25	1.51	1.35	3.77	98.9	8.07	15.485	41146.9	50285.2	32.98	51024.9	32685	8.18	-108	1.8803	18.745	15.605	0	15.557
1/3/2020	18:00:01	0	WIES	0	5.3	0	0.24	1.5	1.36	3.81	98.8	8.06	15.48	41143.2	50287	32.98	51027.1	32687	8.18	-108	1.8815	18.757	15.605	0	15.557
1/3/2020	18:30:01	0	WIES	0	5.3	0	0.24	1.5	1.39	3.89	99	8.08	15.488	41155.2	50292.4	32.98	51032.1	32690	8.18	-108	1.8747	18.69	15.605	0	15.581
1/3/2020	19:00:01	0	WIES	0	5.3	0	0.24	1.47	1.39	3.9	99.3	8.09	15.503	41165.1	50286.3	32.98	51025.1	32686	8.18	-108.1	1.8774	18.716	15.605	0	15.581
1/3/2020	19:30:01	0	WIES	0	5.3	0	0.25	1.51	1.4	3.92	99.6	8.12	15.518	41176.6	50283.7	32.97	51021.8	32684	8.18	-108.2	1.8798	18.74	15.629	0	15.605
1/3/2020	20:00:01	0	WIES	0	5.3	0	0.25	1.52	1.38	3.86	99.7	8.13	15.519	41177.1	50282.8	32.97	51020.8	32684	8.18	-108.2	1.877	18.712	15.629	0	15.581
1/3/2020	20:30:01	0	WIES	0	5.3	0	0.26	1.56	1.45	4.06	99.6	8.12	15.512	41171.4	50284.4	32.98	51022.7	32685	8.18	-108.2	1.8719	18.661	15.629	0	15.079
1/3/2020	21:00:01	0	WIES	0	5.3	0	0.26	1.58	1.42	3.97	99.9	8.14	15.522	41181.1	50284	32.97	51021.8	32685	8.18	-108.2	1.8765	18.707	15.629	0	15.438
1/3/2020	21:30:01	0	WIES	0	5.3	0	0.3	1.71	1.49	4.18	99.4	8.11	15.488	41143.8	50278.3	32.97	51017.8	32681	8.18	-108.1	1.878	18.722	15.652	0	15.199
1/3/2020	22:00:01	0	WIES	0	5.3	0	0.31	1.74	1.47	4.11	99.1	8.09	15.464	41127	50286.4	32.98	51027.2	32686	8.18	-108.1	1.8764	18.706	15.652	0	14.936
1/3/2020	22:30:01	0	WIES	0	5.3	0	0.29	1.69	1.49	4.18	99.3	8.1	15.464	41130.3	50289.4	32.98	51030.3	32688	8.18	-108.1	1.8768	18.71	15.652	0	15.031
1/3/2020	23:00:01	0	WIES	0	5.3	0	0.3	1.72	1.5	4.19	97.1	7.96	15.262	40938	50292.1	32.98	51043	32690	8.16	-107.3	1.8789	18.731	15.652	0	14.816
1/3/2020	23:30:01	0	WIES	0	5.3	0	0.33	1.83	1.49	4.17	99.6	8.13	15.471	41146	50300.8	32.99	51041.4	32695	8.18	-108.1	1.8731	18.673	15.7	0	15.103
1/4/2020	0:00:01	0	WIES	0	5.3	0	0.35	1.91	1.54	4.32	98.6	8.06	15.394	41059.5	50286.2	32.97	51030.5	32686	8.17	-107.8	1.8756	18.698	15.629	0	15.342
1/4/2020	0:30:01	0	WIES	0	5.3	0	0.33	1.84	1.52	4.27	99.5	8.12	15.466	41127.8	50284.8	32.97	51025.5	32685	8.18	-108.1	1.8778	18.72	15.652	0	15.318
1/4/2020	1:00:01	0	WIES	0	5.3	0	0.35	1.92	1.48	4.14	99.7	8.13	15.484	41128.8	50264.7	32.96	51004.2	32672	8.18	-108.2	1.8824	18.766	15.7	0	15.438
1/4/2020	1:30:01	0	WIES	0	5.3	0	0.39	2.08	1.57	4.39	99.3	8.11	15.456	41082.6	50241	32.94	50981.5	32657	8.18	-108	1.8713	18.656	15.629	0	15.461
1/4/2020	2:00:01	0	WIES	0	5.3	0	0.37	1.99	1.57	4.41	99.8	8.14	15.491	41148.9	50281.2	32.97	51020.6	32683	8.18	-108.2	1.878	18.723	15.7	0	15.509
1/4/2020	2:30:01	0	WIES	0	5.3	0	0.38	2.03	1.57	4.4	99.9	8.15	15.506	41151	50265.6	32.96	51004	32673	8.18	-108.2	1.8793	18.735	15.724	0	15.581
1/4/2020	3:00:01	0	WIES	0	5.3	0	0.38	2.06	1.61	4.49	99.5	8.11	15.484	41167.6	50312.1	32.99	51052.3	32703	8.18	-108.1	1.8768	18.71	15.652	0	15.485
1/4/2020	3:30:01	0	WIES	0	5.3	0	0.41	2.17	1.7	4.76	99.4	8.11	15.477	41160.7	50311.8	32.99	51052.3	32703	8.18	-108.1	1.8826	18.767	15.629	0	15.509
1/4/2020	4:00:01	0	WIES	0	5.3	0	0.38	2.02	1.62	4.55	100	8.15	15.517	41176	50284.3	32.98	51022.4	32685	8.18	-108.3	1.8766	18.708	15.676	0	15.557
1/4/2020	4:30:01	0	WIES	0	5.3	0	0.34	1.9	1.54	4.3	100.5	8.18	15.561	41241	50311.2	33	51047.4	32702	8.18	-108.4	1.8824	18.766	15.652	0	15.581
1/4/2020	5:00:01	0	WIES	0	5.3	0	0.39	2.07	1.62	4.53	99.6	8.12	15.499	41187.1	50318.7	33	51058.3	32707	8.18	-108.3	1.8857	18.799	15.652	0	15.557
1/4/2020	5:30:01	0	WIES	0	5.3	0	0.4	2.13	1.7	4.75	99.6	8.12	15.501	41170.6	50295.8	32.98	51034.8	32692	8.18	-108.2	1.8825	18.767	15.652	0	15.581
1/4/2020	6:00:01	0	WIES	0	5.3	0	0.39	2.08	1.64	4.59	99.6	8.12	15.507	41178.4	50297.9	32.98	51036.6	32694	8.18	-108.2	1.8835	18.777	15.652	0	15.581
1/4/2020	6:30:01	0	WIES	0	5.3	0	0.33	1.83	1.52	4.26	100.9	8.22	15.562	41224.7	50290.8	32.98	51026.7	32689	8.19	-108.6	1.8835	18.777	15.629	0	15.605
1/4/2020	7:00:01	0	WIES	0	5.3	0	0.43	2.24	1.7	4.75	99.3	8.1	15.493	41157.1	50288.6	32.98	51027.9	32688	8.18	-108.1	1.8845	18.787	15.652	0	15.533
1/4/2020	7:30:01	0	WIES	0	5.3	0	0.35	1.93	1.57	4.39	100.2	8.16	15.546	41204.3	50284.3	32.98	51020.9	32685	8.18	-108.3	1.8834	18.777	15.629	0	15.533
1/4/2020	8:00:01	0	WIES	0	5.3	0	0.39	2.08	1.72	4.81	99.1	8.08	15.466	41133.3	50291.5	32.98	51032.2	32689	8.18	-108	1.8835	18.777	15.652	0	15.533
1/4/2020	8:30:01	0	WIES	0	5.3	0	0.37	1.98	1.62	4.54	99	8.08	15.457	41129.8	50298	32.98	51039.3	32694	8.18	-108	1.8821	18.763	15.629	0	15.509
1/4/2020	9:00:01	0	WIES	0	5.3	0	0.39	2.06	1.65	4.62	99	8.08	15.466	41131.8	50289.5	32.98	51030.2	32688	8.18	-108	1.8835	18.777	15.629	0	15.509
1/4/2020	9:30:01	0	WIES	0	5.3	0	0.4	2.13	1.67	4.68	99.1	8.09	15.463	41120.8	50279.7	32.97	51020.4	32682	8.18	-108	1.8842	18.784	15.629	0	15.509
1/4/2020	10:00:01	0	WIES	0	5.3	0	0.31	1.77	1.52	4.25	99.6	8.12	15.526	41185.5	50284.3	32.98	51021.9	32685	8.18	-108.2	1.8795	18.737	15.629	0	15.509
1/4/2020	10:30:01	0	WIES	0	5.3	0	0.38	2.03	1.57	4.39	99.1	8.08	15.469	41141.1	50297.7	32.98	51038.4	32694	8.18	-108	1.8801	18.743	15.629	0	15.438
1/4/2020	11:00:01	0	WIES	0	5.3	0	0.29	1.67	1.46	4.1	99.3	8.09	15.512	41180.9	50295.6	32.98	51034.1	32692	8.18	-108.1	1.8743	18.686	15.605	0	15.533
1/4/2020	11:30:01	0	WIES	0	5.3	0	0.25	1.53	1.43	4	99.7	8.13	15.527	41189.7	50288.1	32.98	51025.7	32687	8.18	-108.2	1.8729	18.672	15.605	0	15.581
1/4/2020	12:00:01	0	WIES	0	5.3	0	0.28	1.64	1.46	4.09	98.6	8.04	15.484	41150.6	50291.2	32.98	51031	32689	8.17	-107.9	1.88	18.742	15.605	0	15.509
1/4/2020	12:30:01	0	WIES	0	5.3	0	0.29	1.7	1.47	4.11	99.2	8.09	15.497	41162.7	50291	32.98	51030.2	32689	8.18	-108	1.8788	18.731	15.581	0	15.438
1/4/2020	13:00:01	0	WIES	0	5.3	0	0.28	1.63	1.44	4.05	99	8.08	15.486	41158.1	50298.1	32.98	51037.9	32694	8.18	-108	1.8739	18.681	15.581	0	15.533
1/4/2020	13:30:01	0	WIES	0	5.3	0	0.25	1.53	1.39	3.9	99	8.08	15.486	41141.3	50278	32.97	51017.5	32681	8.17	-108	1.8682	18.625	15.581	0	15.485
1/4/2020	14:00:01	0	WIES	0	5.3	0	0.3	1.72	1.49	4.17	98.8	8.06	15.469	41126.3	50279.8	32.97	51020.3	32682	8.17	-107.9	1.8749	18.691	15.581	0	15.533
1/4/2020	14:30:01	0	WIES	0	5.3	0	0.22	1.42	1.35	3.78	99.2	8.09	15.495	41147.3	50273.9	32.97	51012.9	32678	8.18	-108.1	1.8723	18.665	15.581	0	15.557
1/4/2020	15:00:01	0	WIES	0	5.3	0	0.25	1.51	1.37	3.82	99.3	8.1	15.501	41151.6	50272.7	32.97	51011.4	32677	8.18	-108.1	1.8739	18.681	15.581	0	15.581
1/4/2020	15:30:01	0	WIES	0	5.3	0	0.23	1.44	1.35	3.79	99.3	8.1	15.49	41142.4	50273.8	32.97	51013.1	32678	8.18	-108.2	1.8811	18.753	15.581	0	15.557
1/4/2020	16:00:01	0	WIES	0	5.3	0	0.2	1.34	1.28	3.59	99.3	8.1	15.498	41081.1	50189.7	32.91	50927.3	32623	8.18	-108.1	1.8821	18.764	15.581	0	15.581
1/4/2020	16:30:01	0	WIES	0	5.3	0	0.17	1.21	1.21	3.38	98.4	8.03	15.49	41065.9	50181.1	32.9	50919.1	32618	8.17	-107.9	1.8817	18.76	15.581	0	15.557
1/4/2020	17:00:01	0	WIES	0	5.3	0	0.18	1.23	1.23	3.44	98.5	8.04	15.49	40991.4	50089.7	32.83	50826.3	32558	8.17	-107.9	1.8827	18.771	15.581	0	15.557
1/4/2020	17:30:01	0	WIES	0	5.3	0	0.17	1.19	1.24	3.47	98.4	8.04	15.486	40945.2	50037.7	32.79	50773.7	32524	8.17	-107.9	1.8799	18.744	15.581	0	15.557
1/4/2020	18:00:01	0	WIES	0	5.3	0	0.17	1.2	1.22	3.42	98.7	8.06	15.488	40964.3	50058.8	32.81	50795	32538	8.17	-107.9	1.8738	18.682	15.605	0	15.581
1/4/2020	18:30:01	0	WIES	0	5.3	0	0.22	1.39	1.31	3.67	99	8.08	15.487	41049.2	50163.5	32.89	50901.4	32606	8.18	-108.1	1.8764	18.707	15.605	0	15.581
1/4/2020	19:00:01	0	WIES	0	5.3	0	0.22	1.41	1.36	3.81	99.3	8.11	15.497	41051	50154.6	32.88	50891.8	32600	8.18	-108.1	1.8821	18.764	15.605	0	15.581
1/4/2020	19:30:01	0	WIES	0	5.3	0	0.21	1.37	1.37	3.83	99.4	8.11	15.503	41054.6	50151.8	32.88	50888.6	32599	8.18	-108.2	1.8785	18.728	15.629	0	15.581
1/4/2020	20:00:01	0	WIES	0	5.3	0	0.23	1.43	1.38	3.87	99.7	8.13	15.509	41083.8	50180.4	32.9	50917.4	32617	8.18	-108.2	1.8731	18.675	15.629	0	15.581
1/4/2020	20:30:01	0	WIES	0	5.3	0	0.26	1.57	1.41	3.93	99.7	8.14	15.511	41056.1	50144.7	32.87	50881.1	32594	8.18	-108.2	1.877	18.714	15.652	0	15.581
1/4/2020	21:00:01	0	WIES	0	5.3	0	0.27	1.6	1.45	4.06	99.9	8.15	15.515	41000.5	50071.7	32.82	50806.8	32547	8.18	-108.2	1.877	18.715	15.676	0	15.581
1/4/2020	21:30:01	0	WIES	0	5.3	0	0.29	1.68	1.46	4.09	99.9	8.15	15.512	41060.3	50148.2	32.88	50884.5	32596	8.18	-108.3	1.8703	18.647	15.676	0	15.557
1/4/2020	22:00:01	0	WIES	0	5.3	0	0.3	1.73	1.51	4.24	100	8.16	15.509	41049	50138.5	32.87	50874.9	32590	8.18	-108.3	1.8629	18.573	15.724	0	15.533
1/4/2020	22:30:01	0	WIES	0	5.3	0	0.31	1.76	1.55	4.34	99.4	8.12	15.478	41024.1	50144.2	32.87	50882.2	32594	8.18	-108.1	1.8594	18.538	15.724	0	15.39
1/4/2020	23:00:01	0	WIES	0	5.3	0	0.36	1.98	1.63	4.55	99	8.09	15.458	40997.7	50135.1	32.86	50874	32588	8.18	-108	1.8542	18.486	15.724	0	15.127
1/4/2020	23:30:01	0	WIES	0	5.3	0	0.41	2.15	1.67	4.68	99.4	8.11	15.471	41010.4	50135.2	32.86	50873.4	32588	8.18	-108.1	1.8699	18.643	15.772	0	15.103
1/5/2020	0:00:01	0	WIES	0	5.3	0	0.41	2.18	1.71	4.79	99.2	8.11	15.464	40995.3	50125	32.86	50863.4	32581	8.18	-108	1.8769	18.713	15.772	0	15.27
1/5/2020	0:30:01	0	WIES	0	5.3	0	0.42	2.19	1.66	4.65	99.4	8.12	15.472	41002	50123.3	32.86	50861.2	32580	8.18	-108.1	1.871	18.654	15.772	0	15.151
1/5/2020	1:00:01	0	WIES	0	5.3	0	0.42	2.19	1.69	4.74	98.8	8.08	15.436	40955	50109	32.85	50848.6	32571	8.17	-107.9	1.8734	18.678	15.772	0	15.031
1/5/2020	1:30:01	0	WIES	0	5.3	0	0.45	2.3	1.73	4.84	99.7	8.14	15.486	40966.7	50064.3	32.81	50800.7	32542	8.18	-108.1	1.8745	18.689	15.796	0	15.294
1/5/2020	2:00:01	0	WIES	0	5.3	0	0.46	2.38	1.76	4.92	99.9	8.15	15.503	41153.3	50272.4	32.97	51011	32677	8.18	-108.3	1.8689	18.631	15.772	0	15.533
1/5/2020	2:30:01	0	WIES	0	5.3	0	0.4	2.13	1.64	4.59	100.6	8.2	15.545	41199	50278.7	32.97	51015.2	32681	8.18	-108.4	1.8666	18.609	15.819	0	15.557
1/5/2020	3:00:01	0	WIES	0	5.3	0	0.38	2.05	1.58	4.43	100.7	8.2	15.547	41207.5	50286.6	32.98	51023.1	32686	8.18	-108.5	1.8691	18.634	15.819	0	15.581
1/5/2020	3:30:01	0	WIES	0	5.3	0	0.35	1.94	1.58	4.42	101.1	8.23	15.577	41235.8	50286.5	32.98	51021.6	32686	8.19	-108.6	1.8615	18.558	15.819	0	15.581
1/5/2020	4:00:01	0	WIES	0	5.3	0	0.36	1.95	1.6	4.47	100.7	8.21	15.579	41184.1	50220.9	32.93	50954.9	32644	8.18	-108.5	1.8725	18.668	15.796	0	15.605
1/5/2020	4:30:01	0	WIES	0	5.3	0	0.32	1.81	1.51	4.22	101.1	8.23	15.621	41203.6	50195.4	32.91	50926.9	32627	8.18	-108.6	1.873	18.674	15.772	0	15.605
1/5/2020	5:00:01	0	WIES	0	5.3	0	0.31	1.78	1.5	4.21	100.9	8.22	15.59	41182.9	50206.8	32.92	50940	32634	8.18	-108.5	1.876	18.704	15.748	0	15.605
1/5/2020	5:30:01	0	WIES	0	5.3	0	0.34	1.88	1.5	4.19	100.7	8.2	15.588	41205.5	50236.3	32.94	50970	32654	8.18	-108.4	1.8791	18.734	15.772	0	15.629
1/5/2020	6:00:01	0	WIES	0	5.3	0	0.25	1.51	1.29	3.61	101.3	8.24	15.684	41291.8	50229.3	32.94	50958	32649	8.19	-108.6	1.879	18.733	15.772	0	15.676
1/5/2020	6:30:01	0	WIES	0	5.3	0	0.28	1.64	1.42	3.96	101.3	8.24	15.676	41285.4	50231	32.94	50960.1	32650	8.19	-108.6	1.8797	18.741	15.772	0	15.7
1/5/2020	7:00:01	0	WIES	0	5.3	0	0.18	1.23	1.24	3.48	100.4	8.17	15.656	41256.7	50219.9	32.93	50949.9	32643	8.18	-108.3	1.8827	18.771	15.772	0	15.652
1/5/2020	7:30:01	0	WIES	0	5.3	0	0.21	1.36	1.28	3.57	100.7	8.19	15.66	41282	50244.9	32.95	50975.1	32659	8.18	-108.5	1.8797	18.74	15.748	0	15.629
1/5/2020	8:00:01	0	WIES	0	5.3	0	0.27	1.59	1.37	3.85	100	8.14	15.603	41222.4	50239.1	32.94	50972.1	32655	8.18	-108.3	1.8782	18.725	15.748	0	15.605
1/5/2020	8:30:01	0	WIES	0	5.3	0	0.32	1.8	1.47	4.12	100.1	8.16	15.563	41167.3	50219.6	32.93	50954.5	32643	8.18	-108.3	1.8769	18.713	15.748	0	15.605
1/5/2020	9:00:01	0	WIES	0	5.3	0	0.33	1.86	1.47	4.13	100.3	8.17	15.574	41187.4	50230.7	32.94	50965.1	32650	8.18	-108.3	1.881	18.753	15.724	0	15.605
1/5/2020	9:30:01	0	WIES	0	5.3	0	0.34	1.89	1.51	4.22	100	8.15	15.558	41170.8	50229.2	32.94	50964.4	32649	8.18	-108.3	1.8818	18.761	15.724	0	15.605
1/5/2020	10:00:01	0	WIES	0	5.3	0	0.32	1.81	1.49	4.17	100	8.15	15.558	41160.3	50216.5	32.93	50951.5	32641	8.18	-108.4	1.8737	18.68	15.724	0	15.605
1/5/2020	10:30:01	0	WIES	0	5.3	0	0.32	1.82	1.45	4.05	99.8	8.13	15.544	41161.2	50233.6	32.94	50969.6	32652	8.18	-108.3	1.8733	18.676	15.7	0	15.342
1/5/2020	11:00:01	0	WIES	0	5.3	0	0.28	1.63	1.42	3.97	99.2	8.08	15.532	41139	50220.8	32.93	50957.2	32644	8.18	-108.1	1.8763	18.706	15.7	0	15.318
1/5/2020	11:30:01	0	WIES	0	5.3	0	0.31	1.78	1.49	4.18	98.7	8.05	15.483	41093.2	50222.2	32.93	50961.1	32644	8.18	-108	1.8728	18.671	15.676	0	15.103
1/5/2020	12:00:01	0	WIES	0	5.3	0	0.28	1.63	1.48	4.14	98.5	8.04	15.479	41092.9	50227	32.93	50966.2	32648	8.17	-107.9	1.8728	18.671	15.676	0	14.936
1/5/2020	12:30:01	0	WIES	0	5.3	0	0.28	1.64	1.44	4.04	98.1	8.01	15.448	41058.6	50221.7	32.93	50962.3	32644	8.17	-107.7	1.8728	18.671	15.676	0	15.055
1/5/2020	13:00:01	0	WIES	0	5.3	0	0.26	1.58	1.38	3.86	98.6	8.04	15.487	41095.8	50220.7	32.93	50959.4	32643	8.17	-107.8	1.8754	18.697	15.652	0	15.247
1/5/2020	13:30:01	0	WIES	0	5.3	0	0.25	1.54	1.4	3.92	97.5	7.97	15.409	41014.2	50212.2	32.92	50954.6	32638	8.17	-107.6	1.8767	18.71	15.652	0	15.342
1/5/2020	14:00:01	0	WIES	0	5.3	0	0.27	1.58	1.43	4.02	98.7	8.05	15.501	41128.2	50244.5	32.95	50982.8	32659	8.17	-107.9	1.8756	18.699	15.652	0	15.414
1/5/2020	14:30:01	0	WIES	0	5.3	0	0.25	1.51	1.39	3.88	98.7	8.05	15.506	41107.9	50213.3	32.92	50950.9	32639	8.18	-108	1.875	18.693	15.629	0	15.438
1/5/2020	15:00:01	0	WIES	0	5.3	0	0.24	1.48	1.37	3.83	99.5	8.11	15.548	41157.3	50224.3	32.93	50959.9	32646	8.18	-108.1	1.8737	18.68	15.629	0	15.557
1/5/2020	15:30:01	0	WIES	0	5.3	0	0.22	1.41	1.31	3.68	99.3	8.1	15.544	41142.6	50210.8	32.92	50946.4	32637	8.18	-108.1	1.8788	18.731	15.629	0	15.581
1/5/2020	16:00:01	0	WIES	0	5.3	0	0.21	1.36	1.29	3.61	99.4	8.1	15.549	41157.5	50223.3	32.93	50958.9	32645	8.18	-108	1.8786	18.729	15.629	0	15.605
1/5/2020	16:30:01	0	WIES	0	5.3	0	0.22	1.38	1.29	3.61	99.2	8.09	15.549	41152.2	50217.3	32.93	50952.8	32641	8.18	-108.1	1.8801	18.744	15.629	0	15.629
1/5/2020	17:00:01	0	WIES	0	5.3	0	0.19	1.26	1.29	3.61	99.1	8.08	15.545	41149.7	50218.8	32.93	50954.5	32642	8.18	-108.1	1.8818	18.761	15.652	0	15.629
1/5/2020	17:30:01	0	WIES	0	5.3	0	0.19	1.27	1.3	3.65	99.2	8.09	15.547	41146.8	50213.4	32.92	50948.9	32639	8.18	-108.1	1.8778	18.721	15.676	0	15.629
1/5/2020	18:00:01	0	WIES	0	5.3	0	0.22	1.39	1.32	3.68	99.3	8.09	15.545	41152	50221	32.93	50956.7	32644	8.18	-108.1	1.8837	18.779	15.676	0	15.629
1/5/2020	18:30:01	0	WIES	0	5.3	0	0.16	1.14	1.24	3.47	99.4	8.1	15.525	41139.4	50229.7	32.94	50966.6	32649	8.18	-108.1	1.8756	18.698	15.676	0	15.509
1/5/2020	19:00:01	0	WIES	0	5.3	0	0.18	1.25	1.26	3.54	99.5	8.11	15.575	41173.1	50212.8	32.92	50946.9	32638	8.18	-108.2	1.8728	18.671	15.676	0	15.605
1/5/2020	19:30:01	0	WIES	0	5.3	0	0.17	1.2	1.21	3.39	100.1	8.16	15.548	41159.2	50227.1	32.93	50962.8	32648	8.18	-108.3	1.8786	18.729	15.676	0	15.629
1/5/2020	20:00:01	0	WIES	0	5.3	0	0.18	1.25	1.3	3.65	100.3	8.18	15.557	41160.4	50217.3	32.93	50952.3	32641	8.18	-108.2	1.8807	18.75	15.676	0	15.629
1/5/2020	20:30:01	0	WIES	0	5.3	0	0.19	1.29	1.31	3.65	100	8.14	15.581	41184.8	50218.9	32.93	50952.8	32642	8.18	-108.3	1.8622	18.566	15.7	0	15.605
1/5/2020	21:00:01	0	WIES	0	5.3	0	0.21	1.38	1.3	3.65	100.7	8.2	15.578	41180	50216.5	32.93	50950.5	32641	8.18	-108.4	1.8645	18.589	15.772	0	15.533
1/5/2020	21:30:01	0	WIES	0	5.3	0	0.21	1.36	1.34	3.75	101	8.22	15.578	41182.8	50219.9	32.93	50953.9	32643	8.18	-108.5	1.8752	18.696	15.772	0	15.39
1/5/2020	22:00:01	0	WIES	0	5.3	0	0.25	1.51	1.44	4.03	100.5	8.19	15.571	41171.7	50214.6	32.93	50948.9	32640	8.18	-108.4	1.8608	18.552	15.819	0	15.39
1/5/2020	22:30:01	0	WIES	0	5.3	0	0.25	1.5	1.34	3.76	100.8	8.21	15.58	41176.8	50210.8	32.92	50944.7	32637	8.18	-108.5	1.8533	18.477	15.843	0	15.366
1/5/2020	23:00:01	0	WIES	0	5.3	0	0.27	1.61	1.38	3.88	100.6	8.2	15.57	41161	50202.8	32.92	50937	32632	8.18	-108.4	1.8456	18.4	15.867	0	15.318
1/5/2020	23:30:01	0	WIES	0	5.3	0	0.29	1.68	1.45	4.07	99.8	8.14	15.531	41120.4	50199.4	32.91	50935.5	32630	8.18	-108.2	1.8708	18.652	15.939	0	15.223
1/6/2020	0:00:01	0	WIES	0	5.3	0	0.31	1.75	1.47	4.11	100.1	8.16	15.54	41124.4	50193.8	32.91	50929.4	32626	8.18	-108.2	1.8686	18.629	15.963	0	15.127
1/6/2020	0:30:01	0	WIES	0	5.3	0	0.32	1.79	1.47	4.11	99.8	8.14	15.534	41128.7	50206.1	32.92	50942.2	32634	8.18	-108.1	1.8735	18.679	15.867	0	15.342
1/6/2020	1:00:01	0	WIES	0	5.3	0	0.32	1.82	1.44	4.04	99.6	8.12	15.532	41122.2	50200.8	32.91	50936.9	32630	8.18	-108.1	1.8767	18.71	15.843	0	15.294
1/6/2020	1:30:01	0	WIES	0	5.3	0	0.31	1.77	1.42	3.96	100.5	8.19	15.573	41166.9	50207.3	32.92	50941.4	32635	8.18	-108.4	1.875	18.694	15.819	0	15.055
1/6/2020	2:00:01	0	WIES	0	5.3	0	0.31	1.76	1.44	4.04	100.7	8.2	15.606	41197.2	50205.3	32.92	50937.7	32633	8.18	-108.4	1.8748	18.691	15.867	0	15.342
1/6/2020	2:30:01	0	WIES	0	5.3	0	0.31	1.77	1.46	4.09	100.4	8.18	15.592	41186	50208.1	32.92	50941.3	32635	8.18	-108.3	1.8763	18.706	15.915	0	15.342
1/6/2020	3:00:01	0	WIES	0	5.3	0	0.29	1.68	1.38	3.87	100.7	8.19	15.635	41222.6	50201.8	32.92	50932.7	32631	8.18	-108.3	1.8631	18.575	15.939	0	15.605
1/6/2020	3:30:01	0	WIES	0	5.3	0	0.23	1.43	1.31	3.66	100.6	8.18	15.714	41310.4	50217.3	32.93	50944.2	32641	8.18	-108.3	1.8635	18.58	15.915	0	15.676
1/6/2020	4:00:01	0	WIES	0	5.3	0	0.22	1.38	1.31	3.67	101.1	8.21	15.744	41339.6	50217.2	32.93	50942.6	32641	8.18	-108.4	1.8691	18.635	15.939	0	15.796
1/6/2020	4:30:01	0	WIES	0	5.3	0	0.19	1.29	1.22	3.43	99.5	8.08	15.726	41320	50214.8	32.93	50941.1	32640	8.18	-108	1.8708	18.652	15.915	0	15.819
1/6/2020	5:00:01	0	WIES	0	5.3	0	0.18	1.24	1.22	3.42	100.3	8.14	15.763	41359.1	50218.5	32.93	50942.9	32642	8.18	-108.2	1.8724	18.668	15.939	0	15.796
1/6/2020	5:30:01	0	WIES	0	5.3	0	0.18	1.23	1.21	3.39	99.9	8.1	15.772	41362.6	50212.9	32.93	50936.8	32638	8.18	-108.2	1.8745	18.689	15.915	0	15.819
1/6/2020	6:00:01	0	WIES	0	5.3	0	0.2	1.31	1.26	3.52	98.4	8	15.716	41310	50214.7	32.93	50941.6	32640	8.17	-107.8	1.8729	18.673	15.891	0	15.724
1/6/2020	6:30:01	0	WIES	0	5.3	0	0.18	1.26	1.22	3.42	99.5	8.08	15.728	41311.8	50203	32.92	50929.1	32632	8.18	-108	1.8728	18.672	15.867	0	15.652
1/6/2020	7:00:01	0	WIES	0	5.3	0	0.19	1.26	1.24	3.46	99.7	8.1	15.706	41288.4	50200.1	32.92	50927.2	32630	8.17	-108	1.8812	18.756	15.867	0	15.676
1/6/2020	7:30:01	0	WIES	0	5.3	0	0.21	1.36	1.29	3.62	99.3	8.09	15.62	41218	50214.7	32.93	50946.5	32640	8.17	-107.9	1.8732	18.676	15.843	0	15.652
1/6/2020	8:00:01	0	WIES	0	5.3	0	0.22	1.41	1.33	3.72	99.1	8.07	15.599	41184	50196.9	32.91	50929.5	32628	8.18	-108	1.8792	18.735	15.843	0	15.629
1/6/2020	8:30:01	0	WIES	0	5.3	0	0.19	1.28	1.29	3.63	99.1	8.06	15.626	41238.4	50232.3	32.94	50964.1	32651	8.17	-108	1.8774	18.717	15.843	0	15.676
1/6/2020	9:00:01	0	WIES	0	5.3	0	0.2	1.34	1.26	3.52	99.2	8.07	15.625	41211	50199.7	32.92	50931.1	32630	8.17	-108	1.8751	18.695	15.819	0	15.676
1/6/2020	9:30:01	0	WIES	0	5.3	0	0.18	1.25	1.25	3.51	99.2	8.07	15.633	41238.8	50224.8	32.93	50956.1	32646	8.17	-107.9	1.8706	18.65	15.796	0	15.676
1/6/2020	10:00:01	0	WIES	0	5.3	0	0.19	1.27	1.27	3.55	98.9	8.05	15.604	41189	50197.4	32.91	50929.8	32628	8.17	-107.8	1.8709	18.653	15.796	0	15.676
1/6/2020	10:30:01	0	WIES	0	5.3	0	0.18	1.23	1.22	3.42	99.5	8.09	15.656	41239.4	50198.2	32.91	50927.9	32629	8.18	-108.1	1.8738	18.682	15.772	0	15.652
1/6/2020	11:00:01	0	WIES	0	5.3	0	0.19	1.28	1.27	3.54	99	8.06	15.613	41199.6	50199.9	32.92	50931.8	32630	8.17	-107.8	1.873	18.674	15.772	0	15.652
1/6/2020	11:30:01	0	WIES	0	5.3	0	0.2	1.3	1.31	3.65	98.9	8.06	15.606	41190.3	50196.8	32.91	50929	32628	8.17	-107.9	1.8754	18.698	15.748	0	15.605
1/6/2020	12:00:01	0	WIES	0	5.3	0	0.24	1.48	1.37	3.85	98.9	8.05	15.574	41159.1	50195.8	32.91	50929.7	32627	8.17	-107.9	1.8706	18.65	15.772	0	15.27
1/6/2020	12:30:01	0	WIES	0	5.3	0	0.23	1.42	1.32	3.69	98.8	8.05	15.574	41166.7	50206.1	32.92	50940.1	32634	8.17	-107.9	1.8717	18.661	15.748	0	15.366
1/6/2020	13:00:01	0	WIES	0	5.3	0	0.22	1.38	1.32	3.69	98.7	8.04	15.595	41182.3	50199.6	32.91	50932.5	32630	8.17	-107.8	1.8737	18.68	15.748	0	15.509
1/6/2020	13:30:01	0	WIES	0	5.3	0	0.2	1.32	1.29	3.62	98.6	8.03	15.595	41181.6	50199.1	32.91	50932	32629	8.17	-107.8	1.8713	18.657	15.748	0	15.438
1/6/2020	14:00:01	0	WIES	0	5.3	0	0.22	1.39	1.32	3.7	98.8	8.05	15.588	41174.2	50197.9	32.91	50931.1	32629	8.17	-107.9	1.8726	18.67	15.724	0	15.461
1/6/2020	14:30:01	0	WIES	0	5.3	0	0.21	1.36	1.28	3.58	98.8	8.05	15.596	41184.2	50201.3	32.92	50934.2	32631	8.17	-107.8	1.872	18.664	15.724	0	15.557
1/6/2020	15:00:01	0	WIES	0	5.3	0	0.21	1.36	1.27	3.56	98.7	8.04	15.601	41183.4	50194.9	32.91	50927.4	32627	8.17	-107.8	1.874	18.684	15.724	0	15.652
1/6/2020	15:30:01	0	WIES	0	5.3	0	0.2	1.31	1.28	3.59	99	8.06	15.609	41162.2	50159.6	32.89	50891.2	32604	8.17	-107.8	1.8748	18.692	15.724	0	15.676
1/6/2020	16:00:01	0	WIES	0	5.3	0	0.19	1.27	1.21	3.38	99.1	8.07	15.617	41203.8	50200.2	32.92	50932	32630	8.17	-107.8	1.8748	18.692	15.724	0	15.676
1/6/2020	16:30:01	0	WIES	0	5.3	0	0.22	1.38	1.3	3.63	99.6	8.1	15.637	41180.3	50149	32.88	50879	32597	8.17	-107.9	1.876	18.704	15.724	0	15.676
1/6/2020	17:00:01	0	WIES	0	5.3	0	0.18	1.26	1.28	3.6	99.5	8.1	15.638	41210.6	50183.9	32.9	50914.3	32620	8.18	-108	1.8702	18.646	15.724	0	15.676
1/6/2020	17:30:01	0	WIES	0	5.3	0	0.19	1.28	1.3	3.63	99.4	8.09	15.638	41217.6	50193.1	32.91	50923.7	32626	8.18	-108	1.866	18.604	15.748	0	15.676
1/6/2020	18:00:01	0	WIES	0	5.3	0	0.13	1.06	1.18	3.29	99.5	8.1	15.629	41202.6	50184.9	32.9	50915.8	32620	8.18	-108	1.8714	18.658	15.748	0	15.676
1/6/2020	18:30:01	0	WIES	0	5.3	0	0.12	1	1.15	3.21	100	8.14	15.639	41223.2	50198.1	32.91	50928.7	32629	8.18	-108.1	1.8716	18.66	15.772	0	15.724
1/6/2020	19:00:01	0	WIES	0	5.3	0	0.13	1.02	1.2	3.35	100.4	8.17	15.648	41222.4	50186.5	32.91	50916.4	32621	8.18	-108.1	1.8772	18.716	15.748	0	15.724
1/6/2020	19:30:01	0	WIES	0	5.3	0	0.11	0.98	1.18	3.29	99.8	8.12	15.623	41199	50187.6	32.91	50918.8	32622	8.18	-108.1	1.8767	18.71	15.748	0	15.7
1/6/2020	20:00:01	0	WIES	0	5.3	0	0.14	1.1	1.21	3.38	99.7	8.11	15.64	41214.3	50186.4	32.91	50916.7	32621	8.18	-108	1.8793	18.736	15.748	0	15.676
1/6/2020	20:30:01	0	WIES	0	5.3	0	0.14	1.1	1.2	3.37	99.7	8.12	15.616	41192.8	50188.2	32.91	50919.8	32622	8.18	-108.1	1.8814	18.758	15.772	0	15.7
1/6/2020	21:00:01	0	WIES	0	5.3	0	0.17	1.2	1.32	3.69	99.5	8.1	15.618	41187.3	50179.6	32.9	50911	32617	8.17	-107.9	1.8805	18.748	15.772	0	15.629
1/6/2020	21:30:01	0	WIES	0	5.3	0	0.18	1.26	1.31	3.67	98.8	8.05	15.598	41173.7	50186.4	32.91	50918.9	32621	8.17	-107.8	1.8809	18.753	15.772	0	15.485
1/6/2020	22:00:01	0	WIES	0	5.3	0	0.16	1.17	1.33	3.71	97	7.91	15.516	41105.7	50198.7	32.91	50935.6	32629	8.16	-107.2	1.8808	18.751	15.772	0	15.318
1/6/2020	22:30:01	0	WIES	0	5.3	0	0.22	1.42	1.38	3.87	97.2	7.93	15.5	41088.5	50196.5	32.91	50934.2	32628	8.16	-107.3	1.8774	18.717	15.796	0	15.438
1/6/2020	23:00:01	0	WIES	0	5.3	0	0.25	1.53	1.42	3.97	97.1	7.92	15.493	41075.6	50189.7	32.91	50927.6	32623	8.16	-107.3	1.8803	18.746	15.772	0	14.888
1/6/2020	23:30:01	0	WIES	0	5.3	0	0.27	1.6	1.42	3.98	97.3	7.94	15.51	41094	50191.8	32.91	50928.9	32625	8.16	-107.3	1.8798	18.741	15.772	0	14.625
1/7/2020	0:00:01	0	WIES	0	5.3	0	0.27	1.61	1.46	4.08	96.6	7.89	15.414	41008.7	50199.8	32.91	50941.8	32630	8.16	-107	1.8797	18.74	15.748	0	14.074
1/7/2020	0:30:01	0	WIES	0	5.3	0	0.29	1.69	1.49	4.16	95.4	7.82	15.237	40841.2	50202.9	32.91	50953.7	32632	8.15	-106.6	1.88	18.742	15.772	0	13.81
1/7/2020	1:00:01	0	WIES	0	5.3	0	0.29	1.68	1.5	4.21	94.7	7.78	15.153	40760.6	50202.4	32.91	50957.3	32632	8.15	-106.3	1.88	18.742	15.748	0	13.762
1/7/2020	1:30:01	0	WIES	0	5.3	0	0.34	1.87	1.54	4.33	97.1	7.94	15.413	40990.7	50178.7	32.9	50920.5	32616	8.16	-107.2	1.8754	18.697	15.772	0	14.433
1/7/2020	2:00:01	0	WIES	0	5.3	0	0.32	1.78	1.52	4.27	96.4	7.89	15.372	40957	50185.4	32.9	50929.3	32621	8.16	-107	1.8788	18.731	15.748	0	14.721
1/7/2020	2:30:01	0	WIES	0	5.3	0	0.29	1.67	1.53	4.27	97.4	7.95	15.512	41084.8	50178.7	32.9	50915.6	32616	8.17	-107.5	1.8766	18.709	15.772	0	15.127
1/7/2020	3:00:01	0	WIES	0	5.3	0	0.31	1.76	1.55	4.33	97.7	7.97	15.513	41091.9	50185.1	32.9	50921.9	32620	8.16	-107.4	1.8772	18.715	15.772	0	15.318
1/7/2020	3:30:01	0	WIES	0	5.4	0	0.33	1.83	1.53	4.29	97.2	7.93	15.516	41107.5	50200.8	32.91	50937.6	32630	8.17	-107.4	1.8787	18.73	15.748	0	15.127
1/7/2020	4:00:01	0	WIES	0	5.3	0	0.29	1.7	1.48	4.14	98.2	8	15.567	41139.6	50180.7	32.9	50914.7	32617	8.17	-107.7	1.879	18.734	15.724	0	15.39
1/7/2020	4:30:01	0	WIES	0	5.3	0	0.29	1.69	1.48	4.14	98.6	8.03	15.59	41148.9	50165.3	32.89	50897.9	32607	8.17	-107.8	1.8746	18.69	15.724	0	15.581
1/7/2020	5:00:01	0	WIES	0	5.3	0	0.24	1.46	1.38	3.88	100.9	8.21	15.648	41202.6	50163	32.89	50892.6	32606	8.18	-108.5	1.8779	18.723	15.7	0	15.676
1/7/2020	5:30:01	0	WIES	0	5.3	0	0.22	1.4	1.29	3.6	101.4	8.25	15.65	41181	50134.1	32.87	50863.2	32587	8.19	-108.6	1.879	18.734	15.724	0	15.509
1/7/2020	6:00:01	0	WIES	0	5.3	0	0.26	1.56	1.4	3.93	99.6	8.11	15.6	41148	50152.2	32.88	50884.2	32599	8.18	-108.1	1.8761	18.705	15.748	0	15.652
1/7/2020	6:30:01	0	WIES	0	5.3	0	0.21	1.37	1.31	3.68	100.9	8.21	15.649	41175.9	50128.7	32.86	50857.7	32584	8.18	-108.5	1.8764	18.709	15.819	0	15.7
1/7/2020	7:00:01	0	WIES	0	5.3	0	0.2	1.32	1.31	3.67	100.8	8.21	15.656	41172.2	50117.1	32.86	50845.6	32576	8.18	-108.4	1.8714	18.659	15.819	0	15.724
1/7/2020	7:30:01	0	WIES	0	5.4	0	0.2	1.32	1.26	3.53	100.9	8.21	15.678	41212	50139	32.87	50866.7	32590	8.18	-108.4	1.8743	18.688	15.819	0	15.7
1/7/2020	8:00:01	0	WIES	0	5.3	0	0.19	1.28	1.23	3.45	100.7	8.19	15.657	41195.8	50144.2	32.88	50873.1	32594	8.18	-108.4	1.8754	18.698	15.819	0	15.581
1/7/2020	8:30:01	0	WIES	0	5.4	0	0.17	1.18	1.23	3.44	100.2	8.15	15.644	41163.9	50120.3	32.86	50849.5	32578	8.18	-108.2	1.8763	18.708	15.796	0	15.605
1/7/2020	9:00:01	0	WIES	0	5.3	0	0.15	1.12	1.16	3.26	99.7	8.12	15.648	41176.5	50131.4	32.87	50860.6	32585	8.18	-108.1	1.8752	18.696	15.796	0	15.652
1/7/2020	9:30:01	0	WIES	0	5.3	0	0.16	1.15	1.19	3.34	100.2	8.15	15.692	41206.4	50116.5	32.86	50843.2	32576	8.18	-108.2	1.8688	18.633	15.796	0	15.7
1/7/2020	10:00:01	0	WIES	0	5.3	0	0.17	1.18	1.22	3.43	100.7	8.18	15.712	41230.7	50122.5	32.86	50848.2	32580	8.18	-108.3	1.8684	18.629	15.796	0	15.724
1/7/2020	10:30:01	0	WIES	0	5.4	0	0.16	1.15	1.23	3.45	100.7	8.19	15.717	41213.8	50095.9	32.84	50820.9	32562	8.18	-108.3	1.8711	18.657	15.796	0	15.772
1/7/2020	11:00:01	0	WIES	0	5.3	0	0.15	1.14	1.2	3.36	100.6	8.18	15.718	41218.4	50100.8	32.84	50825.9	32566	8.18	-108.2	1.8668	18.613	15.796	0	15.796
1/7/2020	11:30:01	0	WIES	0	5.4	0	0.16	1.18	1.22	3.43	100.7	8.18	15.72	41218.4	50098.3	32.84	50823.2	32564	8.18	-108.3	1.8645	18.591	15.819	0	15.796
1/7/2020	12:00:01	0	WIES	0	5.3	0	0.17	1.19	1.19	3.34	100.3	8.15	15.699	41203.8	50104.4	32.85	50830.5	32568	8.18	-108.1	1.8689	18.634	15.772	0	15.533
1/7/2020	12:30:01	0	WIES	0	5.3	0	0.13	1.05	1.19	3.33	98.8	8.05	15.602	41086.1	50074.6	32.82	50805.2	32548	8.17	-107.8	1.8659	18.604	15.772	0	15.366
1/7/2020	13:00:01	0	WIES	0	5.3	0	0.15	1.13	1.2	3.37	98.5	8.03	15.567	41089.3	50119	32.86	50852.1	32577	8.17	-107.7	1.861	18.555	15.772	0	14.433
1/7/2020	13:30:01	0	WIES	0	5.3	0	0.18	1.26	1.27	3.56	98.2	8.01	15.512	41047.3	50132.5	32.86	50868.6	32586	8.17	-107.6	1.8616	18.56	15.772	0	14.218
1/7/2020	14:00:01	0	WIES	0	5.3	0	0.18	1.25	1.26	3.53	98.2	8.01	15.516	41047.2	50127.6	32.86	50863.4	32583	8.17	-107.6	1.8641	18.586	15.748	0	14.625
1/7/2020	14:30:01	0	WIES	0	5.4	0	0.17	1.2	1.24	3.47	98.6	8.04	15.557	41086.3	50127.4	32.86	50861.2	32583	8.17	-107.7	1.865	18.595	15.748	0	14.864
1/7/2020	15:00:01	0	WIES	0	5.3	0	0.18	1.25	1.24	3.48	98	7.99	15.492	41049.5	50158.2	32.88	50895.7	32603	8.17	-107.5	1.8689	18.633	15.748	0	14.625
1/7/2020	15:30:01	0	WIES	0	5.3	0	0.17	1.18	1.24	3.47	97.9	7.99	15.496	41079	50190.1	32.91	50927.8	32624	8.17	-107.4	1.8679	18.622	15.724	0	14.625
1/7/2020	16:00:01	0	WIES	0	5.3	0	0.14	1.08	1.21	3.39	97	7.92	15.43	40979	50145.2	32.87	50885.6	32594	8.16	-107.2	1.8672	18.616	15.724	0	14.697
1/7/2020	16:30:01	0	WIES	0	5.4	0	0.12	0.99	1.22	3.41	98.6	8.03	15.578	41135.9	50163.5	32.89	50896.7	32606	8.17	-107.7	1.8706	18.65	15.748	0	15.151
1/7/2020	17:00:01	0	WIES	0	5.3	0	0.12	1	1.16	3.26	98.8	8.05	15.594	41152.9	50165.4	32.89	50897.8	32608	8.17	-107.9	1.8723	18.667	15.724	0	15.509
1/7/2020	17:30:01	0	WIES	0	5.4	0	0.13	1.02	1.27	3.56	97.2	7.94	15.449	41011.5	50162.6	32.88	50902.3	32606	8.16	-107.3	1.8667	18.61	15.724	0	15.509
1/7/2020	18:00:01	0	WIES	0	5.3	0	0.1	0.92	1.15	3.21	98.6	8.03	15.588	41145.3	50162.8	32.89	50895.5	32606	8.17	-107.8	1.8721	18.665	15.748	0	15.557
1/7/2020	18:30:01	0	WIES	0	5.4	0	0.16	1.17	1.27	3.55	97.9	7.99	15.508	41069.3	50163.9	32.89	50900.6	32607	8.17	-107.4	1.8717	18.661	15.724	0	15.414
1/7/2020	19:00:01	0	WIES	0	5.3	0	0.18	1.25	1.29	3.61	98.1	8.01	15.434	40978.7	50139.7	32.87	50879.8	32591	8.16	-107.4	1.8707	18.651	15.724	0	15.318
1/7/2020	19:30:01	0	WIES	0	5.4	0	0.19	1.27	1.35	3.77	97.9	8	15.413	40924.9	50098.9	32.84	50839.6	32564	8.17	-107.4	1.872	18.664	15.796	0	15.199
1/7/2020	20:00:01	0	WIES	0	5.3	0	0.2	1.34	1.37	3.84	98.2	8.03	15.423	40938.2	50102.9	32.84	50843.1	32567	8.17	-107.6	1.8673	18.617	15.796	0	15.151
1/7/2020	20:30:01	0	WIES	0	5.3	0	0.17	1.19	1.35	3.77	98.6	8.05	15.479	41015.1	50131.2	32.86	50869	32585	8.17	-107.7	1.8744	18.688	15.796	0	15.223
1/7/2020	21:00:01	0	WIES	0	5.3	0	0.17	1.2	1.3	3.64	98.9	8.06	15.527	41038.7	50104.2	32.84	50839.2	32568	8.17	-107.7	1.8643	18.588	15.819	0	15.414
1/7/2020	21:30:01	0	WIES	0	5.3	0	0.16	1.15	1.27	3.56	99.9	8.13	15.62	41156.9	50139.3	32.87	50869.9	32591	8.18	-108.1	1.8525	18.47	15.819	0	15.581
1/7/2020	22:00:01	0	WIES	0	5.3	0	0.15	1.12	1.21	3.39	100.2	8.16	15.618	41175.5	50165.4	32.89	50896.6	32607	8.18	-108.1	1.8449	18.394	15.867	0	15.414
1/7/2020	22:30:01	0	WIES	0	5.4	0	0.16	1.15	1.19	3.34	100.2	8.16	15.643	41146.8	50101.4	32.84	50830.4	32566	8.18	-108.1	1.8312	18.258	15.963	0	15.103
1/7/2020	23:00:01	0	WIES	0	5.3	0	0.14	1.09	1.24	3.47	100.6	8.19	15.655	41126	50061.2	32.81	50788.9	32540	8.18	-108.2	1.8498	18.444	15.915	0	15.127
1/7/2020	23:30:01	0	WIES	0	5.4	0	0.28	1.62	1.5	4.2	97.8	8	15.374	40877.2	50086	32.83	50828.3	32556	8.16	-107.2	1.8459	18.403	15.915	0	15.294
1/8/2020	0:00:01	0	WIES	0	5.3	0	0.28	1.64	1.46	4.08	98.3	8.04	15.411	40942.6	50123	32.85	50864	32580	8.17	-107.4	1.8432	18.376	15.915	0	15.223
1/8/2020	0:30:01	0	WIES	0	5.4	0	0.28	1.65	1.5	4.19	96.8	7.94	15.258	40804.2	50132.8	32.86	50881.5	32586	8.16	-106.9	1.8594	18.537	15.867	0	15.247
1/8/2020	1:00:01	0	WIES	0	5.3	0	0.33	1.83	1.5	4.19	96.9	7.94	15.295	40827	50117.5	32.85	50864.3	32576	8.16	-107.1	1.8535	18.479	15.843	0	15.127
1/8/2020	1:30:01	0	WIES	0	5.4	0	0.34	1.89	1.6	4.48	96.6	7.92	15.262	40824.1	50152.2	32.87	50901	32599	8.16	-107	1.8559	18.502	15.843	0	14.026
1/8/2020	2:00:01	0	WIES	0	5.3	0	0.32	1.82	1.55	4.34	96.9	7.94	15.303	40783.2	50053.9	32.8	50799.2	32535	8.16	-107	1.8664	18.608	15.843	0	13.57
1/8/2020	2:30:01	0	WIES	0	5.3	0	0.32	1.8	1.54	4.3	95.1	7.82	15.148	40627.6	50044.8	32.79	50797.6	32529	8.15	-106.4	1.8486	18.43	15.819	0	13.57
1/8/2020	3:00:01	0	WIES	0	5.3	0	0.31	1.78	1.54	4.31	93.7	7.73	15.01	40501	50050.8	32.79	50810.2	32533	8.14	-105.9	1.8583	18.527	15.796	0	13.69
1/8/2020	3:30:01	0	WIES	0	5.3	0	0.3	1.73	1.56	4.36	94.9	7.81	15.121	40586.1	50025.4	32.78	50779.1	32516	8.15	-106.3	1.8685	18.629	15.772	0	14.553
1/8/2020	4:00:01	0	WIES	0	5.3	0	0.29	1.68	1.53	4.27	94.8	7.8	15.11	40578.4	50029	32.78	50783.4	32519	8.15	-106.3	1.8654	18.598	15.676	0	14.936
1/8/2020	4:30:01	0	WIES	0	5.3	0	0.24	1.46	1.38	3.87	98.6	8.05	15.496	40935.7	50014.8	32.78	50749.9	32510	8.17	-107.6	1.8463	18.409	15.629	0	15.27
1/8/2020	5:00:01	0	WIES	0	5.3	0	0.25	1.5	1.4	3.92	98.6	8.05	15.487	40948.7	50040.5	32.8	50776.5	32526	8.17	-107.6	1.8574	18.519	15.652	0	15.533
1/8/2020	5:30:01	0	WIES	0	5.3	0	0.23	1.43	1.3	3.65	98.9	8.07	15.522	40965	50020.4	32.78	50754.4	32513	8.17	-107.6	1.8694	18.64	15.629	0	15.247
1/8/2020	6:00:01	0	WIES	0	5.3	0	0.23	1.43	1.3	3.64	98.2	8.02	15.476	40926.8	50027	32.79	50763.3	32518	8.17	-107.5	1.8705	18.65	15.652	0	15.318
1/8/2020	6:30:01	0	WIES	0	5.4	0	0.18	1.23	1.29	3.6	99.4	8.11	15.545	41008.8	50047.4	32.8	50780.6	32531	8.17	-107.9	1.8715	18.66	15.629	0	15.461
1/8/2020	7:00:01	0	WIES	0	5.3	0	0.2	1.3	1.28	3.6	99.5	8.11	15.554	41066.3	50106.4	32.85	50840	32569	8.17	-107.9	1.8673	18.618	15.652	0	15.509
1/8/2020	7:30:01	0	WIES	0	5.3	0	0.19	1.26	1.3	3.65	99.5	8.12	15.547	41018.4	50056.6	32.81	50789.9	32537	8.18	-108	1.8691	18.636	15.629	0	15.605
1/8/2020	8:00:01	0	WIES	0	5.3	0	0.18	1.26	1.29	3.62	99.6	8.12	15.551	41075.4	50121	32.86	50855	32579	8.17	-108	1.8667	18.611	15.629	0	15.629
1/8/2020	8:30:01	0	WIES	0	5.4	0	0.22	1.4	1.3	3.65	99.6	8.12	15.553	41085.1	50130.8	32.86	50864.8	32585	8.18	-108	1.8694	18.638	15.629	0	15.629
1/8/2020	9:00:01	0	WIES	0	5.3	0	0.19	1.27	1.3	3.65	99.3	8.1	15.545	41116	50177.8	32.9	50912.9	32616	8.17	-108	1.8712	18.656	15.605	0	15.629
1/8/2020	9:30:01	0	WIES	0	5.3	0	0.18	1.24	1.29	3.6	99.7	8.13	15.533	41079.4	50146.6	32.87	50881.8	32595	8.18	-108.1	1.8714	18.658	15.581	0	15.629
1/8/2020	10:00:01	0	WIES	0	5.3	0	0.17	1.18	1.23	3.45	99.3	8.09	15.552	41090.6	50138.2	32.87	50872.3	32590	8.17	-107.9	1.8718	18.662	15.652	0	15.629
1/8/2020	10:30:01	0	WIES	0	5.4	0	0.17	1.21	1.23	3.45	99.4	8.1	15.557	41118.4	50166.3	32.89	50900.6	32608	8.18	-108	1.8614	18.558	15.629	0	15.629
1/8/2020	11:00:01	0	WIES	0	5.3	0	0.18	1.25	1.23	3.45	99.2	8.09	15.55	41081.9	50130.3	32.86	50864.4	32585	8.17	-107.9	1.8547	18.491	15.629	0	15.629
1/8/2020	11:30:01	0	WIES	0	5.4	0	0.17	1.2	1.23	3.44	99.1	8.08	15.542	41068.2	50122.6	32.86	50857	32580	8.17	-107.9	1.8665	18.609	15.629	0	15.629
1/8/2020	12:00:01	0	WIES	0	5.3	0	0.17	1.2	1.22	3.41	99.2	8.09	15.556	41069.9	50109	32.85	50842.6	32571	8.17	-107.9	1.8666	18.611	15.629	0	15.629
1/8/2020	12:30:01	0	WIES	0	5.3	0	0.15	1.12	1.24	3.48	99.1	8.08	15.558	41083.4	50122.1	32.86	50855.7	32579	8.17	-107.9	1.8647	18.592	15.652	0	15.629
1/8/2020	13:00:01	0	WIES	0	5.3	0	0.15	1.13	1.2	3.35	99	8.07	15.554	41070.8	50111.7	32.85	50845.4	32573	8.17	-107.8	1.8628	18.573	15.652	0	15.629
1/8/2020	13:30:01	0	WIES	0	5.4	0	0.14	1.07	1.14	3.2	99.1	8.07	15.558	41102.7	50146.6	32.88	50880.6	32595	8.17	-107.9	1.8599	18.543	15.652	0	15.652
1/8/2020	14:00:01	0	WIES	0	5.3	0	0.11	0.96	1.15	3.22	99.2	8.08	15.572	41141.9	50177.1	32.9	50910.8	32615	8.17	-107.9	1.8572	18.517	15.652	0	15.652
1/8/2020	14:30:01	0	WIES	0	5.4	0	0.11	0.97	1.16	3.26	98.9	8.06	15.562	41124.5	50168.1	32.89	50902.2	32609	8.17	-107.9	1.8596	18.541	15.629	0	15.605
1/8/2020	15:00:01	0	WIES	0	5.3	0	0.14	1.09	1.17	3.27	99	8.07	15.561	41138.7	50186.5	32.9	50920.9	32621	8.17	-107.8	1.8606	18.55	15.629	0	15.485
1/8/2020	15:30:01	0	WIES	0	5.4	0	0.14	1.08	1.15	3.23	98.3	8.02	15.52	41054.7	50132.3	32.86	50868	32586	8.17	-107.6	1.8628	18.572	15.629	0	15.438
1/8/2020	16:00:01	0	WIES	0	5.3	0	0.15	1.12	1.19	3.33	98	8	15.499	41072.3	50178.2	32.9	50915.7	32616	8.17	-107.6	1.8574	18.518	15.629	0	15.39
1/8/2020	16:30:01	0	WIES	0	5.4	0	0.19	1.27	1.29	3.62	97.9	8	15.46	40978.7	50109.6	32.85	50848	32571	8.17	-107.5	1.8617	18.561	15.629	0	15.318
1/8/2020	17:00:01	0	WIES	0	5.3	0	0.18	1.23	1.33	3.73	97.8	7.99	15.454	40972.7	50109.1	32.85	50847.8	32571	8.17	-107.4	1.8565	18.51	15.629	0	15.318
1/8/2020	17:30:01	0	WIES	0	5.3	0	0.1	0.92	1.19	3.32	97.2	7.94	15.482	41004	50114.1	32.85	50851.5	32574	8.16	-107.3	1.8635	18.579	15.629	0	15.485
1/8/2020	18:00:01	0	WIES	0	5.3	0	0.13	1.05	1.19	3.34	98.8	8.06	15.543	41051.8	50102.1	32.84	50836.2	32566	8.17	-107.8	1.8573	18.518	15.676	0	15.581
1/8/2020	18:30:01	0	WIES	0	5.4	0	0.15	1.13	1.25	3.49	98.8	8.06	15.538	41050.6	50106.1	32.85	50840.5	32569	8.17	-107.7	1.8601	18.546	15.676	0	15.581
1/8/2020	19:00:01	0	WIES	0	5.3	0	0.17	1.19	1.29	3.6	99	8.07	15.546	41052.9	50100	32.84	50833.9	32565	8.17	-107.8	1.8546	18.491	15.676	0	15.605
1/8/2020	19:30:01	0	WIES	0	5.4	0	0.16	1.14	1.27	3.56	98.9	8.06	15.545	41067.7	50118.7	32.85	50852.9	32577	8.17	-107.8	1.8682	18.627	15.7	0	15.581
1/8/2020	20:00:01	0	WIES	0	5.3	0	0.18	1.25	1.29	3.61	99.1	8.08	15.549	41052.5	50095.4	32.84	50829	32562	8.17	-107.8	1.8671	18.616	15.7	0	15.605
1/8/2020	20:30:01	0	WIES	0	5.4	0	0.17	1.21	1.26	3.53	99.2	8.09	15.558	41074.1	50111	32.85	50844.4	32572	8.17	-107.9	1.8696	18.641	15.724	0	15.629
1/8/2020	21:00:01	0	WIES	0	5.3	0	0.19	1.26	1.31	3.68	99.3	8.1	15.558	41063	50097.9	32.84	50831.2	32564	8.17	-107.9	1.8706	18.651	15.7	0	15.605
1/8/2020	21:30:01	0	WIES	0	5.4	0	0.19	1.28	1.27	3.56	99.6	8.12	15.562	41071.6	50103.3	32.84	50836.5	32567	8.18	-108	1.8695	18.64	15.724	0	15.629
1/8/2020	22:00:01	0	WIES	0	5.3	0	0.19	1.29	1.33	3.73	99.7	8.13	15.557	41075	50113	32.85	50846.5	32573	8.17	-107.8	1.8671	18.615	15.748	0	15.629
1/8/2020	22:30:01	0	WIES	0	5.3	0	0.19	1.26	1.3	3.64	99.8	8.14	15.569	41073.6	50098	32.84	50830.7	32564	8.18	-108	1.8447	18.393	15.843	0	15.629
1/8/2020	23:00:01	0	WIES	0	5.3	0	0.23	1.42	1.33	3.72	99.6	8.12	15.561	41080.8	50116	32.85	50849.4	32575	8.17	-107.9	1.8651	18.596	15.819	0	15.605
1/8/2020	23:30:01	0	WIES	0	5.3	0	0.23	1.42	1.32	3.68	99.7	8.12	15.56	41068.1	50101.3	32.84	50834.5	32566	8.17	-107.8	1.8687	18.631	15.891	0	15.629
1/9/2020	0:00:01	0	WIES	0	5.3	0	0.24	1.49	1.33	3.72	99.6	8.13	15.566	40823.9	49796.7	32.62	50525.1	32368	8.18	-108	1.8624	18.572	15.843	0	15.629
1/9/2020	0:30:01	0	WIES	0	5.3	0	0.22	1.4	1.29	3.61	99.9	8.15	15.581	40969.5	49956.4	32.74	50686.4	32472	8.18	-108	1.8372	18.319	15.772	0	15.629
1/9/2020	1:00:01	0	WIES	0	5.3	0	0.27	1.59	1.37	3.84	99.6	8.13	15.561	40949.3	49954.9	32.74	50685.9	32471	8.17	-107.9	1.8579	18.526	15.843	0	15.533
1/9/2020	1:30:01	0	WIES	0	5.3	0	0.28	1.65	1.41	3.95	99.6	8.12	15.558	40912.3	49914.4	32.71	50645	32444	8.17	-107.9	1.8623	18.57	15.819	0	15.27
1/9/2020	2:00:01	0	WIES	0	5.3	0	0.28	1.62	1.42	3.98	99	8.08	15.514	40907.6	49959.5	32.74	50693	32474	8.17	-107.7	1.8655	18.601	15.819	0	14.457
1/9/2020	2:30:01	0	WIES	0	5.4	0	0.28	1.62	1.43	4.01	98.3	8.04	15.456	40819.9	49919.4	32.71	50655.2	32448	8.17	-107.5	1.8666	18.613	15.772	0	14.385
1/9/2020	3:00:01	0	WIES	0	5.3	0	0.27	1.59	1.43	4.01	97.8	8.01	15.422	40781.1	49911.6	32.7	50649	32443	8.16	-107.3	1.8691	18.637	15.796	0	14.481
1/9/2020	3:30:01	0	WIES	0	5.3	0	0.26	1.56	1.38	3.88	98.7	8.06	15.506	40859.3	49909.3	32.7	50642.4	32441	8.17	-107.6	1.8667	18.613	15.819	0	14.649
1/9/2020	4:00:01	0	WIES	0	5.3	0	0.24	1.48	1.36	3.81	98.6	8.06	15.512	40743.1	49760.2	32.59	50490.8	32344	8.17	-107.7	1.8661	18.609	15.796	0	14.984
1/9/2020	4:30:01	0	WIES	0	5.3	0	0.23	1.43	1.38	3.87	98.2	8.03	15.463	40796.8	49883.4	32.68	50618.4	32424	8.17	-107.4	1.8635	18.582	15.748	0	15.008
1/9/2020	5:00:01	0	WIES	0	5.3	0	0.26	1.57	1.41	3.94	98.5	8.05	15.482	40757.2	49813.3	32.63	50546.2	32379	8.17	-107.6	1.8598	18.546	15.724	0	15.485
1/9/2020	5:30:01	0	WIES	0	5.4	0	0.2	1.3	1.28	3.59	99.3	8.1	15.579	40860.8	49826.5	32.64	50554.7	32387	8.17	-107.8	1.8664	18.612	15.748	0	15.605
1/9/2020	6:00:01	0	WIES	0	5.3	0	0.12	1	1.1	3.07	99.3	8.09	15.617	40941.1	49880.6	32.68	50607.6	32422	8.17	-107.8	1.8678	18.625	15.724	0	15.652
1/9/2020	6:30:01	0	WIES	0	5.3	0	0.18	1.22	1.25	3.49	98.9	8.07	15.554	40913.7	49920.7	32.71	50651.6	32448	8.17	-107.7	1.8687	18.634	15.724	0	15.581
1/9/2020	7:00:01	0	WIES	0	5.3	0	0.09	0.89	1.11	3.1	99.5	8.1	15.623	41051.5	50008.2	32.78	50736.9	32505	8.17	-107.8	1.8693	18.639	15.724	0	15.652
1/9/2020	7:30:01	0	WIES	0	5.3	0	0.12	0.99	1.12	3.14	99.5	8.1	15.627	41080.3	50037.8	32.8	50766.7	32525	8.17	-107.9	1.8677	18.622	15.724	0	15.724
1/9/2020	8:00:01	0	WIES	0	5.3	0	0.18	1.25	1.22	3.4	97.8	7.99	15.437	40890.8	50028.4	32.79	50766.7	32518	8.16	-107.3	1.8713	18.657	15.676	0	15.485
1/9/2020	8:30:01	0	WIES	0	5.3	0	0.14	1.09	1.21	3.4	98.2	8.02	15.504	40797.6	49836.3	32.65	50568.4	32394	8.16	-107.4	1.8694	18.642	15.652	0	15.557
1/9/2020	9:00:01	0	WIES	0	5.3	0	0.14	1.07	1.17	3.27	98.4	8.03	15.531	40860.3	49881.6	32.68	50613	32423	8.17	-107.5	1.8721	18.667	15.676	0	15.557
1/9/2020	9:30:01	0	WIES	0	5.4	0	0.14	1.1	1.18	3.31	98.5	8.04	15.533	40868.6	49889.7	32.69	50621.2	32428	8.17	-107.5	1.8713	18.66	15.676	0	15.557
1/9/2020	10:00:01	0	WIES	0	5.3	0	0.11	0.96	1.08	3.03	99.2	8.09	15.58	40941	49923.3	32.71	50652.9	32450	8.17	-107.7	1.8672	18.618	15.676	0	15.581
1/9/2020	10:30:01	0	WIES	0	5.3	0	0.1	0.93	1.12	3.13	99	8.08	15.578	40960.5	49949.2	32.73	50679.3	32467	8.17	-107.8	1.8353	18.3	15.652	0	15.581
1/9/2020	11:00:01	0	WIES	0	5.3	0	0.11	0.98	1.14	3.2	98.7	8.05	15.56	40978.5	49992	32.76	50723.6	32495	8.17	-107.7	1.82	18.147	15.652	0	15.629
1/9/2020	11:30:01	0	WIES	0	5.3	0	0.12	1	1.12	3.13	98.5	8.04	15.547	40920.7	49937.3	32.72	50668.8	32459	8.17	-107.6	1.8524	18.47	15.652	0	15.629
1/9/2020	12:00:01	0	WIES	0	5.3	0	0.11	0.97	1.08	3.03	99.3	8.1	15.584	40886	49851	32.66	50579.4	32403	8.17	-107.9	1.8596	18.544	15.652	0	15.676
1/9/2020	12:30:01	0	WIES	0	5.3	0	0.1	0.93	1.14	3.18	99.2	8.09	15.592	40917.5	49880.9	32.68	50609.3	32423	8.17	-107.9	1.8566	18.513	15.652	0	15.676
1/9/2020	13:00:01	0	WIES	0	5.3	0	0.11	0.94	1.11	3.12	99.1	8.08	15.589	40960.2	49935.9	32.72	50665.2	32458	8.17	-107.9	1.8595	18.541	15.652	0	15.676
1/9/2020	13:30:01	0	WIES	0	5.4	0	0.1	0.93	1.11	3.1	99.1	8.08	15.597	40953	49918.2	32.71	50646.9	32447	8.17	-107.9	1.8602	18.548	15.676	0	15.676
1/9/2020	14:00:01	0	WIES	0	5.3	0	0.09	0.9	1.13	3.16	99	8.07	15.581	40887.7	49857.2	32.66	50585.8	32407	8.17	-107.8	1.8566	18.513	15.676	0	15.629
1/9/2020	14:30:01	0	WIES	0	5.3	0	0.08	0.84	1.1	3.07	99.2	8.09	15.593	40963.6	49935.2	32.72	50664.3	32458	8.17	-108	1.8461	18.408	15.676	0	15.652
1/9/2020	15:00:01	0	WIES	0	5.3	0	0.12	1.01	1.11	3.11	99.1	8.08	15.586	40946.6	49923.4	32.71	50652.7	32450	8.17	-107.9	1.8536	18.483	15.652	0	15.629
1/9/2020	15:30:01	0	WIES	0	5.3	0	0.08	0.85	1.1	3.09	98.7	8.05	15.563	40856.1	49839.5	32.65	50568.8	32396	8.17	-107.8	1.844	18.388	15.652	0	15.629
1/9/2020	16:00:01	0	WIES	0	5.3	0	0.08	0.86	1.09	3.05	98.6	8.03	15.56	41213.3	50279.2	32.97	51015.1	32682	8.16	-107.2	1.837	18.314	15.652	0	15.629
1/9/2020	16:30:01	0	WIES	0	5.3	0	0.1	0.9	1.13	3.17	98.8	8.05	15.566	41160.4	50207	32.92	50941.5	32635	8.17	-107.8	1.8242	18.187	15.652	0	15.629
1/9/2020	17:00:01	0	WIES	0	5.3	0	0.1	0.93	1.08	3.04	98.7	8.06	15.561	40919.1	49918.2	32.71	50648.7	32447	8.17	-107.8	1.8314	18.262	15.652	0	15.652
1/9/2020	17:30:01	0	WIES	0	5.3	0	0.1	0.93	1.1	3.09	98.9	8.07	15.561	40842.7	49825.1	32.64	50554.2	32386	8.17	-107.9	1.8296	18.244	15.652	0	15.629
1/9/2020	18:00:01	0	WIES	0	5.3	0	0.09	0.86	1.08	3.04	98.8	8.07	15.553	40857.9	49853.4	32.66	50583.4	32405	8.17	-107.9	1.7887	17.836	15.652	0	15.557
1/9/2020	18:30:01	0	WIES	0	5.3	0	0.1	0.91	1.15	3.21	99	8.07	15.558	41144	50196.9	32.91	50931.6	32628	8.17	-107.9	1.7518	17.465	15.652	0	15.605
1/9/2020	19:00:01	0	WIES	0	5.3	0	0.09	0.88	1.15	3.23	99.2	8.09	15.567	41120.7	50157.9	32.88	50891.6	32603	8.17	-107.9	1.7833	17.779	15.652	0	15.629
1/9/2020	19:30:01	0	WIES	0	5.3	0	0.11	0.96	1.15	3.23	99.2	8.09	15.563	41157.5	50206.9	32.92	50941.5	32634	8.17	-107.9	1.7162	17.111	15.652	0	15.652
1/9/2020	20:00:01	0	WIES	0	5.3	0	0.1	0.92	1.17	3.27	99.3	8.09	15.567	41205.3	50260.7	32.96	50995.9	32669	8.17	-107.9	1.805	17.995	15.676	0	15.652
1/9/2020	20:30:01	0	WIES	0	5.3	0	0.12	1.01	1.15	3.23	99.3	8.09	15.572	41150.9	50188.8	32.91	50922.7	32623	8.17	-107.9	1.8094	18.04	15.676	0	15.676
1/9/2020	21:00:01	0	WIES	0	5.3	0	0.08	0.84	1.12	3.13	100	8.14	15.593	41171.5	50189.5	32.91	50922.3	32623	8.18	-108.1	1.775	17.697	15.724	0	15.676
1/9/2020	21:30:01	0	WIES	0	5.4	0	0.1	0.92	1.15	3.21	100.3	8.19	15.603	40868.8	49808.8	32.63	50535.5	32376	8.18	-108.2	1.7728	17.679	15.748	0	15.7
1/9/2020	22:00:01	0	WIES	0	5.3	0	0.11	0.96	1.14	3.19	100.2	8.15	15.641	41206.4	50175.6	32.9	50905.8	32614	8.18	-108.2	1.7991	17.937	15.772	0	15.7
1/9/2020	22:30:01	0	WIES	0	5.4	0	0.14	1.07	1.15	3.23	100.3	8.18	15.626	40870.4	49783.6	32.61	50508.8	32359	8.18	-108.2	1.8243	18.193	15.748	0	15.7
1/9/2020	23:00:01	0	WIES	0	5.3	0	0.1	0.92	1.07	2.98	100.2	8.16	15.699	40932.6	49775.2	32.61	50496.5	32354	8.18	-108.3	1.8264	18.214	15.772	0	15.748
1/9/2020	23:30:01	0	WIES	0	5.3	0	0.13	1.04	1.11	3.11	100.2	8.16	15.673	40834.5	49685.9	32.54	50407.3	32296	8.18	-108.2	1.7995	17.946	15.819	0	15.724
1/10/2020	0:00:01	0	WIES	0	5.3	0	0.12	1	1.11	3.11	100.2	8.17	15.692	40823	49649.9	32.51	50369.8	32272	8.18	-108.3	1.773	17.683	15.772	0	15.772
1/10/2020	0:30:01	0	WIES	0	5.4	0	0.12	0.99	1.14	3.18	100.3	8.17	15.704	40891.9	49719.9	32.57	50440.2	32318	8.18	-108.3	1.7724	17.676	15.819	0	15.772
1/10/2020	1:00:01	0	WIES	0	5.3	0	0.11	0.96	1.08	3.03	100.3	8.15	15.728	41257.9	50137.2	32.87	50862.3	32589	8.18	-108.3	1.8214	18.161	15.796	0	15.772
1/10/2020	1:30:01	0	WIES	0	5.3	0	0.11	0.97	1.07	3.01	100.3	8.14	15.717	41320.6	50225.5	32.94	50952.4	32647	8.18	-108.3	1.7927	17.873	15.796	0	15.796
1/10/2020	2:00:01	0	WIES	0	5.3	0	0.12	1	1.16	3.26	100.3	8.16	15.702	41033.8	49894.7	32.69	50617.7	32432	8.18	-108.4	1.7689	17.639	15.772	0	15.772
1/10/2020	2:30:01	0	WIES	0	5.3	0	0.14	1.06	1.13	3.17	100.5	8.17	15.687	41239.8	50162.3	32.89	50889.9	32606	8.18	-108.5	1.7963	17.91	15.772	0	15.772
1/10/2020	3:00:01	0	WIES	0	5.3	0	0.11	0.95	1.15	3.22	100.5	8.17	15.673	41176.8	50102.1	32.85	50829.5	32566	8.18	-108.6	1.8195	18.141	15.772	0	15.7
1/10/2020	3:30:01	0	WIES	0	5.3	0	0.11	0.98	1.18	3.31	100.2	8.15	15.683	41056.6	49944.8	32.73	50669.4	32464	8.18	-108.4	1.821	18.158	15.748	0	15.199
1/10/2020	4:00:01	0	WIES	0	5.3	0	0.12	0.99	1.12	3.14	99.2	8.08	15.654	40856.7	49734.8	32.58	50457.9	32328	8.18	-108.2	1.8546	18.495	15.772	0	15.605
1/10/2020	4:30:01	0	WIES	0	5.3	0	0.12	0.99	1.14	3.2	99.8	8.12	15.683	41028.6	49910.2	32.7	50634.3	32442	8.18	-108.3	1.8498	18.446	15.772	0	15.7
1/10/2020	5:00:01	0	WIES	0	5.3	0	0.12	0.99	1.11	3.12	98.8	8.06	15.612	40852.9	49779.3	32.61	50505.2	32357	8.17	-108	1.8347	18.296	15.748	0	15.342
1/10/2020	5:30:01	0	WIES	0	5.3	0	0.12	1.01	1.14	3.2	98.4	8.02	15.568	41135.6	50175.1	32.9	50909.1	32614	8.17	-107.9	1.8498	18.443	15.724	0	15.414
1/10/2020	6:00:01	0	WIES	0	5.3	0	0.1	0.91	1.07	2.99	98.2	8.01	15.61	40821.7	49743.5	32.58	50468.9	32333	8.17	-107.8	1.863	18.579	15.7	0	15.605
1/10/2020	6:30:01	0	WIES	0	5.4	0	0.09	0.9	1.06	2.97	97.7	7.97	15.573	41019.9	50027.7	32.79	50759.2	32518	8.17	-107.7	1.8475	18.421	15.676	0	15.629
1/10/2020	7:00:01	0	WIES	0	5.3	0	0.1	0.93	1.09	3.05	98.5	8.03	15.597	40791.4	49721.7	32.57	50447.5	32319	8.17	-107.9	1.837	18.319	15.676	0	15.652
1/10/2020	7:30:01	0	WIES	0	5.3	0	0.1	0.93	1.1	3.07	98.7	8.04	15.608	41090.8	50073.7	32.82	50804.1	32548	8.18	-108	1.8585	18.53	15.676	0	15.7
1/10/2020	8:00:01	0	WIES	0	5.3	0	0.11	0.98	1.1	3.08	98.7	8.04	15.617	41057.1	50021.4	32.78	50750.5	32514	8.18	-108	1.863	18.576	15.7	0	15.7
1/10/2020	8:30:01	0	WIES	0	5.4	0	0.1	0.93	1.09	3.04	98.5	8.03	15.615	41108.1	50086.4	32.83	50816.6	32556	8.17	-108	1.8551	18.496	15.676	0	15.7
1/10/2020	9:00:01	0	WIES	0	5.3	0	0.09	0.87	1.09	3.05	98.2	8	15.593	41076.8	50073.2	32.82	50804.3	32548	8.17	-107.9	1.8698	18.643	15.676	0	15.629
1/10/2020	9:30:01	0	WIES	0	5.3	0	0.1	0.93	1.08	3.01	98.1	8	15.581	41030	50030.9	32.79	50762.1	32520	8.17	-107.9	1.869	18.636	15.676	0	15.652
1/10/2020	10:00:01	0	WIES	0	5.3	0	0.09	0.88	1.04	2.91	98.3	8.03	15.585	40806.4	49753.9	32.59	50480.8	32340	8.17	-108	1.8721	18.669	15.652	0	15.629
1/10/2020	10:30:01	0	WIES	0	5.4	0	0.1	0.92	1.09	3.04	98.3	8.02	15.57	40845.4	49817.8	32.63	50546.3	32382	8.17	-108	1.8727	18.674	15.676	0	15.581
1/10/2020	11:00:01	0	WIES	0	5.3	0	0.08	0.83	1.1	3.09	98.5	8.03	15.595	40915.6	49874.3	32.68	50602.4	32418	8.18	-108	1.8701	18.648	15.676	0	15.629
1/10/2020	11:30:01	0	WIES	0	5.3	0	0.08	0.84	1.07	3	97.9	7.99	15.561	40903.9	49900.4	32.7	50630.6	32435	8.17	-107.9	1.8745	18.692	15.772	0	15.652
1/10/2020	12:00:01	0	WIES	0	5.3	0	0.08	0.85	1.06	2.97	98.6	8.03	15.675	41074	49975.1	32.75	50700.5	32484	8.18	-108.2	1.8694	18.64	15.772	0	15.652
1/10/2020	12:30:01	0	WIES	0	5.3	0	0.07	0.79	1.06	2.98	97.7	7.97	15.571	40941.9	49934.9	32.72	50665.1	32458	8.17	-107.8	1.8643	18.589	15.772	0	15.652
1/10/2020	13:00:01	0	WIES	0	5.3	0	0.06	0.75	1.03	2.9	97.4	7.95	15.56	40943.5	49949.8	32.73	50680.9	32467	8.17	-107.8	1.8702	18.648	15.772	0	15.652
1/10/2020	13:30:01	0	WIES	0	5.3	0	0.05	0.74	1.09	3.06	98.2	8	15.619	41003	49953.4	32.74	50681.4	32470	8.18	-108	1.8715	18.661	15.796	0	15.676
1/10/2020	14:00:01	0	WIES	0	5.3	0	0.07	0.81	1.05	2.94	98.5	8.02	15.662	41022.6	49927	32.72	50652.4	32453	8.18	-108.1	1.8697	18.644	15.772	0	15.724
1/10/2020	14:30:01	0	WIES	0	5.3	0	0.06	0.77	1.01	2.82	98.7	8.03	15.689	41025.1	49899.6	32.7	50623.2	32435	8.18	-108.2	1.8671	18.618	15.772	0	15.724
1/10/2020	15:00:01	0	WIES	0	5.3	0	0.07	0.81	1.04	2.9	98.4	8.02	15.673	40970.2	49850.7	32.66	50574.4	32403	8.18	-108.1	1.8686	18.633	15.772	0	15.748
1/10/2020	15:30:01	0	WIES	0	5.3	0	0.07	0.8	1.03	2.87	98.5	8.01	15.672	41261	50205.4	32.92	50934.4	32634	8.18	-108.2	1.868	18.624	15.772	0	15.748
1/10/2020	16:00:01	0	WIES	0	5.3	0	0.07	0.81	1.03	2.87	98.4	8	15.67	41260.1	50206.9	32.92	50936	32635	8.18	-108.1	1.8701	18.645	15.748	0	15.7
1/10/2020	16:30:01	0	WIES	0	5.3	0	0.05	0.73	1.02	2.85	98.4	8	15.674	41253.1	50193.5	32.91	50922.2	32626	8.18	-108.1	1.8717	18.661	15.748	0	15.7
1/10/2020	17:00:01	0	WIES	0	5.3	0	0.06	0.76	1.01	2.81	98.2	7.98	15.662	41209.3	50154.3	32.88	50883	32600	8.18	-108.1	1.8702	18.646	15.772	0	15.366
1/10/2020	17:30:01	0	WIES	0	5.3	0	0.06	0.77	1.05	2.93	96	7.86	15.448	40694.8	49775.8	32.6	50509.8	32354	8.17	-107.4	1.8734	18.682	15.772	0	14.888
1/10/2020	18:00:01	0	WIES	0	5.3	0	0.11	0.96	1.13	3.17	94.7	7.8	15.18	40407.6	49736.4	32.57	50483	32329	8.15	-106.7	1.8725	18.672	15.772	0	14.96
1/10/2020	18:30:01	0	WIES	0	5.3	0	0.08	0.86	1.13	3.16	96.3	7.89	15.387	40633.9	49772.7	32.6	50509.8	32352	8.16	-107.3	1.8682	18.629	15.772	0	15.055
1/10/2020	19:00:01	0	WIES	0	5.3	0	0.08	0.83	1.12	3.13	96.8	7.92	15.449	40658	49729.7	32.57	50463	32324	8.17	-107.5	1.8658	18.606	15.772	0	15.294
1/10/2020	19:30:01	0	WIES	0	5.3	0	0.06	0.75	1.03	2.89	97.9	7.98	15.607	41123.5	50113.8	32.85	50844.7	32574	8.17	-107.8	1.874	18.685	15.819	0	15.509
1/10/2020	20:00:01	0	WIES	0	5.3	0	0.05	0.71	1.07	2.99	98.3	8.02	15.601	40865.3	49806.8	32.63	50533.7	32374	8.17	-108	1.8776	18.724	15.843	0	15.581
1/10/2020	20:30:01	0	WIES	0	5.3	0	0.07	0.79	1.02	2.87	99.2	8.08	15.662	40854.8	49723.5	32.57	50446	32320	8.18	-108.2	1.8763	18.711	15.819	0	15.724
1/10/2020	21:00:01	0	WIES	0	5.3	0	0.06	0.75	1.06	2.97	98.9	8.07	15.617	40870.7	49795.2	32.62	50521.1	32367	8.18	-108.2	1.8747	18.694	15.843	0	15.485
1/10/2020	21:30:01	0	WIES	0	5.3	0	0.06	0.75	1.04	2.91	99.2	8.08	15.659	41051.7	49966.8	32.75	50693	32478	8.18	-108.3	1.8779	18.725	15.891	0	15.223
1/10/2020	22:00:01	0	WIES	0	5.3	0	0.07	0.8	1.06	2.96	99.1	8.06	15.679	41079.1	49977	32.75	50702.3	32485	8.18	-108.2	1.8787	18.733	15.963	0	15.509
1/10/2020	22:30:01	0	WIES	0	5.3	0	0.07	0.82	1.06	2.96	99.3	8.08	15.678	41078	49976.7	32.75	50702.1	32485	8.18	-108.3	1.8611	18.558	15.963	0	15.748
1/10/2020	23:00:01	0	WIES	0	5.3	0	0.07	0.8	1.04	2.91	99.7	8.11	15.743	41144.8	49982.5	32.76	50704.6	32489	8.18	-108.5	1.8763	18.71	15.963	0	15.819
1/10/2020	23:30:01	0	WIES	0	5.3	0	0.1	0.92	1.07	2.99	99.3	8.07	15.713	41176.1	50054.8	32.81	50779.5	32536	8.18	-108.3	1.8663	18.608	15.915	0	15.605
1/11/2020	0:00:01	0	WIES	0	5.3	0	0.13	1.04	1.12	3.12	99	8.05	15.685	41060.2	49946.8	32.73	50671.3	32465	8.18	-108.2	1.8795	18.742	15.891	0	15.652
1/11/2020	0:30:01	0	WIES	0	5.3	0	0.14	1.09	1.14	3.18	98.8	8.04	15.676	41151.6	50067.7	32.82	50794.4	32544	8.18	-108.2	1.8802	18.747	15.867	0	15.676
1/11/2020	1:00:01	0	WIES	0	5.3	0	0.15	1.12	1.17	3.29	95.2	7.8	15.289	40717.6	49989.2	32.75	50734.2	32493	8.16	-107	1.8809	18.754	15.843	0	14.385
1/11/2020	1:30:01	0	WIES	0	5.3	0	0.16	1.17	1.21	3.4	92.2	7.61	14.959	40397.7	49984	32.74	50744.8	32490	8.14	-105.9	1.8756	18.699	15.843	0	14.05
1/11/2020	2:00:01	0	WIES	0	5.3	0	0.18	1.25	1.24	3.48	92.1	7.6	14.974	40413.7	49985.7	32.74	50745.8	32491	8.14	-105.9	1.8756	18.7	15.843	0	14.074
1/11/2020	2:30:01	0	WIES	0	5.3	0	0.16	1.16	1.22	3.43	88.3	7.34	14.564	40015.9	49977.3	32.73	50755.6	32485	8.12	-104.5	1.8804	18.746	15.819	0	14.002
1/11/2020	3:00:01	0	WIES	0	5.3	0	0.15	1.14	1.26	3.54	85.3	7.14	14.258	39765.4	50030.5	32.76	50822.6	32520	8.1	-103.5	1.8798	18.739	15.819	0	13.786
1/11/2020	3:30:01	0	WIES	0	5.3	0	0.15	1.14	1.26	3.53	90.8	7.51	14.849	40345	50049	32.79	50815.7	32532	8.13	-105.4	1.8797	18.739	15.819	0	14.05
1/11/2020	4:00:01	0	WIES	0	5.3	0	0.17	1.22	1.26	3.53	93	7.65	15.099	40540.3	49994.8	32.75	50749.1	32497	8.15	-106.3	1.8798	18.742	15.748	0	14.098
1/11/2020	4:30:01	0	WIES	0	5.3	0	0.16	1.16	1.27	3.55	92.1	7.6	14.96	40414.5	50003.2	32.76	50764.2	32502	8.14	-105.8	1.8777	18.72	15.772	0	14.218
1/11/2020	5:00:01	0	WIES	0	5.3	0	0.16	1.16	1.29	3.62	93.6	7.7	15.188	40588.3	49949.1	32.72	50698.4	32467	8.15	-106.5	1.8798	18.743	15.772	0	14.218
1/11/2020	5:30:01	0	WIES	0	5.3	0	0.16	1.15	1.24	3.48	94.6	7.76	15.288	40697.2	49966.3	32.74	50711.1	32478	8.16	-106.9	1.879	18.734	15.748	0	14.266
1/11/2020	6:00:01	0	WIES	0	5.3	0	0.17	1.18	1.23	3.45	96.3	7.87	15.462	40858.6	49959.7	32.74	50695.8	32474	8.17	-107.4	1.8735	18.68	15.772	0	14.96
1/11/2020	6:30:01	0	WIES	0	5.3	0	0.15	1.12	1.2	3.35	96.8	7.91	15.52	40913.5	49959	32.74	50692.2	32473	8.17	-107.6	1.87	18.646	15.772	0	15.318
1/11/2020	7:00:01	0	WIES	0	5.3	0	0.16	1.15	1.25	3.51	93.7	7.7	15.157	40565.4	49957.8	32.73	50708.8	32473	8.15	-106.5	1.876	18.705	15.748	0	14.697
1/11/2020	7:30:01	0	WIES	0	5.3	0	0.15	1.13	1.21	3.38	90.5	7.49	14.83	40241	49941.9	32.71	50707.8	32462	8.13	-105.4	1.8774	18.717	15.748	0	14.721
1/11/2020	8:00:01	0	WIES	0	5.3	0	0.15	1.11	1.23	3.45	93.5	7.68	15.206	40620.4	49967.9	32.74	50716.7	32479	8.15	-106.5	1.8769	18.713	15.676	0	14.864
1/11/2020	8:30:01	0	WIES	0	5.3	0	0.16	1.16	1.21	3.4	93.6	7.69	15.196	40608.6	49965.4	32.73	50714.6	32477	8.15	-106.5	1.8801	18.746	15.724	0	15.031
1/11/2020	9:00:01	0	WIES	0	5.3	0	0.12	1	1.12	3.14	97.7	7.97	15.575	40960	49952.8	32.73	50683.1	32469	8.18	-108	1.8527	18.473	15.7	0	15.414
1/11/2020	9:30:01	0	WIES	0	5.3	0	0.1	0.9	1.1	3.08	97.4	7.94	15.587	40984.4	49968.4	32.75	50698.3	32479	8.18	-108.1	1.8773	18.719	15.676	0	15.629
1/11/2020	10:00:01	0	WIES	0	5.3	0	0.09	0.89	1.13	3.15	97.9	7.98	15.605	41002.6	49969.3	32.75	50698.3	32480	8.18	-108.2	1.8779	18.725	15.7	0	15.7
1/11/2020	10:30:01	0	WIES	0	5.3	0	0.12	1.01	1.12	3.13	98.2	8.01	15.602	40990	49957.7	32.74	50686.7	32473	8.18	-108.4	1.878	18.726	15.676	0	15.676
1/11/2020	11:00:01	0	WIES	0	5.3	0	0.1	0.91	1.12	3.13	97.5	7.95	15.567	40878.5	49862.5	32.67	50591.9	32411	8.18	-108.1	1.8726	18.673	15.629	0	15.652
1/11/2020	11:30:01	0	WIES	0	5.3	0	0.16	1.15	1.22	3.42	95.1	7.8	15.306	40668.3	49909.8	32.7	50652.8	32441	8.16	-107.1	1.8774	18.72	15.629	0	15.27
1/11/2020	12:00:01	0	WIES	0	5.3	0	0.12	0.99	1.14	3.2	96.5	7.89	15.486	40843.3	49913.7	32.7	50647.9	32444	8.17	-107.8	1.8794	18.74	15.629	0	15.438
1/11/2020	12:30:01	0	WIES	0	5.3	0	0.11	0.95	1.13	3.17	96.9	7.92	15.517	40862.6	49900.8	32.69	50633.2	32435	8.17	-107.9	1.8751	18.697	15.7	0	15.533
1/11/2020	13:00:01	0	WIES	0	5.3	0	0.11	0.97	1.14	3.2	97.5	7.95	15.55	40887.6	49893.3	32.69	50624	32431	8.18	-108	1.8739	18.685	15.652	0	15.605
1/11/2020	13:30:01	0	WIES	0	5.3	0	0.1	0.92	1.1	3.09	97.6	7.96	15.574	40895.2	49873.8	32.68	50603	32418	8.18	-108.1	1.8743	18.69	15.629	0	15.629
1/11/2020	14:00:01	0	WIES	0	5.3	0	0.09	0.89	1.12	3.13	97.1	7.92	15.534	40876.3	49898.1	32.69	50629.6	32434	8.18	-108	1.8743	18.689	15.676	0	15.557
1/11/2020	14:30:01	0	WIES	0	5.3	0	0.09	0.89	1.14	3.19	97.1	7.93	15.522	40849.9	49879.4	32.68	50611.3	32422	8.18	-108	1.8738	18.684	15.652	0	15.557
1/11/2020	15:00:01	0	WIES	0	5.3	0	0.07	0.81	1.05	2.95	95.8	7.83	15.487	40774	49828.1	32.64	50561	32388	8.17	-107.7	1.8725	18.672	15.652	0	15.533
1/11/2020	15:30:01	0	WIES	0	5.3	0	0.1	0.93	1.1	3.09	95	7.78	15.383	40656.7	49804.9	32.62	50542.6	32373	8.17	-107.4	1.8713	18.66	15.629	0	14.337
1/11/2020	16:00:01	0	WIES	0	5.3	0	0.09	0.87	1.15	3.21	94.4	7.75	15.306	40623.7	49854.2	32.66	50596.4	32405	8.16	-107.1	1.8694	18.64	15.652	0	13.69
1/11/2020	16:30:01	0	WIES	0	5.3	0	0.1	0.91	1.11	3.09	94.7	7.77	15.338	40465.2	49623.2	32.49	50360.4	32255	8.16	-107.2	1.8689	18.638	15.652	0	14.002
1/11/2020	17:00:01	0	WIES	0	5.3	0	0.11	0.95	1.1	3.09	94.6	7.77	15.318	40436.9	49611.3	32.48	50349.3	32247	8.16	-107.2	1.8672	18.621	15.676	0	13.714
1/11/2020	17:30:01	0	WIES	0	5.3	0	0.09	0.9	1.18	3.31	91.5	7.56	14.95	40092.3	49616.1	32.47	50371.6	32250	8.14	-105.9	1.8615	18.563	15.676	0	14.385
1/11/2020	18:00:01	0	WIES	0	5.3	0	0.09	0.86	1.13	3.17	95.2	7.8	15.385	40578.1	49706.2	32.55	50442.3	32309	8.17	-107.4	1.8352	18.301	15.629	0	14.625
1/11/2020	18:30:01	0	WIES	0	5.3	0	0.11	0.95	1.16	3.25	93.6	7.71	15.163	40364.3	49702.9	32.54	50449.7	32307	8.15	-106.7	1.8503	18.451	15.629	0	15.055
1/11/2020	19:00:01	0	WIES	0	5.3	0	0.1	0.91	1.13	3.17	95.1	7.8	15.342	40528.8	49696.6	32.54	50434.8	32303	8.16	-107.3	1.8572	18.521	15.652	0	15.199
1/11/2020	19:30:01	0	WIES	0	5.3	0	0.07	0.79	1.11	3.12	97.6	7.97	15.546	40720.5	49693.7	32.54	50421.6	32301	8.18	-108.1	1.8663	18.612	15.7	0	15.318
1/11/2020	20:00:01	0	WIES	0	5.3	0	0.08	0.85	1.11	3.12	96.9	7.92	15.482	40639.4	49668.8	32.52	50399.6	32285	8.17	-107.9	1.8684	18.633	15.7	0	15.438
1/11/2020	20:30:01	0	WIES	0	5.3	0	0.06	0.77	1.11	3.11	98.7	8.05	15.577	40831.6	49792.9	32.62	50520.8	32365	8.18	-108.4	1.8722	18.67	15.7	0	15.581
1/11/2020	21:00:01	0	WIES	0	5.3	0	0.09	0.9	1.12	3.14	98.1	8.01	15.56	40805.1	49781.3	32.61	50509.8	32358	8.18	-108.2	1.873	18.678	15.7	0	15.151
1/11/2020	21:30:01	0	WIES	0	5.3	0	0.1	0.92	1.13	3.16	97.7	7.99	15.516	40754.7	49770.6	32.6	50501.2	32351	8.18	-108	1.8318	18.267	15.772	0	15.223
1/11/2020	22:00:01	0	WIES	0	5.3	0	0.09	0.9	1.16	3.26	98.4	8.03	15.561	40784.7	49754.3	32.59	50482.4	32340	8.18	-108.2	1.8614	18.562	15.772	0	15.247
1/11/2020	22:30:01	0	WIES	0	5.3	0	0.12	0.99	1.11	3.11	96	7.88	15.28	40523.5	49761.8	32.59	50503.9	32345	8.17	-107.4	1.8663	18.61	15.867	0	14.984
1/11/2020	23:00:01	0	WIES	0	5.3	0	0.12	1	1.15	3.23	97.9	8.01	15.49	40605.9	49618.4	32.49	50348	32252	8.18	-108.1	1.8739	18.688	15.772	0	15.342
1/11/2020	23:30:01	0	WIES	0	5.3	0	0.14	1.08	1.18	3.3	98.3	8.04	15.521	40629.6	49611.9	32.48	50339.9	32248	8.18	-108.2	1.874	18.689	15.772	0	15.39
1/12/2020	0:00:01	0	WIES	0	5.3	0	0.16	1.15	1.17	3.28	98.4	8.04	15.549	40584.9	49525.3	32.42	50250.6	32191	8.18	-108.2	1.8741	18.692	15.724	0	15.509
1/12/2020	0:30:01	0	WIES	0	5.3	0	0.15	1.1	1.16	3.26	99.4	8.1	15.693	40750.5	49560.6	32.45	50279.1	32214	8.18	-108.5	1.8699	18.65	15.819	0	15.629
1/12/2020	1:00:01	0	WIES	0	5.3	0	0.15	1.13	1.16	3.24	99.5	8.11	15.695	40773.9	49586.4	32.47	50305.2	32231	8.18	-108.5	1.8706	18.656	15.819	0	15.724
1/12/2020	1:30:01	0	WIES	0	5.3	0	0.16	1.15	1.17	3.28	99.4	8.1	15.683	40794.9	49626	32.5	50346	32257	8.18	-108.6	1.8746	18.696	15.867	0	15.294
1/12/2020	2:00:01	0	WIES	0	5.3	0	0.16	1.14	1.18	3.29	99.2	8.09	15.654	40769.5	49628.3	32.5	50349.8	32258	8.18	-108.5	1.876	18.709	15.819	0	15.294
1/12/2020	2:30:01	0	WIES	0	5.3	0	0.16	1.17	1.22	3.4	99	8.07	15.637	40742.7	49616.1	32.49	50338.3	32250	8.18	-108.4	1.8754	18.704	15.796	0	15.247
1/12/2020	3:00:01	0	WIES	0	5.3	0	0.18	1.22	1.2	3.37	97.7	7.98	15.537	40655.2	49624.5	32.49	50351.9	32256	8.18	-108	1.8758	18.707	15.796	0	15.223
1/12/2020	3:30:01	0	WIES	0	5.3	0	0.19	1.27	1.29	3.61	94.6	7.78	15.223	40382.2	49654.2	32.51	50397.4	32275	8.16	-107	1.8742	18.69	15.772	0	14.864
1/12/2020	4:00:01	0	WIES	0	5.3	0	0.2	1.31	1.34	3.76	93.2	7.69	15.073	40209.5	49617.6	32.48	50367.5	32251	8.15	-106.4	1.8734	18.682	15.748	0	14.194
1/12/2020	4:30:01	0	WIES	0	5.3	0	0.19	1.3	1.31	3.68	91	7.54	14.851	40015.3	49637.4	32.49	50397.8	32264	8.14	-105.7	1.873	18.677	15.748	0	14.792
1/12/2020	5:00:01	0	WIES	0	5.3	0	0.19	1.28	1.28	3.57	93	7.67	15.078	40205	49606.1	32.47	50355.6	32244	8.15	-106.4	1.8725	18.673	15.724	0	14.745
1/12/2020	5:30:01	0	WIES	0	5.3	0	0.19	1.29	1.28	3.59	93.2	7.69	15.09	40210.9	49599	32.46	50347.8	32239	8.15	-106.5	1.869	18.638	15.7	0	14.816
1/12/2020	6:00:01	0	WIES	0	5.3	0	0.19	1.29	1.28	3.6	93.8	7.73	15.148	40248.9	49578.3	32.45	50324	32226	8.15	-106.7	1.8703	18.652	15.676	0	14.673
1/12/2020	6:30:01	0	WIES	0	5.3	0	0.18	1.25	1.25	3.5	95.3	7.83	15.3	40361.4	49539.9	32.43	50277.8	32201	8.16	-107.2	1.8695	18.645	15.652	0	14.888
1/12/2020	7:00:01	0	WIES	0	5.3	0	0.18	1.23	1.25	3.49	94.9	7.8	15.286	40337.2	49526.1	32.42	50264.4	32192	8.16	-107.1	1.8724	18.674	15.652	0	14.888
1/12/2020	7:30:01	0	WIES	0	5.3	0	0.17	1.21	1.23	3.46	95.8	7.86	15.384	40524.1	49641.8	32.5	50377	32267	8.17	-107.4	1.8695	18.644	15.629	0	14.816
1/12/2020	8:00:01	0	WIES	0	5.3	0	0.14	1.08	1.14	3.19	98.1	8.02	15.537	40673.5	49647.3	32.51	50375.1	32271	8.18	-108.2	1.8631	18.58	15.629	0	15.581
1/12/2020	8:30:01	0	WIES	0	5.3	0	0.15	1.11	1.19	3.32	97.9	8.01	15.539	40674.5	49645.6	32.51	50373.1	32270	8.18	-108.2	1.8684	18.633	15.629	0	15.485
1/12/2020	9:00:01	0	WIES	0	5.3	0	0.13	1.04	1.19	3.34	96.2	7.88	15.426	40573	49652.4	32.51	50385.7	32274	8.17	-107.6	1.8716	18.665	15.629	0	15.151
1/12/2020	9:30:01	0	WIES	0	5.3	0	0.14	1.1	1.18	3.32	96.8	7.92	15.468	40604.6	49643.1	32.51	50374.2	32268	8.17	-107.8	1.8721	18.67	15.605	0	14.936
1/12/2020	10:00:01	0	WIES	0	5.3	0	0.13	1.04	1.2	3.35	97.3	7.96	15.49	40635.3	49655.1	32.51	50385.3	32276	8.18	-108	1.8716	18.665	15.605	0	15.318
1/12/2020	10:30:01	0	WIES	0	5.3	0	0.1	0.94	1.16	3.24	96.8	7.92	15.467	40617.5	49659.2	32.52	50390.6	32278	8.17	-107.8	1.8751	18.7	15.581	0	15.461
1/12/2020	11:00:01	0	WIES	0	5.3	0	0.11	0.98	1.16	3.24	96.8	7.93	15.475	40500.9	49508.2	32.41	50237	32180	8.17	-107.9	1.8737	18.688	15.581	0	15.533
1/12/2020	11:30:01	0	WIES	0	5.3	0	0.11	0.95	1.15	3.23	96.8	7.93	15.47	40483.2	49492.4	32.4	50221.2	32170	8.17	-107.9	1.8767	18.717	15.557	0	15.438
1/12/2020	12:00:01	0	WIES	0	5.3	0	0.13	1.03	1.19	3.32	96.8	7.94	15.435	40280.5	49284.6	32.24	50012.1	32035	8.17	-107.8	1.8732	18.685	15.557	0	15.509
1/12/2020	12:30:01	0	WIES	0	5.3	0	0.14	1.07	1.24	3.47	97.5	7.98	15.498	40619.3	49625.3	32.49	50354.6	32256	8.18	-108	1.8724	18.673	15.581	0	15.557
1/12/2020	13:00:01	0	WIES	0	5.3	0	0.14	1.08	1.21	3.39	97.4	7.97	15.488	40584	49594.7	32.47	50324.2	32237	8.18	-108	1.8708	18.658	15.605	0	15.557
1/12/2020	13:30:01	0	WIES	0	5.3	0	0.14	1.08	1.17	3.29	97.5	7.98	15.503	40628.9	49631.2	32.5	50360.4	32260	8.18	-108.1	1.8718	18.667	15.605	0	15.581
1/12/2020	14:00:01	0	WIES	0	5.3	0	0.14	1.09	1.17	3.27	97.8	8	15.519	40550.5	49517.9	32.41	50244.6	32187	8.18	-108.1	1.8704	18.655	15.605	0	15.581
1/12/2020	14:30:01	0	WIES	0	5.3	0	0.14	1.06	1.19	3.32	97.4	7.97	15.5	40559	49549.3	32.44	50277.5	32207	8.18	-108.1	1.8645	18.595	15.581	0	15.533
1/12/2020	15:00:01	0	WIES	0	5.3	0	0.11	0.95	1.11	3.12	96.1	7.88	15.411	40354.7	49402.2	32.33	50132.6	32111	8.17	-107.6	1.8633	18.585	15.581	0	15.461
1/12/2020	15:30:01	0	WIES	0	5.3	0	0.11	0.94	1.15	3.21	95.8	7.86	15.408	40319.7	49363.2	32.3	50093.1	32086	8.17	-107.5	1.8678	18.63	15.581	0	15.318
1/12/2020	16:00:01	0	WIES	0	5.3	0	0.11	0.97	1.16	3.25	95.8	7.85	15.406	40558	49657.3	32.51	50391.6	32277	8.17	-107.5	1.8636	18.585	15.557	0	14.912
1/12/2020	16:30:01	0	WIES	0	5.3	0	0.09	0.88	1.1	3.07	87.7	7.31	14.525	39872.9	49844.9	32.63	50622.7	32399	8.12	-104.5	1.8653	18.597	15.581	0	14.05
1/12/2020	17:00:01	0	WIES	0	5.3	0	0.1	0.92	1.17	3.26	84.2	7.07	14.183	39591.3	49900.6	32.66	50693.7	32435	8.1	-103.2	1.8651	18.593	15.581	0	13.858
1/12/2020	17:30:01	0	WIES	0	5.3	0	0.09	0.87	1.13	3.15	83.6	7.02	14.082	39616.5	50054	32.77	50853.6	32535	8.09	-102.9	1.8653	18.593	15.533	0	15.39
