# Supplementary material for: Dynamics of pH at Santa Catalina Island
Source: PLoS One. 2023 Dec 7;18(12):e0290039. doi: 10.1371/journal.pone.0290039 (PMC10703214; doi:10.1371/journal.pone.0290039)
Supplement: S36 Dataset — (DAT) [file pone.0290039.s038.dat]

6.096  17.58  33.82  8.02  8.71  0.0  0.0
12.192  16.58  33.79  8.02  8.9  0.0  0.0
18.289  15.01  33.76  7.99  8.82  0.0  0.0
24.384  13.65  33.74  7.92  8.01  0.0  0.0
30.48  12.57  33.75  7.84  7.18  0.0  0.0
